# Supplementary material for: Cerebrum, liver, and muscle regulatory networks uncover maternal nutrition effects in developmental programming of beef cattle during early pregnancy
Source: Sci Rep. 2021 Feb 2;11:2771. doi: 10.1038/s41598-021-82156-w (PMC7854659; doi:10.1038/s41598-021-82156-w)
Supplement: Supplementary file 2 — Supplementary Table. [file 41598_2021_82156_MOESM2_ESM.xlsx]

## Sheet: Description 
Cerebrum, liver, and muscle regulatory networks uncover maternal nutrition effects in developmental programming of beef cattle during early pregnancy
Wellison J. S. Diniz1*, Matthew S. Crouse2, Robert A. Cushman2, Kyle J. McLean3, Joel S. Caton1, Carl R. Dahlen1, Lawrence P. Reynolds1, Alison K. Ward1
1Department of Animal Sciences, North Dakota State University, Fargo. 2USDA, ARS, U.S. Meat Animal Research Center, Clay Center, NE. 3Department of Animal Science, University of Tennessee, Knoxville, TN *Corresponding author: w.dasilvadiniz@ndsu.edu
Data Description
Tab1.	Muscle RNA sequencing summary and mapping statistics.
Tab2.	Differentaily expressed genes between control and nutrient restricted fetus from muscle tissue.
Tab3.	Muscle specific genes based on Tau index.
Tab4.	Over-representation of Uberon ontology terms, directed acyclic graphic, and gene ontology terms of muscle tissue-specific genes.
Tab5.	Transcription factors identified as putative regulators of differentially expressed and tissue-specific genes for muscle by Regulatory Impact Factor measures (RIF1 and RIF2).
Tab6.	Differentially co-expressed genes between control and nutrient restricted fetus from muscle tissue.
Tab7.	Differentially connected genes between control and nutrient restricted fetus from muscle tissue.
Tab8.	Over-represented biological processes of transcription factors, differentially expressed and tissue-specific genes underlying muscle fetal programming.
Tab9.	Over-represented pathways of transcription factors, differentially expressed and tissue-specific genes underlying muscle fetal programming.
Tab10.	Over-represented biological processes of differentially co-expressed genes between Control and Restricted fetuses shared by ZBTB33 and ZNF131.
Tab11.	Over-represented pathways of differentially co-expressed genes between Control and Restricted fetuses underlying muscle fetal programming.

## Sheet: Tab1 
Muscle RNA sequencing summary and mapping statistics.
Sample ID	M Seqs	M Aligned	% Aligned	Group
M_23	11.9	7.8	0.929	Control
M_2	14.9	10.9	0.93	Control
M_46	9.6	10.1	0.932	Control
M_54	11.1	8.6	0.933	Control
M_68	10.3	9	0.929	Control
M_69	9.3	9.1	0.932	Control
M_73	10.6	10	0.933	Control
M_1	14.7	9.9	0.923	Restricted
M_25	11.6	10.3	0.925	Restricted
M_33	13.1	9.1	0.931	Restricted
M_52	10.9	9.5	0.929	Restricted
M_55	12.8	8	0.934	Restricted
M_6	11.8	10.2	0.925	Restricted
M_70	10	10.2	0.932	Restricted
Average	11.6143	9.47857	0.929786

## Sheet: Tab2
Differentaily expressed genes between control and nutrient restricted fetus from muscle tissue (Crouse et al., 2019).
Ensembl ID	Gene Symbol	Biotype
ENSBTAG00000000376	P2RX3	protein_coding
ENSBTAG00000000440	HSPB2	protein_coding
ENSBTAG00000000564	NSG2	protein_coding
ENSBTAG00000000905	RAB6B	protein_coding
ENSBTAG00000001764	NCAN	protein_coding
ENSBTAG00000001961	MAP1B	protein_coding
ENSBTAG00000002080	CCN3	protein_coding
ENSBTAG00000002430	COL17A1	protein_coding
ENSBTAG00000002717	INA	protein_coding
ENSBTAG00000003060	NTRK1	protein_coding
ENSBTAG00000003515	SNCG	protein_coding
ENSBTAG00000003604	ADAMTSL4	protein_coding
ENSBTAG00000003794	GNAO1	protein_coding
ENSBTAG00000004903	KRT15	protein_coding
ENSBTAG00000005154	APCDD1	protein_coding
ENSBTAG00000006080	MAST1	protein_coding
ENSBTAG00000006451	GAP43	protein_coding
ENSBTAG00000006694	CXCL14	protein_coding
ENSBTAG00000007047	FZD10	protein_coding
ENSBTAG00000010875	MSX1	protein_coding
ENSBTAG00000010880	TNNI2	protein_coding
ENSBTAG00000011451	RTN1	protein_coding
ENSBTAG00000011530	CDH15	protein_coding
ENSBTAG00000012034	KRT4	protein_coding
ENSBTAG00000013462	L1CAM	protein_coding
ENSBTAG00000014645	CNTN2	protein_coding
ENSBTAG00000015441	ACTG2	protein_coding
ENSBTAG00000016096	SYP	protein_coding
ENSBTAG00000017512	MAPT	protein_coding
ENSBTAG00000017864	PRPH	protein_coding
ENSBTAG00000018125	KIF5C	protein_coding
ENSBTAG00000018635	ATP1A3	protein_coding
ENSBTAG00000018880	TRPV1	protein_coding
ENSBTAG00000019131	CELF3	protein_coding
ENSBTAG00000019137	SCN7A	protein_coding
ENSBTAG00000020048	MAPK10	protein_coding
ENSBTAG00000020099	STMN2	protein_coding
ENSBTAG00000021046	ELAVL4	protein_coding
ENSBTAG00000021336	KIF5A	protein_coding
ENSBTAG00000021685	EEF1A2	protein_coding
ENSBTAG00000021916	MYL4	protein_coding
ENSBTAG00000021949	NEFL	protein_coding
ENSBTAG00000021957	LTBP2	protein_coding
ENSBTAG00000022158	TNNT3	protein_coding
ENSBTAG00000023730	TUBB3	protein_coding
ENSBTAG00000025441	HSPA1A	protein_coding
ENSBTAG00000025848	RBM3	protein_coding
ENSBTAG00000030179	MAPK8IP2	protein_coding
ENSBTAG00000030749	DNAJC6	protein_coding
ENSBTAG00000031217	MYL6B	protein_coding
ENSBTAG00000037508	EBF1	protein_coding
ENSBTAG00000038384	KRT5	protein_coding
ENSBTAG00000038584	OLFM1	protein_coding
ENSBTAG00000038974	STMN3	protein_coding
ENSBTAG00000039530	NEFM	protein_coding
ENSBTAG00000045757	TNNC1	protein_coding
ENSBTAG00000046256	TMEM132C	protein_coding
ENSBTAG00000046725	TNNC2	protein_coding
ENSBTAG00000046911	SCN10A	protein_coding
ENSBTAG00000047231	TNNI1	protein_coding
ENSBTAG00000002066	MYL7	protein_coding
ENSBTAG00000002522	SYT5	protein_coding
ENSBTAG00000008495	AP3B2	protein_coding
ENSBTAG00000009873	NRN1	protein_coding
ENSBTAG00000015204	SMPX	protein_coding
ENSBTAG00000020650	ADCYAP1	protein_coding
ENSBTAG00000021218	MYLPF	protein_coding
ENSBTAG00000035998	CKB	protein_coding
ENSBTAG00000039784	PRR5	protein_coding
ENSBTAG00000006030	MYOG	protein_coding
ENSBTAG00000008763	PRR32	protein_coding
ENSBTAG00000008827	SPOCK2	protein_coding
ENSBTAG00000011274	ENo2	protein_coding
ENSBTAG00000011465	MYBPH	protein_coding
ENSBTAG00000012319	KCNE5	protein_coding
ENSBTAG00000018146	VAT1L	protein_coding
ENSBTAG00000020194	FGF13	protein_coding
ENSBTAG00000030885	SSC5D	protein_coding
ENSBTAG00000007741	CRLF1	protein_coding
ENSBTAG00000011782	CHGB	protein_coding
ENSBTAG00000011333	CLASP2	protein_coding
ENSBTAG00000011869	CSRP3	protein_coding
ENSBTAG00000020141	FREM1	protein_coding
ENSBTAG00000007955	SEZ6L2	protein_coding
ENSBTAG00000013873	MSX2	protein_coding
ENSBTAG00000018843	SERPINA1	protein_coding
ENSBTAG00000045789	TNNT2	protein_coding
ENSBTAG00000046332	ACTA1	protein_coding
ENSBTAG00000046886	ENSBTAG00000046886	deprecated identifier
ENSBTAG00000006419	TNNT1	protein_coding
ENSBTAG00000006806	KRT17	protein_coding
ENSBTAG00000045943	CHRNG	protein_coding
ENSBTAG00000001865	SGCG	protein_coding
ENSBTAG00000002661	ISLR2	protein_coding
ENSBTAG00000008504	SYNGR3	protein_coding
ENSBTAG00000018810	THBS2	protein_coding
ENSBTAG00000000836	KRT8	protein_coding
ENSBTAG00000001058	SRPK3	protein_coding
ENSBTAG00000015311	PTPRR	protein_coding
ENSBTAG00000017627	STMN4	protein_coding
ENSBTAG00000008192	PLPPR2	protein_coding
ENSBTAG00000013921	CKM	protein_coding
ENSBTAG00000014543	PLXNA4	protein_coding
ENSBTAG00000020426	TFAP2B	protein_coding
ENSBTAG00000001735	ADAM11	protein_coding
ENSBTAG00000007659	CORO2A	protein_coding
ENSBTAG00000013779	HSPA12A	protein_coding
ENSBTAG00000019521	COX6A2	protein_coding
ENSBTAG00000046348	ELAVL2	protein_coding
ENSBTAG00000004966	ENSBTAG00000004966	deprecated identifier
ENSBTAG00000009639	SMPD3	protein_coding
ENSBTAG00000005373	TPM1	protein_coding
ENSBTAG00000011538	KIF1A	protein_coding
ENSBTAG00000016063	DNER	protein_coding
ENSBTAG00000014614	ACTA2	protein_coding
ENSBTAG00000021189	ARHGAP36	protein_coding
ENSBTAG00000000970	ASIC1	protein_coding
ENSBTAG00000003172	MEIS2	protein_coding
ENSBTAG00000007109	ASB2	protein_coding
ENSBTAG00000009059	PITX2	protein_coding
ENSBTAG00000011500	CASQ2	protein_coding
ENSBTAG00000013674	EDNRA	protein_coding
ENSBTAG00000047254	ABCA2	pseudogene
ENSBTAG00000004313	HOXD13	protein_coding
ENSBTAG00000013810	GABBR2	protein_coding
ENSBTAG00000014956	JSRP1	protein_coding
ENSBTAG00000003894	NDRG4	protein_coding
ENSBTAG00000008353	CDKN1A	protein_coding
ENSBTAG00000014340	KERA	protein_coding
ENSBTAG00000011473	MYL9	protein_coding
ENSBTAG00000020966	ALX3	protein_coding
ENSBTAG00000013163	ADAM33	protein_coding
ENSBTAG00000013250	PCSK1N	protein_coding
ENSBTAG00000003827	RIMS2	protein_coding
ENSBTAG00000010661	DPYSL3	protein_coding
ENSBTAG00000019460	MOXD1	protein_coding
ENSBTAG00000020679	CNTN1	protein_coding
ENSBTAG00000013632	GRM4	protein_coding
ENSBTAG00000015356	TAC1	protein_coding
ENSBTAG00000004905	KRT19	protein_coding
ENSBTAG00000015702	PITX3	protein_coding
ENSBTAG00000021745	RAPSN	protein_coding
ENSBTAG00000003585	CD47	protein_coding
ENSBTAG00000009212	APOA2	protein_coding

## Sheet: Tab3
Muscle specific genes based on Tau index.
Ensembl ID	Gene Symbol	Tau Index
ENSBTAG00000002574	MYOZ2	0.9
ENSBTAG00000006030	MYOG	0.9
ENSBTAG00000008920	ATP1B4	0.9
ENSBTAG00000050626	ENSBTAG00000050626	0.9
ENSBTAG00000007782	MYOT	0.889
ENSBTAG00000015751	MEOX1	0.889
ENSBTAG00000040082	HOXA10	0.889
ENSBTAG00000048585	SLN	0.889
ENSBTAG00000003278	HOXC10	0.875
ENSBTAG00000011869	CSRP3	0.875
ENSBTAG00000000310	MFAP5	0.857
ENSBTAG00000002216	MYOD1	0.857
ENSBTAG00000007239	TNFAIP6	0.857
ENSBTAG00000012139	SIX1	0.857
ENSBTAG00000014738	HOXA11	0.857
ENSBTAG00000015204	SMPX	0.857
ENSBTAG00000016158	ACAN	0.857
ENSBTAG00000021508	LMOD3	0.857
ENSBTAG00000025136	MYOZ3	0.857
ENSBTAG00000007767	TBX15	0.85
ENSBTAG00000011500	CASQ2	0.85
ENSBTAG00000014340	KERA	0.85
ENSBTAG00000021059	TNMD	0.85
ENSBTAG00000021211	DPT	0.85
ENSBTAG00000046725	TNNC2	0.85
ENSBTAG00000052709	ENSBTAG00000052709	0.85
ENSBTAG00000002898	UNC45B	0.833
ENSBTAG00000007444	MAP3K7CL	0.833
ENSBTAG00000008763	PRR32	0.833
ENSBTAG00000009238	HOXC6	0.833
ENSBTAG00000011390	CHRND	0.833
ENSBTAG00000012969	DKK2	0.833
ENSBTAG00000014547	PGAM2	0.833
ENSBTAG00000016030	HOXD10	0.833
ENSBTAG00000021009	TRIM55	0.833
ENSBTAG00000021132	SYNPO2L	0.833
ENSBTAG00000022699	CAV3	0.833
ENSBTAG00000022714	HSPB3	0.833
ENSBTAG00000026972	MYF5	0.833
ENSBTAG00000047231	TNNI1	0.833
ENSBTAG00000004570	PRRX1	0.812
ENSBTAG00000007678	MKX	0.812
ENSBTAG00000008394	MYL3	0.812
ENSBTAG00000008652	DUSP27	0.812
ENSBTAG00000009968	TBX4	0.812
ENSBTAG00000013213	OSR2	0.812
ENSBTAG00000018399	MYH15	0.812
ENSBTAG00000045789	TNNT2	0.812
ENSBTAG00000002744	MUSK	0.8
ENSBTAG00000002964	TXLNB	0.8
ENSBTAG00000004429	GDF5	0.8
ENSBTAG00000004602	PITX1	0.8
ENSBTAG00000004848	OLFML2A	0.8
ENSBTAG00000006733	PPP1R3A	0.8
ENSBTAG00000006742	PAX1	0.8
ENSBTAG00000009080	ITGB6	0.8
ENSBTAG00000009707	MYL1	0.8
ENSBTAG00000009816	SCX	0.8
ENSBTAG00000010407	GSC	0.8
ENSBTAG00000011384	TBX5	0.8
ENSBTAG00000011392	MYBPC1	0.8
ENSBTAG00000011465	MYBPH	0.8
ENSBTAG00000012149	HOXC8	0.8
ENSBTAG00000013921	CKM	0.8
ENSBTAG00000017509	MYPN	0.8
ENSBTAG00000018167	KLHL31	0.8
ENSBTAG00000018253	CHRNA1	0.8
ENSBTAG00000018267	TRIM54	0.8
ENSBTAG00000018369	MYL2	0.8
ENSBTAG00000018703	OSTN	0.8
ENSBTAG00000019521	COX6A2	0.8
ENSBTAG00000020190	KREMEN2	0.8
ENSBTAG00000021120	SMYD1	0.8
ENSBTAG00000031849	TMEM119	0.8
ENSBTAG00000033330	HOXD11	0.8
ENSBTAG00000045757	TNNC1	0.8
ENSBTAG00000045943	CHRNG	0.8
ENSBTAG00000046332	ACTA1	0.8
ENSBTAG00000049845	HOXD8	0.8

## Sheet: Tab4
Tissue over-representation analysis.										GO Biological Process over-representation analysis
Organ ID	Organ Name	Annotated	Significant	Expected	Fold Enrichment	p value	FDR			Functional Category	Enrichment FDR	Genes in list	Genes
UBERON:0000383	musculature of body	16812	71	55.55	1.28	1.6e-06	2.11e-05			Muscle organ development	1.5498e-21	22	ENSBTAG00000002216 ENSBTAG00000006030 ENSBTAG00000011392 ENSBTAG00000012139 ENSBTAG00000026972 ENSBTAG00000002574 ENSBTAG00000004602 ENSBTAG00000009816 ENSBTAG00000010407 ENSBTAG00000011384 ENSBTAG00000011390 ENSBTAG00000011869 ENSBTAG00000016030 ENSBTAG00000018253 ENSBTAG00000021120 ENSBTAG00000021508 ENSBTAG00000045757 ENSBTAG00000045789 ENSBTAG00000046332 ENSBTAG00000047231 ENSBTAG00000008394 …
UBERON:0000479	tissue	16812	71	55.55	1.28	1.6e-06	2.11e-05			Muscle structure development	1.5498e-21	26	ENSBTAG00000002216 ENSBTAG00000006030 ENSBTAG00000011392 ENSBTAG00000012139 ENSBTAG00000021508 ENSBTAG00000026972 ENSBTAG00000045789 ENSBTAG00000002574 ENSBTAG00000004602 ENSBTAG00000009816 ENSBTAG00000010407 ENSBTAG00000011384 ENSBTAG00000011390 ENSBTAG00000011500 ENSBTAG00000011869 ENSBTAG00000016030 ENSBTAG00000017509 ENSBTAG00000018253 ENSBTAG00000018267 ENSBTAG00000021120 ENSBTAG00000022699 …
UBERON:0001015	musculature	16812	71	55.55	1.28	1.6e-06	2.11e-05			Striated muscle tissue development	1.0738e-20	22	ENSBTAG00000002216 ENSBTAG00000006030 ENSBTAG00000011392 ENSBTAG00000012139 ENSBTAG00000026972 ENSBTAG00000002574 ENSBTAG00000004602 ENSBTAG00000009816 ENSBTAG00000011384 ENSBTAG00000011390 ENSBTAG00000011869 ENSBTAG00000016030 ENSBTAG00000018253 ENSBTAG00000021120 ENSBTAG00000021508 ENSBTAG00000022699 ENSBTAG00000045757 ENSBTAG00000045789 ENSBTAG00000046332 ENSBTAG00000047231 ENSBTAG00000008394 …
UBERON:0001134	skeletal muscle tissue	16812	71	55.55	1.28	1.6e-06	2.11e-05			Muscle tissue development	2.056e-20	22	ENSBTAG00000002216 ENSBTAG00000006030 ENSBTAG00000011392 ENSBTAG00000012139 ENSBTAG00000026972 ENSBTAG00000002574 ENSBTAG00000004602 ENSBTAG00000009816 ENSBTAG00000011384 ENSBTAG00000011390 ENSBTAG00000011869 ENSBTAG00000016030 ENSBTAG00000018253 ENSBTAG00000021120 ENSBTAG00000021508 ENSBTAG00000022699 ENSBTAG00000045757 ENSBTAG00000045789 ENSBTAG00000046332 ENSBTAG00000047231 ENSBTAG00000008394 …
UBERON:0001630	muscle organ	16812	71	55.55	1.28	1.6e-06	2.11e-05			Tissue development	9.50888e-17	33	ENSBTAG00000002216 ENSBTAG00000006030 ENSBTAG00000011392 ENSBTAG00000012139 ENSBTAG00000015751 ENSBTAG00000021059 ENSBTAG00000026972 ENSBTAG00000031849 ENSBTAG00000002574 ENSBTAG00000004429 ENSBTAG00000004570 ENSBTAG00000004602 ENSBTAG00000006742 ENSBTAG00000009816 ENSBTAG00000009968 ENSBTAG00000010407 ENSBTAG00000011384 ENSBTAG00000011390 ENSBTAG00000011869 ENSBTAG00000013213 ENSBTAG00000014738 …
UBERON:0002036	striated muscle tissue	16812	71	55.55	1.28	1.6e-06	2.11e-05			Muscle cell development	1.3677e-16	15	ENSBTAG00000002216 ENSBTAG00000006030 ENSBTAG00000011392 ENSBTAG00000012139 ENSBTAG00000021508 ENSBTAG00000026972 ENSBTAG00000045789 ENSBTAG00000002574 ENSBTAG00000011500 ENSBTAG00000011869 ENSBTAG00000017509 ENSBTAG00000018267 ENSBTAG00000022699 ENSBTAG00000046332 ENSBTAG00000018369
UBERON:0002204	musculoskeletal system	16812	71	55.55	1.28	1.6e-06	2.11e-05			Striated muscle cell development	1.60186e-15	14	ENSBTAG00000002216 ENSBTAG00000006030 ENSBTAG00000011392 ENSBTAG00000012139 ENSBTAG00000021508 ENSBTAG00000026972 ENSBTAG00000045789 ENSBTAG00000002574 ENSBTAG00000011500 ENSBTAG00000011869 ENSBTAG00000017509 ENSBTAG00000022699 ENSBTAG00000046332 ENSBTAG00000018369
UBERON:0002385	muscle tissue	16812	71	55.55	1.28	1.6e-06	2.11e-05			Striated muscle cell differentiation	4.11343e-15	16	ENSBTAG00000002216 ENSBTAG00000006030 ENSBTAG00000011392 ENSBTAG00000012139 ENSBTAG00000021508 ENSBTAG00000026972 ENSBTAG00000045789 ENSBTAG00000002574 ENSBTAG00000011384 ENSBTAG00000011500 ENSBTAG00000011869 ENSBTAG00000017509 ENSBTAG00000021120 ENSBTAG00000022699 ENSBTAG00000046332 ENSBTAG00000018369
UBERON:0005090	muscle structure	16812	71	55.55	1.28	1.6e-06	2.11e-05			Muscle system process	4.11343e-15	17	ENSBTAG00000011392 ENSBTAG00000011500 ENSBTAG00000021508 ENSBTAG00000045757 ENSBTAG00000045789 ENSBTAG00000046725 ENSBTAG00000047231 ENSBTAG00000002216 ENSBTAG00000002574 ENSBTAG00000006030 ENSBTAG00000009707 ENSBTAG00000011869 ENSBTAG00000014547 ENSBTAG00000018253 ENSBTAG00000022699 ENSBTAG00000018369 ENSBTAG00000008394
UBERON:0014892	skeletal muscle organ	16812	71	55.55	1.28	1.6e-06	2.11e-05			Anatomical structure morphogenesis	4.32858e-15	36	ENSBTAG00000002216 ENSBTAG00000004602 ENSBTAG00000006030 ENSBTAG00000011392 ENSBTAG00000021059 ENSBTAG00000021508 ENSBTAG00000026972 ENSBTAG00000045789 ENSBTAG00000002574 ENSBTAG00000004429 ENSBTAG00000004570 ENSBTAG00000006742 ENSBTAG00000007767 ENSBTAG00000009816 ENSBTAG00000009968 ENSBTAG00000010407 ENSBTAG00000011384 ENSBTAG00000011500 ENSBTAG00000011869 ENSBTAG00000012139 ENSBTAG00000012149 …
UBERON:0018254	skeletal musculature	16812	71	55.55	1.28	1.6e-06	2.11e-05			Muscle cell differentiation	5.16959e-15	17	ENSBTAG00000002216 ENSBTAG00000006030 ENSBTAG00000011392 ENSBTAG00000012139 ENSBTAG00000021508 ENSBTAG00000026972 ENSBTAG00000045789 ENSBTAG00000002574 ENSBTAG00000011384 ENSBTAG00000011500 ENSBTAG00000011869 ENSBTAG00000017509 ENSBTAG00000018267 ENSBTAG00000021120 ENSBTAG00000022699 ENSBTAG00000046332 ENSBTAG00000018369
										Skeletal system development	2.6802e-14	19	ENSBTAG00000004429 ENSBTAG00000004570 ENSBTAG00000004602 ENSBTAG00000006742 ENSBTAG00000007767 ENSBTAG00000009238 ENSBTAG00000009816 ENSBTAG00000009968 ENSBTAG00000010407 ENSBTAG00000012139 ENSBTAG00000012149 ENSBTAG00000013213 ENSBTAG00000014738 ENSBTAG00000016030 ENSBTAG00000016158 ENSBTAG00000026972 ENSBTAG00000003278 ENSBTAG00000031849 ENSBTAG00000049845
										Skeletal muscle tissue development	1.2204e-13	13	ENSBTAG00000002216 ENSBTAG00000006030 ENSBTAG00000012139 ENSBTAG00000026972 ENSBTAG00000002574 ENSBTAG00000004602 ENSBTAG00000009816 ENSBTAG00000011390 ENSBTAG00000016030 ENSBTAG00000018253 ENSBTAG00000021120 ENSBTAG00000021508 ENSBTAG00000046332
										Animal organ development	1.66169e-13	37	ENSBTAG00000002216 ENSBTAG00000006030 ENSBTAG00000011392 ENSBTAG00000012139 ENSBTAG00000026972 ENSBTAG00000018369 ENSBTAG00000031849 ENSBTAG00000002574 ENSBTAG00000004429 ENSBTAG00000004570 ENSBTAG00000004602 ENSBTAG00000006742 ENSBTAG00000007767 ENSBTAG00000009816 ENSBTAG00000009968 ENSBTAG00000010407 ENSBTAG00000011384 ENSBTAG00000011390 ENSBTAG00000011869 ENSBTAG00000012149 ENSBTAG00000013213 …
										Skeletal muscle organ development	1.87048e-13	13	ENSBTAG00000002216 ENSBTAG00000006030 ENSBTAG00000012139 ENSBTAG00000026972 ENSBTAG00000002574 ENSBTAG00000004602 ENSBTAG00000009816 ENSBTAG00000011390 ENSBTAG00000016030 ENSBTAG00000018253 ENSBTAG00000021120 ENSBTAG00000021508 ENSBTAG00000046332
										Animal organ morphogenesis	2.07914e-13	23	ENSBTAG00000011392 ENSBTAG00000004570 ENSBTAG00000006742 ENSBTAG00000007767 ENSBTAG00000009816 ENSBTAG00000009968 ENSBTAG00000010407 ENSBTAG00000011384 ENSBTAG00000012139 ENSBTAG00000012149 ENSBTAG00000013213 ENSBTAG00000014738 ENSBTAG00000016030 ENSBTAG00000016158 ENSBTAG00000022699 ENSBTAG00000026972 ENSBTAG00000045757 ENSBTAG00000045789 ENSBTAG00000047231 ENSBTAG00000018369 ENSBTAG00000008394 …
										Myofibril assembly	5.90841e-13	10	ENSBTAG00000011392 ENSBTAG00000021508 ENSBTAG00000045789 ENSBTAG00000002574 ENSBTAG00000011500 ENSBTAG00000011869 ENSBTAG00000017509 ENSBTAG00000022699 ENSBTAG00000046332 ENSBTAG00000018369
										Muscle contraction	1.00722e-12	14	ENSBTAG00000011392 ENSBTAG00000011500 ENSBTAG00000021508 ENSBTAG00000045757 ENSBTAG00000045789 ENSBTAG00000046725 ENSBTAG00000047231 ENSBTAG00000009707 ENSBTAG00000011869 ENSBTAG00000014547 ENSBTAG00000018253 ENSBTAG00000022699 ENSBTAG00000018369 ENSBTAG00000008394
										Skeletal system morphogenesis	1.50607e-12	14	ENSBTAG00000004570 ENSBTAG00000006742 ENSBTAG00000007767 ENSBTAG00000009816 ENSBTAG00000009968 ENSBTAG00000010407 ENSBTAG00000012139 ENSBTAG00000012149 ENSBTAG00000013213 ENSBTAG00000014738 ENSBTAG00000016030 ENSBTAG00000016158 ENSBTAG00000026972 ENSBTAG00000049845
										Multicellular organism development	1.6374e-12	43	ENSBTAG00000002216 ENSBTAG00000006030 ENSBTAG00000009238 ENSBTAG00000011392 ENSBTAG00000012139 ENSBTAG00000013213 ENSBTAG00000015751 ENSBTAG00000021059 ENSBTAG00000026972 ENSBTAG00000018369 ENSBTAG00000031849 ENSBTAG00000002574 ENSBTAG00000004429 ENSBTAG00000004570 ENSBTAG00000004602 ENSBTAG00000006742 ENSBTAG00000007767 ENSBTAG00000009816 ENSBTAG00000009968 ENSBTAG00000010407 ENSBTAG00000011384 …
										Anatomical structure development	3.01197e-12	45	ENSBTAG00000002216 ENSBTAG00000004429 ENSBTAG00000004602 ENSBTAG00000006030 ENSBTAG00000009238 ENSBTAG00000011392 ENSBTAG00000012139 ENSBTAG00000013213 ENSBTAG00000015751 ENSBTAG00000021059 ENSBTAG00000021508 ENSBTAG00000026972 ENSBTAG00000045789 ENSBTAG00000018369 ENSBTAG00000031849 ENSBTAG00000002574 ENSBTAG00000004570 ENSBTAG00000006742 ENSBTAG00000007767 ENSBTAG00000009816 ENSBTAG00000009968 …
										Anatomical structure formation involved in morphogenesis	1.081e-11	22	ENSBTAG00000002216 ENSBTAG00000006030 ENSBTAG00000011392 ENSBTAG00000021059 ENSBTAG00000021508 ENSBTAG00000026972 ENSBTAG00000045789 ENSBTAG00000002574 ENSBTAG00000006742 ENSBTAG00000009816 ENSBTAG00000009968 ENSBTAG00000010407 ENSBTAG00000011384 ENSBTAG00000011500 ENSBTAG00000011869 ENSBTAG00000012139 ENSBTAG00000014738 ENSBTAG00000015751 ENSBTAG00000017509 ENSBTAG00000022699 ENSBTAG00000046332 …
										Striated muscle contraction	1.22947e-11	11	ENSBTAG00000011500 ENSBTAG00000045757 ENSBTAG00000045789 ENSBTAG00000046725 ENSBTAG00000011869 ENSBTAG00000014547 ENSBTAG00000018253 ENSBTAG00000021508 ENSBTAG00000022699 ENSBTAG00000018369 ENSBTAG00000008394
										System development	1.3491e-11	40	ENSBTAG00000002216 ENSBTAG00000006030 ENSBTAG00000011392 ENSBTAG00000012139 ENSBTAG00000013213 ENSBTAG00000021059 ENSBTAG00000026972 ENSBTAG00000018369 ENSBTAG00000031849 ENSBTAG00000002574 ENSBTAG00000004429 ENSBTAG00000004570 ENSBTAG00000004602 ENSBTAG00000006742 ENSBTAG00000007767 ENSBTAG00000009238 ENSBTAG00000009816 ENSBTAG00000009968 ENSBTAG00000010407 ENSBTAG00000011384 ENSBTAG00000011390 …
										Cellular component assembly involved in morphogenesis	2.21909e-11	10	ENSBTAG00000011392 ENSBTAG00000021508 ENSBTAG00000045789 ENSBTAG00000002574 ENSBTAG00000011500 ENSBTAG00000011869 ENSBTAG00000017509 ENSBTAG00000022699 ENSBTAG00000046332 ENSBTAG00000018369
										Developmental process	2.60378e-11	45	ENSBTAG00000002216 ENSBTAG00000004429 ENSBTAG00000004602 ENSBTAG00000006030 ENSBTAG00000009238 ENSBTAG00000011392 ENSBTAG00000012139 ENSBTAG00000013213 ENSBTAG00000015751 ENSBTAG00000021059 ENSBTAG00000021508 ENSBTAG00000022699 ENSBTAG00000026972 ENSBTAG00000045789 ENSBTAG00000018369 ENSBTAG00000031849 ENSBTAG00000002574 ENSBTAG00000004570 ENSBTAG00000006742 ENSBTAG00000007767 ENSBTAG00000009816 …
										Appendage development	3.51227e-10	11	ENSBTAG00000004429 ENSBTAG00000004570 ENSBTAG00000004602 ENSBTAG00000009816 ENSBTAG00000009968 ENSBTAG00000011384 ENSBTAG00000013213 ENSBTAG00000014738 ENSBTAG00000016030 ENSBTAG00000020190 ENSBTAG00000003278
										Limb development	3.51227e-10	11	ENSBTAG00000004429 ENSBTAG00000004570 ENSBTAG00000004602 ENSBTAG00000009816 ENSBTAG00000009968 ENSBTAG00000011384 ENSBTAG00000013213 ENSBTAG00000014738 ENSBTAG00000016030 ENSBTAG00000020190 ENSBTAG00000003278
										Embryonic skeletal system development	4.12425e-10	10	ENSBTAG00000004570 ENSBTAG00000007767 ENSBTAG00000009238 ENSBTAG00000009816 ENSBTAG00000010407 ENSBTAG00000012139 ENSBTAG00000013213 ENSBTAG00000014738 ENSBTAG00000016030 ENSBTAG00000026972
										Muscle fiber development	1.62744e-09	8	ENSBTAG00000002216 ENSBTAG00000006030 ENSBTAG00000011392 ENSBTAG00000012139 ENSBTAG00000026972 ENSBTAG00000021508 ENSBTAG00000046332 ENSBTAG00000018369

## Sheet: Tab5
Transcription factors identified as putative regulators of differentially expressed and tissue-specific genes for muscle by Regulatory Impact Factor measures (RIF1 and RIF2).
Ensembl ID	Gene symbol	Family	RIF1	RIF2
ENSBTAG00000017184	ZBTB33	ZBTB	-4.36789	0.17529
ENSBTAG00000021433	ENSBTAG00000021433	zf-C2H2	-3.66473	-0.56401
ENSBTAG00000013314	PBX3	Homeobox	-3.55989	-0.11498
ENSBTAG00000040244	APOL3	LRRFIP	-3.53473	0.85998
ENSBTAG00000006587	ZNF367	zf-C2H2	-3.45091	-0.98017
ENSBTAG00000006919	SMAD4	MH1	-3.39431	-0.41813
ENSBTAG00000015504	ZNF131	zf-C2H2	-3.29955	-0.85448
ENSBTAG00000008649	ETV3	ETS	-3.23344	-1.2168
ENSBTAG00000014123	ZNF507	zf-C2H2	-3.1104	-0.13755
ENSBTAG00000020935	HIF1A	Others	-3.01198	0.16089
ENSBTAG00000011789	REST	zf-C2H2	-2.97412	0.17605
ENSBTAG00000047680	IRF7	IRF	-2.84771	0.28058
ENSBTAG00000009874	ZXDC	zf-C2H2	-2.76745	0.86317
ENSBTAG00000007383	ZNF521	zf-C2H2	-2.74886	-1.51565
ENSBTAG00000046111	ZNF444	zf-C2H2	-2.68935	1.24805
ENSBTAG00000000565	RFX7	RFX	-2.67661	-1.27431
ENSBTAG00000018024	NR1D2	THR-like	-2.64315	-1.01699
ENSBTAG00000047508	ZNF580	zf-C2H2	-2.60818	0.91753
ENSBTAG00000018270	NFATC2	RHD	-2.60048	0.87873
ENSBTAG00000007110	RCOR3	MYB	-2.55161	-1.61485
ENSBTAG00000030836	ZBTB21	ZBTB	-2.53571	-0.14435
ENSBTAG00000003569	DZIP1	zf-C2H2	-2.52559	-1.42186
ENSBTAG00000006170	ZNF76	zf-C2H2	-2.51694	-0.29202
ENSBTAG00000030744	NFYB	NF-YB	-2.46769	-1.32018
ENSBTAG00000038428	RELB	RHD	-2.4288	-0.87134
ENSBTAG00000001509	ELK3	ETS	-2.38591	-0.0353
ENSBTAG00000014265	SREBF2	bHLH	-2.32398	-0.68979
ENSBTAG00000008591	CAMTA2	CG-1	-2.32217	-0.55777
ENSBTAG00000012111	PRDM5	zf-C2H2	-2.24305	-1.8426
ENSBTAG00000005524	HBP1	HMG	-2.21055	-0.90054
ENSBTAG00000002849	IRF6	IRF	-2.18796	-1.03504
ENSBTAG00000037581	MZF1	zf-C2H2	-2.15938	1.36831
ENSBTAG00000025434	ZFP36L1	zf-CCCH	-2.14497	-0.50011
ENSBTAG00000017802	THRB	THR-like	-2.13513	-0.07047
ENSBTAG00000011087	ARID2	RFX	-2.12546	-0.98349
ENSBTAG00000007498	ZGPAT	Others	-2.10881	1.29111
ENSBTAG00000030470	ENSBTAG00000030470	zf-C2H2	-2.1069	-1.37179
ENSBTAG00000010818	AEBP2	zf-C2H2	-2.10556	0.64467
ENSBTAG00000040082	HOXA10	Homeobox	-2.1046	-1.22375
ENSBTAG00000019020	TAX1BP1	Others	-2.08778	-0.59432
ENSBTAG00000044185	SOX6	HMG	-2.04348	0.20647
ENSBTAG00000009046	TBX6	T-box	-2.03138	-1.55069
ENSBTAG00000011981	MYBL1	MYB	-2.0257	-1.10694
ENSBTAG00000002201	NFXL1	zf-NF-X1	-2.02344	-1.02837
ENSBTAG00000013227	SNAI2	zf-C2H2	-2.01112	0.66962
ENSBTAG00000020819	YY1	zf-C2H2	-2.00943	1.55555
ENSBTAG00000038241	REPIN1	zf-C2H2	-1.98073	-0.82213
ENSBTAG00000016407	IRX6	Homeobox	-1.52808	-2.06676
ENSBTAG00000039316	ZNF268	zf-C2H2	-1.49506	-2.11191
ENSBTAG00000006633	IRF3	IRF	-1.32281	-2.05629
ENSBTAG00000019208	C29H11orf95	zf-BED	-1.24985	-1.99835
ENSBTAG00000003207	SP5	zf-C2H2	-1.2401	-2.05968
ENSBTAG00000013306	ZBTB7C	ZBTB	-1.13844	2.17421
ENSBTAG00000021008	ZNF219	zf-C2H2	-1.00202	-1.98596
ENSBTAG00000007884	SREBF1	bHLH	-0.96772	-1.98376
ENSBTAG00000019133	ZNF326	Others	-0.72145	-2.5
ENSBTAG00000019472	NR3C1	ESR-like	-0.62338	2.55746
ENSBTAG00000015138	MGA	T-box	-0.606	-1.9755
ENSBTAG00000009214	ETS2	ETS	-0.50304	-2.05788
ENSBTAG00000012946	HSF2	HSF	-0.45723	2.44344
ENSBTAG00000039313	ZNF341	zf-C2H2	-0.32577	2.20088
ENSBTAG00000012102	TCF25	Others	-0.32358	2.06147
ENSBTAG00000013961	MYSM1	MYB	-0.30708	-1.96466
ENSBTAG00000039075	ZNF527	zf-C2H2	-0.30378	-2.03648
ENSBTAG00000022450	THAP9	THAP	-0.26409	2.14428
ENSBTAG00000003034	GATAD2A	zf-GATA	-0.16076	-1.96787
ENSBTAG00000003238	MEOX2	Homeobox	-0.10963	1.98055
ENSBTAG00000005951	HIC2	ZBTB	0.00267	2.74985
ENSBTAG00000005866	ZNF81	zf-C2H2	0.0443	2.15065
ENSBTAG00000015015	HINFP	zf-C2H2	0.21418	2.07018
ENSBTAG00000005734	GATA6	zf-GATA	0.28717	2.40985
ENSBTAG00000024115	FOXO6	Fork_head	0.43236	2.09361
ENSBTAG00000021210	HES2	bHLH	0.5322	2.61599
ENSBTAG00000020302	FEZF2	zf-C2H2	0.6343	2.21334
ENSBTAG00000007718	TGIF1	Homeobox	0.66065	2.03418
ENSBTAG00000014862	ENSBTAG00000014862	HMG	0.7534	2.30571
ENSBTAG00000011124	LHX3	Homeobox	0.77916	2.0778
ENSBTAG00000020356	GON4L	Others	0.98502	1.97082
ENSBTAG00000037393	ZNF639	zf-C2H2	0.99866	2.13858
ENSBTAG00000030575	BHLHE41	bHLH	1.12117	2.14121
ENSBTAG00000019114	FOXB1	Fork_head	1.16354	2.56258
ENSBTAG00000023801	BARHL1	Homeobox	1.16354	2.56258
ENSBTAG00000003331	NEUROG1	bHLH	1.16355	2.56256
ENSBTAG00000005952	CEBPE	TF_bZIP	1.16355	2.56258
ENSBTAG00000016227	ASCL1	bHLH	1.16355	2.56257
ENSBTAG00000021566	PAX2	PAX	1.16355	2.56257
ENSBTAG00000010745	THRA	THR-like	1.19294	2.16472
ENSBTAG00000002020	CREBRF	Others	1.199	1.96102
ENSBTAG00000020854	BCL6B	ZBTB	1.21496	2.39361
ENSBTAG00000030721	UNCX	Homeobox	1.24791	2.22931
ENSBTAG00000010681	NR1H3	THR-like	1.50152	2.25648
ENSBTAG00000013050	ZNF277	zf-C2H2	1.71719	2.0811
ENSBTAG00000003107	LHX5	Homeobox	1.76226	2.40726
ENSBTAG00000000753	PIAS4	zf-MIZ	1.99152	-0.82226
ENSBTAG00000019329	LYL1	bHLH	1.9953	0.16148
ENSBTAG00000024000	ATOH8	bHLH	1.99576	1.71069
ENSBTAG00000008771	MYEF2	Others	2.0133	0.11309
ENSBTAG00000005938	BARHL2	Homeobox	2.01832	2.0253
ENSBTAG00000037804	IKZF2	zf-C2H2	2.05423	0.26132
ENSBTAG00000020713	BACH2	TF_bZIP	2.06047	1.07779
ENSBTAG00000016496	ZNF641	zf-C2H2	2.08023	1.51601
ENSBTAG00000000332	ERF	ETS	2.09625	0.40542
ENSBTAG00000012063	E2F4	E2F	2.10673	-0.25732
ENSBTAG00000037566	ZNF500	zf-C2H2	2.11464	0.29167
ENSBTAG00000008898	GBX2	Homeobox	2.12371	1.33795
ENSBTAG00000016349	TEAD2	TEA	2.14774	0.51799
ENSBTAG00000017594	ZHX3	Homeobox	2.15993	-0.5327
ENSBTAG00000003971	E2F1	E2F	2.23035	0.88338
ENSBTAG00000011467	BATF2	TF_bZIP	2.29173	1.64526
ENSBTAG00000015875	FOXM1	Fork_head	2.2999	0.50053
ENSBTAG00000016664	SLC2A4RG	Others	2.30492	-0.14564
ENSBTAG00000016028	ZNF691	zf-C2H2	2.39377	0.79346
ENSBTAG00000037547	OLIG1	bHLH	2.41859	1.92173
ENSBTAG00000008084	ZNF382	zf-C2H2	2.63567	0.37719
ENSBTAG00000007767	TBX15	T-box	2.69632	1.19528
ENSBTAG00000019495	TEAD3	TEA	2.70075	0.92853
ENSBTAG00000012915	ZNF404	zf-C2H2	2.72578	0.7485
ENSBTAG00000031895	TFB1M	Others	2.86003	1.01299
ENSBTAG00000014768	ZNF786	zf-C2H2	3.50198	1.41153

## Sheet: Tab6
Differentially co-expressed genes between control and nutrient restricted fetus from muscle tissue.
Ensembl ID 1	Ensembl ID 2	Gene Symbol1	Gene Symbol2	C_cor	C_pVal	R_cor	R_pVal	zScoreDiff	pValDiff	pValDiff_adj	Classes		Legend
ENSBTAG00000020927	ENSBTAG00000031919	HSD17B8	SLC35E3	-0.999738	2.14394e-09	0.535863	0.215065	7.16649	7.69449e-13	2.0289e-05	-/0
ENSBTAG00000004766	ENSBTAG00000046467	CLEC18C	PTP4A3	-0.997211	7.87849e-07	0.943577	0.00140879	7.15112	8.60736e-13	2.0289e-05	-/+		C_cor	Correlation of Control group
ENSBTAG00000005905	ENSBTAG00000014328	TOPORS	MGC138914	0.990322	1.76041e-05	-0.983752	6.40697e-05	-7.14043	9.3041e-13	2.0289e-05	+/-		C_pVal	Correlation pvalue of Control group
ENSBTAG00000018256	ENSBTAG00000020074	SMC6	NKPD1	-0.98879	2.53995e-05	0.9824	7.81862e-05	7.00224	2.51899e-12	4.11978e-05	-/+		R_cor	Correlation of Restricted group
ENSBTAG00000014904	ENSBTAG00000020911	SIRT5	FNBP4	0.962561	0.000510516	-0.992771	8.5009e-06	-6.773	1.26142e-11	0.000156972	+/-		R_pVal	Correlation pvalue of Restricted group
ENSBTAG00000002849	ENSBTAG00000004636	IRF6	PLEKHA1	-0.98452	5.67874e-05	0.981475	8.88231e-05	6.73595	1.62859e-11	0.000156972	-/+		+/–	Gene pair posivitely correlated in C group and negatively correlated in R group
ENSBTAG00000007181	ENSBTAG00000024381	KIFC3	MAN1A1	0.931887	0.00224131	-0.995846	2.13187e-06	-6.73147	1.67963e-11	0.000156972	+/-
ENSBTAG00000002586	ENSBTAG00000008435	TCF12	DELE1	0.98084	9.66041e-05	-0.983519	6.63799e-05	-6.66722	2.6069e-11	0.000200056	+/-		+/0	Gene pair posivitely correlated in C group and correlation not significant in R group
ENSBTAG00000001077	ENSBTAG00000005257	OSBPL5	PEX13	-0.973578	0.000214886	0.987931	3.05362e-05	6.65925	2.75223e-11	0.000200056	-/+
ENSBTAG00000004179	ENSBTAG00000007884	PSMD9	SREBF1	-0.997165	8.20743e-07	0.88665	0.00780937	6.62523	3.46711e-11	0.000223985	-/+		+/+	Gene pair posivitely correlated in both C and R groups
ENSBTAG00000037988	ENSBTAG00000046336	ZSCAN31	ENSBTAG00000046336	-0.987652	3.23288e-05	0.972049	0.000247118	6.60266	4.03835e-11	0.000223985	-/+
ENSBTAG00000014488	ENSBTAG00000017889	CDH7	CCT5	0.922317	0.00309711	-0.995636	2.41081e-06	-6.60011	4.10858e-11	0.000223985	+/-		0/+	Gene pair not significantly correlated in C group and positively correlated in R group
ENSBTAG00000014390	ENSBTAG00000021461	MTMR9	PSMD3	-0.964539	0.000446215	0.990943	1.49205e-05	6.58166	4.65228e-11	0.000234116	-/+
ENSBTAG00000006999	ENSBTAG00000015504	RYR1	ZNF131	0.775074	0.0406547	-0.998505	1.65954e-07	-6.55035	5.74017e-11	0.000268228	+/-		0/–	Gene pair not significantly correlated in C group and negatively correlated in R group
ENSBTAG00000003207	ENSBTAG00000015387	SP5	RAB40B	0.184212	0.692552	-0.999709	2.76583e-09	-6.51179	7.42621e-11	0.000321032	0/-
ENSBTAG00000001303	ENSBTAG00000009899	HSPB8	CHID1	-0.998287	2.32943e-07	0.787023	0.0357148	6.49768	8.15697e-11	0.000321032	-/+		0/0	Gene pair not significantly correlated in both groups
ENSBTAG00000004636	ENSBTAG00000007840	PLEKHA1	HMGCR	0.909172	0.00454503	-0.995695	2.33079e-06	-6.49429	8.34237e-11	0.000321032	+/-
ENSBTAG00000010457	ENSBTAG00000017721	NUAK1	EEF1AKNMT	0.969135	0.000316152	-0.986381	4.12698e-05	-6.46178	1.03476e-10	0.000376075	+/-		–/+	Gene pair not significantly correlated in C group and positively correlated in R group
ENSBTAG00000002580	ENSBTAG00000014768	MYH14	ZNF786	-0.960102	0.000597721	0.989106	2.36514e-05	6.43585	1.22785e-10	0.000422766	-/+
ENSBTAG00000016299	ENSBTAG00000021600	ZNF784	KANSL1L	0.985931	4.47503e-05	-0.967951	0.000347136	-6.4116	1.43997e-10	0.000448606	+/-		–/0	Gene pair negatively correlated in C group and not significantly correlated in R group
ENSBTAG00000011146	ENSBTAG00000015266	RAB8B	SDHAF2	0.3234	0.479233	-0.999549	8.30848e-09	-6.41146	1.44135e-10	0.000448606	0/-
ENSBTAG00000007876	ENSBTAG00000020964	MAPK8	STRIP1	0.948452	0.00112692	-0.991128	1.41737e-05	-6.39634	1.5915e-10	0.000448606	+/-		–/–	Gene pair negatively correlated in both C and R groups
ENSBTAG00000016572	ENSBTAG00000034992	USP37	MCTS1	0.675555	0.0957911	-0.998781	9.96176e-08	-6.395	1.60543e-10	0.000448606	0/-
ENSBTAG00000014150	ENSBTAG00000021183	C11H9orf16	MAP3K21	0.465923	0.292006	-0.999348	2.08124e-08	-6.39121	1.64577e-10	0.000448606	0/-
ENSBTAG00000000291	ENSBTAG00000040551	DHTKD1	ZBTB1	-0.982886	7.29139e-05	0.971967	0.000248938	6.36808	1.91408e-10	0.000500873	-/+
ENSBTAG00000005915	ENSBTAG00000043948	SFMBT2	HCN1	-0.978608	0.000127083	0.976519	0.000160243	6.33569	2.36287e-10	0.00059453	-/+
ENSBTAG00000010694	ENSBTAG00000021039	BICC1	HNRNPM	0.98578	4.59632e-05	-0.962521	0.000511843	-6.29135	3.1472e-10	0.000721014	+/-
ENSBTAG00000046902	ENSBTAG00000048804	PABPC4L	ENSBTAG00000048804	-0.992523	9.24666e-06	0.929352	0.00245227	6.28801	3.21552e-10	0.000721014	-/+
ENSBTAG00000000224	ENSBTAG00000019409	TSPAN15	GNPTAB	0.858577	0.013367	-0.996348	1.545e-06	-6.27883	3.41127e-10	0.000721014	+/-
ENSBTAG00000018022	ENSBTAG00000021306	SPINDOC	CHRDL2	0.567588	0.183823	-0.998988	6.25273e-08	-6.27661	3.46025e-10	0.000721014	0/-
ENSBTAG00000000224	ENSBTAG00000004742	TSPAN15	RUNX1	0.873247	0.0102495	-0.995824	2.15986e-06	-6.26681	3.68519e-10	0.000721014	+/-
ENSBTAG00000003397	ENSBTAG00000006277	CTBP2	ENGASE	-0.996196	1.71042e-06	0.860397	0.0129542	6.25984	3.85372e-10	0.000721014	-/+
ENSBTAG00000018847	ENSBTAG00000024485	HARS1	KLHL20	0.966039	0.00040083	-0.98355	6.60778e-05	-6.2585	3.88698e-10	0.000721014	+/-
ENSBTAG00000003953	ENSBTAG00000050967	ZNF316	AADAT	0.779151	0.0389293	-0.997694	4.89653e-07	-6.25847	3.88778e-10	0.000721014	+/-
ENSBTAG00000003495	ENSBTAG00000010584	KDM7A	AP2S1	0.942439	0.00147998	-0.990342	1.75156e-05	-6.25586	3.95334e-10	0.000721014	+/-
ENSBTAG00000002404	ENSBTAG00000017765	TMX2	GSTM1	-0.990369	1.73947e-05	0.942238	0.00149277	6.25529	3.96769e-10	0.000721014	-/+
ENSBTAG00000009127	ENSBTAG00000021202	TSPYL4	ACOT7	0.98933	2.2456e-05	-0.947092	0.00120184	-6.24636	4.20126e-10	0.000742824	+/-
ENSBTAG00000002006	ENSBTAG00000009907	THBS1	MAPK4	-0.986638	3.9354e-05	0.955762	0.000771906	6.21601	5.0995e-10	0.000854364	-/+
ENSBTAG00000004766	ENSBTAG00000017255	CLEC18C	ATAD2B	0.91408	0.00396642	-0.993242	7.18515e-06	-6.21572	5.1089e-10	0.000854364	+/-
ENSBTAG00000009679	ENSBTAG00000020223	PLEKHG1	CASQ1	0.965313	0.000422443	-0.982818	7.36469e-05	-6.21223	5.2239e-10	0.000854364	+/-
ENSBTAG00000015409	ENSBTAG00000055104	STK32B	ZNF660	-0.991543	1.25756e-05	0.929894	0.0024062	6.20619	5.4284e-10	0.000866156	-/+
ENSBTAG00000000224	ENSBTAG00000001652	TSPAN15	SLCO3A1	0.985328	4.96881e-05	-0.958499	0.00065898	-6.19554	5.80845e-10	0.000875672	+/-
ENSBTAG00000013475	ENSBTAG00000015907	TRAF3	IRX4	0.975608	0.000176147	-0.974872	0.000189661	-6.1933	5.8917e-10	0.000875672	+/-
ENSBTAG00000010457	ENSBTAG00000012470	NUAK1	SNAPIN	0.974586	0.000195079	-0.975791	0.000172876	-6.19058	5.99421e-10	0.000875672	+/-
ENSBTAG00000009899	ENSBTAG00000019156	CHID1	CCT2	-0.989842	1.9865e-05	0.939705	0.00165954	6.1862	6.1633e-10	0.000875672	-/+
ENSBTAG00000006040	ENSBTAG00000007756	UHRF1BP1L	TFPT	0.647183	0.116115	-0.998518	1.62358e-07	-6.18536	6.19622e-10	0.000875672	0/-
ENSBTAG00000009389	ENSBTAG00000018527	HNRNPH1	HDGFL3	-0.938394	0.00174997	0.990044	1.88944e-05	6.18164	6.34403e-10	0.000875672	-/+
ENSBTAG00000017765	ENSBTAG00000019951	GSTM1	PCYOX1L	-0.938224	0.00176186	0.991384	1.31724e-05	6.17963	6.42502e-10	0.000875672	-/+
ENSBTAG00000016644	ENSBTAG00000016782	LVRN	SLC39A10	-0.950252	0.00103209	0.987363	3.42469e-05	6.17069	6.79914e-10	0.000901988	-/+
ENSBTAG00000010668	ENSBTAG00000054466	GEMIN7	ENSBTAG00000054466	-0.96205	0.000527956	0.98325	6.91217e-05	6.16564	7.01965e-10	0.000901988	-/+
ENSBTAG00000004766	ENSBTAG00000004863	CLEC18C	RIC3	0.869332	0.0110351	-0.995322	2.86698e-06	-6.16346	7.11714e-10	0.000901988	+/-
ENSBTAG00000008721	ENSBTAG00000011197	MANSC1	IPMK	0.984513	5.68559e-05	-0.958802	0.000647136	-6.1623	7.16962e-10	0.000901988	+/-
ENSBTAG00000009412	ENSBTAG00000015385	SIAE	CTDSPL2	0.874758	0.00995511	-0.995073	3.26397e-06	-6.1587	7.33462e-10	0.000905336	+/-
ENSBTAG00000016612	ENSBTAG00000044033	NEK9	EDIL3	-0.997054	9.03283e-07	0.797767	0.0315745	6.15457	7.52793e-10	0.00091199	-/+
ENSBTAG00000012747	ENSBTAG00000016716	FAM3A	RRS1	-0.995985	1.95798e-06	0.846999	0.0161672	6.15159	7.67122e-10	0.000912452	-/+
ENSBTAG00000006368	ENSBTAG00000015504	N4BP3	ZNF131	0.967991	0.000346065	-0.979282	0.000117347	-6.13644	8.43901e-10	0.000985852	+/-
ENSBTAG00000015504	ENSBTAG00000026684	ZNF131	SYNC	0.721657	0.0671231	-0.997879	3.97628e-07	-6.13061	8.75435e-10	0.00100475	0/-
ENSBTAG00000001057	ENSBTAG00000047031	ARFGAP3	WDR5	0.949873	0.00105166	-0.986676	3.90751e-05	-6.12753	8.92534e-10	0.00100671	+/-
ENSBTAG00000020527	ENSBTAG00000037576	IDH1	MARCHF11	0.893235	0.00674874	-0.993842	5.69561e-06	-6.1204	9.33411e-10	0.00102834	+/-
ENSBTAG00000014822	ENSBTAG00000017419	MRPL52	ZZZ3	0.906986	0.00481767	-0.992868	8.2201e-06	-6.11875	9.4315e-10	0.00102834	+/-
ENSBTAG00000000569	ENSBTAG00000030179	HES1	MAPK8IP2	-0.999095	4.72747e-08	0.434992	0.32937	6.10414	1.03353e-09	0.00110842	-/0
ENSBTAG00000014284	ENSBTAG00000015504	ALPK2	ZNF131	0.827444	0.0215975	-0.996196	1.71018e-06	-6.09739	1.07812e-09	0.00113126	+/-
ENSBTAG00000000322	ENSBTAG00000011869	CD2AP	CSRP3	0.452487	0.307995	-0.999042	5.44965e-08	-6.09472	1.09631e-09	0.00113126	0/-
ENSBTAG00000000322	ENSBTAG00000031217	CD2AP	MYL6B	0.569539	0.181979	-0.998681	1.21258e-07	-6.09321	1.10671e-09	0.00113126	0/-
ENSBTAG00000001034	ENSBTAG00000016506	IL18R1	ST3GAL4	0.96784	0.000350135	-0.977913	0.000137606	-6.08731	1.1482e-09	0.00115561	+/-
ENSBTAG00000000569	ENSBTAG00000008495	HES1	AP3B2	-0.999194	3.53749e-08	0.371007	0.412596	6.0781	1.21617e-09	0.001197	-/0
ENSBTAG00000015798	ENSBTAG00000021393	UCKL1	FLRT2	0.979009	0.000121235	-0.965591	0.000414091	-6.07509	1.23915e-09	0.001197	+/-
ENSBTAG00000001694	ENSBTAG00000009679	TYRO3	PLEKHG1	-0.97914	0.000119357	0.965344	0.000421493	6.07444	1.24421e-09	0.001197	-/+
ENSBTAG00000008435	ENSBTAG00000020455	DELE1	ITPR1	0.980398	0.000102239	-0.962894	0.00049933	-6.06968	1.28168e-09	0.00121517	+/-
ENSBTAG00000013764	ENSBTAG00000046185	OPTC	BTBD7	-0.968966	0.000320471	0.976451	0.000161398	6.06708	1.3026e-09	0.00121736	-/+
ENSBTAG00000003948	ENSBTAG00000021226	FDPS	SAR1B	0.834619	0.0195014	-0.995825	2.15867e-06	-6.06413	1.32668e-09	0.0012224	+/-
ENSBTAG00000027316	ENSBTAG00000052326	UBE2V1	ENSBTAG00000052326	-0.938531	0.00174038	0.988054	2.97639e-05	6.05686	1.38802e-09	0.00122812	-/+
ENSBTAG00000008963	ENSBTAG00000013273	CIT	PIGL	0.251823	0.585918	-0.999362	1.97578e-08	-6.05592	1.39617e-09	0.00122812	0/-
ENSBTAG00000010514	ENSBTAG00000049657	ASB7	ENSBTAG00000049657	-0.926553	0.00269823	0.997902	3.8683e-07	6.053	1.42174e-09	0.00122812	-/+
ENSBTAG00000008181	ENSBTAG00000021992	CHAF1A	CAVIN4	-0.984431	5.76111e-05	0.952304	0.000929955	6.05262	1.42506e-09	0.00122812	-/+
ENSBTAG00000000322	ENSBTAG00000045757	CD2AP	TNNC1	0.598272	0.155883	-0.998476	1.74123e-07	-6.05243	1.42675e-09	0.00122812	0/-
ENSBTAG00000019556	ENSBTAG00000021454	MIIP	ENSBTAG00000021454	0.98479	5.43558e-05	-0.950924	0.000997969	-6.04858	1.46129e-09	0.00124152	+/-
ENSBTAG00000017689	ENSBTAG00000047942	BRMS1	DESI1	0.921943	0.00313386	-0.990489	1.68579e-05	-6.04388	1.50453e-09	0.00125044	+/-
ENSBTAG00000020658	ENSBTAG00000037686	LNX1	SRPX2	0.870532	0.0107908	-0.994404	4.48682e-06	-6.04329	1.51002e-09	0.00125044	+/-
ENSBTAG00000007566	ENSBTAG00000012049	CEP170	WIPI2	0.995623	2.42892e-06	-0.925111	0.00283042	-6.03872	1.55345e-09	0.00125803	+/-
ENSBTAG00000008665	ENSBTAG00000016177	DIXDC1	FGL1	0.990707	1.59109e-05	-0.925067	0.00283454	-6.03828	1.55764e-09	0.00125803	+/-
ENSBTAG00000013943	ENSBTAG00000016037	ZNF703	BCKDHA	0.877481	0.00943727	-0.993995	5.34949e-06	-6.03498	1.58986e-09	0.00126186	+/-
ENSBTAG00000008340	ENSBTAG00000023453	ATOX1	C18H19orf54	-0.980301	0.000103503	0.961141	0.000559847	6.03289	1.61049e-09	0.00126186	-/+
ENSBTAG00000002455	ENSBTAG00000016484	KLHL8	ATP11C	-0.961109	0.000561005	0.980239	0.000104324	6.03003	1.63931e-09	0.00126186	-/+
ENSBTAG00000010220	ENSBTAG00000038428	DCLRE1C	RELB	0.946938	0.00121045	-0.985581	4.75765e-05	-6.03001	1.63955e-09	0.00126186	+/-
ENSBTAG00000017184	ENSBTAG00000020791	ZBTB33	RAPGEF1	0.973167	0.000223286	-0.970793	0.000275643	-6.01715	1.77515e-09	0.00135034	+/-
ENSBTAG00000010812	ENSBTAG00000017514	P2RX4	CCND1	0.987428	3.38088e-05	-0.937947	0.00178143	-6.01361	1.81441e-09	0.00136435	+/-
ENSBTAG00000010826	ENSBTAG00000040551	EMSY	ZBTB1	-0.922997	0.0030309	0.989847	1.98391e-05	6.0075	1.88408e-09	0.00137337	-/+
ENSBTAG00000006633	ENSBTAG00000016220	IRF3	WIPF3	-0.996865	1.05503e-06	0.769588	0.043042	6.00714	1.88819e-09	0.00137337	-/+
ENSBTAG00000011951	ENSBTAG00000043970	MRTO4	C14H8orf37	0.948164	0.0011425	-0.98475	5.47099e-05	-6.00704	1.88939e-09	0.00137337	+/-
ENSBTAG00000001728	ENSBTAG00000007444	IGSF10	MAP3K7CL	0.986169	4.28916e-05	-0.942247	0.00149218	-5.99801	1.99752e-09	0.00143601	+/-
ENSBTAG00000007619	ENSBTAG00000011246	PUSL1	FOXP2	0.486756	0.267966	-0.998776	1.00512e-07	-5.98363	2.18212e-09	0.00155167	0/-
ENSBTAG00000011992	ENSBTAG00000045822	PTH2R	C15H11orf96	-0.96634	0.000392069	0.975546	0.000177266	5.98171	2.20807e-09	0.00155324	-/+
ENSBTAG00000009251	ENSBTAG00000051910	SZRD1	FGF10	0.890495	0.00717917	-0.992681	8.76649e-06	-5.97889	2.24657e-09	0.00155817	+/-
ENSBTAG00000019604	ENSBTAG00000024381	VASP	MAN1A1	0.848812	0.0157085	-0.994802	3.73123e-06	-5.97773	2.26271e-09	0.00155817	+/-
ENSBTAG00000000569	ENSBTAG00000019131	HES1	CELF3	-0.999105	4.60033e-08	0.349116	0.44277	5.96817	2.39922e-09	0.00163496	-/0
ENSBTAG00000002829	ENSBTAG00000020289	TCP1	ZNF214	0.795273	0.0325102	-0.996201	1.70493e-06	-5.96482	2.44903e-09	0.0016517	+/-
ENSBTAG00000006276	ENSBTAG00000019390	C1QTNF1	CA12	-0.932148	0.0022202	0.987565	3.29002e-05	5.95609	2.5835e-09	0.00170769	-/+
ENSBTAG00000016213	ENSBTAG00000020747	SYCE2	ASS1	-0.961577	0.00054442	0.977813	0.000139154	5.95604	2.58426e-09	0.00170769	-/+
ENSBTAG00000007319	ENSBTAG00000053023	JAG2	LRRC74B	-0.945728	0.00127982	0.983957	6.20716e-05	5.93757	2.89284e-09	0.00189249	-/+
ENSBTAG00000000322	ENSBTAG00000015191	CD2AP	ABCC6	0.905773	0.00497287	-0.990781	1.55941e-05	-5.92697	3.08569e-09	0.00197839	+/-
ENSBTAG00000004416	ENSBTAG00000007120	NUDC	ARFGEF2	0.971752	0.000253706	-0.968516	0.000332144	-5.92639	3.09658e-09	0.00197839	+/-
ENSBTAG00000009423	ENSBTAG00000011079	NIPAL1	C18H19orf48	0.46252	0.29602	-0.998752	1.05594e-07	-5.92543	3.11488e-09	0.00197839	0/-
ENSBTAG00000002181	ENSBTAG00000007589	KHDRBS3	SMAD9	0.886524	0.00783056	-0.992349	9.79267e-06	-5.92074	3.20497e-09	0.00201604	+/-
ENSBTAG00000002036	ENSBTAG00000024381	CACNB1	MAN1A1	0.85944	0.0131702	-0.993875	5.6212e-06	-5.91694	3.27979e-09	0.00204345	+/-
ENSBTAG00000001728	ENSBTAG00000006999	IGSF10	RYR1	0.751674	0.0513624	-0.996714	1.18675e-06	-5.91365	3.34599e-09	0.00206503	0/-
ENSBTAG00000009679	ENSBTAG00000025778	PLEKHG1	EMC9	0.913341	0.00405059	-0.989725	2.04413e-05	-5.91189	3.38208e-09	0.0020678	+/-
ENSBTAG00000011447	ENSBTAG00000034442	FAM171A2	LNP1	-0.958577	0.000655913	0.977947	0.000137086	5.9061	3.50296e-09	0.00210874	-/+
ENSBTAG00000015228	ENSBTAG00000017674	CD74	SCNN1D	-0.997936	3.71269e-07	0.62809	0.130932	5.90561	3.51352e-09	0.00210874	-/0
ENSBTAG00000002352	ENSBTAG00000023929	GGA2	FOSL2	0.650422	0.113693	-0.997763	4.54052e-07	-5.90201	3.59105e-09	0.00211107	0/-
ENSBTAG00000000393	ENSBTAG00000017146	SSPN	GRIK4	-0.947881	0.00115798	0.982405	7.81351e-05	5.90109	3.61103e-09	0.00211107	-/+
ENSBTAG00000007661	ENSBTAG00000021538	MYO1F	MYO1E	0.970233	0.000288952	-0.969043	0.000318512	-5.90095	3.6142e-09	0.00211107	+/-
ENSBTAG00000002233	ENSBTAG00000015686	CPNE2	TERF2IP	0.977782	0.00013964	-0.958219	0.000670074	-5.89457	3.75658e-09	0.00213886	+/-
ENSBTAG00000007567	ENSBTAG00000010217	TMX3	ZNF318	-0.958857	0.000645	0.977372	0.00014615	5.89259	3.80193e-09	0.00213886	-/+
ENSBTAG00000005376	ENSBTAG00000013882	FBXO30	CHMP2A	0.345668	0.447596	-0.999012	5.8956e-08	-5.89242	3.80592e-09	0.00213886	0/-
ENSBTAG00000008497	ENSBTAG00000012246	RGS14	ANO2	-0.909774	0.00447159	0.989869	1.97359e-05	5.89205	3.81435e-09	0.00213886	-/+
ENSBTAG00000012909	ENSBTAG00000051600	CRABP1	ENSBTAG00000051600	0.995886	2.08074e-06	-0.908436	0.00463579	-5.89042	3.85226e-09	0.00213886	+/-
ENSBTAG00000015798	ENSBTAG00000048887	UCKL1	ENSBTAG00000048887	0.914197	0.00395319	-0.989296	2.2635e-05	-5.89017	3.85795e-09	0.00213886	+/-
ENSBTAG00000011465	ENSBTAG00000017184	MYBPH	ZBTB33	0.982671	7.52225e-05	-0.946067	0.00126017	-5.88711	3.93002e-09	0.00216051	+/-
ENSBTAG00000018577	ENSBTAG00000052744	SLC7A1	ENSBTAG00000052744	0.980257	0.000104078	-0.952442	0.000923345	-5.88531	3.97316e-09	0.00216602	+/-
ENSBTAG00000009213	ENSBTAG00000037566	TOMM40L	ZNF500	0.967085	0.000370883	-0.971252	0.000265013	-5.88187	4.05656e-09	0.00219321	+/-
ENSBTAG00000012621	ENSBTAG00000047491	RTN4RL2	CACNA1S	-0.965836	0.000406787	0.972168	0.000244517	5.87833	4.14426e-09	0.0022085	-/+
ENSBTAG00000000810	ENSBTAG00000008943	COPE	ZSCAN12	0.843331	0.0171179	-0.994243	4.81558e-06	-5.87801	4.15235e-09	0.0022085	+/-
ENSBTAG00000008028	ENSBTAG00000054868	CHN1	LAGE3	0.966243	0.000394867	-0.971663	0.000255695	-5.87405	4.25277e-09	0.00224367	+/-
ENSBTAG00000002935	ENSBTAG00000014237	TMEM248	CYTH4	0.991817	1.15817e-05	-0.906211	0.00491646	-5.87262	4.28969e-09	0.00224504	+/-
ENSBTAG00000008167	ENSBTAG00000010611	TTC3	OCIAD1	0.988201	2.88604e-05	-0.919751	0.00335449	-5.87026	4.35121e-09	0.00225917	+/-
ENSBTAG00000000579	ENSBTAG00000008285	NIPBL	OXR1	-0.990105	1.86057e-05	0.904638	0.00512082	5.8678	4.41628e-09	0.00227489	-/+
ENSBTAG00000004729	ENSBTAG00000030929	PKMYT1	ZNF557	0.934249	0.00205462	-0.98542	4.89172e-05	-5.86582	4.46907e-09	0.0022841	+/-
ENSBTAG00000000771	ENSBTAG00000047942	DNAJB6	DESI1	0.630606	0.128928	-0.997779	4.46198e-07	-5.85942	4.6448e-09	0.00235551	0/-
ENSBTAG00000000322	ENSBTAG00000004542	CD2AP	FAM78A	0.669696	0.0998216	-0.997441	6.35417e-07	-5.8551	4.76715e-09	0.00239896	0/-
ENSBTAG00000000569	ENSBTAG00000016574	HES1	RGS11	-0.996727	1.17544e-06	0.731011	0.0619663	5.85146	4.87269e-09	0.00243336	-/0
ENSBTAG00000006499	ENSBTAG00000019061	PIP4K2B	ELF4	-0.910219	0.00441776	0.989188	2.32121e-05	5.84948	4.93123e-09	0.00244393	-/+
ENSBTAG00000001728	ENSBTAG00000005354	IGSF10	LRRFIP1	0.992547	9.175e-06	-0.902886	0.00535408	-5.84674	5.01292e-09	0.00245453	+/-
ENSBTAG00000003120	ENSBTAG00000016890	ZNF385B	ANKS1A	-0.989474	2.17104e-05	0.907477	0.00475555	5.84625	5.02764e-09	0.00245453	-/+
ENSBTAG00000005750	ENSBTAG00000016243	TCF15	RBL2	0.962326	0.000518493	-0.97357	0.00021505	-5.84494	5.06755e-09	0.00245568	+/-
ENSBTAG00000012817	ENSBTAG00000018926	JAG1	LEAP2	-0.913005	0.00408921	0.988692	2.59594e-05	5.84091	5.19163e-09	0.00249731	-/+
ENSBTAG00000001335	ENSBTAG00000051806	GHR	HDX	-0.933883	0.00208295	0.984893	5.34384e-05	5.83649	5.33125e-09	0.00253668	-/+
ENSBTAG00000010736	ENSBTAG00000051206	BBS5	KY	0.848161	0.0158722	-0.993672	6.09732e-06	-5.83496	5.38025e-09	0.00253668	+/-
ENSBTAG00000010577	ENSBTAG00000017689	PAICS	BRMS1	-0.95619	0.000753545	0.976971	0.000152673	5.83467	5.38979e-09	0.00253668	-/+
ENSBTAG00000012246	ENSBTAG00000039620	ANO2	SAPCD1	-0.96811	0.000342862	0.968242	0.000339359	5.83313	5.4396e-09	0.00254084	-/+
ENSBTAG00000046597	ENSBTAG00000052151	GPRIN2	ENSBTAG00000052151	-0.917699	0.00356904	0.987871	3.09166e-05	5.83201	5.47631e-09	0.00254084	-/+
ENSBTAG00000019061	ENSBTAG00000020089	ELF4	USP32	-0.965986	0.000402381	0.970043	0.000293563	5.82869	5.5863e-09	0.00257362	-/+
ENSBTAG00000000103	ENSBTAG00000003952	MRPL23	FBXL2	-0.985018	5.23495e-05	0.932241	0.00221271	5.82443	5.73092e-09	0.00262178	-/+
ENSBTAG00000003059	ENSBTAG00000029828	CFAP298	ENSBTAG00000029828	0.626088	0.132538	-0.997693	4.90628e-07	-5.82197	5.81571e-09	0.0026421	0/-
ENSBTAG00000022114	ENSBTAG00000023365	TMEM65	ENSBTAG00000023365	-0.990796	1.5532e-05	0.890875	0.00711856	5.81876	5.92845e-09	0.00267474	-/+
ENSBTAG00000008509	ENSBTAG00000009679	SLC38A3	PLEKHG1	-0.905256	0.00503989	0.989299	2.26233e-05	5.81692	5.99421e-09	0.00268588	-/+
ENSBTAG00000003219	ENSBTAG00000018819	FBXL7	TENM1	-0.983524	6.63319e-05	0.937472	0.00181528	5.81543	6.04784e-09	0.00269148	-/+
ENSBTAG00000005218	ENSBTAG00000020289	PDE3B	ZNF214	-0.930862	0.00232528	0.98504	5.21556e-05	5.81073	6.21998e-09	0.00272651	-/+
ENSBTAG00000012259	ENSBTAG00000018488	PNPO	AFF1	-0.911761	0.00423411	0.988355	2.79333e-05	5.80951	6.26571e-09	0.00272651	-/+
ENSBTAG00000013475	ENSBTAG00000018159	TRAF3	CASP2	0.983293	6.8678e-05	-0.937791	0.0017925	-5.80922	6.27653e-09	0.00272651	+/-
ENSBTAG00000000569	ENSBTAG00000039530	HES1	NEFM	-0.998511	1.64243e-07	0.467184	0.290525	5.80877	6.29327e-09	0.00272651	-/0
ENSBTAG00000002046	ENSBTAG00000017184	COX8B	ZBTB33	0.83484	0.0194388	-0.993966	5.41507e-06	-5.80409	6.47152e-09	0.00274526	+/-
ENSBTAG00000001446	ENSBTAG00000052883	ABRACL	NANOS1	-0.992366	9.73904e-06	0.866808	0.0115594	5.8016	6.56864e-09	0.00274526	-/+
ENSBTAG00000013187	ENSBTAG00000040551	DLG5	ZBTB1	-0.89681	0.00621017	0.990856	1.52796e-05	5.80157	6.5695e-09	0.00274526	-/+
ENSBTAG00000002902	ENSBTAG00000005365	ANO6	OVCH1	-0.989526	2.14438e-05	0.901227	0.00558056	5.80123	6.58312e-09	0.00274526	-/+
ENSBTAG00000001289	ENSBTAG00000008457	MRPL18	SLU7	0.875033	0.00990215	-0.99182	1.1571e-05	-5.80075	6.60185e-09	0.00274526	+/-
ENSBTAG00000005280	ENSBTAG00000023929	ADA	FOSL2	0.855138	0.0141669	-0.992983	7.89114e-06	-5.7976	6.72719e-09	0.00274526	+/-
ENSBTAG00000009085	ENSBTAG00000023600	SLC35A5	APOD	0.688265	0.0873476	-0.997026	9.24719e-07	-5.7975	6.73096e-09	0.00274526	0/-
ENSBTAG00000007708	ENSBTAG00000014471	NLGN3	PALM2	-0.93339	0.0021214	0.984136	6.03691e-05	5.79618	6.78421e-09	0.00274526	-/+
ENSBTAG00000004766	ENSBTAG00000009127	CLEC18C	TSPYL4	0.840549	0.01786	-0.99366	6.12751e-06	-5.79605	6.78953e-09	0.00274526	+/-
ENSBTAG00000013992	ENSBTAG00000018062	ACYP1	KIAA1522	0.787069	0.0356965	-0.995383	2.77466e-06	-5.79564	6.80614e-09	0.00274526	+/-
ENSBTAG00000019459	ENSBTAG00000022801	CHAC2	GABPB1	-0.990031	1.8955e-05	0.895563	0.00639516	5.79484	6.8386e-09	0.00274526	-/+
ENSBTAG00000016572	ENSBTAG00000020607	USP37	ABCB6	0.753443	0.0505052	-0.996075	1.84951e-06	-5.7936	6.88931e-09	0.00274526	0/-
ENSBTAG00000000224	ENSBTAG00000006722	TSPAN15	FGF16	-0.985347	4.9531e-05	0.927664	0.00259894	5.79236	6.94062e-09	0.00274526	-/+
ENSBTAG00000017151	ENSBTAG00000018841	SH3TC2	PTPN3	0.992097	1.06196e-05	-0.89545	0.00641205	-5.79181	6.96338e-09	0.00274526	+/-
ENSBTAG00000009012	ENSBTAG00000015355	PTX3	PHKA2	0.961683	0.000540719	-0.972014	0.000247891	-5.79174	6.966e-09	0.00274526	+/-
ENSBTAG00000003384	ENSBTAG00000008497	CEP162	RGS14	0.958092	0.000675096	-0.974293	0.000200705	-5.78801	7.1227e-09	0.0027835	+/-
ENSBTAG00000033225	ENSBTAG00000054820	CNTN4	ENSBTAG00000054820	-0.989987	1.9168e-05	0.894966	0.00648474	5.78741	7.14813e-09	0.0027835	-/+
ENSBTAG00000008763	ENSBTAG00000010736	PRR32	BBS5	0.581973	0.170442	-0.997877	3.98311e-07	-5.78272	7.35039e-09	0.00284532	0/-
ENSBTAG00000019052	ENSBTAG00000025099	ANK3	RNF145	0.926964	0.00266129	-0.985237	5.04573e-05	-5.77999	7.47065e-09	0.00287487	+/-
ENSBTAG00000024381	ENSBTAG00000040028	MAN1A1	ENSBTAG00000040028	0.7679	0.0437915	-0.995704	2.31785e-06	-5.7781	7.55471e-09	0.00289021	+/-
ENSBTAG00000000569	ENSBTAG00000016096	HES1	SYP	-0.998397	1.97464e-07	0.477419	0.278626	5.77524	7.68416e-09	0.00292265	-/0
ENSBTAG00000007160	ENSBTAG00000014960	CDK4	SCHIP1	-0.990823	1.54198e-05	0.883594	0.00833224	5.77243	7.81386e-09	0.00295031	-/+
ENSBTAG00000009110	ENSBTAG00000015519	ENSBTAG00000009110	GFM2	-0.993656	6.13678e-06	0.835441	0.0192689	5.77136	7.86347e-09	0.00295031	-/+
ENSBTAG00000001640	ENSBTAG00000015984	EPB41L1	CADM4	0.988201	2.88625e-05	-0.908183	0.00466719	-5.77074	7.89219e-09	0.00295031	+/-
ENSBTAG00000004292	ENSBTAG00000018053	CRMP1	RAB22A	-0.99722	7.81203e-07	0.657686	0.108355	5.76621	8.10741e-09	0.00301354	-/0
ENSBTAG00000013465	ENSBTAG00000013799	NXPE3	ENSBTAG00000013799	0.859363	0.0131879	-0.992351	9.78909e-06	-5.75885	8.46886e-09	0.0031193	+/-
ENSBTAG00000016526	ENSBTAG00000018644	PIH1D1	PDZRN3	-0.936336	0.00189766	0.982481	7.72969e-05	5.75848	8.48728e-09	0.0031193	-/+
ENSBTAG00000001509	ENSBTAG00000017255	ELK3	ATAD2B	-0.975482	0.000178416	0.954164	0.000842801	5.75713	8.55569e-09	0.00312687	-/+
ENSBTAG00000015504	ENSBTAG00000021009	ZNF131	TRIM55	0.857924	0.0135168	-0.992405	9.61752e-06	-5.75614	8.60608e-09	0.00312781	+/-
ENSBTAG00000020289	ENSBTAG00000030259	ZNF214	RASGRF2	-0.924608	0.00287738	0.985193	5.08315e-05	5.75456	8.68666e-09	0.00313966	-/+
ENSBTAG00000018989	ENSBTAG00000030648	GRM3	MPST	-0.995374	2.7891e-06	0.775304	0.0405561	5.75147	8.84705e-09	0.00318006	-/+
ENSBTAG00000011970	ENSBTAG00000014366	FNIP2	PRPF19	0.721096	0.0674396	-0.996378	1.51331e-06	-5.75016	8.91566e-09	0.00318721	0/-
ENSBTAG00000000417	ENSBTAG00000018035	MRPL12	TGFBR1	0.688569	0.0871511	-0.996808	1.10391e-06	-5.74811	9.02467e-09	0.0031911	0/-
ENSBTAG00000001578	ENSBTAG00000031340	ADPGK	SLC6A20	-0.889058	0.00741102	0.992747	8.57151e-06	5.74746	9.05946e-09	0.0031911	-/+
ENSBTAG00000018946	ENSBTAG00000020367	NIBAN3	SLC30A9	0.974451	0.000197661	-0.95533	0.000790727	-5.74627	9.12337e-09	0.0031911	+/-
ENSBTAG00000017689	ENSBTAG00000040521	BRMS1	SAMD14	0.922821	0.00304794	-0.985343	4.95609e-05	-5.74458	9.21517e-09	0.0031911	+/-
ENSBTAG00000010462	ENSBTAG00000017146	ROBO2	GRIK4	0.731884	0.0614964	-0.996179	1.73002e-06	-5.74452	9.21797e-09	0.0031911	0/-
ENSBTAG00000002036	ENSBTAG00000008438	CACNB1	ARFIP1	0.99573	2.28257e-06	-0.888533	0.00749694	-5.74392	9.25101e-09	0.0031911	+/-
ENSBTAG00000026371	ENSBTAG00000030929	SNX29	ZNF557	-0.916656	0.00368104	0.986445	4.07904e-05	5.74361	9.26799e-09	0.0031911	-/+
ENSBTAG00000004115	ENSBTAG00000015427	MYLIP	CFDP1	0.97473	0.000192339	-0.954527	0.000826393	-5.74124	9.39863e-09	0.00321243	+/-
ENSBTAG00000008997	ENSBTAG00000053703	ENG	ENSBTAG00000053703	0.469673	0.28761	-0.99835	2.12225e-07	-5.74071	9.42816e-09	0.00321243	0/-
ENSBTAG00000001777	ENSBTAG00000012068	RPLP2	BRIP1	0.630567	0.128958	-0.997362	6.85773e-07	-5.73756	9.60503e-09	0.00324658	0/-
ENSBTAG00000013326	ENSBTAG00000052862	ANAPC10	ENSBTAG00000052862	0.957929	0.000681648	-0.972494	0.000237456	-5.73671	9.65326e-09	0.00324658	+/-
ENSBTAG00000016757	ENSBTAG00000017419	ZKSCAN1	ZZZ3	-0.942766	0.0014593	0.979849	0.000109525	5.7362	9.68216e-09	0.00324658	-/+
ENSBTAG00000009646	ENSBTAG00000043959	ALDH7A1	PDGFC	0.921396	0.00318811	-0.985432	4.8819e-05	-5.73542	9.7269e-09	0.00324658	+/-
ENSBTAG00000007068	ENSBTAG00000017376	SH3BGR	GALNT5	0.254625	0.58161	-0.998989	6.24402e-08	-5.73451	9.77941e-09	0.00324754	0/-
ENSBTAG00000020964	ENSBTAG00000054931	STRIP1	CACNG4	0.977711	0.000140765	-0.947903	0.00115681	-5.7325	9.8962e-09	0.00326973	+/-
ENSBTAG00000001728	ENSBTAG00000044126	IGSF10	SNTB1	0.980117	0.000105932	-0.941508	0.00153976	-5.72994	1.00465e-08	0.00328634	+/-
ENSBTAG00000010611	ENSBTAG00000021237	OCIAD1	DST	0.924535	0.00288424	-0.984679	5.53487e-05	-5.72951	1.00722e-08	0.00328634	+/-
ENSBTAG00000001821	ENSBTAG00000048122	PRRC2C	CFD	0.975376	0.000180346	-0.952557	0.000917806	-5.72909	1.00972e-08	0.00328634	+/-
ENSBTAG00000004885	ENSBTAG00000024803	DDR2	ENDOD1	-0.886147	0.00789408	0.991064	1.44283e-05	5.72805	1.01592e-08	0.00329016	-/+
ENSBTAG00000014357	ENSBTAG00000054645	SDC2	ENSBTAG00000054645	-0.99403	5.27154e-06	0.814665	0.0256333	5.72241	1.0502e-08	0.00338443	-/+
ENSBTAG00000000647	ENSBTAG00000048896	SELENOO	ENSBTAG00000048896	-0.948765	0.00111006	0.976923	0.000153459	5.71979	1.06655e-08	0.00341475	-/+
ENSBTAG00000012433	ENSBTAG00000019956	DENND1B	CMPK1	0.958192	0.000671119	-0.971637	0.00025628	-5.71923	1.07005e-08	0.00341475	+/-
ENSBTAG00000009568	ENSBTAG00000044033	KANK2	EDIL3	-0.919912	0.0033379	0.985358	4.94378e-05	5.71806	1.07748e-08	0.00342175	-/+
ENSBTAG00000019070	ENSBTAG00000021008	PMP22	ZNF219	0.745581	0.0543772	-0.995771	2.22886e-06	-5.7153	1.09508e-08	0.00345906	0/-
ENSBTAG00000002233	ENSBTAG00000020395	CPNE2	LYSMD1	0.932559	0.0021872	-0.982437	7.7779e-05	-5.71457	1.0998e-08	0.00345906	+/-
ENSBTAG00000011463	ENSBTAG00000020527	MID1IP1	IDH1	0.979604	0.00011287	-0.941508	0.00153978	-5.71174	1.1183e-08	0.00350042	+/-
ENSBTAG00000017393	ENSBTAG00000019297	L3MBTL3	GFRA1	0.636831	0.124036	-0.997201	7.94838e-07	-5.71054	1.12621e-08	0.00350838	0/-
ENSBTAG00000000738	ENSBTAG00000011971	DAPK1	NRP2	-0.883213	0.00839867	0.990205	1.81413e-05	5.70896	1.13668e-08	0.00352422	-/+
ENSBTAG00000031950	ENSBTAG00000051435	RAB3IP	ZFP30	0.944579	0.00134779	-0.978273	0.000132099	-5.70582	1.15784e-08	0.0035729	+/-
ENSBTAG00000001728	ENSBTAG00000026684	IGSF10	SYNC	0.780571	0.038338	-0.994918	3.52579e-06	-5.70381	1.17158e-08	0.0035816	+/-
ENSBTAG00000011882	ENSBTAG00000015462	SLC24A3	BNC1	0.995081	3.25106e-06	-0.882407	0.00854052	-5.70379	1.1717e-08	0.0035816	+/-
ENSBTAG00000001460	ENSBTAG00000053856	LIN7C	ENSBTAG00000053856	0.941732	0.00152522	-0.979255	0.000117734	-5.70243	1.18114e-08	0.0035816	+/-
ENSBTAG00000008330	ENSBTAG00000019066	RNF19B	FAM167A	0.955383	0.000788386	-0.972798	0.000230987	-5.70222	1.18256e-08	0.0035816	+/-
ENSBTAG00000017184	ENSBTAG00000019788	ZBTB33	TEAD4	0.999845	5.7787e-10	-0.881823	0.00864413	-5.70007	1.19757e-08	0.003587	+/-
ENSBTAG00000016484	ENSBTAG00000025496	ATP11C	SORD	0.985507	4.81895e-05	-0.917104	0.00363265	-5.69996	1.19834e-08	0.003587	+/-
ENSBTAG00000005557	ENSBTAG00000012333	AFDN	ZNF524	0.95301	0.000896291	-0.974091	0.000204652	-5.69961	1.20079e-08	0.003587	+/-
ENSBTAG00000015208	ENSBTAG00000017765	CARMIL3	GSTM1	-0.998559	1.51362e-07	0.38795	0.389817	5.69461	1.23654e-08	0.00367701	-/0
ENSBTAG00000017627	ENSBTAG00000017765	STMN4	GSTM1	-0.997609	5.35984e-07	0.578764	0.173384	5.69177	1.25729e-08	0.00371688	-/0
ENSBTAG00000002783	ENSBTAG00000004603	PCYOX1	PHC2	0.5369	0.214007	-0.99788	3.97242e-07	-5.69063	1.26569e-08	0.00371688	0/-
ENSBTAG00000001407	ENSBTAG00000033747	AP3S2	SIL1	-0.963286	0.000486336	0.966327	0.000392434	5.6897	1.2726e-08	0.00371688	-/+
ENSBTAG00000014089	ENSBTAG00000014099	PPCDC	YTHDC2	0.893652	0.00668466	-0.988654	2.61785e-05	-5.68928	1.27573e-08	0.00371688	+/-
ENSBTAG00000037465	ENSBTAG00000051917	TRIM34	ZNF579	-0.952723	0.000909879	0.973863	0.000209159	5.68893	1.27836e-08	0.00371688	-/+
ENSBTAG00000012609	ENSBTAG00000048122	SCO2	CFD	-0.98151	8.8403e-05	0.933488	0.00211375	5.68803	1.28512e-08	0.00371999	-/+
ENSBTAG00000006643	ENSBTAG00000019021	C6H4orf19	TRPC3	0.661137	0.105866	-0.996849	1.06838e-06	-5.68611	1.29966e-08	0.0037334	0/-
ENSBTAG00000009952	ENSBTAG00000019891	C2H2orf69	MRPL40	0.980593	9.97336e-05	-0.936377	0.00189464	-5.68591	1.30116e-08	0.0037334	+/-
ENSBTAG00000003718	ENSBTAG00000021862	HACL1	SLC27A3	0.965485	0.000417256	-0.963891	0.000466686	-5.6839	1.31657e-08	0.00376113	+/-
ENSBTAG00000000854	ENSBTAG00000012779	SEC16B	FAM49A	-0.997255	7.57019e-07	0.618832	0.138444	5.68233	1.32873e-08	0.00376832	-/0
ENSBTAG00000000277	ENSBTAG00000010822	IL18	PLCXD3	-0.985903	4.4977e-05	0.912775	0.00411576	5.68209	1.33061e-08	0.00376832	-/+
ENSBTAG00000004803	ENSBTAG00000011544	NTAN1	GAPVD1	0.774501	0.0409005	-0.994905	3.54943e-06	-5.6802	1.34534e-08	0.0037936	+/-
ENSBTAG00000025099	ENSBTAG00000052722	RNF145	ENSBTAG00000052722	-0.942717	0.0014624	0.978159	0.000133828	5.67803	1.36252e-08	0.00382214	-/+
ENSBTAG00000013004	ENSBTAG00000019984	ITIH5	GINS1	0.99368	6.07855e-06	-0.878216	0.0093002	-5.67745	1.36715e-08	0.00382214	+/-
ENSBTAG00000004770	ENSBTAG00000012411	SCN4A	HAPLN1	0.604987	0.150073	-0.997345	6.96494e-07	-5.67464	1.38979e-08	0.00382947	0/-
ENSBTAG00000004115	ENSBTAG00000008554	MYLIP	NINJ2	0.932691	0.00217669	-0.981346	9.03751e-05	-5.67299	1.40323e-08	0.00382947	+/-
ENSBTAG00000007275	ENSBTAG00000046223	TREM2	ANAPC2	-0.931367	0.00228361	0.981711	8.60325e-05	5.67286	1.40436e-08	0.00382947	-/+
ENSBTAG00000014855	ENSBTAG00000052883	MICAL2	NANOS1	-0.877469	0.0094395	0.994077	5.16941e-06	5.67285	1.40442e-08	0.00382947	-/+
ENSBTAG00000002633	ENSBTAG00000008699	SEPTIN9	FEM1C	0.981609	8.72349e-05	-0.931694	0.00225694	-5.67237	1.40834e-08	0.00382947	+/-
ENSBTAG00000001702	ENSBTAG00000054696	TMEM107	ENSBTAG00000054696	-0.99241	9.5991e-06	0.841236	0.017675	5.67177	1.41327e-08	0.00382947	-/+
ENSBTAG00000000322	ENSBTAG00000021823	CD2AP	HJV	0.687985	0.0875295	-0.996451	1.43818e-06	-5.67154	1.41517e-08	0.00382947	0/-
ENSBTAG00000000322	ENSBTAG00000015955	CD2AP	ERGIC1	0.507492	0.244971	-0.99799	3.47452e-07	-5.67137	1.4166e-08	0.00382947	0/-
ENSBTAG00000021226	ENSBTAG00000022294	SAR1B	FADS1	0.976844	0.000154776	-0.945172	0.00131245	-5.6681	1.44387e-08	0.00385665	+/-
ENSBTAG00000020289	ENSBTAG00000046902	ZNF214	PABPC4L	-0.907225	0.00478737	0.986506	4.0333e-05	5.66754	1.44861e-08	0.00385665	-/+
ENSBTAG00000001546	ENSBTAG00000004472	MGAT1	ENSBTAG00000004472	-0.995083	3.24691e-06	0.76352	0.04577	5.66748	1.44912e-08	0.00385665	-/+
ENSBTAG00000016951	ENSBTAG00000039334	WDFY1	ENSBTAG00000039334	0.938903	0.00171454	-0.97924	0.000117945	-5.66735	1.45023e-08	0.00385665	+/-
ENSBTAG00000001728	ENSBTAG00000019788	IGSF10	TEAD4	0.890314	0.0072082	-0.988657	2.61615e-05	-5.66637	1.45855e-08	0.00386306	+/-
ENSBTAG00000013336	ENSBTAG00000046467	EYA2	PTP4A3	-0.932397	0.00220018	0.981201	9.21323e-05	5.66429	1.47639e-08	0.00389454	-/+
ENSBTAG00000006204	ENSBTAG00000052326	XPNPEP3	ENSBTAG00000052326	0.796271	0.032134	-0.994157	4.99598e-06	-5.66355	1.48276e-08	0.00389564	+/-
ENSBTAG00000012771	ENSBTAG00000016050	CSF1R	CHKB	-0.925828	0.00276425	0.982849	7.33106e-05	5.66178	1.49812e-08	0.00391133	-/+
ENSBTAG00000010065	ENSBTAG00000013322	TRPC5	POMGNT1	0.844767	0.016742	-0.99211	1.05753e-05	-5.66148	1.50069e-08	0.00391133	+/-
ENSBTAG00000006142	ENSBTAG00000008057	DHX36	PARVG	0.98783	3.11761e-05	-0.896306	0.0062846	-5.65831	1.52869e-08	0.00396851	+/-
ENSBTAG00000005376	ENSBTAG00000047059	FBXO30	TIMM17A	0.95384	0.000857628	-0.972029	0.000247561	-5.65762	1.53485e-08	0.00396874	+/-
ENSBTAG00000004720	ENSBTAG00000014488	SULF1	CDH7	-0.981163	9.25907e-05	0.931566	0.00226738	5.65392	1.5683e-08	0.00403928	-/+
ENSBTAG00000003144	ENSBTAG00000030016	KIAA0825	bta-mir-656	0.825781	0.0221008	-0.992915	8.08526e-06	-5.64892	1.61456e-08	0.00412849	+/-
ENSBTAG00000000011	ENSBTAG00000015698	TDH	FYCO1	-0.993973	5.39785e-06	0.7981	0.0314506	5.64867	1.61695e-08	0.00412849	-/+
ENSBTAG00000007878	ENSBTAG00000017216	ARHGAP22	FRMD5	0.98377	6.38957e-05	-0.920132	0.00331546	-5.64672	1.63542e-08	0.00412849	+/-
ENSBTAG00000009727	ENSBTAG00000048876	ADIPOR1	FAM117B	0.975233	0.000182955	-0.947136	0.00119936	-5.64647	1.63773e-08	0.00412849	+/-
ENSBTAG00000015567	ENSBTAG00000047491	TIMM44	CACNA1S	-0.984479	5.71625e-05	0.916524	0.00369535	5.646	1.64227e-08	0.00412849	-/+
ENSBTAG00000000736	ENSBTAG00000017765	LRP8	GSTM1	-0.998587	1.44057e-07	0.349433	0.442328	5.64556	1.64646e-08	0.00412849	-/0
ENSBTAG00000004115	ENSBTAG00000020505	MYLIP	SBNO1	-0.959572	0.000617572	0.967475	0.000360076	5.64515	1.65035e-08	0.00412849	-/+
ENSBTAG00000006841	ENSBTAG00000033721	LRRC4B	RLBP1	0.963814	0.00046919	-0.963617	0.000475526	-5.64441	1.65744e-08	0.00412849	+/-
ENSBTAG00000003578	ENSBTAG00000030259	DPCD	RASGRF2	0.848014	0.0159093	-0.991728	1.19009e-05	-5.64408	1.66064e-08	0.00412849	+/-
ENSBTAG00000024381	ENSBTAG00000051541	MAN1A1	COLQ	0.970832	0.000274734	-0.954801	0.000814085	-5.64279	1.6732e-08	0.00412849	+/-
ENSBTAG00000019479	ENSBTAG00000027868	ENSBTAG00000019479	DLG2	-0.973895	0.000208524	0.949486	0.00107186	5.6418	1.68286e-08	0.00412849	-/+
ENSBTAG00000015796	ENSBTAG00000055278	DNAJC5	NEGR1	0.698979	0.0805492	-0.996139	1.77546e-06	-5.64175	1.68329e-08	0.00412849	0/-
ENSBTAG00000009288	ENSBTAG00000016821	TBC1D25	SNX22	0.94587	0.00127155	-0.97563	0.000175745	-5.64086	1.692e-08	0.00412849	+/-
ENSBTAG00000003569	ENSBTAG00000004848	DZIP1	OLFML2A	0.866033	0.0117233	-0.990471	1.69354e-05	-5.63975	1.70297e-08	0.00412849	+/-
ENSBTAG00000002966	ENSBTAG00000018433	DNAJC13	DENND6A	-0.970261	0.000288276	0.955473	0.000784475	5.63971	1.70337e-08	0.00412849	-/+
ENSBTAG00000000569	ENSBTAG00000011451	HES1	RTN1	-0.998646	1.29475e-07	0.326442	0.474865	5.63906	1.70976e-08	0.00412849	-/0
ENSBTAG00000004766	ENSBTAG00000017281	CLEC18C	OPLAH	0.945164	0.00131291	-0.975887	0.000171179	-5.63902	1.71022e-08	0.00412849	+/-
ENSBTAG00000004729	ENSBTAG00000018188	PKMYT1	NDUFC2	-0.879081	0.00914026	0.989309	2.25698e-05	5.63532	1.74737e-08	0.00420191	-/+
ENSBTAG00000005627	ENSBTAG00000021202	PAFAH1B2	ACOT7	0.823486	0.022806	-0.992874	8.2017e-06	-5.63471	1.75348e-08	0.00420191	+/-
ENSBTAG00000002501	ENSBTAG00000051435	CUEDC2	ZFP30	0.960225	0.00059315	-0.966416	0.000389869	-5.63387	1.76208e-08	0.0042071	+/-
ENSBTAG00000000322	ENSBTAG00000019521	CD2AP	COX6A2	0.475162	0.281231	-0.998042	3.25453e-07	-5.62961	1.80618e-08	0.00425479	0/-
ENSBTAG00000001673	ENSBTAG00000006066	C2CD5	CDS2	0.882347	0.00855109	-0.988899	2.47881e-05	-5.62918	1.81066e-08	0.00425479	+/-
ENSBTAG00000010731	ENSBTAG00000019451	CDKN2D	TAPT1	0.824246	0.022571	-0.992784	8.4626e-06	-5.62916	1.8109e-08	0.00425479	+/-
ENSBTAG00000010496	ENSBTAG00000016757	STAG3	ZKSCAN1	-0.994082	5.15941e-06	0.789568	0.0347082	5.62887	1.81392e-08	0.00425479	-/+
ENSBTAG00000007235	ENSBTAG00000047062	NTNG2	LRP3	0.96175	0.00053836	-0.964827	0.000437256	-5.62881	1.81457e-08	0.00425479	+/-
ENSBTAG00000001489	ENSBTAG00000052472	TUBA1A	ENSBTAG00000052472	0.986599	3.9641e-05	-0.901477	0.00554598	-5.62785	1.82475e-08	0.00426336	+/-
ENSBTAG00000010427	ENSBTAG00000037566	RASSF5	ZNF500	0.971615	0.000256765	-0.95253	0.000919091	-5.62683	1.83549e-08	0.0042732	+/-
ENSBTAG00000000569	ENSBTAG00000002522	HES1	SYT5	-0.998121	2.93826e-07	0.456499	0.303181	5.62486	1.85663e-08	0.0043071	-/0
ENSBTAG00000008792	ENSBTAG00000016253	RNASE6	G6PC3	-0.993397	6.78188e-06	0.807627	0.0280237	5.62173	1.89053e-08	0.00436331	-/+
ENSBTAG00000014455	ENSBTAG00000033721	PDZD2	RLBP1	0.981905	8.37788e-05	-0.925568	0.00278811	-5.62098	1.89878e-08	0.00436331	+/-
ENSBTAG00000009899	ENSBTAG00000018020	CHID1	GNAT1	0.986128	4.32113e-05	-0.903723	0.00524181	-5.62035	1.90566e-08	0.00436331	+/-
ENSBTAG00000003291	ENSBTAG00000033721	RIMKLB	RLBP1	0.757294	0.0486655	-0.994897	3.56366e-06	-5.62018	1.90759e-08	0.00436331	+/-
ENSBTAG00000006785	ENSBTAG00000019208	ARF2	C29H11orf95	0.810816	0.0269258	-0.99325	7.16312e-06	-5.61926	1.91782e-08	0.00436331	+/-
ENSBTAG00000008656	ENSBTAG00000030915	KBTBD6	ISY1	0.957941	0.000681172	-0.967544	0.000358173	-5.61812	1.93044e-08	0.00436331	+/-
ENSBTAG00000004179	ENSBTAG00000013298	PSMD9	PLA2G4A	0.982272	7.96106e-05	-0.923748	0.00295875	-5.61785	1.93352e-08	0.00436331	+/-
ENSBTAG00000015202	ENSBTAG00000043990	DMAC2L	KHDRBS2	0.994717	3.88466e-06	-0.8682	0.0112686	-5.61778	1.93422e-08	0.00436331	+/-
ENSBTAG00000002849	ENSBTAG00000017970	IRF6	ZYX	0.854522	0.0143132	-0.990973	1.47993e-05	-5.61548	1.96021e-08	0.0043818	+/-
ENSBTAG00000000750	ENSBTAG00000044099	MSL2	ZSWIM7	0.831457	0.0204101	-0.992294	9.971e-06	-5.61493	1.96639e-08	0.0043818	+/-
ENSBTAG00000002094	ENSBTAG00000008388	ATP5MF	THOC2	0.502865	0.25002	-0.99785	4.11127e-07	-5.61492	1.96654e-08	0.0043818	0/-
ENSBTAG00000013213	ENSBTAG00000024803	OSR2	ENDOD1	-0.997576	5.54946e-07	0.546145	0.204682	5.61442	1.97226e-08	0.0043818	-/0
ENSBTAG00000000569	ENSBTAG00000009489	HES1	CACNA2D2	-0.998408	1.94181e-07	0.381484	0.39845	5.61334	1.9846e-08	0.0043818	-/0
ENSBTAG00000006432	ENSBTAG00000013884	KCNE4	SIPA1	0.880957	0.00879911	-0.988786	2.54262e-05	-5.61311	1.98726e-08	0.0043818	+/-
ENSBTAG00000002962	ENSBTAG00000004079	PPM1M	ZNF106	0.425456	0.341278	-0.998229	2.53288e-07	-5.61239	1.9955e-08	0.0043818	0/-
ENSBTAG00000002829	ENSBTAG00000017958	TCP1	AHI1	0.911587	0.00425462	-0.98467	5.54293e-05	-5.61235	1.996e-08	0.0043818	+/-
ENSBTAG00000012375	ENSBTAG00000021252	KLHL9	TMEM35A	0.80168	0.030137	-0.993501	6.51754e-06	-5.60917	2.03299e-08	0.00444204	+/-
ENSBTAG00000005915	ENSBTAG00000022242	SFMBT2	DPP3	-0.866632	0.0115966	0.990606	1.63447e-05	5.60883	2.03702e-08	0.00444204	-/+
ENSBTAG00000004406	ENSBTAG00000036282	MSI2	CCDC59	0.337032	0.459771	-0.998551	1.53496e-07	-5.60771	2.05022e-08	0.00445226	0/-
ENSBTAG00000018130	ENSBTAG00000020747	MAP2	ASS1	0.869433	0.0110144	-0.989744	2.03455e-05	-5.60696	2.05908e-08	0.00445226	+/-
ENSBTAG00000011105	ENSBTAG00000027173	SLC38A2	CHP1	0.895085	0.00646684	-0.98707	3.62616e-05	-5.60645	2.06514e-08	0.00445226	+/-
ENSBTAG00000014471	ENSBTAG00000043959	PALM2	PDGFC	0.922755	0.00305437	-0.982199	8.04305e-05	-5.6054	2.07781e-08	0.00445226	+/-
ENSBTAG00000002233	ENSBTAG00000006134	CPNE2	DYNLRB1	0.988549	2.67855e-05	-0.882021	0.00860894	-5.605	2.08251e-08	0.00445226	+/-
ENSBTAG00000008250	ENSBTAG00000014471	SPRY4	PALM2	0.773806	0.0411997	-0.994352	4.58993e-06	-5.60476	2.08544e-08	0.00445226	+/-
ENSBTAG00000017677	ENSBTAG00000020527	SCG3	IDH1	0.993742	5.92947e-06	-0.865856	0.0117607	-5.60444	2.08935e-08	0.00445226	+/-
ENSBTAG00000015820	ENSBTAG00000019721	UXT	REXO4	-0.995177	3.09508e-06	0.739633	0.0574105	5.60339	2.10205e-08	0.00445232	-/0
ENSBTAG00000009952	ENSBTAG00000047715	C2H2orf69	TPRN	0.987577	3.28167e-05	-0.890547	0.00717087	-5.60331	2.10299e-08	0.00445232	+/-
ENSBTAG00000040521	ENSBTAG00000049341	SAMD14	SERTAD2	-0.973445	0.000217586	0.947585	0.00117435	5.60272	2.11011e-08	0.00445298	-/+
ENSBTAG00000015041	ENSBTAG00000046314	NDUFA2	TBC1D8B	0.16006	0.731741	-0.998992	6.18628e-08	-5.59727	2.17756e-08	0.00456986	0/-
ENSBTAG00000004552	ENSBTAG00000009826	PBXIP1	GPD1L	-0.992402	9.62536e-06	0.825278	0.0222542	5.59712	2.17946e-08	0.00456986	-/+
ENSBTAG00000016818	ENSBTAG00000039208	ZCCHC17	ATP5F1E	-0.90697	0.00481969	0.9851	5.16392e-05	5.59489	2.20755e-08	0.00461397	-/+
ENSBTAG00000008763	ENSBTAG00000017184	PRR32	ZBTB33	0.969131	0.000316258	-0.954246	0.00083907	-5.59327	2.22836e-08	0.00464263	+/-
ENSBTAG00000002570	ENSBTAG00000050228	PPP1R21	ENSBTAG00000050228	0.872052	0.0104858	-0.989306	2.25856e-05	-5.59251	2.23807e-08	0.00464806	+/-
ENSBTAG00000015204	ENSBTAG00000017184	SMPX	ZBTB33	0.976295	0.00016406	-0.940474	0.00160776	-5.59151	2.25106e-08	0.00466024	+/-
ENSBTAG00000010667	ENSBTAG00000018577	PIK3IP1	SLC7A1	0.96757	0.000357468	-0.956277	0.000749872	-5.59066	2.26211e-08	0.00466116	+/-
ENSBTAG00000015273	ENSBTAG00000050837	CAND2	DEAF1	-0.97753	0.000143614	0.93717	0.00183694	5.59038	2.26576e-08	0.00466116	-/+
ENSBTAG00000008942	ENSBTAG00000009513	NGEF	TGFBI	-0.863165	0.012341	0.99139	1.31497e-05	5.58937	2.279e-08	0.00467135	-/+
ENSBTAG00000000322	ENSBTAG00000020087	CD2AP	CAMK2A	0.611769	0.144318	-0.996936	9.96381e-07	-5.58838	2.29192e-08	0.00467135	0/-
ENSBTAG00000005300	ENSBTAG00000006177	TMEM51	ZDHHC20	0.9137	0.0040096	-0.983734	6.42486e-05	-5.588	2.29704e-08	0.00467135	+/-
ENSBTAG00000004971	ENSBTAG00000018663	GRAMD1C	GPRC5C	-0.964636	0.000443181	0.959732	0.00061152	5.58783	2.29927e-08	0.00467135	-/+
ENSBTAG00000023106	ENSBTAG00000038926	ENSBTAG00000023106	ZNF805	0.940602	0.00159928	-0.976073	0.000167911	-5.58639	2.31832e-08	0.00469451	+/-
ENSBTAG00000026403	ENSBTAG00000040551	CREBBP	ZBTB1	-0.944382	0.00135963	0.974376	0.000199101	5.58521	2.33411e-08	0.00469451	-/+
ENSBTAG00000013023	ENSBTAG00000051210	MAP4K4	GSTP1	0.762306	0.0463271	-0.994508	4.28143e-06	-5.58485	2.33901e-08	0.00469451	+/-
ENSBTAG00000000322	ENSBTAG00000040338	CD2AP	OBSL1	0.808992	0.0275506	-0.992989	7.87513e-06	-5.58482	2.33937e-08	0.00469451	+/-
ENSBTAG00000002006	ENSBTAG00000009708	THBS1	SMYD4	-0.986907	3.74135e-05	0.893158	0.00676062	5.58394	2.35133e-08	0.00470406	-/+
ENSBTAG00000006446	ENSBTAG00000012377	CNTNAP3	ECHDC3	-0.986879	3.76127e-05	0.893102	0.00676927	5.58203	2.37727e-08	0.00472491	-/+
ENSBTAG00000006557	ENSBTAG00000046321	RHEBL1	TSPOAP1	0.968951	0.000320848	-0.95379	0.0008599	-5.58193	2.37866e-08	0.00472491	+/-
ENSBTAG00000004008	ENSBTAG00000019061	FAM199X	ELF4	-0.959454	0.000622033	0.964573	0.000445143	5.58158	2.38341e-08	0.00472491	-/+
ENSBTAG00000006751	ENSBTAG00000006839	TENT2	JOSD2	0.887282	0.0077036	-0.987561	3.2922e-05	-5.58039	2.39982e-08	0.00474306	+/-
ENSBTAG00000001282	ENSBTAG00000011241	RALGAPA1	HPDL	0.973515	0.000216153	-0.945711	0.0012808	-5.57911	2.41746e-08	0.00476353	+/-
ENSBTAG00000007071	ENSBTAG00000016002	RAI14	FAM169A	-0.946502	0.00123522	0.973091	0.000224864	5.57838	2.42768e-08	0.00476932	-/+
ENSBTAG00000015352	ENSBTAG00000039992	MTMR4	TUBA1C	0.982696	7.49489e-05	-0.917501	0.00359008	-5.57715	2.44487e-08	0.00477614	+/-
ENSBTAG00000001728	ENSBTAG00000010578	IGSF10	IL17B	0.931503	0.00227253	-0.979035	0.000120859	-5.5768	2.44981e-08	0.00477614	+/-
ENSBTAG00000000147	ENSBTAG00000004063	RIC8B	SERPINA5	-0.993401	6.76917e-06	0.796094	0.0322003	5.57657	2.45306e-08	0.00477614	-/+
ENSBTAG00000005218	ENSBTAG00000008730	PDE3B	SFXN4	0.962483	0.000513152	-0.961387	0.000551126	-5.57552	2.4679e-08	0.00479078	+/-
ENSBTAG00000013955	ENSBTAG00000019519	TRAPPC9	PWWP2B	0.844278	0.0168694	-0.991091	1.43191e-05	-5.57284	2.50624e-08	0.00485081	+/-
ENSBTAG00000002481	ENSBTAG00000019678	HAGHL	ALKBH6	-0.952365	0.000927028	0.969473	0.000307637	5.57209	2.51699e-08	0.00485724	-/+
ENSBTAG00000006150	ENSBTAG00000015362	MRPS9	BMP7	0.972145	0.000245023	-0.947745	0.00116547	-5.5707	2.53722e-08	0.00488188	+/-
ENSBTAG00000000569	ENSBTAG00000052600	HES1	ENSBTAG00000052600	-0.998328	2.19327e-07	0.375251	0.406842	5.56857	2.5684e-08	0.00491462	-/0
ENSBTAG00000017999	ENSBTAG00000018270	TNRC6A	NFATC2	-0.988613	2.64144e-05	0.875504	0.0098117	5.56851	2.56926e-08	0.00491462	-/+
ENSBTAG00000013614	ENSBTAG00000024381	TMEM38A	MAN1A1	0.947636	0.00117147	-0.972072	0.000246618	-5.56731	2.58695e-08	0.00493404	+/-
ENSBTAG00000034992	ENSBTAG00000052307	MCTS1	ENSBTAG00000052307	0.987307	3.46264e-05	-0.886985	0.00775323	-5.56401	2.63648e-08	0.00501388	+/-
ENSBTAG00000010989	ENSBTAG00000025450	PIK3R1	SYNE2	-0.995446	2.68195e-06	0.711412	0.0730265	5.55971	2.70218e-08	0.00512394	-/0
ENSBTAG00000000322	ENSBTAG00000022714	CD2AP	HSPB3	0.637735	0.123334	-0.996513	1.376e-06	-5.55712	2.74269e-08	0.00518572	0/-
ENSBTAG00000021523	ENSBTAG00000025345	STAT3	ARL10	0.705772	0.0763902	-0.995524	2.56801e-06	-5.55601	2.76008e-08	0.00520356	0/-
ENSBTAG00000000357	ENSBTAG00000021779	PRAG1	MGST2	0.982591	7.6091e-05	-0.915431	0.00381518	-5.55453	2.78353e-08	0.00522143	+/-
ENSBTAG00000000322	ENSBTAG00000008852	CD2AP	SIGLEC10	0.854751	0.0142586	-0.990146	1.84168e-05	-5.55441	2.78553e-08	0.00522143	+/-
ENSBTAG00000010265	ENSBTAG00000048798	MGST3	KIAA1109	0.591732	0.161647	-0.996974	9.65906e-07	-5.55276	2.81193e-08	0.00525588	0/-
ENSBTAG00000001061	ENSBTAG00000016177	PRKCA	FGL1	0.758359	0.0481633	-0.994342	4.61193e-06	-5.5505	2.84848e-08	0.00530617	+/-
ENSBTAG00000047675	ENSBTAG00000051212	ENSBTAG00000047675	TMEM86B	-0.991773	1.17395e-05	0.8274	0.0216106	5.5501	2.85506e-08	0.00530617	-/+
ENSBTAG00000020930	ENSBTAG00000052369	GEMIN2	ENSBTAG00000052369	-0.980947	9.52664e-05	0.92192	0.00313613	5.54897	2.87361e-08	0.00531189	-/+
ENSBTAG00000017765	ENSBTAG00000020810	GSTM1	CYB561	-0.998964	6.63349e-08	0.140239	0.764257	5.54883	2.87582e-08	0.00531189	-/0
ENSBTAG00000011291	ENSBTAG00000046185	DLG3	BTBD7	-0.985122	5.14476e-05	0.900735	0.00564873	5.54777	2.89332e-08	0.00531189	-/+
ENSBTAG00000009727	ENSBTAG00000019187	ADIPOR1	ZNF462	0.936259	0.00190329	-0.976494	0.000160657	-5.54762	2.89581e-08	0.00531189	+/-
ENSBTAG00000011234	ENSBTAG00000022294	FOXO3	FADS1	0.902015	0.00547223	-0.984912	5.32757e-05	-5.54745	2.89874e-08	0.00531189	+/-
ENSBTAG00000021343	ENSBTAG00000047059	ARHGEF12	TIMM17A	0.921644	0.00316337	-0.98096	9.51027e-05	-5.54687	2.90827e-08	0.00531447	+/-
ENSBTAG00000005048	ENSBTAG00000017184	DHRS7C	ZBTB33	0.97726	0.000147953	-0.93398	0.00207541	-5.54564	2.92882e-08	0.00532166	+/-
ENSBTAG00000000322	ENSBTAG00000011424	CD2AP	TPM2	0.617174	0.139812	-0.996687	1.21138e-06	-5.54528	2.93492e-08	0.00532166	0/-
ENSBTAG00000010531	ENSBTAG00000019721	CYP1B1	REXO4	0.864652	0.0120184	-0.98922	2.30393e-05	-5.54428	2.95162e-08	0.00532166	+/-
ENSBTAG00000002894	ENSBTAG00000017112	TNFSF4	CDYL2	-0.990819	1.54365e-05	0.842774	0.0172652	5.54407	2.95523e-08	0.00532166	-/+
ENSBTAG00000016369	ENSBTAG00000051600	TSEN15	ENSBTAG00000051600	0.617877	0.139231	-0.996672	1.22468e-06	-5.54379	2.95997e-08	0.00532166	0/-
ENSBTAG00000003469	ENSBTAG00000006486	CHURC1	TSEN34	-0.902044	0.00546832	0.984827	5.40244e-05	5.54367	2.96193e-08	0.00532166	-/+
ENSBTAG00000005092	ENSBTAG00000019602	ROR2	SLCO1C1	-0.990508	1.67735e-05	0.84724	0.0161057	5.54251	2.98175e-08	0.00532166	-/+
ENSBTAG00000009231	ENSBTAG00000025181	NSDHL	CCDC85C	0.990678	1.60338e-05	-0.854261	0.0143753	-5.5414	3.00059e-08	0.00532166	+/-
ENSBTAG00000011902	ENSBTAG00000015913	WASHC1	MFHAS1	0.505783	0.24683	-0.997595	5.43832e-07	-5.5412	3.00402e-08	0.00532166	0/-
ENSBTAG00000000322	ENSBTAG00000004256	CD2AP	ODC1	0.973786	0.000210703	-0.942157	0.00149795	-5.54034	3.01888e-08	0.00532166	+/-
ENSBTAG00000005178	ENSBTAG00000018663	MMAB	GPRC5C	0.993523	6.46107e-06	-0.853904	0.0144606	-5.53954	3.03272e-08	0.00532166	+/-
ENSBTAG00000014695	ENSBTAG00000014879	NAA38	FAM185A	0.60022	0.154186	-0.996834	1.08104e-06	-5.53946	3.03414e-08	0.00532166	0/-
ENSBTAG00000005069	ENSBTAG00000020527	TM7SF2	IDH1	0.98434	5.845e-05	-0.9043	0.00516529	-5.53847	3.05123e-08	0.00532166	+/-
ENSBTAG00000008411	ENSBTAG00000015579	PLEKHO2	TMEM160	-0.853653	0.0145206	0.991238	1.37384e-05	5.53823	3.05543e-08	0.00532166	-/+
ENSBTAG00000015907	ENSBTAG00000047658	IRX4	PHF7	0.719011	0.0686223	-0.995157	3.1265e-06	-5.53819	3.05616e-08	0.00532166	0/-
ENSBTAG00000001728	ENSBTAG00000018253	IGSF10	CHRNA1	0.900208	0.00572226	-0.985002	5.24811e-05	-5.53815	3.05684e-08	0.00532166	+/-
ENSBTAG00000007071	ENSBTAG00000021756	RAI14	ZDHHC17	-0.958296	0.000666993	0.963415	0.000482124	5.53808	3.05806e-08	0.00532166	-/+
ENSBTAG00000022539	ENSBTAG00000026637	POLR2K	ENSBTAG00000026637	0.966221	0.00039552	-0.954838	0.000812458	-5.53794	3.06049e-08	0.00532166	+/-
ENSBTAG00000004492	ENSBTAG00000004849	SWT1	IGSF3	-0.994688	3.93791e-06	0.740452	0.0569871	5.53758	3.06676e-08	0.00532166	-/0
ENSBTAG00000002966	ENSBTAG00000012824	DNAJC13	INTU	-0.974698	0.00019294	0.939807	0.00165263	5.5367	3.08228e-08	0.00533077	-/+
ENSBTAG00000015504	ENSBTAG00000019596	ZNF131	GPRC5B	0.990097	1.86438e-05	-0.853293	0.0146071	-5.53636	3.08831e-08	0.00533077	+/-
ENSBTAG00000014336	ENSBTAG00000014818	WBP1L	MYLK3	-0.98544	4.87481e-05	0.896917	0.00619457	5.53507	3.11108e-08	0.00534374	-/+
ENSBTAG00000013403	ENSBTAG00000021358	AGBL5	BLNK	-0.99554	2.54524e-06	0.697322	0.0815814	5.53501	3.11216e-08	0.00534374	-/0
ENSBTAG00000009679	ENSBTAG00000021687	PLEKHG1	JADE2	-0.913671	0.00401288	0.982451	7.76221e-05	5.53361	3.13699e-08	0.00536129	-/+
ENSBTAG00000024803	ENSBTAG00000049233	ENDOD1	ENSBTAG00000049233	-0.982557	7.64569e-05	0.913152	0.00407232	5.53351	3.13877e-08	0.00536129	-/+
ENSBTAG00000000511	ENSBTAG00000038904	CNST	PRRT1	0.892054	0.00693241	-0.986076	4.36138e-05	-5.53246	3.1577e-08	0.00537958	+/-
ENSBTAG00000008435	ENSBTAG00000012632	DELE1	TECR	-0.933615	0.00210379	0.976916	0.000153589	5.53086	3.18669e-08	0.00540177	-/+
ENSBTAG00000012059	ENSBTAG00000040551	MVD	ZBTB1	0.802681	0.0297753	-0.992701	8.70666e-06	-5.53083	3.18724e-08	0.00540177	+/-
ENSBTAG00000013879	ENSBTAG00000014366	DGKH	PRPF19	0.885188	0.00805694	-0.986911	3.73794e-05	-5.53034	3.19603e-08	0.00540266	+/-
ENSBTAG00000004948	ENSBTAG00000047786	LRATD1	LRRC10B	0.960035	0.000600184	-0.961335	0.000552946	-5.52899	3.22075e-08	0.00543042	+/-
ENSBTAG00000009213	ENSBTAG00000020855	TOMM40L	PTPN4	0.895627	0.00638561	-0.985426	4.88644e-05	-5.52511	3.29275e-08	0.00553755	+/-
ENSBTAG00000014286	ENSBTAG00000054158	IFT88	LCLAT1	-0.938771	0.00172368	0.974694	0.000193021	5.52413	3.31114e-08	0.0055542	-/+
ENSBTAG00000006751	ENSBTAG00000018101	TENT2	AHCY	0.638325	0.122876	-0.996321	1.5741e-06	-5.52038	3.38259e-08	0.00564767	0/-
ENSBTAG00000012184	ENSBTAG00000013792	PTTG1	UBALD2	-0.917623	0.0035771	0.981233	9.17445e-05	5.5203	3.38413e-08	0.00564767	-/+
ENSBTAG00000009856	ENSBTAG00000019162	ACAP3	MRM3	-0.986391	4.11935e-05	0.887776	0.00762162	5.51969	3.39605e-08	0.00564808	-/+
ENSBTAG00000010427	ENSBTAG00000017536	RASSF5	MPP3	0.990777	1.56125e-05	-0.849999	0.0154122	-5.5194	3.40164e-08	0.00564808	+/-
ENSBTAG00000004766	ENSBTAG00000017999	CLEC18C	TNRC6A	0.864896	0.0119659	-0.9888	2.53428e-05	-5.51849	3.41928e-08	0.00566299	+/-
ENSBTAG00000009150	ENSBTAG00000017268	SPON1	PROCA1	-0.976555	0.00015963	0.933417	0.00211933	5.51758	3.43706e-08	0.00567806	-/+
ENSBTAG00000011529	ENSBTAG00000045943	ATR	CHRNG	0.799633	0.0308843	-0.992637	8.90106e-06	-5.51251	3.53745e-08	0.00581618	+/-
ENSBTAG00000000064	ENSBTAG00000019183	FEN1	FUZ	-0.934626	0.00202576	0.975927	0.000170465	5.51208	3.54611e-08	0.00581618	-/+
ENSBTAG00000007876	ENSBTAG00000012087	MAPK8	NHLRC1	0.614814	0.14177	-0.996553	1.33714e-06	-5.51189	3.54996e-08	0.00581618	0/-
ENSBTAG00000018527	ENSBTAG00000019818	HDGFL3	CASZ1	0.615254	0.141404	-0.996547	1.34334e-06	-5.51158	3.55623e-08	0.00581618	0/-
ENSBTAG00000011789	ENSBTAG00000048876	REST	FAM117B	-0.972284	0.000241985	0.942915	0.00144992	5.51003	3.58778e-08	0.0058394	-/+
ENSBTAG00000001499	ENSBTAG00000003927	TRIM33	AAMP	0.794712	0.0327228	-0.992803	8.40645e-06	-5.50968	3.59494e-08	0.0058394	+/-
ENSBTAG00000014879	ENSBTAG00000052280	FAM185A	NDUFA7	0.905859	0.00496176	-0.983407	6.75165e-05	-5.5094	3.60051e-08	0.0058394	+/-
ENSBTAG00000019995	ENSBTAG00000051435	HIKESHI	ZFP30	0.911277	0.00429121	-0.982335	7.89023e-05	-5.5087	3.6149e-08	0.0058394	+/-
ENSBTAG00000004348	ENSBTAG00000009019	MRPL21	SH3PXD2B	0.546206	0.204621	-0.997184	8.06961e-07	-5.50845	3.62017e-08	0.0058394	0/-
ENSBTAG00000003952	ENSBTAG00000007963	FBXL2	KIDINS220	0.971029	0.000270149	-0.945168	0.00131271	-5.50753	3.63902e-08	0.0058394	+/-
ENSBTAG00000014903	ENSBTAG00000016806	ABCA3	PAFAH1B1	0.99399	5.35989e-06	-0.84764	0.016004	-5.50746	3.64049e-08	0.0058394	+/-
ENSBTAG00000000322	ENSBTAG00000008763	CD2AP	PRR32	0.648584	0.115064	-0.996119	1.7982e-06	-5.50739	3.64183e-08	0.0058394	0/-
ENSBTAG00000004398	ENSBTAG00000006751	IMMP2L	TENT2	0.757484	0.0485757	-0.994	5.33826e-06	-5.50606	3.66961e-08	0.00586438	+/-
ENSBTAG00000005498	ENSBTAG00000020528	SQLE	PCOLCE	-0.985472	4.84809e-05	0.892566	0.00685248	5.50578	3.67534e-08	0.00586438	-/+
ENSBTAG00000015711	ENSBTAG00000018559	BTG2	LYRM1	0.36148	0.425627	-0.998225	2.54572e-07	-5.50383	3.71619e-08	0.00591169	0/-
ENSBTAG00000013555	ENSBTAG00000021065	ACVR1B	MFSD13A	0.904304	0.00516484	-0.983529	6.62812e-05	-5.50252	3.74395e-08	0.00591169	+/-
ENSBTAG00000002094	ENSBTAG00000009131	ATP5MF	TTC37	0.147719	0.751951	-0.998876	8.13092e-08	-5.50202	3.75461e-08	0.00591169	0/-
ENSBTAG00000014603	ENSBTAG00000047508	VAMP1	ZNF580	0.891469	0.00702446	-0.985529	4.80074e-05	-5.50099	3.77659e-08	0.00591169	+/-
ENSBTAG00000015829	ENSBTAG00000034033	ENPP5	LHFPL6	-0.940902	0.00157942	0.97287	0.000229471	5.5001	3.79568e-08	0.00591169	-/+
ENSBTAG00000000727	ENSBTAG00000014879	RNF169	FAM185A	-0.9633	0.000485887	0.956169	0.000754439	5.49988	3.80046e-08	0.00591169	-/+
ENSBTAG00000004383	ENSBTAG00000004766	FNBP1L	CLEC18C	0.862974	0.0123826	-0.988675	2.60576e-05	-5.49984	3.80136e-08	0.00591169	+/-
ENSBTAG00000016516	ENSBTAG00000040061	CYB5R3	ZBTB38	0.981957	8.31828e-05	-0.911952	0.00421168	-5.49921	3.81491e-08	0.00591169	+/-
ENSBTAG00000012926	ENSBTAG00000013782	TM6SF1	DNAJB2	-0.845965	0.0164319	0.990806	1.54903e-05	5.49909	3.8176e-08	0.00591169	-/+
ENSBTAG00000007335	ENSBTAG00000025099	TPD52	RNF145	0.849349	0.0155741	-0.989749	2.03236e-05	-5.49846	3.83132e-08	0.00591169	+/-
ENSBTAG00000004294	ENSBTAG00000018902	EVI5L	ZC2HC1A	0.983381	6.77783e-05	-0.904567	0.00513013	-5.49818	3.8374e-08	0.00591169	+/-
ENSBTAG00000007444	ENSBTAG00000017184	MAP3K7CL	ZBTB33	0.928372	0.00253685	-0.977641	0.000141853	-5.49803	3.84051e-08	0.00591169	+/-
ENSBTAG00000000322	ENSBTAG00000005724	CD2AP	SYTL4	-0.967254	0.000366161	0.950774	0.00100554	5.49788	3.84383e-08	0.00591169	-/+
ENSBTAG00000011400	ENSBTAG00000016442	DBN1	MAP4K3	0.296545	0.518409	-0.998452	1.80853e-07	-5.49761	3.84965e-08	0.00591169	0/-
ENSBTAG00000003971	ENSBTAG00000051936	E2F1	ENSBTAG00000051936	-0.996257	1.64253e-06	0.633407	0.126715	5.49664	3.871e-08	0.00591169	-/0
ENSBTAG00000000569	ENSBTAG00000048485	HES1	TUBB2A	-0.993122	7.5088e-06	0.782646	0.0374833	5.49662	3.87139e-08	0.00591169	-/+
ENSBTAG00000004356	ENSBTAG00000005691	ROBO4	FGF2	0.927672	0.00259826	-0.977794	0.000139464	-5.49579	3.88976e-08	0.00591169	+/-
ENSBTAG00000006177	ENSBTAG00000015018	ZDHHC20	FSD2	0.951265	0.000980909	-0.966815	0.000378467	-5.49558	3.89438e-08	0.00591169	+/-
ENSBTAG00000016498	ENSBTAG00000019983	PHACTR2	ASXL2	-0.894038	0.00662546	0.985038	5.21758e-05	5.4951	3.90497e-08	0.00591169	-/+
ENSBTAG00000012777	ENSBTAG00000021433	SRF	ENSBTAG00000021433	0.941341	0.0015506	-0.972451	0.000238392	-5.49454	3.91732e-08	0.00591169	+/-
ENSBTAG00000003702	ENSBTAG00000004416	ANGEL2	NUDC	0.153567	0.742359	-0.99885	8.60281e-08	-5.49451	3.91787e-08	0.00591169	0/-
ENSBTAG00000001865	ENSBTAG00000012054	SGCG	ENSBTAG00000012054	0.605654	0.149502	-0.996567	1.32346e-06	-5.49417	3.92561e-08	0.00591169	0/-
ENSBTAG00000002783	ENSBTAG00000010073	PCYOX1	FLOT2	0.737565	0.0584858	-0.994423	4.44696e-06	-5.49407	3.92783e-08	0.00591169	0/-
ENSBTAG00000002036	ENSBTAG00000006751	CACNB1	TENT2	0.979241	0.000117936	-0.922584	0.00307094	-5.49401	3.92906e-08	0.00591169	+/-
ENSBTAG00000002352	ENSBTAG00000045507	GGA2	ZNF469	0.99223	1.01774e-05	-0.844901	0.0167071	-5.49381	3.93347e-08	0.00591169	+/-
ENSBTAG00000014488	ENSBTAG00000019182	CDH7	TIA1	-0.916143	0.00373686	0.980837	9.6635e-05	5.49228	3.9678e-08	0.00591169	-/+
ENSBTAG00000019060	ENSBTAG00000031165	CLDN11	TRPM7	-0.997242	7.66073e-07	0.530557	0.22052	5.49201	3.97375e-08	0.00591169	-/0
ENSBTAG00000007237	ENSBTAG00000054358	BUB1B	ENSBTAG00000054358	-0.99529	2.917e-06	0.695721	0.0825859	5.49192	3.97586e-08	0.00591169	-/0
ENSBTAG00000001004	ENSBTAG00000003952	ESAM	FBXL2	-0.893809	0.00666055	0.985004	5.24643e-05	5.4919	3.97623e-08	0.00591169	-/+
ENSBTAG00000019831	ENSBTAG00000019853	MRPS11	SMURF2	0.972387	0.000239767	-0.94124	0.00155724	-5.49162	3.98268e-08	0.00591169	+/-
ENSBTAG00000016644	ENSBTAG00000033186	LVRN	OXCT1	-0.844435	0.0168286	0.99151	1.27e-05	5.49151	3.98513e-08	0.00591169	-/+
ENSBTAG00000011619	ENSBTAG00000017533	RASIP1	LRRC1	0.744812	0.0547642	-0.994198	4.90975e-06	-5.48869	4.04918e-08	0.00598287	0/-
ENSBTAG00000011805	ENSBTAG00000011960	PLIN3	GOT1	-0.950691	0.00100973	0.966847	0.000377579	5.48777	4.07044e-08	0.00598287	-/+
ENSBTAG00000004348	ENSBTAG00000014099	MRPL21	YTHDC2	0.957989	0.000679246	-0.961022	0.000564112	-5.48712	4.08534e-08	0.00598287	+/-
ENSBTAG00000007545	ENSBTAG00000047059	PHLPP2	TIMM17A	0.701921	0.0787337	-0.995138	3.15842e-06	-5.48649	4.09996e-08	0.00598287	0/-
ENSBTAG00000004115	ENSBTAG00000020289	MYLIP	ZNF214	-0.952141	0.000937859	0.965754	0.000409214	5.48609	4.10939e-08	0.00598287	-/+
ENSBTAG00000006751	ENSBTAG00000013038	TENT2	UBE2L3	0.893579	0.00669584	-0.984913	5.32686e-05	-5.48594	4.11281e-08	0.00598287	+/-
ENSBTAG00000002445	ENSBTAG00000019658	ENSBTAG00000002445	ASB16	0.939275	0.00168886	-0.973075	0.00022519	-5.48574	4.11739e-08	0.00598287	+/-
ENSBTAG00000010217	ENSBTAG00000014904	ZNF318	SIRT5	0.96278	0.000503113	-0.955906	0.000765709	-5.48543	4.12462e-08	0.00598287	+/-
ENSBTAG00000005308	ENSBTAG00000021008	ANGPTL5	ZNF219	0.800681	0.0305001	-0.992304	9.93953e-06	-5.48526	4.12871e-08	0.00598287	+/-
ENSBTAG00000001473	ENSBTAG00000025099	ARVCF	RNF145	0.983673	6.4855e-05	-0.901224	0.0055809	-5.48521	4.12985e-08	0.00598287	+/-
ENSBTAG00000013277	ENSBTAG00000019680	CCDC22	ZYG11B	0.843388	0.0171031	-0.98998	1.91979e-05	-5.48497	4.13547e-08	0.00598287	+/-
ENSBTAG00000003622	ENSBTAG00000008518	ZKSCAN7	MED25	0.693998	0.0836739	-0.995273	2.94341e-06	-5.48465	4.14285e-08	0.00598287	0/-
ENSBTAG00000003501	ENSBTAG00000009155	SACM1L	SCN5A	0.370743	0.412955	-0.998129	2.90568e-07	-5.48151	4.21718e-08	0.0060768	0/-
ENSBTAG00000005905	ENSBTAG00000013614	TOPORS	TMEM38A	0.981572	8.76703e-05	-0.911534	0.00426088	-5.48065	4.23764e-08	0.00609286	+/-
ENSBTAG00000006150	ENSBTAG00000019907	MRPS9	WNK4	0.983875	6.28728e-05	-0.899319	0.00584769	-5.47987	4.25628e-08	0.00609612	+/-
ENSBTAG00000003002	ENSBTAG00000044123	WDR75	HAND2	-0.975913	0.000170717	0.931714	0.00225531	5.47978	4.25855e-08	0.00609612	-/+
ENSBTAG00000015614	ENSBTAG00000016071	LNX2	HHIP	-0.98823	2.8687e-05	0.86402	0.0121548	5.47824	4.29586e-08	0.00612578	-/+
ENSBTAG00000007177	ENSBTAG00000038745	EMP2	CHMP6	0.991625	1.22719e-05	-0.841702	0.0175502	-5.47815	4.29799e-08	0.00612578	+/-
ENSBTAG00000000231	ENSBTAG00000000309	BMPR1A	PTPRT	0.854847	0.0142358	-0.989008	2.41847e-05	-5.47727	4.31927e-08	0.00614272	+/-
ENSBTAG00000048804	ENSBTAG00000054533	ENSBTAG00000048804	GNG12	-0.966815	0.000378481	0.949957	0.00104732	5.47636	4.34162e-08	0.00616111	-/+
ENSBTAG00000000322	ENSBTAG00000026919	CD2AP	PXDC1	0.848663	0.015746	-0.989434	2.19149e-05	-5.4735	4.41234e-08	0.00624791	+/-
ENSBTAG00000013884	ENSBTAG00000033248	SIPA1	CDH3	0.794049	0.032975	-0.992448	9.48126e-06	-5.47292	4.4267e-08	0.00625471	+/-
ENSBTAG00000052326	ENSBTAG00000054986	ENSBTAG00000052326	ENSBTAG00000054986	0.520803	0.230713	-0.997237	7.69585e-07	-5.47166	4.45848e-08	0.00625788	0/-
ENSBTAG00000007976	ENSBTAG00000012295	FAM3C	NKD1	-0.986599	3.96462e-05	0.878575	0.0092337	5.47145	4.46381e-08	0.00625788	-/+
ENSBTAG00000017212	ENSBTAG00000020289	HYPK	ZNF214	0.80258	0.0298115	-0.992069	1.07139e-05	-5.47143	4.4642e-08	0.00625788	+/-
ENSBTAG00000010812	ENSBTAG00000047673	P2RX4	THUMPD1	0.975375	0.000180354	-0.93237	0.00220237	-5.47103	4.47419e-08	0.00625788	+/-
ENSBTAG00000011530	ENSBTAG00000015504	CDH15	ZNF131	0.730485	0.0622508	-0.994411	4.47178e-06	-5.47077	4.48077e-08	0.00625788	0/-
ENSBTAG00000006177	ENSBTAG00000011540	ZDHHC20	SPG21	0.809999	0.0272048	-0.991708	1.19727e-05	-5.46981	4.50508e-08	0.00625788	+/-
ENSBTAG00000019096	ENSBTAG00000040551	UQCRC1	ZBTB1	0.942812	0.00145639	-0.970739	0.000276914	-5.46979	4.50576e-08	0.00625788	+/-
ENSBTAG00000002688	ENSBTAG00000008330	ATP1B1	RNF19B	0.670333	0.0993791	-0.995581	2.48749e-06	-5.46979	4.50576e-08	0.00625788	0/-
ENSBTAG00000007071	ENSBTAG00000021343	RAI14	ARHGEF12	-0.957752	0.00068876	0.960269	0.000591535	5.46925	4.51937e-08	0.00625788	-/+
ENSBTAG00000014920	ENSBTAG00000043961	SEMA3E	MPDZ	-0.91849	0.00348537	0.979614	0.000112725	5.46903	4.52496e-08	0.00625788	-/+
ENSBTAG00000007939	ENSBTAG00000013899	CHMP2B	LARP4B	0.772668	0.0416922	-0.993195	7.30937e-06	-5.46857	4.53687e-08	0.00625788	+/-
ENSBTAG00000007167	ENSBTAG00000044631	ZMYM5	SCARNA6	-0.852123	0.0148903	0.989084	2.37724e-05	5.46799	4.55171e-08	0.00625788	-/+
ENSBTAG00000003027	ENSBTAG00000003989	EMX2	GSTO1	0.441291	0.321602	-0.997742	4.64936e-07	-5.46793	4.55329e-08	0.00625788	0/-
ENSBTAG00000040350	ENSBTAG00000048122	XIAP	CFD	0.946598	0.00122971	-0.968524	0.000331935	-5.46721	4.57182e-08	0.00627016	+/-
ENSBTAG00000001619	ENSBTAG00000019831	SERINC5	MRPS11	0.92304	0.00302673	-0.978303	0.000131646	-5.46677	4.58317e-08	0.00627258	+/-
ENSBTAG00000008470	ENSBTAG00000017622	MPHOSPH9	SIVA1	0.269097	0.559525	-0.998476	1.7401e-07	-5.46634	4.59424e-08	0.0062746	0/-
ENSBTAG00000004970	ENSBTAG00000017473	LRRC24	LAMC3	0.949022	0.00109635	-0.966944	0.000374842	-5.46573	4.60996e-08	0.00628119	+/-
ENSBTAG00000013492	ENSBTAG00000025233	PRKAG3	CBARP	-0.890558	0.00716902	0.98491	5.32876e-05	5.46492	4.63119e-08	0.00628119	-/+
ENSBTAG00000006618	ENSBTAG00000014779	HLF	NISCH	0.983468	6.69005e-05	-0.899679	0.00579679	-5.46477	4.63513e-08	0.00628119	+/-
ENSBTAG00000000639	ENSBTAG00000011275	APRT	SCUBE1	0.590911	0.162378	-0.996577	1.31433e-06	-5.46365	4.66431e-08	0.00628119	0/-
ENSBTAG00000001335	ENSBTAG00000006385	GHR	ADGRB1	-0.966119	0.000398485	0.950109	0.00103945	5.46365	4.66448e-08	0.00628119	-/+
ENSBTAG00000030915	ENSBTAG00000043969	ISY1	CALN1	0.965245	0.000424473	-0.951338	0.000977249	-5.46342	4.67055e-08	0.00628119	+/-
ENSBTAG00000010462	ENSBTAG00000010601	ROBO2	DOLK	0.979665	0.000112027	-0.917667	0.00357235	-5.46341	4.6707e-08	0.00628119	+/-
ENSBTAG00000007167	ENSBTAG00000014945	ZMYM5	IQSEC2	-0.880314	0.0089152	0.986229	4.24273e-05	5.46294	4.68316e-08	0.00628119	-/+
ENSBTAG00000008642	ENSBTAG00000021210	POLR1D	HES2	-0.986431	4.08946e-05	0.878609	0.00922728	5.46281	4.68668e-08	0.00628119	-/+
ENSBTAG00000003245	ENSBTAG00000015478	BCAR3	SRD5A1	0.730364	0.0623159	-0.994348	4.59826e-06	-5.46249	4.69508e-08	0.00628119	0/-
ENSBTAG00000001728	ENSBTAG00000048515	IGSF10	ENSBTAG00000048515	0.803956	0.0293179	-0.991895	1.13102e-05	-5.46151	4.72106e-08	0.00630306	+/-
ENSBTAG00000000322	ENSBTAG00000047231	CD2AP	TNNI1	0.616772	0.140144	-0.996274	1.62473e-06	-5.46111	4.73163e-08	0.00630431	0/-
ENSBTAG00000046223	ENSBTAG00000053910	ANAPC2	C17orf58	-0.972155	0.000244806	0.939122	0.0016994	5.45981	4.7665e-08	0.00633786	-/+
ENSBTAG00000005915	ENSBTAG00000019251	SFMBT2	EPB41L3	-0.960685	0.000576288	0.956708	0.000731677	5.45922	4.78234e-08	0.00634602	-/+
ENSBTAG00000007003	ENSBTAG00000021724	TYMS	PDHB	-0.837601	0.0186656	0.996303	1.59314e-06	5.45849	4.80207e-08	0.0063593	-/+
ENSBTAG00000019434	ENSBTAG00000031998	PDCD4	CXCL16	0.810378	0.0270751	-0.991549	1.25534e-05	-5.4579	4.81798e-08	0.00636749	+/-
ENSBTAG00000000569	ENSBTAG00000017864	HES1	PRPH	-0.998013	3.37857e-07	0.381747	0.398097	5.45693	4.84443e-08	0.00638953	-/0
ENSBTAG00000008868	ENSBTAG00000015504	CAPN3	ZNF131	0.852718	0.014746	-0.988849	2.50691e-05	-5.45592	4.87188e-08	0.00639887	+/-
ENSBTAG00000009581	ENSBTAG00000019722	UBXN11	GUCY2C	0.455555	0.304312	-0.997618	5.31297e-07	-5.45538	4.8869e-08	0.00639887	0/-
ENSBTAG00000009996	ENSBTAG00000027059	DOT1L	ARPIN	0.823655	0.0227537	-0.990814	1.54577e-05	-5.45516	4.89296e-08	0.00639887	+/-
ENSBTAG00000001728	ENSBTAG00000048350	IGSF10	ENSBTAG00000048350	0.887057	0.00774118	-0.985185	5.09047e-05	-5.45442	4.91336e-08	0.00639887	+/-
ENSBTAG00000001728	ENSBTAG00000013290	IGSF10	DYSF	0.902567	0.0053971	-0.982699	7.49223e-05	-5.45408	4.9227e-08	0.00639887	+/-
ENSBTAG00000011146	ENSBTAG00000019611	RAB8B	MAGI3	-0.960033	0.000600259	0.957099	0.000715413	5.45392	4.92725e-08	0.00639887	-/+
ENSBTAG00000020815	ENSBTAG00000054158	UHRF2	LCLAT1	-0.926034	0.00274542	0.976989	0.000152378	5.45389	4.92804e-08	0.00639887	-/+
ENSBTAG00000000251	ENSBTAG00000007494	ALAD	SMARCA2	0.947811	0.00116183	-0.967179	0.000368269	-5.45383	4.92976e-08	0.00639887	+/-
ENSBTAG00000015984	ENSBTAG00000046608	CADM4	ENSBTAG00000046608	0.909582	0.00449498	-0.981282	9.11394e-05	-5.45337	4.94238e-08	0.00640255	+/-
ENSBTAG00000005694	ENSBTAG00000019672	TMED10	ENSBTAG00000019672	-0.95931	0.000627525	0.957732	0.00068955	5.45172	4.98849e-08	0.00643888	-/+
ENSBTAG00000015919	ENSBTAG00000050640	PARM1	ENSBTAG00000050640	-0.861116	0.0127933	0.988054	2.97693e-05	5.45163	4.99104e-08	0.00643888	-/+
ENSBTAG00000000322	ENSBTAG00000002574	CD2AP	MYOZ2	0.446462	0.315286	-0.997658	5.09133e-07	-5.45131	5.0001e-08	0.00643888	0/-
ENSBTAG00000000569	ENSBTAG00000015311	HES1	PTPRR	-0.99545	2.67552e-06	0.671053	0.0988801	5.45096	5.00979e-08	0.00643888	-/0
ENSBTAG00000013084	ENSBTAG00000015355	NAPA	PHKA2	-0.876571	0.00960848	0.986393	4.11807e-05	5.44827	5.08607e-08	0.00651234	-/+
ENSBTAG00000000569	ENSBTAG00000017299	HES1	KLC1	-0.986782	3.83078e-05	0.873105	0.0102774	5.44804	5.09292e-08	0.00651234	-/+
ENSBTAG00000006939	ENSBTAG00000013734	FGD3	ATP6V1E2	0.810193	0.0271384	-0.991432	1.29906e-05	-5.44739	5.11131e-08	0.00651234	+/-
ENSBTAG00000037488	ENSBTAG00000046608	JRKL	ENSBTAG00000046608	-0.983512	6.64541e-05	0.897037	0.00617687	5.44732	5.11337e-08	0.00651234	-/+
ENSBTAG00000002199	ENSBTAG00000021201	CORIN	FAM126B	-0.86649	0.0116264	0.987462	3.35798e-05	5.44721	5.11672e-08	0.00651234	-/+
ENSBTAG00000000700	ENSBTAG00000052989	PARVA	FZD8	0.987118	3.59275e-05	-0.869597	0.0109808	-5.44574	5.15896e-08	0.00655335	+/-
ENSBTAG00000002500	ENSBTAG00000020900	FBXL15	RPUSD4	-0.978737	0.000125189	0.919167	0.00341469	5.44507	5.17839e-08	0.00656528	-/+
ENSBTAG00000010635	ENSBTAG00000018053	RAB3A	RAB22A	-0.994646	4.01748e-06	0.711168	0.0731703	5.44431	5.20067e-08	0.00658078	-/0
ENSBTAG00000003701	ENSBTAG00000012397	VASH2	DCK	0.894902	0.00649438	-0.983767	6.39263e-05	-5.44311	5.23577e-08	0.00659707	+/-
ENSBTAG00000002683	ENSBTAG00000013745	PFKP	ITGA5	-0.948252	0.00113772	0.966392	0.000390565	5.44296	5.24038e-08	0.00659707	-/+
ENSBTAG00000004472	ENSBTAG00000010995	ENSBTAG00000004472	CINP	-0.930105	0.0023884	0.975233	0.000182953	5.4428	5.24502e-08	0.00659707	-/+
ENSBTAG00000018622	ENSBTAG00000047491	PCBP4	CACNA1S	-0.9332	0.00213636	0.974042	0.000205614	5.44232	5.25919e-08	0.00659707	-/+
ENSBTAG00000015670	ENSBTAG00000021963	PAK3	SLAIN2	-0.834088	0.0196522	0.993138	7.46384e-06	5.442	5.26852e-08	0.00659707	-/+
ENSBTAG00000001485	ENSBTAG00000004416	PPIP5K2	NUDC	0.896926	0.00619324	-0.9834	6.7584e-05	-5.44169	5.27776e-08	0.00659707	+/-
ENSBTAG00000018053	ENSBTAG00000021318	RAB22A	SCAMP5	-0.996626	1.26806e-06	0.575645	0.176267	5.44109	5.29557e-08	0.00659707	-/0
ENSBTAG00000019460	ENSBTAG00000038428	MOXD1	RELB	-0.949628	0.00106442	0.965364	0.000420898	5.44082	5.30358e-08	0.00659707	-/+
ENSBTAG00000004575	ENSBTAG00000016498	FAM126A	PHACTR2	-0.833756	0.0197471	0.990806	1.54921e-05	5.44046	5.31437e-08	0.00659707	-/+
ENSBTAG00000016572	ENSBTAG00000016797	USP37	CSNK1G2	0.657526	0.10847	-0.9956	2.46126e-06	-5.4404	5.316e-08	0.00659707	0/-
ENSBTAG00000009232	ENSBTAG00000010514	PIK3CA	ASB7	-0.949309	0.00108115	0.965527	0.000416	5.43964	5.33887e-08	0.00659707	-/+
ENSBTAG00000003718	ENSBTAG00000016541	HACL1	CAMK1G	0.945003	0.00132246	-0.968241	0.000339375	-5.4394	5.34605e-08	0.00659707	+/-
ENSBTAG00000019545	ENSBTAG00000025788	ENSBTAG00000019545	MPV17L2	0.993653	6.14382e-06	-0.833474	0.0198278	-5.43915	5.35351e-08	0.00659707	+/-
ENSBTAG00000003397	ENSBTAG00000024814	CTBP2	B4GALNT4	-0.928015	0.00256801	0.975845	0.000171916	5.43911	5.35473e-08	0.00659707	-/+
ENSBTAG00000021452	ENSBTAG00000033153	TRANK1	GRIK2	-0.992179	1.03477e-05	0.791266	0.0340458	5.43746	5.40446e-08	0.00664582	-/+
ENSBTAG00000007782	ENSBTAG00000019807	MYOT	COL27A1	0.218726	0.637498	-0.998573	1.47672e-07	-5.43704	5.41717e-08	0.00664895	0/-
ENSBTAG00000006633	ENSBTAG00000017123	IRF3	ZNF354B	0.920847	0.00324303	-0.977996	0.000136323	-5.43607	5.44699e-08	0.00667304	+/-
ENSBTAG00000004329	ENSBTAG00000005658	RELL1	ECE2	-0.997918	3.7955e-07	0.388251	0.389418	5.43477	5.48687e-08	0.00670605	-/0
ENSBTAG00000046255	ENSBTAG00000048122	ATXN1L	CFD	0.989671	2.07093e-05	-0.837395	0.0187228	-5.43452	5.49444e-08	0.00670605	+/-
ENSBTAG00000010935	ENSBTAG00000040551	EML4	ZBTB1	-0.832209	0.0201919	0.991592	1.23927e-05	5.43331	5.53175e-08	0.00671475	-/+
ENSBTAG00000003710	ENSBTAG00000008591	XPO4	CAMTA2	-0.994872	3.60773e-06	0.696298	0.0822229	5.43318	5.53577e-08	0.00671475	-/0
ENSBTAG00000001407	ENSBTAG00000039195	AP3S2	NHS	0.798284	0.0313825	-0.991824	1.15576e-05	-5.43296	5.54282e-08	0.00671475	+/-
ENSBTAG00000015327	ENSBTAG00000015490	SPTAN1	HS1BP3	-0.990513	1.67531e-05	0.823804	0.0227074	5.4329	5.54452e-08	0.00671475	-/+
ENSBTAG00000020657	ENSBTAG00000046467	FAT1	PTP4A3	0.853634	0.0145253	-0.9884	2.76607e-05	-5.43263	5.55289e-08	0.00671475	+/-
ENSBTAG00000003027	ENSBTAG00000024803	EMX2	ENDOD1	-0.996592	1.29997e-06	0.574352	0.177469	5.43131	5.59407e-08	0.00672748	-/0
ENSBTAG00000009907	ENSBTAG00000017184	MAPK4	ZBTB33	-0.949314	0.00108086	0.965089	0.000429228	5.43064	5.6153e-08	0.00672748	-/+
ENSBTAG00000000322	ENSBTAG00000051541	CD2AP	COLQ	0.912269	0.00417458	-0.980052	0.000106794	-5.43024	5.62784e-08	0.00672748	+/-
ENSBTAG00000001396	ENSBTAG00000051896	ADAMTS7	ENSBTAG00000051896	-0.981554	8.78873e-05	0.905363	0.00502601	5.42998	5.63608e-08	0.00672748	-/+
ENSBTAG00000007275	ENSBTAG00000008737	TREM2	DR1	0.859816	0.0130851	-0.987801	3.13661e-05	-5.42964	5.64673e-08	0.00672748	+/-
ENSBTAG00000013242	ENSBTAG00000015504	MYMK	ZNF131	0.754985	0.0497637	-0.993392	6.79457e-06	-5.42927	5.65862e-08	0.00672748	+/-
ENSBTAG00000010601	ENSBTAG00000014372	DOLK	SMARCD3	-0.831326	0.0204485	0.990223	1.80568e-05	5.42926	5.6589e-08	0.00672748	-/+
ENSBTAG00000002404	ENSBTAG00000020527	TMX2	IDH1	0.992207	1.02542e-05	-0.831306	0.0204542	-5.42917	5.66175e-08	0.00672748	+/-
ENSBTAG00000003257	ENSBTAG00000040295	STK4	CHCHD2	0.679333	0.0932387	-0.995163	3.11675e-06	-5.42916	5.66192e-08	0.00672748	0/-
ENSBTAG00000001001	ENSBTAG00000003454	ANKRD55	RGS20	-0.831253	0.0204695	0.993813	5.7642e-06	5.42893	5.66939e-08	0.00672748	-/+
ENSBTAG00000003036	ENSBTAG00000005069	PPFIA2	TM7SF2	0.989062	2.38908e-05	-0.84462	0.0167804	-5.4287	5.67654e-08	0.00672748	+/-
ENSBTAG00000007066	ENSBTAG00000046223	TMTC4	ANAPC2	0.900284	0.00571169	-0.982484	7.72577e-05	-5.42806	5.69706e-08	0.00673959	+/-
ENSBTAG00000008314	ENSBTAG00000048876	SDHB	FAM117B	0.777318	0.0396999	-0.992616	8.96359e-06	-5.42703	5.7298e-08	0.00676609	+/-
ENSBTAG00000020964	ENSBTAG00000034441	STRIP1	MACROD2	0.892951	0.00679258	-0.983691	6.4675e-05	-5.42605	5.76158e-08	0.00679136	+/-
ENSBTAG00000005218	ENSBTAG00000005465	PDE3B	NDUFA9	0.439409	0.323915	-0.99761	5.35583e-07	-5.42455	5.81014e-08	0.00681958	0/-
ENSBTAG00000000897	ENSBTAG00000037962	IQGAP2	MAML2	-0.996938	9.9473e-07	0.533794	0.217184	5.42437	5.81587e-08	0.00681958	-/0
ENSBTAG00000008100	ENSBTAG00000015155	GOLGA7B	HACD3	0.991365	1.32468e-05	-0.830193	0.0207801	-5.42409	5.82511e-08	0.00681958	+/-
ENSBTAG00000000091	ENSBTAG00000003495	NDUFB8	KDM7A	0.875907	0.00973477	-0.986001	4.41985e-05	-5.42402	5.82722e-08	0.00681958	+/-
ENSBTAG00000010731	ENSBTAG00000014792	CDKN2D	MAP4K5	0.995644	2.39952e-06	-0.829887	0.0208703	-5.4227	5.87069e-08	0.00684758	+/-
ENSBTAG00000014931	ENSBTAG00000049091	MLF2	SIX4	0.979859	0.00010938	-0.912153	0.00418812	-5.4224	5.88049e-08	0.00684758	+/-
ENSBTAG00000011121	ENSBTAG00000014602	CLCN4	CAMTA1	0.99168	1.20714e-05	-0.829807	0.0208937	-5.42234	5.88254e-08	0.00684758	+/-
ENSBTAG00000005310	ENSBTAG00000013322	GPR180	POMGNT1	0.438608	0.324901	-0.997602	5.40243e-07	-5.42069	5.93692e-08	0.00689307	0/-
ENSBTAG00000008943	ENSBTAG00000016838	ZSCAN12	SRPK1	-0.912872	0.00410459	0.979619	0.000112663	5.41999	5.96036e-08	0.00689307	-/+
ENSBTAG00000010611	ENSBTAG00000012317	OCIAD1	PNP	-0.992712	8.67398e-06	0.772264	0.0418681	5.41849	6.01045e-08	0.00689307	-/+
ENSBTAG00000013662	ENSBTAG00000015126	COL8A1	TNIP2	0.573495	0.178269	-0.996538	1.3517e-06	-5.41844	6.01214e-08	0.00689307	0/-
ENSBTAG00000007444	ENSBTAG00000014357	MAP3K7CL	SDC2	0.673414	0.0972538	-0.995193	3.06925e-06	-5.41809	6.02384e-08	0.00689307	0/-
ENSBTAG00000000569	ENSBTAG00000008419	HES1	PDE2A	-0.99244	9.50605e-06	0.779466	0.0387978	5.41803	6.02579e-08	0.00689307	-/+
ENSBTAG00000010812	ENSBTAG00000017776	P2RX4	CHD2	0.997212	7.87166e-07	-0.828777	0.021199	-5.41767	6.03817e-08	0.00689307	+/-
ENSBTAG00000019295	ENSBTAG00000019966	MDH1	TICAM1	-0.983294	6.86649e-05	0.894122	0.00661264	5.41713	6.0564e-08	0.00689307	-/+
ENSBTAG00000003908	ENSBTAG00000010717	MAPRE1	SSBP3	0.316234	0.489581	-0.998189	2.67947e-07	-5.41702	6.05995e-08	0.00689307	0/-
ENSBTAG00000000224	ENSBTAG00000026919	TSPAN15	PXDC1	-0.9118	0.00422954	0.979791	0.000110303	5.41702	6.06016e-08	0.00689307	-/+
ENSBTAG00000008747	ENSBTAG00000054434	DCXR	ENSBTAG00000054434	0.906544	0.00487393	-0.980968	9.50054e-05	-5.41697	6.06187e-08	0.00689307	+/-
ENSBTAG00000000322	ENSBTAG00000046725	CD2AP	TNNC2	0.589684	0.163474	-0.996357	1.53529e-06	-5.41693	6.06318e-08	0.00689307	0/-
ENSBTAG00000005362	ENSBTAG00000016473	RAB23	NAT1	0.319807	0.484411	-0.998174	2.73492e-07	-5.41684	6.06601e-08	0.00689307	0/-
ENSBTAG00000005443	ENSBTAG00000053703	MIER1	ENSBTAG00000053703	-0.88259	0.00850816	0.985006	5.24529e-05	5.41675	6.06914e-08	0.00689307	-/+
ENSBTAG00000010029	ENSBTAG00000011682	ERC2	GLI2	-0.859003	0.0132696	0.987644	3.23763e-05	5.4162	6.08794e-08	0.00689885	-/+
ENSBTAG00000012720	ENSBTAG00000016484	ANKRD2	ATP11C	0.971659	0.000255783	-0.936466	0.00188812	-5.41598	6.09532e-08	0.00689885	+/-
ENSBTAG00000015913	ENSBTAG00000018417	MFHAS1	PSMF1	0.95338	0.000878908	-0.961203	0.000557641	-5.41522	6.12148e-08	0.00691453	+/-
ENSBTAG00000001282	ENSBTAG00000008943	RALGAPA1	ZSCAN12	-0.979391	0.000115825	0.913165	0.00407088	5.41453	6.14507e-08	0.00691453	-/+
ENSBTAG00000015355	ENSBTAG00000018318	PHKA2	DNAJB5	-0.974448	0.000197721	0.929534	0.00243677	5.41447	6.14701e-08	0.00691453	-/+
ENSBTAG00000007172	ENSBTAG00000011805	GOT2	PLIN3	-0.87107	0.0106822	0.986373	4.13284e-05	5.41434	6.15145e-08	0.00691453	-/+
ENSBTAG00000000817	ENSBTAG00000016251	SYNJ2	TMEM101	0.669205	0.100164	-0.995233	3.00572e-06	-5.41319	6.19113e-08	0.00691655	0/-
ENSBTAG00000009835	ENSBTAG00000040551	CACNA1G	ZBTB1	-0.896527	0.00625188	0.982789	7.39492e-05	5.41304	6.19622e-08	0.00691655	-/+
ENSBTAG00000001407	ENSBTAG00000031010	AP3S2	ACAD11	0.913079	0.00408072	-0.979366	0.000116166	-5.41296	6.19926e-08	0.00691655	+/-
ENSBTAG00000013326	ENSBTAG00000049845	ANAPC10	HOXD8	-0.996889	1.03503e-06	0.533691	0.21729	5.41291	6.20089e-08	0.00691655	-/0
ENSBTAG00000007258	ENSBTAG00000046869	GAD1	RNH1	0.74129	0.0565564	-0.993643	6.16801e-06	-5.41276	6.20611e-08	0.00691655	0/-
ENSBTAG00000007147	ENSBTAG00000016243	CUEDC1	RBL2	0.183567	0.69359	-0.998626	1.34202e-07	-5.4123	6.22204e-08	0.00692251	0/-
ENSBTAG00000016782	ENSBTAG00000021491	SLC39A10	NDUFV3	0.821303	0.0234884	-0.990373	1.73776e-05	-5.41154	6.24851e-08	0.00694015	+/-
ENSBTAG00000005585	ENSBTAG00000011597	ANXA13	PDS5B	0.990768	1.56506e-05	-0.827243	0.0216579	-5.41077	6.27544e-08	0.00695725	+/-
ENSBTAG00000006984	ENSBTAG00000011693	CD55	LENG9	-0.994157	4.99637e-06	0.720852	0.0675772	5.41049	6.28517e-08	0.00695725	-/0
ENSBTAG00000019806	ENSBTAG00000051743	YPEL2	ENSBTAG00000051743	-0.957889	0.000683246	0.9567	0.000732023	5.40949	6.32049e-08	0.00698453	-/+
ENSBTAG00000015343	ENSBTAG00000017419	WDR34	ZZZ3	0.78022	0.0384837	-0.99231	9.91996e-06	-5.40863	6.3507e-08	0.00700029	+/-
ENSBTAG00000009441	ENSBTAG00000044087	RBBP6	ENSBTAG00000044087	-0.993294	7.04721e-06	0.751759	0.0513211	5.40834	6.36114e-08	0.00700029	-/0
ENSBTAG00000001003	ENSBTAG00000054727	CKMT2	ENSBTAG00000054727	-0.976717	0.000156896	0.922182	0.00311027	5.40818	6.36685e-08	0.00700029	-/+
ENSBTAG00000004742	ENSBTAG00000005979	RUNX1	HELLS	-0.959615	0.000615938	0.954624	0.000822016	5.40585	6.45034e-08	0.00708019	-/+
ENSBTAG00000001435	ENSBTAG00000005048	ARL6IP6	DHRS7C	0.979799	0.000110202	-0.910377	0.00439872	-5.40544	6.46504e-08	0.00708443	+/-
ENSBTAG00000010867	ENSBTAG00000021798	LONP2	ERBB2	-0.825958	0.022047	0.995586	2.47973e-06	5.40503	6.47977e-08	0.0070887	-/+
ENSBTAG00000008036	ENSBTAG00000012086	CELSR1	CNOT8	-0.98021	0.000104698	0.908491	0.00462897	5.40471	6.49121e-08	0.00708936	-/+
ENSBTAG00000010496	ENSBTAG00000013612	STAG3	MBLAC2	-0.959882	0.000605899	0.95423	0.000839786	5.40438	6.50335e-08	0.00709078	-/+
ENSBTAG00000008578	ENSBTAG00000012632	LSM4	TECR	-0.851254	0.0151027	0.988116	2.93799e-05	5.40312	6.54923e-08	0.00712892	-/+
ENSBTAG00000005252	ENSBTAG00000008283	NUDT11	FLI1	-0.851793	0.0149707	0.988045	2.9824e-05	5.40161	6.60438e-08	0.00714287	-/+
ENSBTAG00000012798	ENSBTAG00000046957	KCNH8	DOK6	0.742975	0.0556948	-0.993493	6.53627e-06	-5.40159	6.60541e-08	0.00714287	0/-
ENSBTAG00000011146	ENSBTAG00000027321	RAB8B	CCDC18	-0.853831	0.0144781	0.987865	3.09541e-05	5.40157	6.60608e-08	0.00714287	-/+
ENSBTAG00000002295	ENSBTAG00000006927	ATF2	ABCF1	0.772615	0.0417153	-0.992522	9.24934e-06	-5.40146	6.61006e-08	0.00714287	+/-
ENSBTAG00000000817	ENSBTAG00000009542	SYNJ2	ZC3H10	0.981482	8.87425e-05	-0.902002	0.00547402	-5.40128	6.61681e-08	0.00714287	+/-
ENSBTAG00000001323	ENSBTAG00000051448	CENPC	TMEM9	0.0851575	0.855956	-0.998858	8.46243e-08	-5.40099	6.62756e-08	0.00714287	0/-
ENSBTAG00000003239	ENSBTAG00000014904	UTP20	SIRT5	0.845763	0.0164841	-0.988502	2.70576e-05	-5.39887	6.70618e-08	0.00721134	+/-
ENSBTAG00000010736	ENSBTAG00000015053	BBS5	CFL2	0.668154	0.100897	-0.995153	3.13353e-06	-5.39868	6.71313e-08	0.00721134	0/-
ENSBTAG00000032852	ENSBTAG00000046869	GPRASP2	RNH1	0.95248	0.0009215	-0.961028	0.000563895	-5.39812	6.7342e-08	0.00722212	+/-
ENSBTAG00000011382	ENSBTAG00000032092	SLC9A3R1	CDH11	-0.979615	0.000112718	0.910228	0.00441669	5.39773	6.74904e-08	0.00722619	-/+
ENSBTAG00000004196	ENSBTAG00000032872	FMNL1	THOC7	-0.995453	2.67104e-06	0.649515	0.114368	5.39742	6.76063e-08	0.00722676	-/0
ENSBTAG00000014835	ENSBTAG00000015698	SPARC	FYCO1	0.943925	0.0013874	-0.966959	0.000374407	-5.39684	6.78248e-08	0.00723554	+/-
ENSBTAG00000021830	ENSBTAG00000021968	ENPP1	MID2	-0.967256	0.000366115	0.943406	0.00141936	5.39662	6.79096e-08	0.00723554	-/+
ENSBTAG00000001728	ENSBTAG00000010741	IGSF10	KLHL41	0.95547	0.000784596	-0.958297	0.000666964	-5.39627	6.80407e-08	0.00723772	+/-
ENSBTAG00000017488	ENSBTAG00000039334	KLF3	ENSBTAG00000039334	0.964043	0.000461849	-0.948316	0.00113427	-5.39523	6.84374e-08	0.0072681	+/-
ENSBTAG00000008703	ENSBTAG00000011135	EIF2AK2	OCEL1	0.988606	2.64531e-05	-0.843428	0.0170923	-5.3938	6.89839e-08	0.00731426	+/-
ENSBTAG00000010484	ENSBTAG00000021272	LRRN4CL	ABCG1	0.960419	0.000586018	-0.952861	0.000903318	-5.39276	6.93846e-08	0.0073337	+/-
ENSBTAG00000009035	ENSBTAG00000015539	CENPE	RAPGEF5	-0.992913	8.09101e-06	0.758943	0.0478888	5.39274	6.93914e-08	0.0073337	-/+
ENSBTAG00000005585	ENSBTAG00000015607	ANXA13	ERMP1	0.474211	0.282331	-0.997269	7.47706e-07	-5.39222	6.95936e-08	0.00733684	0/-
ENSBTAG00000010013	ENSBTAG00000016627	DNAJA3	WASF1	0.835411	0.0192775	-0.989179	2.32596e-05	-5.39208	6.96454e-08	0.00733684	+/-
ENSBTAG00000013579	ENSBTAG00000016002	SARAF	FAM169A	0.822706	0.0230485	-0.990011	1.90521e-05	-5.39145	6.98897e-08	0.00735074	+/-
ENSBTAG00000005915	ENSBTAG00000053802	SFMBT2	ENSBTAG00000053802	-0.897247	0.00614612	0.982123	8.12897e-05	5.39114	7.00108e-08	0.00735166	-/+
ENSBTAG00000003495	ENSBTAG00000019281	KDM7A	MCRS1	0.420538	0.34749	-0.997606	5.38146e-07	-5.39045	7.02801e-08	0.00736811	0/-
ENSBTAG00000004227	ENSBTAG00000010812	TBCK	P2RX4	0.969595	0.000304581	-0.938546	0.00173931	-5.38984	7.05204e-08	0.00738147	+/-
ENSBTAG00000003929	ENSBTAG00000017141	PHF10	CGRRF1	-0.984118	6.05381e-05	0.884724	0.00813657	5.38952	7.06458e-08	0.00738278	-/+
ENSBTAG00000006985	ENSBTAG00000037605	TM7SF3	ENSBTAG00000037605	0.986657	3.92141e-05	-0.863973	0.0121649	-5.38876	7.09438e-08	0.0074021	+/-
ENSBTAG00000005915	ENSBTAG00000025434	SFMBT2	ZFP36L1	0.977555	0.000143221	-0.917126	0.00363031	-5.38802	7.1238e-08	0.00742096	+/-
ENSBTAG00000017181	ENSBTAG00000017184	MACROD1	ZBTB33	0.880416	0.00889679	-0.984674	5.53895e-05	-5.38738	7.14915e-08	0.00743553	+/-
ENSBTAG00000001728	ENSBTAG00000018358	IGSF10	STAC3	0.958557	0.000656698	-0.954567	0.000824568	-5.38627	7.19345e-08	0.00746973	+/-
ENSBTAG00000001435	ENSBTAG00000006601	ARL6IP6	KSR1	0.989815	1.99972e-05	-0.824474	0.0225009	-5.38543	7.22707e-08	0.00749275	+/-
ENSBTAG00000006366	ENSBTAG00000040551	NFATC4	ZBTB1	-0.878415	0.00926325	0.984881	5.35436e-05	5.38459	7.26109e-08	0.00750404	-/+
ENSBTAG00000024240	ENSBTAG00000047450	ACADM	SFR1	-0.989835	1.99015e-05	0.823947	0.0226632	5.38448	7.26554e-08	0.00750404	-/+
ENSBTAG00000019242	ENSBTAG00000020106	CHRNB1	AP2M1	-0.924301	0.00290625	0.975235	0.000182924	5.38431	7.27238e-08	0.00750404	-/+
ENSBTAG00000017184	ENSBTAG00000034529	ZBTB33	HMGA1	0.809862	0.0272517	-0.990644	1.61812e-05	-5.38351	7.30458e-08	0.00752246	+/-
ENSBTAG00000007497	ENSBTAG00000021190	ARFRP1	CDH2	0.382701	0.396819	-0.99779	4.40593e-07	-5.3833	7.31322e-08	0.00752246	0/-
ENSBTAG00000010505	ENSBTAG00000040551	INTS4	ZBTB1	-0.873943	0.0101133	0.98541	4.89955e-05	5.38274	7.33609e-08	0.00752766	-/+
ENSBTAG00000010601	ENSBTAG00000021602	DOLK	CTTNBP2NL	0.964651	0.000442716	-0.946465	0.00123729	-5.38196	7.36796e-08	0.00752766	+/-
ENSBTAG00000008814	ENSBTAG00000019002	ADGRA2	SLC2A12	-0.990671	1.60654e-05	0.808961	0.0275612	5.38187	7.37169e-08	0.00752766	-/+
ENSBTAG00000000044	ENSBTAG00000001728	MYADML2	IGSF10	0.773374	0.0413862	-0.992281	1.00142e-05	-5.38153	7.38546e-08	0.00752766	+/-
ENSBTAG00000004294	ENSBTAG00000012729	EVI5L	ARHGEF9	0.993787	5.8245e-06	-0.820574	0.0237189	-5.3814	7.39095e-08	0.00752766	+/-
ENSBTAG00000025181	ENSBTAG00000034385	CCDC85C	GPR162	0.992999	7.84825e-06	-0.820533	0.0237319	-5.38122	7.39823e-08	0.00752766	+/-
ENSBTAG00000015385	ENSBTAG00000020667	CTDSPL2	KCNQ3	-0.991039	1.45287e-05	0.801671	0.0301403	5.38115	7.40105e-08	0.00752766	-/+
ENSBTAG00000002783	ENSBTAG00000008185	PCYOX1	RTN2	0.818677	0.0243243	-0.990104	1.86122e-05	-5.38065	7.42155e-08	0.00752766	+/-
ENSBTAG00000011382	ENSBTAG00000037576	SLC9A3R1	MARCHF11	0.9962	1.70612e-06	-0.8204	0.023774	-5.38065	7.42184e-08	0.00752766	+/-
ENSBTAG00000016243	ENSBTAG00000019725	RBL2	UBE4A	-0.820171	0.0238466	0.998105	2.99958e-07	5.37966	7.46273e-08	0.00755221	-/+
ENSBTAG00000003967	ENSBTAG00000013949	OTUB1	AHCTF1	0.941202	0.0015597	-0.96774	0.000352832	-5.3795	7.46913e-08	0.00755221	+/-
ENSBTAG00000013205	ENSBTAG00000018281	IL1RAP	GPX7	0.85157	0.0150252	-0.987665	3.22399e-05	-5.37824	7.52174e-08	0.00759367	+/-
ENSBTAG00000006177	ENSBTAG00000053361	ZDHHC20	KLHL30	0.841692	0.0175528	-0.988486	2.71561e-05	-5.37785	7.53789e-08	0.00759824	+/-
ENSBTAG00000011838	ENSBTAG00000049285	PCED1B	TNFRSF17	0.682733	0.0909723	-0.994722	3.87569e-06	-5.37627	7.6046e-08	0.00765369	0/-
ENSBTAG00000015593	ENSBTAG00000020799	KIAA0753	EXOC6B	-0.982102	8.15287e-05	0.895093	0.00646564	5.37483	7.66568e-08	0.0076958	-/+
ENSBTAG00000002352	ENSBTAG00000013336	GGA2	EYA2	-0.875952	0.00972614	0.984992	5.25701e-05	5.37473	7.66996e-08	0.0076958	-/+
ENSBTAG00000000322	ENSBTAG00000009554	CD2AP	EHBP1L1	0.860616	0.0129052	-0.986718	3.87752e-05	-5.37346	7.72396e-08	0.00773145	+/-
ENSBTAG00000001250	ENSBTAG00000014661	TFAP2A	CHSY3	-0.894287	0.0065876	0.9822	8.04168e-05	5.37305	7.74172e-08	0.00773145	-/+
ENSBTAG00000004871	ENSBTAG00000014136	NDUFV2	FAAP20	-0.9762	0.000165711	0.920077	0.00332105	5.37281	7.75211e-08	0.00773145	-/+
ENSBTAG00000015273	ENSBTAG00000017184	CAND2	ZBTB33	0.967665	0.000354885	-0.940794	0.00158652	-5.37279	7.75277e-08	0.00773145	+/-
ENSBTAG00000048122	ENSBTAG00000049490	CFD	ENSBTAG00000049490	0.940914	0.00157865	-0.967581	0.000357153	-5.37242	7.76889e-08	0.00773574	+/-
ENSBTAG00000016002	ENSBTAG00000033721	FAM169A	RLBP1	0.939032	0.00170558	-0.968554	0.000331128	-5.37146	7.81005e-08	0.00776172	+/-
ENSBTAG00000033299	ENSBTAG00000050504	IGFALS	ARX	-0.928154	0.00255585	0.973393	0.000218647	5.37126	7.81871e-08	0.00776172	-/+
ENSBTAG00000016484	ENSBTAG00000018088	ATP11C	SETBP1	-0.818006	0.0245405	0.993964	5.41939e-06	5.37036	7.85818e-08	0.00778339	-/+
ENSBTAG00000000977	ENSBTAG00000003952	CADM1	FBXL2	0.958218	0.000670098	-0.953866	0.000856406	-5.36931	7.90402e-08	0.00778339	+/-
ENSBTAG00000024888	ENSBTAG00000052669	PDE5A	CYS1	-0.982668	7.5256e-05	0.89093	0.0071098	5.36869	7.93124e-08	0.00778339	-/+
ENSBTAG00000002783	ENSBTAG00000006751	PCYOX1	TENT2	-0.884651	0.00814915	0.983649	6.50848e-05	5.36832	7.94718e-08	0.00778339	-/+
ENSBTAG00000005498	ENSBTAG00000045834	SQLE	RASSF7	0.986017	4.40724e-05	-0.866217	0.0116841	-5.36802	7.9607e-08	0.00778339	+/-
ENSBTAG00000007537	ENSBTAG00000008584	PEX19	CLN8	-0.986163	4.29357e-05	0.864878	0.0119697	5.36793	7.96451e-08	0.00778339	-/+
ENSBTAG00000014249	ENSBTAG00000044087	IVNS1ABP	ENSBTAG00000044087	-0.995754	2.25063e-06	0.616368	0.140479	5.36776	7.97215e-08	0.00778339	-/0
ENSBTAG00000003162	ENSBTAG00000050087	CRYZ	UFSP1	-0.942561	0.00147223	0.96642	0.000389755	5.36771	7.97443e-08	0.00778339	-/+
ENSBTAG00000020747	ENSBTAG00000021798	ASS1	ERBB2	-0.98004	0.000106955	0.904574	0.0051292	5.36751	7.98327e-08	0.00778339	-/+
ENSBTAG00000003952	ENSBTAG00000017120	FBXL2	PHB	-0.975754	0.00017354	0.920928	0.00323494	5.3674	7.98815e-08	0.00778339	-/+
ENSBTAG00000017184	ENSBTAG00000022714	ZBTB33	HSPB3	0.930675	0.00234072	-0.972234	0.000243069	-5.36691	8.00989e-08	0.00778339	+/-
ENSBTAG00000007003	ENSBTAG00000019956	TYMS	CMPK1	-0.92847	0.00252828	0.973102	0.000224637	5.3667	8.0189e-08	0.00778339	-/+
ENSBTAG00000015155	ENSBTAG00000020048	HACD3	MAPK10	0.980125	0.000105828	-0.90407	0.00519572	-5.36663	8.02194e-08	0.00778339	+/-
ENSBTAG00000006824	ENSBTAG00000020720	APPL1	C7H1orf35	0.571563	0.180076	-0.996297	1.59999e-06	-5.36656	8.02541e-08	0.00778339	0/-
ENSBTAG00000009899	ENSBTAG00000026502	CHID1	CYP2D14	0.887816	0.00761506	-0.983118	7.04809e-05	-5.36638	8.03314e-08	0.00778339	+/-
ENSBTAG00000001455	ENSBTAG00000025099	HOXA7	RNF145	0.921895	0.00313863	-0.975381	0.000180243	-5.36554	8.07067e-08	0.00778339	+/-
ENSBTAG00000020046	ENSBTAG00000031238	CLMP	SHCBP1L	0.949157	0.0010892	-0.961888	0.000533556	-5.3652	8.08593e-08	0.00778339	+/-
ENSBTAG00000005947	ENSBTAG00000044017	PLAU	MSRB3	0.952003	0.000944553	-0.959602	0.000616422	-5.36496	8.09659e-08	0.00778339	+/-
ENSBTAG00000005069	ENSBTAG00000009127	TM7SF2	TSPYL4	0.976216	0.00016543	-0.919142	0.00341729	-5.36472	8.10739e-08	0.00778339	+/-
ENSBTAG00000011083	ENSBTAG00000019349	POLD1	SLC6A4	0.991431	1.29934e-05	-0.81668	0.0249711	-5.36471	8.10815e-08	0.00778339	+/-
ENSBTAG00000002683	ENSBTAG00000003749	PFKP	KCNMB4	0.94135	0.00155002	-0.966983	0.000373732	-5.36468	8.10944e-08	0.00778339	+/-
ENSBTAG00000038428	ENSBTAG00000047213	RELB	ENSBTAG00000047213	0.868929	0.0111178	-0.985639	4.71073e-05	-5.3645	8.11749e-08	0.00778339	+/-
ENSBTAG00000017393	ENSBTAG00000020527	L3MBTL3	IDH1	-0.909266	0.00453349	0.978875	0.000123177	5.36436	8.12352e-08	0.00778339	-/+
ENSBTAG00000007385	ENSBTAG00000012139	EMC7	SIX1	-0.966195	0.000396277	0.942672	0.00146521	5.36431	8.12609e-08	0.00778339	-/+
ENSBTAG00000001728	ENSBTAG00000019069	IGSF10	SYNGR2	0.931112	0.00230456	-0.97192	0.000249958	-5.36347	8.16374e-08	0.00780802	+/-
ENSBTAG00000011363	ENSBTAG00000052326	EVI5	ENSBTAG00000052326	0.914603	0.0039075	-0.977409	0.000145559	-5.36123	8.26575e-08	0.00789405	+/-
ENSBTAG00000011927	ENSBTAG00000017268	RDH5	PROCA1	0.982273	7.95971e-05	-0.892116	0.0069227	-5.3608	8.28561e-08	0.00790148	+/-
ENSBTAG00000004636	ENSBTAG00000015533	PLEKHA1	DISP3	0.957743	0.000689142	-0.953812	0.0008589	-5.36028	8.3091e-08	0.00790684	+/-
ENSBTAG00000006393	ENSBTAG00000019501	FECH	NUDT15	-0.995601	2.45869e-06	0.623972	0.134247	5.36015	8.3154e-08	0.00790684	-/0
ENSBTAG00000004729	ENSBTAG00000021506	PKMYT1	ARL6IP5	-0.989102	2.3676e-05	0.829452	0.0209985	5.35958	8.34154e-08	0.0079192	-/+
ENSBTAG00000000770	ENSBTAG00000021452	PGM2L1	TRANK1	-0.937713	0.00179806	0.968701	0.000327304	5.3592	8.35901e-08	0.0079192	-/+
ENSBTAG00000037981	ENSBTAG00000053105	ENSBTAG00000037981	TMEM263	-0.843654	0.0170331	0.988018	2.99932e-05	5.35908	8.36472e-08	0.0079192	-/+
ENSBTAG00000003952	ENSBTAG00000047418	FBXL2	SLC25A6	-0.992522	9.25105e-06	0.76018	0.0473112	5.35878	8.37864e-08	0.00792092	-/+
ENSBTAG00000022613	ENSBTAG00000033174	CYCS	TFAP4	-0.993844	5.69209e-06	0.715583	0.0705907	5.35807	8.41157e-08	0.00792121	-/0
ENSBTAG00000008065	ENSBTAG00000016797	CDPF1	CSNK1G2	-0.930276	0.00237407	0.972046	0.000247186	5.35785	8.42188e-08	0.00792121	-/+
ENSBTAG00000014960	ENSBTAG00000020214	SCHIP1	LRRC8B	0.889393	0.00735666	-0.982655	7.53993e-05	-5.35767	8.43017e-08	0.00792121	+/-
ENSBTAG00000015355	ENSBTAG00000019910	PHKA2	SDCBP	0.943175	0.00143365	-0.965573	0.000414602	-5.35762	8.43245e-08	0.00792121	+/-
ENSBTAG00000018848	ENSBTAG00000053873	FBXL3	RRP36	0.753044	0.0506975	-0.992749	8.56697e-06	-5.35702	8.46061e-08	0.00792121	0/-
ENSBTAG00000013084	ENSBTAG00000013371	NAPA	RUBCNL	-0.957736	0.000689388	0.953602	0.000868594	5.3569	8.46632e-08	0.00792121	-/+
ENSBTAG00000048122	ENSBTAG00000052781	CFD	ENSBTAG00000052781	0.924727	0.00286622	-0.974113	0.000204219	-5.35673	8.47401e-08	0.00792121	+/-
ENSBTAG00000011529	ENSBTAG00000021485	ATR	C3H1orf54	0.958125	0.000673797	-0.95316	0.000889242	-5.35669	8.47582e-08	0.00792121	+/-
ENSBTAG00000005915	ENSBTAG00000017299	SFMBT2	KLC1	-0.953727	0.000862807	0.957593	0.000695184	5.35641	8.48911e-08	0.00792232	-/+
ENSBTAG00000021668	ENSBTAG00000046037	METTL4	SLC25A5	0.878136	0.00931508	-0.984297	5.88541e-05	-5.35582	8.51712e-08	0.00793317	+/-
ENSBTAG00000025099	ENSBTAG00000049599	RNF145	FAM163A	0.973718	0.00021206	-0.925708	0.00277521	-5.35551	8.53133e-08	0.00793317	+/-
ENSBTAG00000016716	ENSBTAG00000017184	RRS1	ZBTB33	0.971697	0.000254933	-0.930871	0.00232446	-5.35523	8.54498e-08	0.00793317	+/-
ENSBTAG00000003527	ENSBTAG00000008470	CCDC62	MPHOSPH9	0.540695	0.210155	-0.996558	1.33293e-06	-5.35512	8.54991e-08	0.00793317	0/-
ENSBTAG00000023365	ENSBTAG00000040128	ENSBTAG00000023365	FZD4	-0.926008	0.00274774	0.973578	0.000214881	5.35467	8.57104e-08	0.00793317	-/+
ENSBTAG00000009679	ENSBTAG00000011822	PLEKHG1	ARMH1	0.876065	0.00970452	-0.984548	5.6535e-05	-5.35462	8.5735e-08	0.00793317	+/-
ENSBTAG00000018041	ENSBTAG00000049137	ACADSB	ENSBTAG00000049137	-0.984345	5.83989e-05	0.877481	0.00943718	5.354	8.60291e-08	0.00794914	-/+
ENSBTAG00000005762	ENSBTAG00000008737	LYNX1	DR1	0.915362	0.00382282	-0.976934	0.000153285	-5.35295	8.65299e-08	0.00794977	+/-
ENSBTAG00000025263	ENSBTAG00000030632	FAM160A1	ALG10	0.991892	1.13191e-05	-0.813763	0.0259329	-5.35241	8.67919e-08	0.00794977	+/-
ENSBTAG00000003257	ENSBTAG00000046037	STK4	SLC25A5	0.523617	0.22775	-0.996705	1.195e-06	-5.35239	8.67979e-08	0.00794977	0/-
ENSBTAG00000015504	ENSBTAG00000027151	ZNF131	ARHGAP26	0.878664	0.00921715	-0.984143	6.02964e-05	-5.35216	8.69097e-08	0.00794977	+/-
ENSBTAG00000010584	ENSBTAG00000015858	AP2S1	TSR2	-0.884479	0.00817875	0.983299	6.86115e-05	5.3521	8.69379e-08	0.00794977	-/+
ENSBTAG00000000317	ENSBTAG00000004742	MAPK8IP1	RUNX1	0.947552	0.00117614	-0.962385	0.000516489	-5.3521	8.69396e-08	0.00794977	+/-
ENSBTAG00000002633	ENSBTAG00000043970	SEPTIN9	C14H8orf37	0.986254	4.22381e-05	-0.861174	0.0127803	-5.35208	8.69479e-08	0.00794977	+/-
ENSBTAG00000016979	ENSBTAG00000045909	PCYT1A	FAM174A	0.985793	4.58539e-05	-0.865363	0.0118659	-5.35187	8.7051e-08	0.00794977	+/-
ENSBTAG00000006839	ENSBTAG00000011789	JOSD2	REST	0.898421	0.00597602	-0.980879	9.61088e-05	-5.3517	8.71296e-08	0.00794977	+/-
ENSBTAG00000002976	ENSBTAG00000047658	CD177	PHF7	0.867861	0.011339	-0.98549	4.83303e-05	-5.35103	8.74568e-08	0.00795838	+/-
ENSBTAG00000000750	ENSBTAG00000005481	MSL2	ADAM10	-0.993265	7.12301e-06	0.734576	0.0600596	5.351	8.74672e-08	0.00795838	-/0
ENSBTAG00000008433	ENSBTAG00000016819	PGAP2	FABP3	-0.9559	0.00076599	0.955149	0.000798684	5.35068	8.7624e-08	0.00795908	-/+
ENSBTAG00000014614	ENSBTAG00000019021	ACTA2	TRPC3	0.608778	0.146842	-0.995754	2.25138e-06	-5.35048	8.77206e-08	0.00795908	0/-
ENSBTAG00000011377	ENSBTAG00000015155	KCNMB2	HACD3	0.933438	0.00211766	-0.970378	0.000285477	-5.35024	8.78399e-08	0.00795908	+/-
ENSBTAG00000014822	ENSBTAG00000021537	MRPL52	RWDD3	-0.813079	0.0261615	0.994952	3.46778e-06	5.34955	8.81742e-08	0.0079612	-/+
ENSBTAG00000001509	ENSBTAG00000002352	ELK3	GGA2	0.97233	0.000241003	-0.92875	0.00250404	-5.34929	8.83013e-08	0.0079612	+/-
ENSBTAG00000010838	ENSBTAG00000046107	TMEM181	TTBK1	0.955349	0.00078987	-0.955609	0.000778541	-5.34918	8.83554e-08	0.0079612	+/-
ENSBTAG00000023416	ENSBTAG00000044126	PPP2R3A	SNTB1	0.565325	0.185973	-0.996273	1.62517e-06	-5.3491	8.83949e-08	0.0079612	0/-
ENSBTAG00000019587	ENSBTAG00000039334	PI15	ENSBTAG00000039334	0.961398	0.000550731	-0.948644	0.00111653	-5.34871	8.85825e-08	0.0079612	+/-
ENSBTAG00000000357	ENSBTAG00000031806	PRAG1	ZNF48	-0.997518	5.88425e-07	0.410795	0.359934	5.34849	8.86914e-08	0.0079612	-/0
ENSBTAG00000000476	ENSBTAG00000001728	THPO	IGSF10	0.958255	0.000668623	-0.952466	0.000922175	-5.3483	8.87852e-08	0.0079612	+/-
ENSBTAG00000006667	ENSBTAG00000020100	EPB41	ENSBTAG00000020100	-0.964104	0.000459905	0.944766	0.00133657	5.34819	8.88369e-08	0.0079612	-/+
ENSBTAG00000010694	ENSBTAG00000024000	BICC1	ATOH8	0.772208	0.0418923	-0.991938	1.11597e-05	-5.34663	8.96059e-08	0.00801913	+/-
ENSBTAG00000007651	ENSBTAG00000054820	TARS3	ENSBTAG00000054820	-0.858674	0.0133448	0.986402	4.11096e-05	5.34624	8.97983e-08	0.00802537	-/+
ENSBTAG00000000322	ENSBTAG00000005048	CD2AP	DHRS7C	0.67576	0.095652	-0.994629	4.0496e-06	-5.34549	9.01706e-08	0.00803684	0/-
ENSBTAG00000011390	ENSBTAG00000017184	CHRND	ZBTB33	0.963023	0.000495029	-0.946144	0.00125571	-5.34519	9.03238e-08	0.00803684	+/-
ENSBTAG00000017266	ENSBTAG00000053023	ITGA6	LRRC74B	-0.880933	0.0088035	0.983657	6.50103e-05	5.34482	9.05056e-08	0.00803684	-/+
ENSBTAG00000005627	ENSBTAG00000010601	PAFAH1B2	DOLK	0.78938	0.034782	-0.991172	1.39986e-05	-5.34438	9.07289e-08	0.00803684	+/-
ENSBTAG00000005888	ENSBTAG00000011121	MDGA1	CLCN4	0.989366	2.22715e-05	-0.822104	0.0232368	-5.34433	9.075e-08	0.00803684	+/-
ENSBTAG00000000565	ENSBTAG00000018848	RFX7	FBXL3	-0.811802	0.0265913	0.992418	9.57375e-06	5.34423	9.08006e-08	0.00803684	-/+
ENSBTAG00000017112	ENSBTAG00000021252	CDYL2	TMEM35A	0.884837	0.00811707	-0.983052	7.11743e-05	-5.34394	9.09493e-08	0.00803684	+/-
ENSBTAG00000015504	ENSBTAG00000016760	ZNF131	LRRFIP2	0.788258	0.0352241	-0.991218	1.38169e-05	-5.3439	9.09693e-08	0.00803684	+/-
ENSBTAG00000008103	ENSBTAG00000013043	ALDH1A1	AP5M1	-0.956646	0.000734287	0.95394	0.000853049	5.34377	9.10323e-08	0.00803684	-/+
ENSBTAG00000010731	ENSBTAG00000021226	CDKN2D	SAR1B	0.945434	0.00129699	-0.963399	0.000482632	-5.34304	9.14022e-08	0.00805862	+/-
ENSBTAG00000017216	ENSBTAG00000027020	FRMD5	COL5A2	-0.957443	0.000701316	0.952984	0.000897518	5.34231	9.17694e-08	0.00808011	-/+
ENSBTAG00000017024	ENSBTAG00000055062	PPARGC1A	SMAD5	0.915137	0.00384787	-0.976637	0.000158241	-5.34184	9.20096e-08	0.00809037	+/-
ENSBTAG00000016060	ENSBTAG00000043558	CREM	ND1	-0.994012	5.31161e-06	0.702808	0.0781907	5.34137	9.22476e-08	0.00810041	-/0
ENSBTAG00000020304	ENSBTAG00000046840	MTG1	DEXI	-0.917898	0.00354784	0.975797	0.000172777	5.34096	9.24544e-08	0.00810337	-/+
ENSBTAG00000019180	ENSBTAG00000031010	AP2A1	ACAD11	0.840538	0.017863	-0.987964	3.03289e-05	-5.34075	9.25613e-08	0.00810337	+/-
ENSBTAG00000007152	ENSBTAG00000011088	OS9	SLC6A6	-0.973142	0.000223793	0.925743	0.00277203	5.34033	9.2777e-08	0.00810337	-/+
ENSBTAG00000017184	ENSBTAG00000020087	ZBTB33	CAMK2A	0.948267	0.00113693	-0.961226	0.000556849	-5.34018	9.28526e-08	0.00810337	+/-
ENSBTAG00000004383	ENSBTAG00000005905	FNBP1L	TOPORS	-0.939201	0.00169397	0.967059	0.000371614	5.34009	9.29006e-08	0.00810337	-/+
ENSBTAG00000009725	ENSBTAG00000021301	AOX1	ACSF2	0.600162	0.154237	-0.995804	2.18503e-06	-5.33977	9.30661e-08	0.00810699	0/-
ENSBTAG00000002413	ENSBTAG00000040551	MCAT	ZBTB1	0.901557	0.00553505	-0.979904	0.000108781	-5.33952	9.31944e-08	0.00810738	+/-
ENSBTAG00000013653	ENSBTAG00000030675	NFE2L1	PDCL	0.757682	0.0484819	-0.9924	9.63168e-06	-5.33898	9.34694e-08	0.00812049	+/-
ENSBTAG00000001728	ENSBTAG00000011500	IGSF10	CASQ2	0.915389	0.00381988	-0.97644	0.000161588	-5.33801	9.397e-08	0.00814453	+/-
ENSBTAG00000032527	ENSBTAG00000039709	ERCC6	PARPBP	-0.990378	1.73548e-05	0.803538	0.0294673	5.33797	9.39951e-08	0.00814453	-/+
ENSBTAG00000006489	ENSBTAG00000037488	MYO5A	JRKL	-0.971319	0.000263473	0.930104	0.00238849	5.33763	9.41711e-08	0.00814899	-/+
ENSBTAG00000002885	ENSBTAG00000021193	MSR1	FBXO5	0.56902	0.182469	-0.996166	1.74451e-06	-5.3367	9.4653e-08	0.00817412	0/-
ENSBTAG00000015221	ENSBTAG00000038541	PCCB	ZNF879	0.984483	5.71322e-05	-0.873543	0.0101916	-5.33642	9.48018e-08	0.00817412	+/-
ENSBTAG00000004799	ENSBTAG00000006555	DENND2A	ZMYM1	0.366317	0.418992	-0.997726	4.72819e-07	-5.33635	9.48364e-08	0.00817412	0/-
ENSBTAG00000000382	ENSBTAG00000003257	MED27	STK4	0.78731	0.0356004	-0.991156	1.40611e-05	-5.33537	9.5348e-08	0.00820741	+/-
ENSBTAG00000001460	ENSBTAG00000018159	LIN7C	CASP2	-0.946437	0.00123892	0.962234	0.000521629	5.33394	9.61068e-08	0.00826186	-/+
ENSBTAG00000021818	ENSBTAG00000046869	ADGRE5	RNH1	-0.860772	0.0128702	0.985921	4.48293e-05	5.33287	9.66706e-08	0.00829462	-/+
ENSBTAG00000005523	ENSBTAG00000046774	XYLT1	ZNF182	-0.992292	9.97833e-06	0.758811	0.0479507	5.33268	9.67718e-08	0.00829462	-/+
ENSBTAG00000009554	ENSBTAG00000024381	EHBP1L1	MAN1A1	0.943864	0.00139117	-0.963909	0.000466123	-5.3325	9.68683e-08	0.00829462	+/-
ENSBTAG00000024381	ENSBTAG00000031340	MAN1A1	SLC6A20	-0.98496	5.28498e-05	0.86904	0.0110951	5.33226	9.69993e-08	0.00829498	-/+
ENSBTAG00000004168	ENSBTAG00000017957	STON1	SPATA24	0.697308	0.0815902	-0.994061	5.20459e-06	-5.3319	9.71919e-08	0.0083006	0/-
ENSBTAG00000014904	ENSBTAG00000015277	SIRT5	PCF11	0.974373	0.000199157	-0.921314	0.00319629	-5.33135	9.74855e-08	0.00831482	+/-
ENSBTAG00000010276	ENSBTAG00000052830	RECQL4	CDH19	-0.940255	0.00162239	0.966042	0.000400739	5.33098	9.76816e-08	0.0083207	-/+
ENSBTAG00000003120	ENSBTAG00000019428	ZNF385B	CCR1	0.98789	3.07952e-05	-0.839263	0.0182088	-5.33028	9.80599e-08	0.00833113	+/-
ENSBTAG00000008389	ENSBTAG00000017016	HTRA1	H3F3C	-0.948148	0.00114337	0.960769	0.000573231	5.33009	9.8166e-08	0.00833113	-/+
ENSBTAG00000011789	ENSBTAG00000013038	REST	UBE2L3	0.796151	0.0321789	-0.990658	1.61214e-05	-5.32996	9.82358e-08	0.00833113	+/-
ENSBTAG00000001120	ENSBTAG00000008737	CORO6	DR1	0.855122	0.0141706	-0.986449	4.07554e-05	-5.32981	9.83135e-08	0.00833113	+/-
ENSBTAG00000005557	ENSBTAG00000025516	AFDN	GNL1	0.584048	0.168552	-0.995948	2.003e-06	-5.32935	9.85662e-08	0.00834174	0/-
ENSBTAG00000002352	ENSBTAG00000020657	GGA2	FAT1	0.888766	0.00745877	-0.982024	8.24077e-05	-5.32798	9.9312e-08	0.00834311	+/-
ENSBTAG00000015579	ENSBTAG00000017051	TMEM160	ACP6	-0.938445	0.00174639	0.966912	0.000375743	5.32788	9.93681e-08	0.00834311	-/+
ENSBTAG00000004971	ENSBTAG00000013919	GRAMD1C	ENSBTAG00000013919	0.991564	1.24965e-05	-0.807812	0.0279591	-5.32784	9.93866e-08	0.00834311	+/-
ENSBTAG00000001009	ENSBTAG00000002006	HCLS1	THBS1	0.636941	0.12395	-0.995194	3.0683e-06	-5.32773	9.94451e-08	0.00834311	0/-
ENSBTAG00000019183	ENSBTAG00000053626	FUZ	ENSBTAG00000053626	-0.993926	5.50361e-06	0.701496	0.0789944	5.32762	9.95063e-08	0.00834311	-/0
ENSBTAG00000000322	ENSBTAG00000015204	CD2AP	SMPX	0.632426	0.127487	-0.995263	2.95834e-06	-5.3274	9.96287e-08	0.00834311	0/-
ENSBTAG00000009137	ENSBTAG00000026172	NKG7	LRATD2	0.98245	7.76337e-05	-0.886086	0.00790429	-5.32724	9.97169e-08	0.00834311	+/-
ENSBTAG00000004416	ENSBTAG00000017999	NUDC	TNRC6A	0.804433	0.0291478	-0.990182	1.82493e-05	-5.32723	9.97215e-08	0.00834311	+/-
ENSBTAG00000009251	ENSBTAG00000054188	SZRD1	CMTM3	0.918301	0.0035052	-0.975202	0.000183529	-5.32721	9.97302e-08	0.00834311	+/-
ENSBTAG00000006030	ENSBTAG00000015504	MYOG	ZNF131	0.636631	0.124191	-0.995193	3.06857e-06	-5.32697	9.98637e-08	0.00834361	0/-
ENSBTAG00000001647	ENSBTAG00000053425	PLEKHJ1	TMEM203	-0.886182	0.00788812	0.982417	7.80029e-05	5.32651	1.00118e-07	0.00835417	-/+
ENSBTAG00000015834	ENSBTAG00000017765	ARHGEF4	GSTM1	-0.988463	2.72899e-05	0.830862	0.0205837	5.32549	1.00681e-07	0.00839043	-/+
ENSBTAG00000008584	ENSBTAG00000051907	CLN8	CYBA	-0.871699	0.0105562	0.98447	5.72516e-05	5.32489	1.01014e-07	0.00839362	-/+
ENSBTAG00000017393	ENSBTAG00000051435	L3MBTL3	ZFP30	-0.958595	0.000655197	0.950488	0.00102005	5.32466	1.01143e-07	0.00839362	-/+
ENSBTAG00000013211	ENSBTAG00000014689	CFAP97	CSPP1	-0.806947	0.0282608	0.994837	3.66837e-06	5.32433	1.01327e-07	0.00839362	-/+
ENSBTAG00000003884	ENSBTAG00000026995	FAM120B	PNN	0.2873	0.532142	-0.998062	3.17325e-07	-5.3241	1.01456e-07	0.00839362	0/-
ENSBTAG00000006790	ENSBTAG00000018925	SPTBN5	EXOSC3	-0.977765	0.000139914	0.908811	0.00458942	5.32405	1.0148e-07	0.00839362	-/+
ENSBTAG00000010191	ENSBTAG00000030632	PAK1	ALG10	-0.974512	0.000196485	0.920099	0.00331889	5.32396	1.01533e-07	0.00839362	-/+
ENSBTAG00000004294	ENSBTAG00000015490	EVI5L	HS1BP3	-0.969719	0.000301514	0.932464	0.00219483	5.32381	1.01617e-07	0.00839362	-/+
ENSBTAG00000016743	ENSBTAG00000044633	DNTTIP1	bta-mir-2469	-0.920076	0.00332115	0.9745	0.000196715	5.32342	1.01836e-07	0.00839729	-/+
ENSBTAG00000016931	ENSBTAG00000037488	E2F7	JRKL	-0.966231	0.000395234	0.939287	0.00168805	5.32327	1.01918e-07	0.00839729	-/+
ENSBTAG00000011805	ENSBTAG00000012481	PLIN3	RANGAP1	-0.983427	6.73154e-05	0.878942	0.00916596	5.32238	1.02421e-07	0.00842411	-/+
ENSBTAG00000013726	ENSBTAG00000026502	RNPEP	CYP2D14	0.913274	0.00405825	-0.976517	0.000160271	-5.32213	1.02557e-07	0.00842411	+/-
ENSBTAG00000017715	ENSBTAG00000019183	HOMER2	FUZ	-0.988718	2.58097e-05	0.826568	0.0218618	5.322	1.0263e-07	0.00842411	-/+
ENSBTAG00000019262	ENSBTAG00000019588	TOP2A	BLA-DQB	0.772841	0.0416173	-0.991619	1.22951e-05	-5.32128	1.03037e-07	0.00842849	+/-
ENSBTAG00000008220	ENSBTAG00000015650	C15H11orf71	TNN	0.918942	0.00343812	-0.974786	0.000191271	-5.32112	1.03133e-07	0.00842849	+/-
ENSBTAG00000001862	ENSBTAG00000015155	PPP2R2B	HACD3	0.98932	2.25101e-05	-0.817417	0.0247314	-5.32109	1.03148e-07	0.00842849	+/-
ENSBTAG00000008430	ENSBTAG00000038869	RANBP3L	ZNF383	0.888485	0.00750469	-0.981896	8.38857e-05	-5.321	1.03199e-07	0.00842849	+/-
ENSBTAG00000014906	ENSBTAG00000017216	VCAN	FRMD5	-0.984051	6.11712e-05	0.874077	0.0100873	5.32007	1.03728e-07	0.00845289	-/+
ENSBTAG00000009127	ENSBTAG00000011463	TSPYL4	MID1IP1	0.961523	0.000546313	-0.946365	0.00124302	-5.31952	1.04041e-07	0.00845289	+/-
ENSBTAG00000001061	ENSBTAG00000037465	PRKCA	TRIM34	0.835744	0.0191838	-0.987987	3.01842e-05	-5.31933	1.04151e-07	0.00845289	+/-
ENSBTAG00000002605	ENSBTAG00000012397	ENSBTAG00000002605	DCK	0.958541	0.000657315	-0.950166	0.00103653	-5.31902	1.04329e-07	0.00845289	+/-
ENSBTAG00000011489	ENSBTAG00000023795	KAZALD1	VAC14	-0.948285	0.00113592	0.960048	0.00059972	5.31886	1.0442e-07	0.00845289	-/+
ENSBTAG00000017362	ENSBTAG00000031473	CNOT6	ORC2	-0.925595	0.00278562	0.972377	0.000239988	5.31872	1.04502e-07	0.00845289	-/+
ENSBTAG00000005963	ENSBTAG00000017566	MAT1A	TUFT1	0.989675	2.06887e-05	-0.811112	0.0268253	-5.31867	1.04529e-07	0.00845289	+/-
ENSBTAG00000007840	ENSBTAG00000020527	HMGCR	IDH1	0.970357	0.000285986	-0.930553	0.00235089	-5.31867	1.04531e-07	0.00845289	+/-
ENSBTAG00000003952	ENSBTAG00000009127	FBXL2	TSPYL4	0.974184	0.000202836	-0.92044	0.00328419	-5.31794	1.04946e-07	0.00847598	+/-
ENSBTAG00000011382	ENSBTAG00000020130	SLC9A3R1	CLCN3	0.950691	0.00100971	-0.957999	0.00067882	-5.31732	1.05308e-07	0.00849025	+/-
ENSBTAG00000000836	ENSBTAG00000007608	KRT8	BMT2	-0.924934	0.00284688	0.972562	0.000235997	5.31706	1.0546e-07	0.00849025	-/+
ENSBTAG00000003049	ENSBTAG00000053425	MICALL2	TMEM203	-0.954509	0.000827179	0.954437	0.000830403	5.31684	1.05582e-07	0.00849025	-/+
ENSBTAG00000007922	ENSBTAG00000016077	RNF24	ZNF317	-0.975783	0.000173018	0.915198	0.00384102	5.31669	1.05675e-07	0.00849025	-/+
ENSBTAG00000006326	ENSBTAG00000021452	ALDH1L2	TRANK1	-0.914633	0.00390415	0.975938	0.000170271	5.31638	1.0585e-07	0.00849025	-/+
ENSBTAG00000003936	ENSBTAG00000031010	PNKD	ACAD11	0.991731	1.18896e-05	-0.804911	0.0289782	-5.31611	1.0601e-07	0.00849025	+/-
ENSBTAG00000002048	ENSBTAG00000008330	PTPN11	RNF19B	-0.996239	1.66282e-06	0.552426	0.19846	5.31607	1.06031e-07	0.00849025	-/0
ENSBTAG00000009679	ENSBTAG00000011869	PLEKHG1	CSRP3	0.935753	0.00194078	-0.967772	0.000351952	-5.31557	1.06325e-07	0.00849642	+/-
ENSBTAG00000003952	ENSBTAG00000004863	FBXL2	RIC3	0.98462	5.58833e-05	-0.868901	0.0111237	-5.31549	1.06368e-07	0.00849642	+/-
ENSBTAG00000002997	ENSBTAG00000010504	ADAMTSL1	TBRG4	0.323958	0.478431	-0.997871	4.01307e-07	-5.31478	1.06784e-07	0.00851422	0/-
ENSBTAG00000018499	ENSBTAG00000052883	ANXA8L1	NANOS1	0.941456	0.00154314	-0.964542	0.000446105	-5.31467	1.06851e-07	0.00851422	+/-
ENSBTAG00000000088	ENSBTAG00000015793	ALCAM	RAB38	-0.992296	9.96513e-06	0.75311	0.050666	5.31424	1.07102e-07	0.00852359	-/0
ENSBTAG00000001061	ENSBTAG00000016312	PRKCA	LGALS4	-0.984415	5.77532e-05	0.870271	0.0108437	5.31403	1.07229e-07	0.00852359	-/+
ENSBTAG00000002295	ENSBTAG00000007756	ATF2	TFPT	0.9543	0.000836637	-0.954437	0.000830429	-5.31351	1.07533e-07	0.00853731	+/-
ENSBTAG00000007494	ENSBTAG00000009401	SMARCA2	MTRR	-0.983661	6.49692e-05	0.875806	0.00975402	5.31326	1.07679e-07	0.00853858	-/+
ENSBTAG00000002048	ENSBTAG00000039334	PTPN11	ENSBTAG00000039334	0.936881	0.00185783	-0.967058	0.000371635	-5.31275	1.07983e-07	0.00854212	+/-
ENSBTAG00000011855	ENSBTAG00000048960	EXOSC8	MZT1	-0.95142	0.000973215	0.957097	0.000715529	5.31275	1.07985e-07	0.00854212	-/+
ENSBTAG00000009581	ENSBTAG00000019455	UBXN11	MYO5B	-0.967762	0.000352228	0.935467	0.00196214	5.3121	1.08371e-07	0.00856233	-/+
ENSBTAG00000003578	ENSBTAG00000003967	DPCD	OTUB1	-0.948311	0.00113455	0.95961	0.000616121	5.31136	1.08812e-07	0.00857691	-/+
ENSBTAG00000000322	ENSBTAG00000046332	CD2AP	ACTA1	0.47007	0.287146	-0.996971	9.68505e-07	-5.31135	1.08818e-07	0.00857691	0/-
ENSBTAG00000003294	ENSBTAG00000009952	MRPL43	C2H2orf69	0.944992	0.00132309	-0.962023	0.000528876	-5.31059	1.09274e-07	0.00860245	+/-
ENSBTAG00000018697	ENSBTAG00000052883	WDR44	NANOS1	-0.932925	0.0021581	0.968926	0.000321498	5.31026	1.09467e-07	0.00860728	-/+
ENSBTAG00000003222	ENSBTAG00000004766	ASNS	CLEC18C	-0.803336	0.0295398	0.99468	3.95369e-06	5.30981	1.09742e-07	0.00861856	-/+
ENSBTAG00000008737	ENSBTAG00000031476	DR1	DLL1	0.811153	0.0268111	-0.989525	2.14479e-05	-5.30857	1.10487e-07	0.00866671	+/-
ENSBTAG00000006720	ENSBTAG00000015504	GJA5	ZNF131	0.900639	0.00566212	-0.979195	0.000118578	-5.30786	1.1092e-07	0.00867686	+/-
ENSBTAG00000006066	ENSBTAG00000006307	CDS2	HSD17B11	0.983706	6.45281e-05	-0.874555	0.00999445	-5.30766	1.11044e-07	0.00867686	+/-
ENSBTAG00000030255	ENSBTAG00000047491	PDXP	CACNA1S	-0.953775	0.000860605	0.954584	0.000823831	5.30758	1.11088e-07	0.00867686	-/+
ENSBTAG00000003444	ENSBTAG00000008204	SYDE2	CARNMT1	-0.925974	0.00275083	0.971793	0.000252777	5.30749	1.11147e-07	0.00867686	-/+
ENSBTAG00000014020	ENSBTAG00000016958	RTKN2	PHF19	0.969726	0.000301329	-0.930897	0.00232235	-5.30719	1.11325e-07	0.00868041	+/-
ENSBTAG00000007071	ENSBTAG00000020600	RAI14	RHOD	0.785908	0.0361606	-0.990855	1.52875e-05	-5.30637	1.11831e-07	0.00870946	+/-
ENSBTAG00000002389	ENSBTAG00000006924	MED19	NXPH1	0.0225422	0.961741	-0.998848	8.65413e-08	-5.30581	1.12176e-07	0.00871819	0/-
ENSBTAG00000019051	ENSBTAG00000051341	NAT14	FZD9	-0.947711	0.00116738	0.959765	0.00061028	5.30575	1.1221e-07	0.00871819	-/+
ENSBTAG00000003027	ENSBTAG00000011382	EMX2	SLC9A3R1	-0.991617	1.23029e-05	0.768343	0.0435941	5.30544	1.124e-07	0.00871889	-/+
ENSBTAG00000008528	ENSBTAG00000031598	SLC25A1	NIPSNAP2	-0.855862	0.0139964	0.985891	4.50728e-05	5.30495	1.12704e-07	0.00871889	-/+
ENSBTAG00000019806	ENSBTAG00000020878	YPEL2	DMTF1	-0.805273	0.0288496	0.98982	1.99719e-05	5.30491	1.12729e-07	0.00871889	-/+
ENSBTAG00000003495	ENSBTAG00000021461	KDM7A	PSMD3	0.975653	0.000175341	-0.914238	0.00394854	-5.30453	1.12961e-07	0.00871889	+/-
ENSBTAG00000009899	ENSBTAG00000018382	CHID1	SMS	-0.801972	0.0300311	0.990461	1.69837e-05	5.30438	1.13054e-07	0.00871889	-/+
ENSBTAG00000000322	ENSBTAG00000021916	CD2AP	MYL4	0.561859	0.18929	-0.99607	1.85573e-06	-5.30428	1.13115e-07	0.00871889	0/-
ENSBTAG00000018213	ENSBTAG00000038117	TBCEL	ATG10	0.852855	0.0147128	-0.986183	4.27819e-05	-5.30411	1.13225e-07	0.00871889	+/-
ENSBTAG00000009565	ENSBTAG00000014101	RASA1	TSR3	0.860407	0.012952	-0.98538	4.92495e-05	-5.30401	1.13285e-07	0.00871889	+/-
ENSBTAG00000001823	ENSBTAG00000002726	STC2	CDC27	0.968463	0.000333526	-0.933253	0.00213217	-5.30323	1.13772e-07	0.00874611	+/-
ENSBTAG00000018035	ENSBTAG00000030820	TGFBR1	NT5M	0.90232	0.0054307	-0.978659	0.000126333	-5.30236	1.14316e-07	0.00877509	+/-
ENSBTAG00000009811	ENSBTAG00000023529	BOP1	SPEF2	0.987058	3.6347e-05	-0.843189	0.0171555	-5.30197	1.14561e-07	0.00877509	+/-
ENSBTAG00000005069	ENSBTAG00000005236	TM7SF2	CCKBR	-0.801313	0.0302701	0.993342	6.92207e-06	5.30178	1.14681e-07	0.00877509	-/+
ENSBTAG00000003967	ENSBTAG00000025441	OTUB1	HSPA1A	0.977916	0.000137561	-0.905396	0.0050217	-5.30167	1.14749e-07	0.00877509	+/-
ENSBTAG00000015504	ENSBTAG00000018253	ZNF131	CHRNA1	0.632397	0.12751	-0.995085	3.24368e-06	-5.3012	1.15045e-07	0.00877509	0/-
ENSBTAG00000010013	ENSBTAG00000055011	DNAJA3	FAM200B	0.917971	0.00354009	-0.974391	0.000198818	-5.30119	1.15049e-07	0.00877509	+/-
ENSBTAG00000004770	ENSBTAG00000024381	SCN4A	MAN1A1	0.729913	0.06256	-0.992918	8.07502e-06	-5.30113	1.15088e-07	0.00877509	0/-
ENSBTAG00000004602	ENSBTAG00000018589	PITX1	RFC2	0.845919	0.0164438	-0.986781	3.83116e-05	-5.30041	1.15546e-07	0.00879973	+/-
ENSBTAG00000016520	ENSBTAG00000042645	ENSBTAG00000016520	ENSBTAG00000042645	-0.99498	3.42013e-06	0.638113	0.12304	5.29972	1.15983e-07	0.00880566	-/0
ENSBTAG00000001728	ENSBTAG00000011465	IGSF10	MYBPH	0.887348	0.00769264	-0.981545	8.7991e-05	-5.29971	1.1599e-07	0.00880566	+/-
ENSBTAG00000020028	ENSBTAG00000052575	RBP1	ENSBTAG00000052575	0.992322	9.88163e-06	-0.800773	0.0304667	-5.29965	1.16027e-07	0.00880566	+/-
ENSBTAG00000001728	ENSBTAG00000005807	IGSF10	MICU1	0.967323	0.000364276	-0.935173	0.00198421	-5.29904	1.16412e-07	0.00882462	+/-
ENSBTAG00000014661	ENSBTAG00000016424	CHSY3	MMP25	-0.948432	0.001128	0.958801	0.000647149	5.29874	1.16601e-07	0.00882635	-/+
ENSBTAG00000000569	ENSBTAG00000018576	HES1	DPYSL5	-0.997371	6.79695e-07	0.405453	0.366835	5.29857	1.16716e-07	0.00882635	-/0
ENSBTAG00000003668	ENSBTAG00000031061	RADX	POLR2L	0.255868	0.579703	-0.998121	2.93728e-07	-5.29799	1.17087e-07	0.00882635	0/-
ENSBTAG00000008499	ENSBTAG00000022238	TROAP	B4GAT1	-0.997831	4.20173e-07	0.321544	0.481905	5.29796	1.17104e-07	0.00882635	-/0
ENSBTAG00000002187	ENSBTAG00000013951	SERINC3	CHFR	0.981649	8.67576e-05	-0.886473	0.00783911	-5.29795	1.1711e-07	0.00882635	+/-
ENSBTAG00000001660	ENSBTAG00000031598	SPTY2D1	NIPSNAP2	0.960928	0.000567501	-0.945522	0.00129187	-5.29711	1.17648e-07	0.00884464	+/-
ENSBTAG00000001728	ENSBTAG00000006030	IGSF10	MYOG	0.870815	0.0107337	-0.983966	6.19864e-05	-5.29697	1.17741e-07	0.00884464	+/-
ENSBTAG00000003801	ENSBTAG00000014661	MBD1	CHSY3	-0.912802	0.00411269	0.975812	0.000172511	5.29694	1.17758e-07	0.00884464	-/+
ENSBTAG00000018445	ENSBTAG00000021537	GRIN3A	RWDD3	0.913544	0.00402736	-0.975579	0.000176668	-5.29641	1.18102e-07	0.00884528	+/-
ENSBTAG00000017473	ENSBTAG00000027020	LAMC3	COL5A2	-0.979087	0.000120114	0.899541	0.0058163	5.29598	1.18377e-07	0.00884528	-/+
ENSBTAG00000012068	ENSBTAG00000019967	BRIP1	RASA3	0.273779	0.55244	-0.998042	3.25686e-07	-5.29597	1.18383e-07	0.00884528	0/-
ENSBTAG00000003956	ENSBTAG00000017184	SGCA	ZBTB33	0.964067	0.00046107	-0.940717	0.00159167	-5.29595	1.18398e-07	0.00884528	+/-
ENSBTAG00000004861	ENSBTAG00000022004	EIF3F	FLNB	0.460347	0.298596	-0.99698	9.61405e-07	-5.29588	1.18442e-07	0.00884528	0/-
ENSBTAG00000011531	ENSBTAG00000019162	SS18	MRM3	0.986239	4.23486e-05	-0.850557	0.0152743	-5.29518	1.18901e-07	0.00886093	+/-
ENSBTAG00000011789	ENSBTAG00000037935	REST	SMARCD1	-0.918187	0.00351727	0.974091	0.000204653	5.2948	1.19146e-07	0.00886093	-/+
ENSBTAG00000000569	ENSBTAG00000009545	HES1	PPEF1	-0.987556	3.29563e-05	0.835846	0.0191549	5.29474	1.19186e-07	0.00886093	-/+
ENSBTAG00000002614	ENSBTAG00000011463	RUFY2	MID1IP1	0.97331	0.000220342	-0.920509	0.00327713	-5.29473	1.19194e-07	0.00886093	+/-
ENSBTAG00000004552	ENSBTAG00000023600	PBXIP1	APOD	-0.983063	7.10509e-05	0.876809	0.00956351	5.29377	1.19823e-07	0.00889759	-/+
ENSBTAG00000013314	ENSBTAG00000054445	PBX3	ENSBTAG00000054445	0.821643	0.0233813	-0.988607	2.64481e-05	-5.29333	1.2011e-07	0.00890877	+/-
ENSBTAG00000006606	ENSBTAG00000017009	RFLNB	CMC2	0.366064	0.419337	-0.99758	5.52656e-07	-5.29173	1.21162e-07	0.00896999	0/-
ENSBTAG00000001728	ENSBTAG00000050626	IGSF10	ENSBTAG00000050626	0.928852	0.0024952	-0.969966	0.000295443	-5.29153	1.213e-07	0.00896999	+/-
ENSBTAG00000039594	ENSBTAG00000045776	ZNF862	C3H1orf122	0.981822	8.47352e-05	-0.884449	0.00818394	-5.29146	1.21346e-07	0.00896999	+/-
ENSBTAG00000009271	ENSBTAG00000019777	PNMA1	CDCA3	-0.99625	1.65114e-06	0.538622	0.212255	5.29028	1.22132e-07	0.0090179	-/0
ENSBTAG00000007589	ENSBTAG00000018948	SMAD9	HIF3A	-0.987525	3.31655e-05	0.835104	0.0193639	5.28946	1.22678e-07	0.00904796	-/+
ENSBTAG00000000423	ENSBTAG00000004115	RBM4B	MYLIP	-0.797968	0.0314996	0.997775	4.47744e-07	5.28866	1.23217e-07	0.00907751	-/+
ENSBTAG00000017184	ENSBTAG00000018253	ZBTB33	CHRNA1	0.977951	0.000137019	-0.903486	0.00527349	-5.28795	1.23691e-07	0.00908675	+/-
ENSBTAG00000001335	ENSBTAG00000022699	GHR	CAV3	0.974814	0.000190742	-0.915116	0.00385016	-5.28789	1.23734e-07	0.00908675	+/-
ENSBTAG00000000224	ENSBTAG00000051013	TSPAN15	RASSF3	-0.90727	0.00478166	0.977013	0.00015198	5.28785	1.23759e-07	0.00908675	-/+
ENSBTAG00000005069	ENSBTAG00000017765	TM7SF2	GSTM1	-0.98562	4.72638e-05	0.855003	0.014199	5.28686	1.24436e-07	0.00911905	-/+
ENSBTAG00000008611	ENSBTAG00000019060	IGFBP4	CLDN11	-0.994969	3.43833e-06	0.633304	0.126796	5.28679	1.24478e-07	0.00911905	-/0
ENSBTAG00000007014	ENSBTAG00000018834	CEP63	PPP1R37	-0.971567	0.000257849	0.924417	0.00289529	5.28646	1.24706e-07	0.00912552	-/+
ENSBTAG00000008424	ENSBTAG00000008433	ABR	PGAP2	-0.816784	0.0249373	0.988824	2.52093e-05	5.28611	1.24944e-07	0.00913272	-/+
ENSBTAG00000005408	ENSBTAG00000009150	CLK1	SPON1	-0.880964	0.00879794	0.982225	8.01399e-05	5.28511	1.25629e-07	0.00916525	-/+
ENSBTAG00000005089	ENSBTAG00000010838	RHBDD2	TMEM181	0.952007	0.000944382	-0.954865	0.000811244	-5.2849	1.25776e-07	0.00916525	+/-
ENSBTAG00000003291	ENSBTAG00000004283	RIMKLB	PPFIBP1	-0.796933	0.0318855	0.990014	1.90374e-05	5.28464	1.25954e-07	0.00916525	-/+
ENSBTAG00000010515	ENSBTAG00000053910	FBXW5	C17orf58	-0.979351	0.00011638	0.896744	0.00621992	5.28459	1.25985e-07	0.00916525	-/+
ENSBTAG00000005627	ENSBTAG00000012880	PAFAH1B2	DNLZ	0.900867	0.00563042	-0.978451	0.00012942	-5.28444	1.26089e-07	0.00916525	+/-
ENSBTAG00000017957	ENSBTAG00000039573	SPATA24	RABL6	-0.88613	0.00789683	0.981346	9.03725e-05	5.28399	1.26398e-07	0.0091775	-/+
ENSBTAG00000016343	ENSBTAG00000017765	KCNIP2	GSTM1	-0.956315	0.000748267	0.950334	0.00102791	5.28366	1.26625e-07	0.00918376	-/+
ENSBTAG00000020445	ENSBTAG00000032905	ZNF398	RMDN2	0.96874	0.000326302	-0.930789	0.00233131	-5.28302	1.27069e-07	0.00919387	+/-
ENSBTAG00000000322	ENSBTAG00000046574	CD2AP	FRMPD1	0.475904	0.280373	-0.996798	1.11249e-06	-5.28268	1.27305e-07	0.00919387	0/-
ENSBTAG00000002783	ENSBTAG00000011562	PCYOX1	STK32C	0.647244	0.11607	-0.994694	3.92816e-06	-5.2824	1.27503e-07	0.00919387	0/-
ENSBTAG00000007210	ENSBTAG00000010276	RBFOX1	RECQL4	-0.911712	0.00423984	0.975629	0.000175773	5.28236	1.27527e-07	0.00919387	-/+
ENSBTAG00000013371	ENSBTAG00000017582	RUBCNL	CHEK1	0.995456	2.66713e-06	-0.796335	0.0321099	-5.28232	1.27557e-07	0.00919387	+/-
ENSBTAG00000000817	ENSBTAG00000020733	SYNJ2	RPS15A	0.985554	4.78018e-05	-0.854692	0.0142727	-5.28199	1.27788e-07	0.00919387	+/-
ENSBTAG00000013475	ENSBTAG00000024137	TRAF3	PTCH2	0.936678	0.00187263	-0.965729	0.000409969	-5.28195	1.27814e-07	0.00919387	+/-
ENSBTAG00000000569	ENSBTAG00000033721	HES1	RLBP1	-0.977405	0.00014562	0.904955	0.00507928	5.28185	1.27889e-07	0.00919387	-/+
ENSBTAG00000001728	ENSBTAG00000046282	IGSF10	VGLL2	0.92333	0.00299877	-0.971762	0.000253466	-5.28091	1.28544e-07	0.0092184	+/-
ENSBTAG00000014553	ENSBTAG00000018062	ATP6V0D1	KIAA1522	0.783187	0.0372621	-0.990652	1.61474e-05	-5.28078	1.28637e-07	0.0092184	+/-
ENSBTAG00000025434	ENSBTAG00000047491	ZFP36L1	CACNA1S	0.753811	0.0503274	-0.991897	1.1301e-05	-5.28076	1.28652e-07	0.0092184	0/-
ENSBTAG00000006587	ENSBTAG00000046512	ZNF367	XIRP1	0.898656	0.00594232	-0.978808	0.00012415	-5.27996	1.29211e-07	0.00924682	+/-
ENSBTAG00000014227	ENSBTAG00000051267	NDFIP2	CRADD	0.828751	0.0212065	-0.987862	3.09733e-05	-5.27979	1.29332e-07	0.00924682	+/-
ENSBTAG00000006069	ENSBTAG00000017542	CAPS	PPARD	0.934532	0.00203296	-0.966742	0.000380543	-5.27919	1.29758e-07	0.00926716	+/-
ENSBTAG00000013401	ENSBTAG00000046223	ARHGEF40	ANAPC2	0.960652	0.000577471	-0.944514	0.00135172	-5.27872	1.30093e-07	0.00928092	+/-
ENSBTAG00000012519	ENSBTAG00000049368	XDH	ENSBTAG00000049368	0.960664	0.000577067	-0.944458	0.00135509	-5.27819	1.3047e-07	0.00929768	+/-
ENSBTAG00000016951	ENSBTAG00000017710	WDFY1	ECHS1	0.876208	0.0096774	-0.982753	7.43431e-05	-5.27713	1.31226e-07	0.00932302	+/-
ENSBTAG00000000527	ENSBTAG00000003303	ZFAND3	MRPL58	-0.972598	0.000235237	0.920624	0.00326552	5.27693	1.31368e-07	0.00932302	-/+
ENSBTAG00000005905	ENSBTAG00000047975	TOPORS	DOK5	0.979303	0.000117062	-0.89583	0.00635522	-5.27634	1.31786e-07	0.00932302	+/-
ENSBTAG00000015490	ENSBTAG00000023600	HS1BP3	APOD	-0.795484	0.0324302	0.989961	1.92883e-05	5.2763	1.31815e-07	0.00932302	-/+
ENSBTAG00000002783	ENSBTAG00000019045	PCYOX1	COMMD9	0.661969	0.10527	-0.994365	4.56374e-06	-5.27626	1.31849e-07	0.00932302	0/-
ENSBTAG00000017765	ENSBTAG00000022927	GSTM1	RAC3	-0.989657	2.07792e-05	0.800892	0.0304233	5.27617	1.31914e-07	0.00932302	-/+
ENSBTAG00000000341	ENSBTAG00000013589	ISOC1	CHMP3	0.489142	0.265272	-0.996655	1.24085e-06	-5.27613	1.3194e-07	0.00932302	0/-
ENSBTAG00000001854	ENSBTAG00000005495	CIAPIN1	ENSBTAG00000005495	-0.884359	0.00819941	0.981442	8.92191e-05	5.2761	1.31965e-07	0.00932302	-/+
ENSBTAG00000021202	ENSBTAG00000024781	ACOT7	MRPL17	-0.925839	0.00276324	0.970546	0.000281464	5.2751	1.32684e-07	0.009343	-/+
ENSBTAG00000002261	ENSBTAG00000006177	LBX1	ZDHHC20	0.819967	0.0239115	-0.988419	2.75471e-05	-5.27445	1.33151e-07	0.009343	+/-
ENSBTAG00000013213	ENSBTAG00000020578	OSR2	PRDM6	-0.79971	0.0308557	0.9897	2.05682e-05	5.27443	1.33171e-07	0.009343	-/+
ENSBTAG00000013314	ENSBTAG00000019784	PBX3	PPP2R5E	-0.959538	0.000618868	0.945706	0.00128109	5.27436	1.33224e-07	0.009343	-/+
ENSBTAG00000052059	ENSBTAG00000052326	ENSBTAG00000052059	ENSBTAG00000052326	-0.881553	0.00869224	0.981858	8.43261e-05	5.27426	1.33296e-07	0.009343	-/+
ENSBTAG00000004256	ENSBTAG00000020031	ODC1	PKD2	0.975874	0.000171399	-0.909853	0.004462	-5.27419	1.33341e-07	0.009343	+/-
ENSBTAG00000033214	ENSBTAG00000047418	TBC1D19	SLC25A6	-0.993703	6.02308e-06	0.691356	0.0853567	5.27415	1.33373e-07	0.009343	-/0
ENSBTAG00000004742	ENSBTAG00000020346	RUNX1	CCDC92	0.995674	2.35845e-06	-0.794205	0.0329157	-5.27413	1.33391e-07	0.009343	+/-
ENSBTAG00000010223	ENSBTAG00000018604	NTF3	SEMA4G	0.980883	9.60636e-05	-0.887135	0.00772811	-5.27313	1.34119e-07	0.00938396	+/-
ENSBTAG00000000322	ENSBTAG00000021218	CD2AP	MYLPF	0.584399	0.168234	-0.995607	2.45052e-06	-5.27289	1.3429e-07	0.00938593	0/-
ENSBTAG00000016600	ENSBTAG00000043556	CCDC142	COX2	0.271588	0.555752	-0.997985	3.49804e-07	-5.27239	1.34656e-07	0.00939454	0/-
ENSBTAG00000020964	ENSBTAG00000038107	STRIP1	MAPKAPK2	-0.958681	0.000651848	0.946666	0.00122585	5.27219	1.34803e-07	0.00939454	-/+
ENSBTAG00000014596	ENSBTAG00000046406	EFHD1	R3HDM4	-0.9929	8.12837e-06	0.72077	0.0676236	5.27197	1.34968e-07	0.00939454	-/0
ENSBTAG00000003225	ENSBTAG00000038132	IMP4	AIFM3	-0.994895	3.56617e-06	0.631394	0.128303	5.27193	1.34996e-07	0.00939454	-/0
ENSBTAG00000001728	ENSBTAG00000002347	IGSF10	MAST3	-0.990884	1.51667e-05	0.775677	0.0403967	5.27156	1.35272e-07	0.00939454	-/+
ENSBTAG00000026394	ENSBTAG00000031793	UBALD1	NUDT2	-0.984992	5.25694e-05	0.85783	0.0135385	5.27145	1.35353e-07	0.00939454	-/+
ENSBTAG00000004832	ENSBTAG00000005905	KIF21A	TOPORS	-0.952286	0.000930865	0.953744	0.000862056	5.27136	1.35419e-07	0.00939454	-/+
ENSBTAG00000007840	ENSBTAG00000008852	HMGCR	SIGLEC10	-0.832363	0.0201472	0.987415	3.3896e-05	5.27053	1.36032e-07	0.00942707	-/+
ENSBTAG00000001509	ENSBTAG00000046467	ELK3	PTP4A3	0.922535	0.00307572	-0.971608	0.000256917	-5.26942	1.36854e-07	0.00944382	+/-
ENSBTAG00000021992	ENSBTAG00000033423	CAVIN4	EFNA3	0.982989	7.18342e-05	-0.873284	0.0102423	-5.26934	1.36912e-07	0.00944382	+/-
ENSBTAG00000009691	ENSBTAG00000040338	SH2B2	OBSL1	-0.973391	0.000218678	0.917473	0.00359311	5.26929	1.36956e-07	0.00944382	-/+
ENSBTAG00000006555	ENSBTAG00000010612	ZMYM1	TMED4	0.736031	0.0592906	-0.992395	9.64852e-06	-5.26921	1.37014e-07	0.00944382	0/-
ENSBTAG00000000224	ENSBTAG00000038682	TSPAN15	FAM83H	0.605445	0.149681	-0.995287	2.92123e-06	-5.26911	1.37086e-07	0.00944382	0/-
ENSBTAG00000017765	ENSBTAG00000018364	GSTM1	TMEM132A	-0.994028	5.2771e-06	0.675273	0.0959832	5.26904	1.3714e-07	0.00944382	-/0
ENSBTAG00000009581	ENSBTAG00000011818	UBXN11	COL26A1	0.648623	0.115035	-0.994564	4.17271e-06	-5.26861	1.37459e-07	0.00945588	0/-
ENSBTAG00000015532	ENSBTAG00000017765	NR0B1	GSTM1	-0.985676	4.68064e-05	0.850706	0.0152373	5.26735	1.38408e-07	0.0095111	-/+
ENSBTAG00000009836	ENSBTAG00000020527	CHGA	IDH1	0.871797	0.0105365	-0.983142	7.02322e-05	-5.26699	1.38675e-07	0.00951951	+/-
ENSBTAG00000010989	ENSBTAG00000047930	PIK3R1	UBE2E2	0.985847	4.54252e-05	-0.848914	0.0156829	-5.26678	1.38834e-07	0.00952042	+/-
ENSBTAG00000007071	ENSBTAG00000021514	RAI14	DNPEP	0.96118	0.000558471	-0.942804	0.00145691	-5.26637	1.39151e-07	0.00953215	+/-
ENSBTAG00000008175	ENSBTAG00000047059	ZNF713	TIMM17A	0.970922	0.000272616	-0.923821	0.00295174	-5.26461	1.4049e-07	0.00961382	+/-
ENSBTAG00000014102	ENSBTAG00000017767	WDR77	GPR173	0.0880976	0.85102	-0.998606	1.39226e-07	-5.26423	1.4078e-07	0.00962362	0/-
ENSBTAG00000031723	ENSBTAG00000039992	RPL6	TUBA1C	-0.791555	0.0339335	0.99021	1.81186e-05	5.26403	1.40928e-07	0.00962363	-/+
ENSBTAG00000020527	ENSBTAG00000037686	IDH1	SRPX2	-0.946074	0.00125978	0.958638	0.000653524	5.26342	1.41404e-07	0.00964606	-/+
ENSBTAG00000016265	ENSBTAG00000043971	DNAJA1	NOTCH3	-0.92869	0.00250917	0.968811	0.000324464	5.26277	1.41902e-07	0.00966523	-/+
ENSBTAG00000003952	ENSBTAG00000015413	FBXL2	RASA2	0.866275	0.0116719	-0.983778	6.3819e-05	-5.26249	1.42116e-07	0.00966523	+/-
ENSBTAG00000020688	ENSBTAG00000045876	ARHGEF15	ENSBTAG00000045876	0.991225	1.37906e-05	-0.791119	0.0341029	-5.26238	1.422e-07	0.00966523	+/-
ENSBTAG00000008175	ENSBTAG00000017419	ZNF713	ZZZ3	-0.831965	0.0202627	0.9873	3.46771e-05	5.26219	1.42348e-07	0.00966523	-/+
ENSBTAG00000008438	ENSBTAG00000019230	ARFIP1	PTGER3	-0.986559	3.99406e-05	0.840461	0.0178837	5.2618	1.42648e-07	0.00966523	-/+
ENSBTAG00000053482	ENSBTAG00000054820	SAMD13	ENSBTAG00000054820	0.9259	0.00275762	-0.969944	0.000295967	-5.26119	1.43127e-07	0.00966523	+/-
ENSBTAG00000001243	ENSBTAG00000052472	AP3M2	ENSBTAG00000052472	0.818025	0.0245346	-0.988338	2.80324e-05	-5.26113	1.43173e-07	0.00966523	+/-
ENSBTAG00000002690	ENSBTAG00000018074	BLZF1	VPS72	0.607828	0.147648	-0.995197	3.06322e-06	-5.26097	1.43295e-07	0.00966523	0/-
ENSBTAG00000005280	ENSBTAG00000014357	ADA	SDC2	0.885263	0.00804426	-0.980883	9.60584e-05	-5.2608	1.43426e-07	0.00966523	+/-
ENSBTAG00000005923	ENSBTAG00000010036	ABTB2	POLR3D	0.830032	0.0208275	-0.987428	3.38094e-05	-5.26059	1.43593e-07	0.00966523	+/-
ENSBTAG00000006170	ENSBTAG00000015602	ZNF76	MRNIP	0.861578	0.0126905	-0.98432	5.86348e-05	-5.26054	1.43636e-07	0.00966523	+/-
ENSBTAG00000011224	ENSBTAG00000016775	CITED2	SLC27A1	0.778357	0.039262	-0.990605	1.63475e-05	-5.25978	1.44232e-07	0.00966523	+/-
ENSBTAG00000007910	ENSBTAG00000009019	EXOC7	SH3PXD2B	0.934544	0.00203197	-0.965815	0.000407433	-5.25954	1.44413e-07	0.00966523	+/-
ENSBTAG00000009997	ENSBTAG00000013213	ANO1	OSR2	-0.879075	0.00914142	0.981875	8.41268e-05	5.25936	1.44559e-07	0.00966523	-/+
ENSBTAG00000013461	ENSBTAG00000039992	RPL24	TUBA1C	-0.790311	0.0344172	0.991507	1.27077e-05	5.25934	1.44575e-07	0.00966523	-/+
ENSBTAG00000006633	ENSBTAG00000034963	IRF3	MKS1	0.976881	0.000154165	-0.904167	0.00518295	-5.25932	1.44589e-07	0.00966523	+/-
ENSBTAG00000011241	ENSBTAG00000016838	HPDL	SRPK1	0.940867	0.00158173	-0.962093	0.000526468	-5.25927	1.44628e-07	0.00966523	+/-
ENSBTAG00000013371	ENSBTAG00000019910	RUBCNL	SDCBP	0.961816	0.000536067	-0.941275	0.00155494	-5.25906	1.44793e-07	0.00966523	+/-
ENSBTAG00000005116	ENSBTAG00000014366	FKBP15	PRPF19	-0.968764	0.000325668	0.928422	0.00253248	5.25894	1.44886e-07	0.00966523	-/+
ENSBTAG00000003927	ENSBTAG00000015630	AAMP	RLIM	0.820511	0.0237386	-0.988122	2.93472e-05	-5.25875	1.45037e-07	0.00966523	+/-
ENSBTAG00000015490	ENSBTAG00000046142	HS1BP3	PRKAR1B	-0.834552	0.0195203	0.987021	3.66027e-05	5.25873	1.4505e-07	0.00966523	-/+
ENSBTAG00000010242	ENSBTAG00000013221	LAMP1	RTTN	0.495341	0.258331	-0.996515	1.37453e-06	-5.25869	1.45083e-07	0.00966523	0/-
ENSBTAG00000009679	ENSBTAG00000013401	PLEKHG1	ARHGEF40	-0.899222	0.00586157	0.978031	0.000135778	5.25841	1.45305e-07	0.00966523	-/+
ENSBTAG00000009811	ENSBTAG00000053620	BOP1	ENSBTAG00000053620	0.608858	0.146774	-0.995163	3.11731e-06	-5.25832	1.45378e-07	0.00966523	0/-
ENSBTAG00000010838	ENSBTAG00000012302	TMEM181	RTN4RL1	0.943374	0.00142133	-0.960339	0.000588955	-5.25819	1.4548e-07	0.00966523	+/-
ENSBTAG00000000802	ENSBTAG00000031059	LYVE1	LRRC61	-0.896825	0.006208	0.978546	0.000128008	5.25783	1.45764e-07	0.00966523	-/+
ENSBTAG00000013142	ENSBTAG00000052326	MYNN	ENSBTAG00000052326	0.937283	0.00182883	-0.964208	0.000456608	-5.25771	1.45863e-07	0.00966523	+/-
ENSBTAG00000002019	ENSBTAG00000016373	SERPINB5	TTC26	-0.969846	0.000298368	0.925782	0.00276848	5.25768	1.45885e-07	0.00966523	-/+
ENSBTAG00000009679	ENSBTAG00000016170	PLEKHG1	KCNJ11	0.917441	0.00359651	-0.972956	0.000227675	-5.25738	1.46126e-07	0.00966523	+/-
ENSBTAG00000002682	ENSBTAG00000047889	MARK4	bta-mir-323b	-0.844841	0.0167227	0.98606	4.37382e-05	5.25723	1.46243e-07	0.00966523	-/+
ENSBTAG00000000322	ENSBTAG00000018358	CD2AP	STAC3	0.724657	0.0654452	-0.992632	8.91537e-06	-5.2572	1.46265e-07	0.00966523	0/-
ENSBTAG00000008483	ENSBTAG00000019358	CALCRL	RNF214	-0.995883	2.08433e-06	0.554841	0.196093	5.25691	1.46495e-07	0.00967067	-/0
ENSBTAG00000008852	ENSBTAG00000016980	SIGLEC10	PPIL4	0.183374	0.693903	-0.998289	2.32331e-07	-5.25662	1.46729e-07	0.00967636	0/-
ENSBTAG00000005915	ENSBTAG00000017719	SFMBT2	AKAP6	-0.986508	4.03144e-05	0.839854	0.0180482	5.25622	1.47043e-07	0.00968729	-/+
ENSBTAG00000005458	ENSBTAG00000007429	TBC1D24	SPNS2	0.923613	0.0029716	-0.970641	0.000279215	-5.25569	1.47469e-07	0.00970562	+/-
ENSBTAG00000015405	ENSBTAG00000050549	DCHS1	KLHL11	-0.860419	0.0129494	0.984333	5.85148e-05	5.25479	1.48197e-07	0.00974374	-/+
ENSBTAG00000001124	ENSBTAG00000021600	GALC	KANSL1L	-0.851491	0.0150446	0.98533	4.96729e-05	5.25439	1.48519e-07	0.00975509	-/+
ENSBTAG00000012003	ENSBTAG00000040551	PPIA	ZBTB1	0.889225	0.00738395	-0.979959	0.000108042	-5.25342	1.49304e-07	0.0097848	+/-
ENSBTAG00000014661	ENSBTAG00000047319	CHSY3	ENSBTAG00000047319	0.783278	0.0372248	-0.990279	1.78039e-05	-5.2533	1.49397e-07	0.0097848	+/-
ENSBTAG00000015474	ENSBTAG00000032844	SRSF11	GPR85	-0.871756	0.0105447	0.98282	7.36177e-05	5.25327	1.4942e-07	0.0097848	-/+
ENSBTAG00000004766	ENSBTAG00000015490	CLEC18C	HS1BP3	-0.788643	0.0350722	0.990308	1.7669e-05	5.25307	1.49581e-07	0.00978556	-/+
ENSBTAG00000005929	ENSBTAG00000017765	SPTBN2	GSTM1	-0.975638	0.000175617	0.908065	0.00468193	5.25265	1.49929e-07	0.00979139	-/+
ENSBTAG00000005627	ENSBTAG00000006893	PAFAH1B2	BBX	-0.858169	0.0134606	0.984551	5.65093e-05	5.2526	1.4997e-07	0.00979139	-/+
ENSBTAG00000001009	ENSBTAG00000019910	HCLS1	SDCBP	0.937577	0.00180771	-0.963771	0.000470563	-5.25241	1.50125e-07	0.00979174	+/-
ENSBTAG00000001728	ENSBTAG00000015396	IGSF10	RBM24	0.917615	0.0035779	-0.972698	0.000233102	-5.25214	1.50342e-07	0.00979381	+/-
ENSBTAG00000004503	ENSBTAG00000009271	NPY	PNMA1	0.978248	0.000132478	-0.897381	0.00612658	-5.252	1.50456e-07	0.00979381	+/-
ENSBTAG00000000322	ENSBTAG00000015470	CD2AP	SYPL2	0.498017	0.255361	-0.996454	1.43572e-06	-5.25137	1.50975e-07	0.00981242	0/-
ENSBTAG00000018527	ENSBTAG00000024379	HDGFL3	LRRC17	-0.926493	0.00270369	0.969276	0.000312592	5.25128	1.51042e-07	0.00981242	-/+
ENSBTAG00000013290	ENSBTAG00000015504	DYSF	ZNF131	0.640686	0.121055	-0.994575	4.15118e-06	-5.25087	1.51378e-07	0.00982452	0/-
ENSBTAG00000007383	ENSBTAG00000026684	ZNF521	SYNC	0.340566	0.454775	-0.99758	5.52487e-07	-5.25061	1.51594e-07	0.00982754	0/-
ENSBTAG00000003495	ENSBTAG00000021592	KDM7A	WRN	-0.982614	7.58397e-05	0.872697	0.0103579	5.25032	1.51838e-07	0.00982754	-/+
ENSBTAG00000012646	ENSBTAG00000033248	PLCXD2	CDH3	-0.90111	0.00559665	0.977338	0.000146692	5.25027	1.51876e-07	0.00982754	-/+
ENSBTAG00000030882	ENSBTAG00000049002	ENSBTAG00000030882	C1D	-0.93624	0.0019047	0.964396	0.000450672	5.24946	1.52542e-07	0.00985365	-/+
ENSBTAG00000004636	ENSBTAG00000005850	PLEKHA1	DLK2	0.873119	0.0102748	-0.982531	7.67466e-05	-5.24942	1.5258e-07	0.00985365	+/-
ENSBTAG00000018488	ENSBTAG00000020923	AFF1	GDF1	0.969724	0.000301386	-0.925176	0.00282433	-5.2488	1.5309e-07	0.00987232	+/-
ENSBTAG00000006722	ENSBTAG00000007840	FGF16	HMGCR	-0.988	3.01046e-05	0.819765	0.023976	5.24826	1.53545e-07	0.00987232	-/+
ENSBTAG00000013919	ENSBTAG00000030962	ENSBTAG00000013919	EEFSEC	-0.787293	0.0356072	0.990404	1.72343e-05	5.24804	1.53728e-07	0.00987232	-/+
ENSBTAG00000015355	ENSBTAG00000036078	PHKA2	EMP1	0.972556	0.000236129	-0.917561	0.00358364	-5.24794	1.53813e-07	0.00987232	+/-
ENSBTAG00000009691	ENSBTAG00000019167	SH2B2	INPPL1	-0.952265	0.000931835	0.952236	0.000933248	5.24783	1.53901e-07	0.00987232	-/+
ENSBTAG00000003495	ENSBTAG00000047059	KDM7A	TIMM17A	0.981954	8.3209e-05	-0.876685	0.00958696	-5.24776	1.53956e-07	0.00987232	+/-
ENSBTAG00000001017	ENSBTAG00000017731	SLK	ZFAT	-0.986983	3.68719e-05	0.832612	0.0200755	5.24765	1.54051e-07	0.00987232	-/+
ENSBTAG00000008939	ENSBTAG00000020527	DNMBP	IDH1	-0.787181	0.0356519	0.992203	1.02661e-05	5.24762	1.54077e-07	0.00987232	-/+
ENSBTAG00000007939	ENSBTAG00000011766	CHMP2B	C7	0.981543	8.80131e-05	-0.879096	0.00913752	-5.24655	1.54975e-07	0.00991199	+/-
ENSBTAG00000018861	ENSBTAG00000037576	C5H12orf56	MARCHF11	0.879283	0.00910331	-0.981508	8.84295e-05	-5.24636	1.55137e-07	0.00991199	+/-
ENSBTAG00000005800	ENSBTAG00000019133	GRIA1	ZNF326	-0.902651	0.00538573	0.97683	0.000155017	5.24608	1.5537e-07	0.00991199	-/+
ENSBTAG00000017925	ENSBTAG00000027916	LMF2	MALT1	0.989807	2.00385e-05	-0.790385	0.0343887	-5.24601	1.55432e-07	0.00991199	+/-
ENSBTAG00000001029	ENSBTAG00000014170	RASGRP2	MAP7D3	0.987877	3.08811e-05	-0.820893	0.0236179	-5.24587	1.55548e-07	0.00991199	+/-
ENSBTAG00000004416	ENSBTAG00000017564	NUDC	CGN	0.922361	0.00309277	-0.970726	0.000277222	-5.2458	1.55605e-07	0.00991199	+/-
ENSBTAG00000017765	ENSBTAG00000052078	GSTM1	ENSBTAG00000052078	-0.96059	0.000579754	0.94198	0.00150926	5.24507	1.56221e-07	0.00992442	-/+
ENSBTAG00000007522	ENSBTAG00000024801	RAP1GDS1	RANBP17	0.992989	7.87512e-06	-0.786466	0.0359372	-5.24497	1.56311e-07	0.00992442	+/-
ENSBTAG00000014742	ENSBTAG00000018946	LRWD1	NIBAN3	-0.976225	0.000165273	0.904893	0.00508738	5.24495	1.56323e-07	0.00992442	-/+
ENSBTAG00000005979	ENSBTAG00000020527	HELLS	IDH1	-0.979864	0.000109317	0.888453	0.00750994	5.24485	1.56407e-07	0.00992442	-/+
ENSBTAG00000016075	ENSBTAG00000038635	EMC8	ENSBTAG00000038635	0.917581	0.0035816	-0.972417	0.000239115	-5.24448	1.56722e-07	0.00993481	+/-
ENSBTAG00000018774	ENSBTAG00000026243	ENSBTAG00000018774	PPP1R35	-0.979656	0.000112154	0.889446	0.00734804	5.24419	1.56968e-07	0.00994076	-/+
ENSBTAG00000005585	ENSBTAG00000018730	ANXA13	ZBTB17	-0.994584	4.13416e-06	0.637142	0.123794	5.24357	1.57497e-07	0.00996314	-/0
ENSBTAG00000014906	ENSBTAG00000017473	VCAN	LAMC3	-0.962843	0.000501023	0.938362	0.00175218	5.24342	1.57626e-07	0.00996314	-/+
ENSBTAG00000006751	ENSBTAG00000020661	TENT2	ABCA1	-0.962379	0.000516693	0.939091	0.0017015	5.24315	1.57856e-07	0.00996804	-/+
ENSBTAG00000000103	ENSBTAG00000003521	MRPL23	KIAA0895L	-0.90202	0.00547161	0.976879	0.000154197	5.2428	1.58161e-07	0.00997767	-/+
ENSBTAG00000012762	ENSBTAG00000051325	C7H5orf24	ENSBTAG00000051325	-0.86423	0.0121094	0.983581	6.57612e-05	5.2424	1.58498e-07	0.00998926	-/+
ENSBTAG00000005776	ENSBTAG00000027766	ZNF185	C1QTNF5	0.940387	0.00161362	-0.961487	0.000547603	-5.24193	1.58904e-07	0.0100052	+/-
ENSBTAG00000015798	ENSBTAG00000018188	UCKL1	NDUFC2	-0.986042	4.38767e-05	0.84184	0.0175135	5.24163	1.59168e-07	0.0100059	-/+
ENSBTAG00000002490	ENSBTAG00000050733	CHPT1	ATP6AP1L	-0.969743	0.000300924	0.92439	0.00289789	5.24156	1.59221e-07	0.0100059	-/+
ENSBTAG00000000569	ENSBTAG00000014903	HES1	ABCA3	-0.991431	1.29948e-05	0.753907	0.0502811	5.24133	1.59421e-07	0.0100076	-/0
ENSBTAG00000001503	ENSBTAG00000015504	TRIM72	ZNF131	0.837848	0.0185973	-0.986401	4.11213e-05	-5.24099	1.59713e-07	0.0100076	+/-
ENSBTAG00000002804	ENSBTAG00000012139	PDGFRB	SIX1	0.985347	4.95255e-05	-0.848688	0.0157395	-5.24094	1.59757e-07	0.0100076	+/-
ENSBTAG00000014751	ENSBTAG00000021272	ZIC1	ABCG1	0.989787	2.0134e-05	-0.789367	0.0347871	-5.24083	1.5986e-07	0.0100076	+/-
ENSBTAG00000009211	ENSBTAG00000012824	UBE2S	INTU	0.558301	0.192724	-0.995737	2.27344e-06	-5.23936	1.6113e-07	0.0100775	0/-
ENSBTAG00000003328	ENSBTAG00000036078	TAMM41	EMP1	0.91675	0.00367086	-0.972491	0.000237529	-5.239	1.61446e-07	0.0100876	+/-
ENSBTAG00000010595	ENSBTAG00000017832	WDR92	PDK3	0.699672	0.0801195	-0.993164	7.3927e-06	-5.23871	1.61705e-07	0.0100918	0/-
ENSBTAG00000008185	ENSBTAG00000009995	RTN2	CPEB4	0.994614	4.07805e-06	-0.784736	0.0366329	-5.23858	1.61821e-07	0.0100918	+/-
ENSBTAG00000006135	ENSBTAG00000011196	MAP1LC3A	C1QB	-0.983359	6.80024e-05	0.865158	0.0119098	5.23801	1.62315e-07	0.0101079	-/+
ENSBTAG00000003536	ENSBTAG00000033721	MARCHF6	RLBP1	0.962828	0.000501538	-0.937909	0.0017841	-5.23778	1.62519e-07	0.0101079	+/-
ENSBTAG00000003067	ENSBTAG00000016299	PSMB7	ZNF784	-0.931879	0.00224192	0.966157	0.000397372	5.23759	1.62683e-07	0.0101079	-/+
ENSBTAG00000002425	ENSBTAG00000007823	SCN9A	TG	-0.982711	7.47896e-05	0.869817	0.0109359	5.23741	1.62849e-07	0.0101079	-/+
ENSBTAG00000019588	ENSBTAG00000020759	BLA-DQB	NCLN	-0.949578	0.00106704	0.95412	0.000844818	5.23725	1.62988e-07	0.0101079	-/+
ENSBTAG00000044017	ENSBTAG00000051164	MSRB3	WDR35	-0.78437	0.0367811	0.991041	1.45199e-05	5.23723	1.63006e-07	0.0101079	-/+
ENSBTAG00000010736	ENSBTAG00000045604	BBS5	TTC9	0.298198	0.515967	-0.997754	4.58607e-07	-5.23664	1.63528e-07	0.010129	0/-
ENSBTAG00000004871	ENSBTAG00000014904	NDUFV2	SIRT5	-0.811854	0.0265738	0.98836	2.79001e-05	5.23649	1.63656e-07	0.010129	-/+
ENSBTAG00000007175	ENSBTAG00000013131	AVPR1A	FAM110D	0.912641	0.0041313	-0.973721	0.00021199	-5.23623	1.63894e-07	0.0101341	+/-
ENSBTAG00000009679	ENSBTAG00000051604	PLEKHG1	ENSBTAG00000051604	0.768484	0.0435313	-0.990743	1.57552e-05	-5.23553	1.64512e-07	0.0101627	+/-
ENSBTAG00000001728	ENSBTAG00000048585	IGSF10	SLN	0.905985	0.00494558	-0.975604	0.000176223	-5.23506	1.64929e-07	0.0101789	+/-
ENSBTAG00000004742	ENSBTAG00000018622	RUNX1	PCBP4	0.983367	6.79243e-05	-0.864518	0.0120471	-5.23475	1.65205e-07	0.0101863	+/-
ENSBTAG00000051318	ENSBTAG00000054576	ENSBTAG00000051318	ENSBTAG00000054576	-0.928471	0.00252823	0.967646	0.000355378	5.23418	1.65722e-07	0.0101902	-/+
ENSBTAG00000008642	ENSBTAG00000020049	POLR1D	CABP1	0.777176	0.0397601	-0.990313	1.76469e-05	-5.23376	1.66092e-07	0.0101902	+/-
ENSBTAG00000017120	ENSBTAG00000021202	PHB	ACOT7	-0.953447	0.000875797	0.95006	0.00104195	5.2337	1.66154e-07	0.0101902	-/+
ENSBTAG00000006647	ENSBTAG00000051164	RCBTB2	WDR35	-0.985602	4.74086e-05	0.844722	0.0167537	5.23362	1.66226e-07	0.0101902	-/+
ENSBTAG00000005261	ENSBTAG00000014083	ENSBTAG00000005261	AMIGO1	-0.990003	1.9092e-05	0.783273	0.0372268	5.23339	1.66433e-07	0.0101902	-/+
ENSBTAG00000003525	ENSBTAG00000020880	STXBP1	ARMH4	0.99009	1.86758e-05	-0.783311	0.0372114	-5.23335	1.66469e-07	0.0101902	+/-
ENSBTAG00000000322	ENSBTAG00000045789	CD2AP	TNNT2	0.72523	0.0651271	-0.992361	9.75568e-06	-5.2333	1.66514e-07	0.0101902	0/-
ENSBTAG00000017112	ENSBTAG00000035587	CDYL2	ARRB2	0.915931	0.00376004	-0.972545	0.000236379	-5.23318	1.66614e-07	0.0101902	+/-
ENSBTAG00000008433	ENSBTAG00000008964	PGAP2	DTD1	-0.984008	6.15854e-05	0.859122	0.0132426	5.23312	1.66671e-07	0.0101902	-/+
ENSBTAG00000014742	ENSBTAG00000049125	LRWD1	ENSBTAG00000049125	-0.993295	7.04634e-06	0.692473	0.0846429	5.23259	1.67148e-07	0.0101961	-/0
ENSBTAG00000001867	ENSBTAG00000021785	SACS	TMEM219	0.379551	0.401045	-0.997285	7.36631e-07	-5.23246	1.67267e-07	0.0101961	0/-
ENSBTAG00000005116	ENSBTAG00000006177	FKBP15	ZDHHC20	0.935136	0.00198699	-0.96417	0.000457801	-5.23237	1.67348e-07	0.0101961	+/-
ENSBTAG00000013670	ENSBTAG00000034885	SLC46A2	RGCC	0.861989	0.0125995	-0.983635	6.52232e-05	-5.23233	1.6739e-07	0.0101961	+/-
ENSBTAG00000015685	ENSBTAG00000016484	KIF12	ATP11C	-0.956259	0.000750629	0.946737	0.00122182	5.232	1.67682e-07	0.0101991	-/+
ENSBTAG00000002187	ENSBTAG00000014351	SERINC3	EIF2AK4	-0.918573	0.00347668	0.971578	0.000257594	5.23193	1.67752e-07	0.0101991	-/+
ENSBTAG00000023600	ENSBTAG00000052472	APOD	ENSBTAG00000052472	0.938367	0.00175186	-0.962228	0.000521848	-5.23164	1.68012e-07	0.0102051	+/-
ENSBTAG00000015343	ENSBTAG00000021537	WDR34	RWDD3	-0.8333	0.0198776	0.98662	3.94875e-05	5.23126	1.68358e-07	0.0102051	-/+
ENSBTAG00000000746	ENSBTAG00000017651	KAT2B	ENSBTAG00000017651	0.854222	0.0143847	-0.98454	5.66078e-05	-5.23119	1.68426e-07	0.0102051	+/-
ENSBTAG00000010601	ENSBTAG00000023343	DOLK	RPL28	-0.940401	0.00161264	0.96089	0.000568884	5.23102	1.68575e-07	0.0102051	-/+
ENSBTAG00000002594	ENSBTAG00000012470	ZNF436	SNAPIN	0.908985	0.00456794	-0.974623	0.000194374	-5.23088	1.68703e-07	0.0102051	+/-
ENSBTAG00000009646	ENSBTAG00000049122	ALDH7A1	COL6A5	0.826349	0.021928	-0.987191	3.54197e-05	-5.23073	1.68843e-07	0.0102051	+/-
ENSBTAG00000012890	ENSBTAG00000014904	SLC25A3	SIRT5	-0.89216	0.00691573	0.978719	0.00012545	5.23062	1.68943e-07	0.0102051	-/+
ENSBTAG00000014861	ENSBTAG00000017184	SLC20A2	ZBTB33	0.960004	0.000601342	-0.941659	0.00152998	-5.23041	1.69138e-07	0.0102075	+/-
ENSBTAG00000007288	ENSBTAG00000052694	CDK19	ENSBTAG00000052694	-0.921914	0.00313665	0.970249	0.000288581	5.22998	1.69528e-07	0.0102158	-/+
ENSBTAG00000010505	ENSBTAG00000014643	INTS4	EEF1D	0.590529	0.162719	-0.995245	2.98738e-06	-5.22992	1.69587e-07	0.0102158	0/-
ENSBTAG00000012113	ENSBTAG00000019094	HCCS	NLE1	-0.804021	0.0292945	0.988761	2.55676e-05	5.22949	1.69981e-07	0.0102301	-/+
ENSBTAG00000015327	ENSBTAG00000047889	SPTAN1	bta-mir-323b	-0.926652	0.00268932	0.968222	0.000339894	5.22865	1.70752e-07	0.0102478	-/+
ENSBTAG00000011105	ENSBTAG00000054120	SLC38A2	HPSE2	-0.973236	0.000221859	0.91329	0.00405648	5.22862	1.70783e-07	0.0102478	-/+
ENSBTAG00000004416	ENSBTAG00000051779	NUDC	PFDN1	-0.78195	0.0377686	0.993665	6.11507e-06	5.22838	1.71003e-07	0.0102478	-/+
ENSBTAG00000021457	ENSBTAG00000022613	EFEMP2	CYCS	-0.782764	0.0374346	0.989952	1.93341e-05	5.22794	1.71413e-07	0.0102478	-/+
ENSBTAG00000025659	ENSBTAG00000046774	ZNF618	ZNF182	-0.958102	0.000674712	0.944094	0.00137711	5.2279	1.71444e-07	0.0102478	-/+
ENSBTAG00000000396	ENSBTAG00000002136	PIM1	FCHO1	0.849862	0.0154464	-0.98495	5.29433e-05	-5.22782	1.7152e-07	0.0102478	+/-
ENSBTAG00000004150	ENSBTAG00000011467	NRG1	BATF2	-0.939973	0.00164136	0.960986	0.000565425	5.22758	1.71742e-07	0.0102478	-/+
ENSBTAG00000016442	ENSBTAG00000040551	MAP4K3	ZBTB1	-0.90217	0.00545107	0.976343	0.000163236	5.22755	1.71768e-07	0.0102478	-/+
ENSBTAG00000007423	ENSBTAG00000011666	TNFRSF11B	THRSP	0.353305	0.436934	-0.997427	6.4435e-07	-5.22751	1.71807e-07	0.0102478	0/-
ENSBTAG00000021506	ENSBTAG00000026657	ARL6IP5	IFT27	-0.957158	0.000713012	0.945265	0.00130693	5.2272	1.72095e-07	0.0102478	-/+
ENSBTAG00000000750	ENSBTAG00000013045	MSL2	DKC1	0.824201	0.022585	-0.987298	3.46891e-05	-5.22715	1.72143e-07	0.0102478	+/-
ENSBTAG00000009265	ENSBTAG00000039341	NR5A2	ENSBTAG00000039341	0.989026	2.4086e-05	-0.799004	0.0311159	-5.22666	1.72598e-07	0.0102478	+/-
ENSBTAG00000004924	ENSBTAG00000047902	PENK	ULBP21	0.992481	9.37734e-06	-0.781468	0.037967	-5.22663	1.7263e-07	0.0102478	+/-
ENSBTAG00000020606	ENSBTAG00000049010	ZFAND2B	RNF150	-0.897561	0.00610039	0.977417	0.00014543	5.2265	1.72748e-07	0.0102478	-/+
ENSBTAG00000019806	ENSBTAG00000019828	YPEL2	TAB1	0.294842	0.52093	-0.997738	4.66775e-07	-5.22643	1.72812e-07	0.0102478	0/-
ENSBTAG00000014904	ENSBTAG00000018783	SIRT5	NELFCD	-0.976084	0.000167729	0.903046	0.00533245	5.22643	1.72817e-07	0.0102478	-/+
ENSBTAG00000000569	ENSBTAG00000013303	HES1	ACSS2	-0.981929	8.35002e-05	0.873144	0.0102698	5.22541	1.73773e-07	0.0102478	-/+
ENSBTAG00000001947	ENSBTAG00000010372	ZNF514	MTMR7	0.993727	5.96713e-06	-0.781128	0.0381074	-5.22539	1.73786e-07	0.0102478	+/-
ENSBTAG00000011544	ENSBTAG00000050486	GAPVD1	ENSBTAG00000050486	-0.781121	0.0381106	0.992962	7.95262e-06	5.22536	1.73812e-07	0.0102478	-/+
ENSBTAG00000006307	ENSBTAG00000014001	HSD17B11	MAP1A	0.96886	0.000323203	-0.924841	0.00285558	-5.22531	1.73867e-07	0.0102478	+/-
ENSBTAG00000012003	ENSBTAG00000021343	PPIA	ARHGEF12	0.354445	0.43535	-0.997411	6.54434e-07	-5.22495	1.74198e-07	0.0102478	0/-
ENSBTAG00000007184	ENSBTAG00000040521	NUDT7	SAMD14	-0.893903	0.00664615	0.978177	0.00013355	5.22482	1.74327e-07	0.0102478	-/+
ENSBTAG00000000224	ENSBTAG00000040521	TSPAN15	SAMD14	0.962561	0.00051049	-0.937237	0.00183214	-5.22478	1.74366e-07	0.0102478	+/-
ENSBTAG00000011789	ENSBTAG00000020661	REST	ABCA1	-0.924093	0.00292591	0.969147	0.000315857	5.22468	1.74453e-07	0.0102478	-/+
ENSBTAG00000017162	ENSBTAG00000047889	STK39	bta-mir-323b	-0.949376	0.00107764	0.953477	0.000874407	5.22428	1.74833e-07	0.0102478	-/+
ENSBTAG00000016910	ENSBTAG00000019843	EEF1AKMT3	HAUS6	-0.780794	0.0382456	0.992376	9.70729e-06	5.22418	1.74928e-07	0.0102478	-/+
ENSBTAG00000011805	ENSBTAG00000020046	PLIN3	CLMP	0.641724	0.120259	-0.994347	4.60107e-06	-5.22415	1.74958e-07	0.0102478	0/-
ENSBTAG00000002352	ENSBTAG00000046869	GGA2	RNH1	-0.945053	0.00131952	0.957133	0.00071401	5.22397	1.75126e-07	0.0102478	-/+
ENSBTAG00000015119	ENSBTAG00000025219	SIK3	ENSBTAG00000025219	-0.953908	0.000854486	0.94888	0.00110388	5.22396	1.75137e-07	0.0102478	-/+
ENSBTAG00000005236	ENSBTAG00000052882	CCKBR	ENSBTAG00000052882	-0.976507	0.000160437	0.900998	0.00561217	5.22367	1.75411e-07	0.0102478	-/+
ENSBTAG00000001607	ENSBTAG00000014807	TMEM41B	DPP8	0.989849	1.98304e-05	-0.783568	0.0371067	-5.22365	1.75426e-07	0.0102478	+/-
ENSBTAG00000005915	ENSBTAG00000008596	SFMBT2	PRICKLE1	0.867702	0.0113722	-0.982669	7.5245e-05	-5.22347	1.75602e-07	0.0102478	+/-
ENSBTAG00000000803	ENSBTAG00000008728	ZNF667	MRTFB	-0.780577	0.0383357	0.996877	1.04544e-06	5.22339	1.75673e-07	0.0102478	-/+
ENSBTAG00000004014	ENSBTAG00000044129	FBLN2	ST6GALNAC6	0.981713	8.60067e-05	-0.874198	0.0100636	-5.22323	1.75826e-07	0.0102478	+/-
ENSBTAG00000013316	ENSBTAG00000014904	BRPF3	SIRT5	0.819337	0.0241127	-0.987601	3.26632e-05	-5.22314	1.75915e-07	0.0102478	+/-
ENSBTAG00000016612	ENSBTAG00000050549	NEK9	KLHL11	-0.922339	0.00309489	0.969788	0.000299798	5.22297	1.76073e-07	0.0102478	-/+
ENSBTAG00000004836	ENSBTAG00000014471	NRK	PALM2	0.887479	0.00767079	-0.979424	0.000115357	-5.22291	1.76136e-07	0.0102478	+/-
ENSBTAG00000006177	ENSBTAG00000007275	ZDHHC20	TREM2	0.945178	0.00131207	-0.956965	0.000720963	-5.22281	1.76229e-07	0.0102478	+/-
ENSBTAG00000002888	ENSBTAG00000009432	TMTC2	PMF1	0.47335	0.283329	-0.996533	1.35658e-06	-5.22178	1.77209e-07	0.0102957	0/-
ENSBTAG00000007172	ENSBTAG00000010195	GOT2	PKN3	-0.996539	1.35108e-06	0.47242	0.28441	5.22124	1.77728e-07	0.0103115	-/0
ENSBTAG00000004887	ENSBTAG00000047491	DCTN1	CACNA1S	-0.968312	0.000337514	0.925679	0.00277791	5.22101	1.77951e-07	0.0103115	-/+
ENSBTAG00000006305	ENSBTAG00000008457	AK1	SLU7	0.76882	0.0433821	-0.990537	1.66473e-05	-5.22101	1.77953e-07	0.0103115	+/-
ENSBTAG00000000322	ENSBTAG00000010880	CD2AP	TNNI2	0.565169	0.186122	-0.995528	2.562e-06	-5.21965	1.79261e-07	0.010378	0/-
ENSBTAG00000003952	ENSBTAG00000011171	FBXL2	PIEZO2	0.916412	0.00370752	-0.971815	0.000252287	-5.21862	1.80261e-07	0.0104267	+/-
ENSBTAG00000000569	ENSBTAG00000003827	HES1	RIMS2	-0.997347	6.95256e-07	0.360525	0.426942	5.21767	1.81192e-07	0.0104687	-/0
ENSBTAG00000016574	ENSBTAG00000016806	RGS11	PAFAH1B1	0.988389	2.77273e-05	-0.80679	0.0283158	-5.21751	1.81347e-07	0.0104687	+/-
ENSBTAG00000020089	ENSBTAG00000033721	USP32	RLBP1	0.980438	0.000101725	-0.881065	0.00877966	-5.21738	1.81467e-07	0.0104687	+/-
ENSBTAG00000008554	ENSBTAG00000030259	NINJ2	RASGRF2	0.953542	0.000871398	-0.948796	0.00110841	-5.21703	1.81819e-07	0.0104736	+/-
ENSBTAG00000051435	ENSBTAG00000054868	ZFP30	LAGE3	0.96668	0.000382324	-0.928856	0.00249483	-5.21697	1.81872e-07	0.0104736	+/-
ENSBTAG00000011805	ENSBTAG00000033721	PLIN3	RLBP1	-0.978995	0.000121432	0.888708	0.00746821	5.2164	1.82438e-07	0.0104797	-/+
ENSBTAG00000007782	ENSBTAG00000017184	MYOT	ZBTB33	0.982614	7.58401e-05	-0.86685	0.0115505	-5.21635	1.82479e-07	0.0104797	+/-
ENSBTAG00000033721	ENSBTAG00000055051	RLBP1	RNF125	0.984301	5.88112e-05	-0.85345	0.0145695	-5.21623	1.82597e-07	0.0104797	+/-
ENSBTAG00000020737	ENSBTAG00000024381	SOX8	MAN1A1	0.956409	0.00074427	-0.945379	0.00130026	-5.21619	1.82644e-07	0.0104797	+/-
ENSBTAG00000017184	ENSBTAG00000049369	ZBTB33	MYMX	0.892423	0.00687467	-0.978225	0.000132817	-5.21605	1.82778e-07	0.0104797	+/-
ENSBTAG00000009412	ENSBTAG00000010348	SIAE	GATD1	-0.97468	0.000193281	0.90684	0.00483613	5.21524	1.8358e-07	0.0105085	-/+
ENSBTAG00000045010	ENSBTAG00000048071	bta-mir-2350	EXOSC2	0.813451	0.0260373	-0.987894	3.07698e-05	-5.21522	1.83603e-07	0.0105085	+/-
ENSBTAG00000013475	ENSBTAG00000021801	TRAF3	INPP5F	-0.889111	0.0074024	0.978865	0.000123312	5.2147	1.84114e-07	0.0105286	-/+
ENSBTAG00000007976	ENSBTAG00000020552	FAM3C	PRDM2	-0.926373	0.00271455	0.967674	0.000354635	5.21357	1.85236e-07	0.0105797	-/+
ENSBTAG00000000322	ENSBTAG00000015053	CD2AP	CFL2	0.379588	0.400996	-0.997211	7.88072e-07	-5.21339	1.85418e-07	0.0105797	0/-
ENSBTAG00000006564	ENSBTAG00000016498	PSMA1	PHACTR2	0.935245	0.00197877	-0.963147	0.000490926	-5.21332	1.85493e-07	0.0105797	+/-
ENSBTAG00000000700	ENSBTAG00000003710	PARVA	XPO4	0.904656	0.00511846	-0.975206	0.000183461	-5.21305	1.85756e-07	0.0105802	+/-
ENSBTAG00000010123	ENSBTAG00000053401	APOE	ENSBTAG00000053401	0.926852	0.00267128	-0.96743	0.000361312	-5.21297	1.85842e-07	0.0105802	+/-
ENSBTAG00000004742	ENSBTAG00000034385	RUNX1	GPR162	0.980689	9.85109e-05	-0.878868	0.00917952	-5.21282	1.85988e-07	0.0105802	+/-
ENSBTAG00000001728	ENSBTAG00000010543	IGSF10	FGFR4	0.926739	0.00268145	-0.967462	0.000360425	-5.21255	1.86264e-07	0.0105822	+/-
ENSBTAG00000015504	ENSBTAG00000046585	ZNF131	RTL1	0.829392	0.0210164	-0.986603	3.9612e-05	-5.21247	1.86345e-07	0.0105822	+/-
ENSBTAG00000010922	ENSBTAG00000017112	TRAPPC2	CDYL2	0.931773	0.00225053	-0.964947	0.000433581	-5.21117	1.87656e-07	0.010639	+/-
ENSBTAG00000015127	ENSBTAG00000017651	SDC4	ENSBTAG00000017651	-0.929998	0.00239742	0.96585	0.000406376	5.21115	1.87672e-07	0.010639	-/+
ENSBTAG00000000251	ENSBTAG00000054628	ALAD	PMEPA1	0.985923	4.48178e-05	-0.836611	0.0189408	-5.21055	1.88277e-07	0.0106574	+/-
ENSBTAG00000009470	ENSBTAG00000048122	CLIC4	CFD	0.899433	0.00583151	-0.976458	0.000161275	-5.2105	1.88332e-07	0.0106574	+/-
ENSBTAG00000002853	ENSBTAG00000024381	HRC	MAN1A1	0.951776	0.000955656	-0.950212	0.00103416	-5.21035	1.88484e-07	0.0106574	+/-
ENSBTAG00000008435	ENSBTAG00000012969	DELE1	DKK2	0.941545	0.00153737	-0.958934	0.000642013	-5.20992	1.88918e-07	0.0106727	+/-
ENSBTAG00000004651	ENSBTAG00000007537	NME1	PEX19	-0.872391	0.0104184	0.981641	8.68574e-05	5.20964	1.89203e-07	0.0106795	-/+
ENSBTAG00000008557	ENSBTAG00000043560	ENSBTAG00000008557	COX3	-0.88893	0.00743194	0.978718	0.000125463	5.20851	1.90362e-07	0.0107357	-/+
ENSBTAG00000004484	ENSBTAG00000020799	CEP83	EXOC6B	-0.924813	0.00285819	0.968106	0.000342984	5.20785	1.91046e-07	0.010765	-/+
ENSBTAG00000016315	ENSBTAG00000031238	COTL1	SHCBP1L	-0.775952	0.0402794	0.991218	1.38145e-05	5.20681	1.92117e-07	0.0108125	-/+
ENSBTAG00000002065	ENSBTAG00000002474	TFAP2C	MAD1L1	0.978825	0.000123902	-0.888054	0.00757568	-5.20622	1.92723e-07	0.0108125	+/-
ENSBTAG00000013946	ENSBTAG00000054158	PRPF3	LCLAT1	-0.855012	0.0141967	0.983895	6.26748e-05	5.20621	1.92738e-07	0.0108125	-/+
ENSBTAG00000016741	ENSBTAG00000021991	TOX2	TMEFF1	0.983236	6.92599e-05	-0.860355	0.0129637	-5.2062	1.92749e-07	0.0108125	+/-
ENSBTAG00000000817	ENSBTAG00000014423	SYNJ2	ENSBTAG00000014423	0.98992	1.94884e-05	-0.777329	0.0396952	-5.20604	1.92916e-07	0.0108125	+/-
ENSBTAG00000008989	ENSBTAG00000014178	BORCS5	RALGAPA2	0.890755	0.00713774	-0.978258	0.000132325	-5.20561	1.93361e-07	0.0108125	+/-
ENSBTAG00000003193	ENSBTAG00000018022	RPUSD2	SPINDOC	-0.984451	5.74214e-05	0.850047	0.0154004	5.20555	1.93426e-07	0.0108125	-/+
ENSBTAG00000016299	ENSBTAG00000019995	ZNF784	HIKESHI	-0.775595	0.040432	0.991102	1.42772e-05	5.20554	1.93436e-07	0.0108125	-/+
ENSBTAG00000007814	ENSBTAG00000014099	WWTR1	YTHDC2	-0.916201	0.00373058	0.971368	0.000262359	5.20545	1.93523e-07	0.0108125	-/+
ENSBTAG00000006557	ENSBTAG00000021263	RHEBL1	CYP4V2	0.966415	0.00038989	-0.928286	0.00254436	-5.20544	1.93542e-07	0.0108125	+/-
ENSBTAG00000000201	ENSBTAG00000051685	LTN1	C25H7orf50	0.390576	0.386333	-0.997104	8.65851e-07	-5.20496	1.94036e-07	0.0108251	0/-
ENSBTAG00000004587	ENSBTAG00000020466	DUSP6	CNTN5	-0.839273	0.0182062	0.985557	4.77803e-05	5.2049	1.94098e-07	0.0108251	-/+
ENSBTAG00000018430	ENSBTAG00000019441	GSAP	MED28	-0.832671	0.0200585	0.98616	4.29632e-05	5.20426	1.94771e-07	0.0108469	-/+
ENSBTAG00000007608	ENSBTAG00000030168	BMT2	MIF4GD	0.463407	0.294972	-0.996535	1.35445e-06	-5.20421	1.9482e-07	0.0108469	0/-
ENSBTAG00000018188	ENSBTAG00000026371	NDUFC2	SNX29	0.599823	0.154531	-0.99492	3.523e-06	-5.20346	1.95611e-07	0.0108816	0/-
ENSBTAG00000023600	ENSBTAG00000040551	APOD	ZBTB1	0.929559	0.00243464	-0.965671	0.000411685	-5.2028	1.96307e-07	0.0109111	+/-
ENSBTAG00000011860	ENSBTAG00000054158	SUPT20H	LCLAT1	-0.994894	3.56898e-06	0.601103	0.15342	5.20261	1.96507e-07	0.0109129	-/0
ENSBTAG00000010694	ENSBTAG00000016506	BICC1	ST3GAL4	0.955842	0.000768454	-0.945023	0.00132127	-5.20213	1.97015e-07	0.0109318	+/-
ENSBTAG00000004742	ENSBTAG00000020638	RUNX1	TIMP3	-0.972056	0.000246977	0.913709	0.0040086	5.20126	1.97946e-07	0.0109742	-/+
ENSBTAG00000009777	ENSBTAG00000025078	NUP35	LRRC75A	0.856589	0.0138261	-0.983585	6.57243e-05	-5.20095	1.98277e-07	0.0109832	+/-
ENSBTAG00000000854	ENSBTAG00000004636	SEC16B	PLEKHA1	-0.914149	0.00395868	0.971888	0.000250669	5.20075	1.98486e-07	0.0109855	-/+
ENSBTAG00000008721	ENSBTAG00000015820	MANSC1	UXT	-0.992038	1.08172e-05	0.724092	0.0657594	5.20053	1.98723e-07	0.0109893	-/0
ENSBTAG00000006027	ENSBTAG00000051779	USP34	PFDN1	0.376071	0.405734	-0.997179	8.10601e-07	-5.1996	1.99715e-07	0.0110349	0/-
ENSBTAG00000001728	ENSBTAG00000014547	IGSF10	PGAM2	0.940728	0.00159095	-0.958907	0.000643056	-5.19934	2e-07	0.0110413	+/-
ENSBTAG00000002972	ENSBTAG00000003162	CASC1	CRYZ	0.89479	0.00651138	-0.977167	0.000149462	-5.19873	2.00656e-07	0.0110652	+/-
ENSBTAG00000004766	ENSBTAG00000017120	CLEC18C	PHB	-0.91113	0.00430867	0.972778	0.000231412	5.19826	2.01159e-07	0.0110652	-/+
ENSBTAG00000008361	ENSBTAG00000014366	PON2	PRPF19	-0.915373	0.00382162	0.971368	0.000262357	5.1982	2.01224e-07	0.0110652	-/+
ENSBTAG00000015504	ENSBTAG00000046333	ZNF131	C6H4orf54	0.994064	5.19858e-06	-0.773509	0.041328	-5.19816	2.01266e-07	0.0110652	+/-
ENSBTAG00000003565	ENSBTAG00000006135	TRIM3	MAP1LC3A	0.991471	1.2846e-05	-0.773445	0.0413556	-5.19794	2.01509e-07	0.0110652	+/-
ENSBTAG00000014689	ENSBTAG00000017465	CSPP1	GNS	-0.973106	0.000224548	0.910031	0.00444046	5.19785	2.01609e-07	0.0110652	-/+
ENSBTAG00000000199	ENSBTAG00000005923	PDP1	ABTB2	-0.985014	5.23776e-05	0.84324	0.0171419	5.19784	2.01617e-07	0.0110652	-/+
ENSBTAG00000012962	ENSBTAG00000016484	SARS1	ATP11C	0.80919	0.0274823	-0.987895	3.07616e-05	-5.19766	2.01811e-07	0.0110666	+/-
ENSBTAG00000009401	ENSBTAG00000044633	MTRR	bta-mir-2469	0.96001	0.000601118	-0.938911	0.00171393	-5.19698	2.02557e-07	0.0110981	+/-
ENSBTAG00000020578	ENSBTAG00000051043	PRDM6	ENSBTAG00000051043	0.808425	0.0277467	-0.987928	3.05576e-05	-5.19643	2.03154e-07	0.0111109	+/-
ENSBTAG00000006392	ENSBTAG00000038536	TTC7B	ENSBTAG00000038536	0.98958	2.11698e-05	-0.781175	0.0380881	-5.19631	2.03288e-07	0.0111109	+/-
ENSBTAG00000005905	ENSBTAG00000014478	TOPORS	ZSCAN29	-0.992654	8.84975e-06	0.702745	0.0782289	5.19612	2.03496e-07	0.0111109	-/0
ENSBTAG00000004770	ENSBTAG00000017184	SCN4A	ZBTB33	0.952601	0.000915732	-0.948337	0.00113314	-5.19603	2.03594e-07	0.0111109	+/-
ENSBTAG00000007836	ENSBTAG00000008028	PPA1	CHN1	0.980487	0.000101087	-0.877341	0.00946349	-5.19599	2.03638e-07	0.0111109	+/-
ENSBTAG00000011798	ENSBTAG00000013043	STK38L	AP5M1	-0.973063	0.000225449	0.909856	0.00446168	5.19525	2.04443e-07	0.0111437	-/+
ENSBTAG00000000569	ENSBTAG00000017512	HES1	MAPT	-0.997263	7.51775e-07	0.360153	0.427455	5.19491	2.04816e-07	0.0111437	-/0
ENSBTAG00000009527	ENSBTAG00000018970	TCEANC2	XPO5	0.996268	1.63084e-06	-0.772545	0.041746	-5.19478	2.04967e-07	0.0111437	+/-
ENSBTAG00000017622	ENSBTAG00000043969	SIVA1	CALN1	0.555069	0.19587	-0.995502	2.59954e-06	-5.19471	2.05041e-07	0.0111437	0/-
ENSBTAG00000017582	ENSBTAG00000051541	CHEK1	COLQ	0.779208	0.0389057	-0.98966	2.07676e-05	-5.19466	2.05092e-07	0.0111437	+/-
ENSBTAG00000019045	ENSBTAG00000021454	COMMD9	ENSBTAG00000021454	0.337733	0.458778	-0.997396	6.63691e-07	-5.19412	2.05686e-07	0.011145	0/-
ENSBTAG00000012798	ENSBTAG00000014438	KCNH8	SS18L1	0.974746	0.000192036	-0.903887	0.00522002	-5.19394	2.05893e-07	0.011145	+/-
ENSBTAG00000002261	ENSBTAG00000002935	LBX1	TMEM248	0.98181	8.48793e-05	-0.868537	0.0111987	-5.19375	2.06099e-07	0.011145	+/-
ENSBTAG00000002727	ENSBTAG00000016010	PHACTR4	KLHL7	-0.772232	0.041882	0.991657	1.21568e-05	5.19368	2.06178e-07	0.011145	-/+
ENSBTAG00000000545	ENSBTAG00000004820	PPP4R3B	POLR2F	0.986386	4.12312e-05	-0.827743	0.0215077	-5.19359	2.0628e-07	0.011145	+/-
ENSBTAG00000011121	ENSBTAG00000012809	CLCN4	PHF24	0.992078	1.06835e-05	-0.772174	0.041907	-5.19348	2.06401e-07	0.011145	+/-
ENSBTAG00000016170	ENSBTAG00000052883	KCNJ11	NANOS1	-0.868812	0.0111419	0.981759	8.54727e-05	5.19334	2.06556e-07	0.011145	-/+
ENSBTAG00000004622	ENSBTAG00000018053	DZANK1	RAB22A	-0.996342	1.55114e-06	0.478484	0.2774	5.19316	2.06751e-07	0.011145	-/0
ENSBTAG00000000516	ENSBTAG00000008940	OTOR	NPTX1	-0.904906	0.00508566	0.974436	0.000197946	5.19312	2.06801e-07	0.011145	-/+
ENSBTAG00000011121	ENSBTAG00000018053	CLCN4	RAB22A	-0.996296	1.60045e-06	0.483274	0.27192	5.1931	2.0682e-07	0.011145	-/0
ENSBTAG00000000745	ENSBTAG00000011635	AQP1	CENPN	0.793062	0.0333527	-0.988854	2.50417e-05	-5.19263	2.07348e-07	0.0111483	+/-
ENSBTAG00000000527	ENSBTAG00000007258	ZFAND3	GAD1	0.247756	0.592186	-0.997856	4.081e-07	-5.19259	2.07391e-07	0.0111483	0/-
ENSBTAG00000011529	ENSBTAG00000012319	ATR	KCNE5	0.781673	0.0378827	-0.989498	2.15845e-05	-5.19259	2.07392e-07	0.0111483	+/-
ENSBTAG00000000770	ENSBTAG00000039695	PGM2L1	PPP1R18	0.98983	1.99239e-05	-0.775218	0.0405932	-5.19223	2.07792e-07	0.0111607	+/-
ENSBTAG00000024381	ENSBTAG00000025136	MAN1A1	MYOZ3	0.974521	0.000196318	-0.904464	0.00514363	-5.19206	2.07981e-07	0.0111617	+/-
ENSBTAG00000007756	ENSBTAG00000020735	TFPT	SMG1	0.812168	0.0264678	-0.987582	3.27876e-05	-5.19175	2.08331e-07	0.0111713	+/-
ENSBTAG00000000957	ENSBTAG00000022022	CDKN2AIP	GUCD1	0.827688	0.0215244	-0.986348	4.15187e-05	-5.19135	2.08772e-07	0.0111857	+/-
ENSBTAG00000016804	ENSBTAG00000020455	LYST	ITPR1	-0.938424	0.00174784	0.96	0.000601484	5.19101	2.09161e-07	0.0111914	-/+
ENSBTAG00000000291	ENSBTAG00000001931	DHTKD1	TRABD	0.967096	0.000370588	-0.92533	0.00281009	-5.1905	2.09726e-07	0.0111914	+/-
ENSBTAG00000018527	ENSBTAG00000054400	HDGFL3	NKAIN3	0.956716	0.000731336	-0.943015	0.00144367	-5.19049	2.09746e-07	0.0111914	+/-
ENSBTAG00000002377	ENSBTAG00000011544	PSMB2	GAPVD1	0.809485	0.0273808	-0.987748	3.17025e-05	-5.19027	2.09984e-07	0.0111914	+/-
ENSBTAG00000015536	ENSBTAG00000025778	CPNE3	EMC9	0.759135	0.0477989	-0.990565	1.65247e-05	-5.19021	2.10055e-07	0.0111914	+/-
ENSBTAG00000013992	ENSBTAG00000014792	ACYP1	MAP4K5	0.964986	0.00043237	-0.929713	0.00242149	-5.1902	2.10074e-07	0.0111914	+/-
ENSBTAG00000006751	ENSBTAG00000013420	TENT2	FSD1L	-0.925185	0.00282357	0.967144	0.000369243	5.19013	2.10151e-07	0.0111914	-/+
ENSBTAG00000008730	ENSBTAG00000012067	SFXN4	EPG5	0.901866	0.0054926	-0.97515	0.000184484	-5.19003	2.10263e-07	0.0111914	+/-
ENSBTAG00000007160	ENSBTAG00000039992	CDK4	TUBA1C	-0.96222	0.000522123	0.934754	0.00201598	5.18989	2.10418e-07	0.0111914	-/+
ENSBTAG00000002829	ENSBTAG00000003968	TCP1	UBP1	0.99189	1.1326e-05	-0.77098	0.042429	-5.1893	2.11081e-07	0.0112115	+/-
ENSBTAG00000007121	ENSBTAG00000026953	TK1	TRIP11	0.985441	4.87424e-05	-0.837174	0.0187841	-5.18922	2.11174e-07	0.0112115	+/-
ENSBTAG00000009155	ENSBTAG00000044033	SCN5A	EDIL3	0.971211	0.000265942	-0.914764	0.00388948	-5.18899	2.11443e-07	0.0112115	+/-
ENSBTAG00000018948	ENSBTAG00000044006	HIF3A	GINS2	0.994183	4.94234e-06	-0.770879	0.0424733	-5.18895	2.11481e-07	0.0112115	+/-
ENSBTAG00000031044	ENSBTAG00000046512	MIGA1	XIRP1	0.914256	0.00394658	-0.971361	0.000262516	-5.18834	2.12177e-07	0.0112121	+/-
ENSBTAG00000000988	ENSBTAG00000016484	BRCA2	ATP11C	-0.915779	0.00377678	0.97082	0.000275003	5.18816	2.12384e-07	0.0112121	-/+
ENSBTAG00000004925	ENSBTAG00000016526	ENSBTAG00000004925	PIH1D1	0.925049	0.00283617	-0.967113	0.000370106	-5.18812	2.12426e-07	0.0112121	+/-
ENSBTAG00000020233	ENSBTAG00000055120	CCDC186	OPHN1	-0.897001	0.00618221	0.976304	0.000163916	5.18802	2.12538e-07	0.0112121	-/+
ENSBTAG00000002683	ENSBTAG00000009125	PFKP	ALDH1A3	-0.816777	0.0249394	0.987171	3.55601e-05	5.18794	2.1263e-07	0.0112121	-/+
ENSBTAG00000015853	ENSBTAG00000019812	SDHC	MCRIP1	-0.981566	8.77361e-05	0.869132	0.0110761	5.1877	2.12912e-07	0.0112121	-/+
ENSBTAG00000002295	ENSBTAG00000017839	ATF2	TIAM1	-0.770452	0.0426608	0.995358	2.8127e-06	5.18747	2.13176e-07	0.0112121	-/+
ENSBTAG00000013371	ENSBTAG00000021543	RUBCNL	MDFIC	0.932921	0.00215839	-0.963135	0.000491318	-5.1873	2.13364e-07	0.0112121	+/-
ENSBTAG00000005979	ENSBTAG00000012394	HELLS	CCDC85A	-0.972997	0.000226823	0.909075	0.00455698	5.18711	2.13583e-07	0.0112121	-/+
ENSBTAG00000005465	ENSBTAG00000014904	NDUFA9	SIRT5	-0.783389	0.0371794	0.98932	2.25092e-05	5.18689	2.1383e-07	0.0112121	-/+
ENSBTAG00000017890	ENSBTAG00000052466	ZMAT5	ENSBTAG00000052466	-0.894551	0.00654747	0.976836	0.000154904	5.18675	2.13991e-07	0.0112121	-/+
ENSBTAG00000021830	ENSBTAG00000040521	ENPP1	SAMD14	-0.988448	2.73783e-05	0.798128	0.03144	5.18671	2.14039e-07	0.0112121	-/+
ENSBTAG00000013336	ENSBTAG00000049306	EYA2	MSRB1	-0.902345	0.00542733	0.974907	0.000189003	5.18669	2.14063e-07	0.0112121	-/+
ENSBTAG00000004283	ENSBTAG00000018577	PPFIBP1	SLC7A1	-0.983325	6.83528e-05	0.855936	0.0139789	5.18626	2.14559e-07	0.0112121	-/+
ENSBTAG00000010419	ENSBTAG00000018846	CYP2R1	CLN5	-0.955213	0.000795872	0.94459	0.00134716	5.18618	2.14653e-07	0.0112121	-/+
ENSBTAG00000012030	ENSBTAG00000045703	TTLL1	COX15	0.921147	0.00321294	-0.968685	0.000327728	-5.186	2.14858e-07	0.0112121	+/-
ENSBTAG00000003040	ENSBTAG00000014230	RALGAPB	VRK1	-0.324264	0.477991	-0.999334	2.19859e-08	-5.18598	2.14887e-07	0.0112121	0/-
ENSBTAG00000017473	ENSBTAG00000053003	LAMC3	GPX4	0.955407	0.000787353	-0.944334	0.00136258	-5.18597	2.14892e-07	0.0112121	+/-
ENSBTAG00000001435	ENSBTAG00000016716	ARL6IP6	RRS1	0.963861	0.000467673	-0.931458	0.00227619	-5.18583	2.15053e-07	0.0112121	+/-
ENSBTAG00000001509	ENSBTAG00000018362	ELK3	TMEM109	0.583793	0.168784	-0.995042	3.31536e-06	-5.18581	2.15075e-07	0.0112121	0/-
ENSBTAG00000014227	ENSBTAG00000019281	NDFIP2	MCRS1	0.960004	0.000601347	-0.937978	0.00177926	-5.1858	2.1509e-07	0.0112121	+/-
ENSBTAG00000002352	ENSBTAG00000014357	GGA2	SDC2	0.778258	0.0393035	-0.989577	2.11853e-05	-5.18558	2.15348e-07	0.0112165	+/-
ENSBTAG00000012335	ENSBTAG00000050654	UBA7	ENSBTAG00000050654	-0.987875	3.08903e-05	0.806355	0.0284682	5.18493	2.16092e-07	0.011242	-/+
ENSBTAG00000032372	ENSBTAG00000048565	HASPIN	BASP1	-0.93629	0.00190102	0.961023	0.000564091	5.18481	2.1623e-07	0.011242	-/+
ENSBTAG00000000201	ENSBTAG00000052626	LTN1	ENSBTAG00000052626	-0.82879	0.0211951	0.98612	4.32682e-05	5.18453	2.16565e-07	0.011242	-/+
ENSBTAG00000010995	ENSBTAG00000014468	CINP	AP1S1	-0.933679	0.00209878	0.962559	0.000510567	5.18445	2.16653e-07	0.011242	-/+
ENSBTAG00000004970	ENSBTAG00000013118	LRRC24	CD86	-0.949552	0.00106839	0.950665	0.00101106	5.18429	2.16842e-07	0.011242	-/+
ENSBTAG00000006439	ENSBTAG00000039620	DOCK11	SAPCD1	0.966154	0.000397454	-0.926744	0.002681	-5.18427	2.16868e-07	0.011242	+/-
ENSBTAG00000020001	ENSBTAG00000049022	MEIOB	bta-mir-12048	0.956163	0.000754712	-0.943217	0.00143104	-5.18389	2.17303e-07	0.0112521	+/-
ENSBTAG00000012771	ENSBTAG00000016253	CSF1R	G6PC3	-0.978028	0.000135834	0.888649	0.00747787	5.1838	2.17406e-07	0.0112521	-/+
ENSBTAG00000000322	ENSBTAG00000017970	CD2AP	ZYX	0.749562	0.0523967	-0.990882	1.51751e-05	-5.18305	2.18283e-07	0.0112885	0/-
ENSBTAG00000000569	ENSBTAG00000020650	HES1	ADCYAP1	-0.995881	2.08725e-06	0.517738	0.233961	5.18283	2.18547e-07	0.0112898	-/0
ENSBTAG00000018646	ENSBTAG00000021991	ATP6V1B2	TMEFF1	0.973127	0.00022411	-0.908107	0.00467668	-5.18274	2.18653e-07	0.0112898	+/-
ENSBTAG00000009035	ENSBTAG00000032844	CENPE	GPR85	-0.916224	0.00372798	0.970429	0.000284243	5.18252	2.18904e-07	0.0112938	-/+
ENSBTAG00000005062	ENSBTAG00000050925	TEC	ENSBTAG00000050925	0.683978	0.0901499	-0.993029	7.76309e-06	-5.18223	2.19244e-07	0.0113025	0/-
ENSBTAG00000010244	ENSBTAG00000046757	CLIC5	GTF2H4	0.897432	0.00611921	-0.976001	0.000169171	-5.18207	2.19439e-07	0.0113036	+/-
ENSBTAG00000004792	ENSBTAG00000046223	CHMP4C	ANAPC2	-0.927641	0.00260096	0.965591	0.00041408	5.18143	2.20195e-07	0.0113336	-/+
ENSBTAG00000013669	ENSBTAG00000021452	KIF22	TRANK1	0.979736	0.000111059	-0.879292	0.00910158	-5.18106	2.20624e-07	0.0113468	+/-
ENSBTAG00000013371	ENSBTAG00000014610	RUBCNL	GPAA1	-0.910712	0.00435847	0.972235	0.000243065	5.18062	2.2115e-07	0.0113583	-/+
ENSBTAG00000001539	ENSBTAG00000008129	SAV1	CLSTN3	-0.768467	0.043539	0.993068	7.65612e-06	5.18058	2.21195e-07	0.0113583	-/+
ENSBTAG00000007300	ENSBTAG00000022004	FHL3	FLNB	0.882119	0.00859151	-0.979195	0.000118575	-5.18009	2.2178e-07	0.0113794	+/-
ENSBTAG00000015536	ENSBTAG00000045789	CPNE3	TNNT2	0.678345	0.0939023	-0.99315	7.43242e-06	-5.17975	2.22189e-07	0.0113805	0/-
ENSBTAG00000000195	ENSBTAG00000008943	ENSBTAG00000000195	ZSCAN12	-0.901694	0.00551619	0.97483	0.000190455	5.17955	2.22421e-07	0.0113805	-/+
ENSBTAG00000001652	ENSBTAG00000053856	SLCO3A1	ENSBTAG00000053856	0.95071	0.00100876	-0.949157	0.00108919	-5.1793	2.22724e-07	0.0113805	+/-
ENSBTAG00000007414	ENSBTAG00000015920	PAPOLG	TMEM147	0.350106	0.441389	-0.997265	7.50365e-07	-5.17918	2.22857e-07	0.0113805	0/-
ENSBTAG00000016526	ENSBTAG00000025571	PIH1D1	MRPS18A	-0.955607	0.000778622	0.943559	0.00140986	5.17918	2.22866e-07	0.0113805	-/+
ENSBTAG00000017986	ENSBTAG00000038337	GLIS1	MZB1	0.412598	0.357619	-0.996833	1.08199e-06	-5.17893	2.23162e-07	0.0113805	0/-
ENSBTAG00000017430	ENSBTAG00000018254	PNCK	CDKN1B	0.979782	0.000110423	-0.878627	0.00922403	-5.17858	2.23583e-07	0.0113805	+/-
ENSBTAG00000006177	ENSBTAG00000007181	ZDHHC20	KIFC3	0.875844	0.0097467	-0.980258	0.000104074	-5.17849	2.23688e-07	0.0113805	+/-
ENSBTAG00000017664	ENSBTAG00000049808	HGF	ENSBTAG00000049808	-0.963699	0.000472881	0.931066	0.00230836	5.17844	2.23747e-07	0.0113805	-/+
ENSBTAG00000021202	ENSBTAG00000039334	ACOT7	ENSBTAG00000039334	-0.767806	0.0438336	0.996659	1.23709e-06	5.1783	2.23915e-07	0.0113805	-/+
ENSBTAG00000017473	ENSBTAG00000018417	LAMC3	PSMF1	0.782855	0.0373977	-0.98922	2.30407e-05	-5.17829	2.23934e-07	0.0113805	+/-
ENSBTAG00000010158	ENSBTAG00000038737	NOS1AP	P2RY6	-0.83881	0.0183329	0.985052	5.20496e-05	5.17823	2.24005e-07	0.0113805	-/+
ENSBTAG00000007836	ENSBTAG00000040551	PPA1	ZBTB1	0.743151	0.0556053	-0.991077	1.43779e-05	-5.17795	2.24342e-07	0.0113805	0/-
ENSBTAG00000001593	ENSBTAG00000021939	OGFOD2	ELAC2	-0.769892	0.0429075	0.989893	1.96189e-05	5.17794	2.24349e-07	0.0113805	-/+
ENSBTAG00000009396	ENSBTAG00000012938	EXO1	JARID2	-0.819528	0.0240517	0.986771	3.83842e-05	5.17789	2.2441e-07	0.0113805	-/+
ENSBTAG00000003199	ENSBTAG00000049383	SLC35C1	LSAMP	0.859468	0.0131639	-0.982671	7.52262e-05	-5.17772	2.24608e-07	0.0113817	+/-
ENSBTAG00000013303	ENSBTAG00000037566	ACSS2	ZNF500	0.905836	0.00496483	-0.973599	0.00021445	-5.17733	2.25082e-07	0.0113957	+/-
ENSBTAG00000018898	ENSBTAG00000042713	ARID4A	SNORA28	-0.94257	0.00147164	0.956247	0.000751142	5.17703	2.25447e-07	0.0113957	-/+
ENSBTAG00000012623	ENSBTAG00000027924	NDP	SNX18	-0.983062	7.10672e-05	0.856292	0.0138956	5.177	2.25487e-07	0.0113957	-/+
ENSBTAG00000003200	ENSBTAG00000024803	ENSBTAG00000003200	ENDOD1	-0.926897	0.00266731	0.965728	0.000410011	5.17678	2.25752e-07	0.0113957	-/+
ENSBTAG00000040551	ENSBTAG00000046019	ZBTB1	SDHA	0.866471	0.0116305	-0.981678	8.64234e-05	-5.17677	2.25756e-07	0.0113957	+/-
ENSBTAG00000010444	ENSBTAG00000015504	ERBB3	ZNF131	0.405272	0.367069	-0.996877	1.04503e-06	-5.17634	2.26276e-07	0.011411	0/-
ENSBTAG00000009012	ENSBTAG00000047491	PTX3	CACNA1S	0.829233	0.0210635	-0.985918	4.48559e-05	-5.17624	2.26408e-07	0.011411	+/-
ENSBTAG00000007167	ENSBTAG00000025426	ZMYM5	NSD1	-0.962951	0.000497407	0.932149	0.00222013	5.17534	2.27493e-07	0.0114386	-/+
ENSBTAG00000004871	ENSBTAG00000006486	NDUFV2	TSEN34	-0.990754	1.57114e-05	0.750186	0.05209	5.17518	2.2769e-07	0.0114386	-/0
ENSBTAG00000019972	ENSBTAG00000026993	TEPSIN	TMBIM4	-0.988286	2.83468e-05	0.797699	0.0315997	5.17513	2.27758e-07	0.0114386	-/+
ENSBTAG00000014960	ENSBTAG00000055051	SCHIP1	RNF125	0.958149	0.000672848	-0.939823	0.00165151	-5.1751	2.27788e-07	0.0114386	+/-
ENSBTAG00000002970	ENSBTAG00000032872	INTS6	THOC7	0.800554	0.0305465	-0.988099	2.94853e-05	-5.17507	2.27829e-07	0.0114386	+/-
ENSBTAG00000005905	ENSBTAG00000010622	TOPORS	TRIM46	-0.934533	0.00203284	0.961557	0.000545113	5.17489	2.28043e-07	0.0114386	-/+
ENSBTAG00000001471	ENSBTAG00000010348	POC1A	GATD1	-0.986302	4.18686e-05	0.824486	0.0224971	5.1747	2.2828e-07	0.0114386	-/+
ENSBTAG00000011998	ENSBTAG00000027932	DUT	BIRC6	-0.301682	0.510833	-0.999288	2.59406e-08	-5.17458	2.2843e-07	0.0114386	0/-
ENSBTAG00000002048	ENSBTAG00000024781	PTPN11	MRPL17	0.518348	0.233313	-0.995824	2.15924e-06	-5.17439	2.2866e-07	0.0114386	0/-
ENSBTAG00000008034	ENSBTAG00000008584	LMAN2	CLN8	-0.879152	0.00912723	0.979569	0.000113343	5.17435	2.28704e-07	0.0114386	-/+
ENSBTAG00000006722	ENSBTAG00000013505	FGF16	IQCA1	0.924633	0.00287501	-0.966641	0.000383412	-5.17382	2.2935e-07	0.0114622	+/-
ENSBTAG00000002799	ENSBTAG00000014967	SLC39A5	PAX7	-0.956977	0.000720479	0.941239	0.00155731	5.1725	2.30984e-07	0.011521	-/+
ENSBTAG00000004729	ENSBTAG00000021537	PKMYT1	RWDD3	-0.860964	0.0128273	0.982341	7.88455e-05	5.1724	2.31107e-07	0.011521	-/+
ENSBTAG00000000697	ENSBTAG00000004860	RRP8	SLC27A6	-0.957947	0.000680917	0.93988	0.00164764	5.17232	2.31208e-07	0.011521	-/+
ENSBTAG00000004261	ENSBTAG00000009121	SPON2	STAG2	-0.820743	0.0236653	0.986568	3.98693e-05	5.1723	2.31232e-07	0.011521	-/+
ENSBTAG00000012338	ENSBTAG00000014435	FAH	TCF19	-0.88282	0.00846769	0.978811	0.000124105	5.17148	2.32247e-07	0.0115464	-/+
ENSBTAG00000000569	ENSBTAG00000006080	HES1	MAST1	-0.996922	1.00764e-06	0.396246	0.378853	5.17146	2.32267e-07	0.0115464	-/0
ENSBTAG00000006353	ENSBTAG00000016643	TXNL4B	CYB561D1	0.976488	0.000160765	-0.893855	0.00665349	-5.17116	2.32645e-07	0.0115464	+/-
ENSBTAG00000049306	ENSBTAG00000050233	MSRB1	PRRG1	0.982367	7.85533e-05	-0.860527	0.0129251	-5.17108	2.32746e-07	0.0115464	+/-
ENSBTAG00000017184	ENSBTAG00000019633	ZBTB33	SHROOM3	0.962198	0.000522879	-0.933091	0.00214494	-5.17107	2.32763e-07	0.0115464	+/-
ENSBTAG00000020106	ENSBTAG00000047889	AP2M1	bta-mir-323b	-0.923532	0.00297935	0.967004	0.000373154	5.17102	2.32817e-07	0.0115464	-/+
ENSBTAG00000006587	ENSBTAG00000011500	ZNF367	CASQ2	0.801111	0.0303434	-0.987991	3.01574e-05	-5.17083	2.33052e-07	0.0115464	+/-
ENSBTAG00000007814	ENSBTAG00000024803	WWTR1	ENDOD1	-0.955786	0.000770862	0.942662	0.00146581	5.17063	2.33305e-07	0.0115464	-/+
ENSBTAG00000012470	ENSBTAG00000038375	SNAPIN	STOM	0.984606	5.60065e-05	-0.841583	0.0175821	-5.17061	2.33329e-07	0.0115464	+/-
ENSBTAG00000017184	ENSBTAG00000030520	ZBTB33	PROB1	0.962566	0.000510337	-0.932358	0.00220332	-5.17014	2.33913e-07	0.0115607	+/-
ENSBTAG00000000322	ENSBTAG00000038865	CD2AP	TCEA3	0.747445	0.053445	-0.9908	1.55149e-05	-5.16994	2.34172e-07	0.0115607	0/-
ENSBTAG00000005691	ENSBTAG00000039334	FGF2	ENSBTAG00000039334	0.801037	0.0303705	-0.987979	3.02372e-05	-5.16979	2.34363e-07	0.0115607	+/-
ENSBTAG00000005069	ENSBTAG00000012394	TM7SF2	CCDC85A	0.976571	0.00015935	-0.893284	0.00674125	-5.16969	2.34479e-07	0.0115607	+/-
ENSBTAG00000002006	ENSBTAG00000009663	THBS1	YBX3	0.61725	0.139749	-0.99437	4.5548e-06	-5.16967	2.34503e-07	0.0115607	0/-
ENSBTAG00000001890	ENSBTAG00000008006	RUBCN	RASGRP3	-0.956672	0.00073318	0.941367	0.0015489	5.169	2.35353e-07	0.0115888	-/+
ENSBTAG00000008964	ENSBTAG00000050130	DTD1	SNRPE	-0.975681	0.000174842	0.89682	0.00620874	5.16815	2.36428e-07	0.0115888	-/+
ENSBTAG00000024801	ENSBTAG00000030775	RANBP17	PCBP3	0.972051	0.00024708	-0.909755	0.00447394	-5.16799	2.36622e-07	0.0115888	+/-
ENSBTAG00000003322	ENSBTAG00000038186	TTLL7	GLRX	0.97473	0.000192343	-0.900533	0.00567681	-5.16798	2.36641e-07	0.0115888	+/-
ENSBTAG00000001728	ENSBTAG00000038865	IGSF10	TCEA3	0.940936	0.00157716	-0.95693	0.000722425	-5.16797	2.36647e-07	0.0115888	+/-
ENSBTAG00000013612	ENSBTAG00000021461	MBLAC2	PSMD3	0.981159	9.26472e-05	-0.868397	0.0112278	-5.16784	2.36813e-07	0.0115888	+/-
ENSBTAG00000008943	ENSBTAG00000009131	ZSCAN12	TTC37	-0.886112	0.00789998	0.978053	0.000135449	5.16774	2.36945e-07	0.0115888	-/+
ENSBTAG00000012779	ENSBTAG00000016738	FAM49A	DTX1	0.932251	0.00221191	-0.962492	0.000512852	-5.16756	2.37169e-07	0.0115888	+/-
ENSBTAG00000000676	ENSBTAG00000025029	DOP1A	MAN2A1	-0.92717	0.00264283	0.965148	0.000427439	5.16746	2.37302e-07	0.0115888	-/+
ENSBTAG00000005915	ENSBTAG00000013303	SFMBT2	ACSS2	-0.953394	0.00087825	0.945348	0.00130206	5.16741	2.37365e-07	0.0115888	-/+
ENSBTAG00000000939	ENSBTAG00000004172	KIF16B	SETD1B	-0.989456	2.18013e-05	0.775451	0.0404935	5.16739	2.37379e-07	0.0115888	-/+
ENSBTAG00000014150	ENSBTAG00000019725	C11H9orf16	UBE4A	-0.0131101	0.977745	-0.998695	1.18093e-07	-5.16738	2.37397e-07	0.0115888	0/-
ENSBTAG00000014792	ENSBTAG00000033721	MAP4K5	RLBP1	0.979702	0.000111525	-0.877266	0.00947753	-5.16733	2.37459e-07	0.0115888	+/-
ENSBTAG00000012259	ENSBTAG00000016752	PNPO	ASB10	0.945125	0.00131522	-0.953575	0.000869849	-5.16726	2.37551e-07	0.0115888	+/-
ENSBTAG00000021808	ENSBTAG00000047491	CACNB3	CACNA1S	-0.968097	0.000343219	0.920533	0.00327471	5.16693	2.37971e-07	0.0115927	-/+
ENSBTAG00000000988	ENSBTAG00000009778	BRCA2	KRAS	-0.941025	0.00157129	0.956801	0.000727781	5.16692	2.37986e-07	0.0115927	-/+
ENSBTAG00000019980	ENSBTAG00000039766	DGKI	FBRSL1	0.980517	0.000100707	-0.872289	0.0104386	-5.16662	2.38361e-07	0.0115942	+/-
ENSBTAG00000000623	ENSBTAG00000009933	CPEB1	DTX3L	-0.925313	0.00281169	0.965992	0.0004022	5.16662	2.38371e-07	0.0115942	-/+
ENSBTAG00000013580	ENSBTAG00000017189	KDM3A	POLE4	0.325154	0.476713	-0.997366	6.82968e-07	-5.16602	2.39126e-07	0.0116223	0/-
ENSBTAG00000018438	ENSBTAG00000024381	RRAGD	MAN1A1	0.885318	0.00803479	-0.978136	0.000134178	-5.16524	2.40134e-07	0.0116548	+/-
ENSBTAG00000021076	ENSBTAG00000052626	TNRC6B	ENSBTAG00000052626	-0.911866	0.00422178	0.971248	0.000265099	5.16519	2.40194e-07	0.0116548	-/+
ENSBTAG00000009362	ENSBTAG00000010668	SYNE1	GEMIN7	-0.920254	0.00330308	0.96812	0.000342597	5.16487	2.40608e-07	0.0116548	-/+
ENSBTAG00000004552	ENSBTAG00000026403	PBXIP1	CREBBP	0.938646	0.00173233	-0.958371	0.000664042	-5.16482	2.40674e-07	0.0116548	+/-
ENSBTAG00000013118	ENSBTAG00000013468	CD86	AHNAK	0.991286	1.35493e-05	-0.763829	0.045629	-5.1647	2.40825e-07	0.0116548	+/-
ENSBTAG00000011805	ENSBTAG00000020413	PLIN3	APBA2	-0.957219	0.000710479	0.94027	0.00162139	5.16467	2.40866e-07	0.0116548	-/+
ENSBTAG00000002103	ENSBTAG00000038428	PLCG2	RELB	-0.985993	4.42609e-05	0.825749	0.0221105	5.16442	2.41184e-07	0.0116616	-/+
ENSBTAG00000018053	ENSBTAG00000048565	RAB22A	BASP1	-0.990251	1.79297e-05	0.758292	0.0481946	5.16416	2.41519e-07	0.0116659	-/+
ENSBTAG00000013316	ENSBTAG00000023343	BRPF3	RPL28	0.425854	0.340778	-0.996661	1.23544e-06	-5.16408	2.41629e-07	0.0116659	0/-
ENSBTAG00000010265	ENSBTAG00000040551	MGST3	ZBTB1	0.729179	0.0629589	-0.991433	1.29863e-05	-5.16377	2.42022e-07	0.0116677	0/-
ENSBTAG00000004294	ENSBTAG00000023417	EVI5L	RUVBL2	-0.898784	0.00592396	0.975037	0.000186572	5.16377	2.42023e-07	0.0116677	-/+
ENSBTAG00000000819	ENSBTAG00000001977	RFX3	YIPF6	-0.962942	0.000497728	0.931065	0.00230851	5.16355	2.4231e-07	0.0116729	-/+
ENSBTAG00000014357	ENSBTAG00000020087	SDC2	CAMK2A	0.812241	0.0264431	-0.987055	3.63672e-05	-5.16248	2.43705e-07	0.0117203	+/-
ENSBTAG00000000531	ENSBTAG00000005724	ENSBTAG00000000531	SYTL4	0.440677	0.322357	-0.996529	1.36085e-06	-5.16247	2.4371e-07	0.0117203	0/-
ENSBTAG00000018270	ENSBTAG00000055077	NFATC2	MRPL33	0.947095	0.00120163	-0.951515	0.000968497	-5.16238	2.43832e-07	0.0117203	+/-
ENSBTAG00000015326	ENSBTAG00000045593	GSDME	EARS2	-0.962776	0.000503267	0.93123	0.00229488	5.16209	2.44203e-07	0.0117295	-/+
ENSBTAG00000024801	ENSBTAG00000051898	RANBP17	FGF7	-0.998184	2.69572e-07	0.147229	0.752756	5.16196	2.44384e-07	0.0117296	-/0
ENSBTAG00000004803	ENSBTAG00000018088	NTAN1	SETBP1	0.493147	0.260778	-0.996027	1.90682e-06	-5.16176	2.44643e-07	0.0117316	0/-
ENSBTAG00000005583	ENSBTAG00000021183	HYI	MAP3K21	0.710143	0.0737761	-0.992055	1.0761e-05	-5.16139	2.45119e-07	0.0117316	0/-
ENSBTAG00000035844	ENSBTAG00000044159	PLAAT1	C17H4orf33	0.925567	0.00278819	-0.965618	0.000413279	-5.16124	2.45313e-07	0.0117316	+/-
ENSBTAG00000009679	ENSBTAG00000013921	PLEKHG1	CKM	0.889198	0.0073883	-0.977205	0.000148843	-5.16122	2.45351e-07	0.0117316	+/-
ENSBTAG00000004929	ENSBTAG00000014713	C20H5orf51	RARRES1	0.354121	0.435799	-0.997168	8.18264e-07	-5.16112	2.4548e-07	0.0117316	0/-
ENSBTAG00000013371	ENSBTAG00000036078	RUBCNL	EMP1	0.899382	0.00583884	-0.974785	0.000191295	-5.16098	2.45659e-07	0.0117316	+/-
ENSBTAG00000002094	ENSBTAG00000019695	ATP5MF	RLF	0.82891	0.0211593	-0.98564	4.71e-05	-5.16082	2.45864e-07	0.0117316	+/-
ENSBTAG00000000579	ENSBTAG00000052391	NIPBL	ENSBTAG00000052391	-0.853947	0.0144501	0.982968	7.20519e-05	5.16072	2.46002e-07	0.0117316	-/+
ENSBTAG00000049091	ENSBTAG00000053679	SIX4	ZFP14	-0.966752	0.000380257	0.923014	0.00302927	5.16059	2.46175e-07	0.0117316	-/+
ENSBTAG00000013315	ENSBTAG00000020938	ATP5F1B	TWF1	0.810238	0.0271229	-0.987169	3.55693e-05	-5.16052	2.46261e-07	0.0117316	+/-
ENSBTAG00000009727	ENSBTAG00000016528	ADIPOR1	NOC2L	-0.762555	0.0462124	0.990356	1.74541e-05	5.16039	2.46441e-07	0.0117316	-/+
ENSBTAG00000037941	ENSBTAG00000048122	QTRT1	CFD	-0.762525	0.0462264	0.990616	1.63011e-05	5.16028	2.46576e-07	0.0117316	-/+
ENSBTAG00000004416	ENSBTAG00000048804	NUDC	ENSBTAG00000048804	0.916594	0.00368774	-0.969348	0.00031077	-5.16	2.46953e-07	0.0117371	+/-
ENSBTAG00000003952	ENSBTAG00000008533	FBXL2	GLCCI1	0.912641	0.00413127	-0.970765	0.000276297	-5.15978	2.47242e-07	0.0117371	+/-
ENSBTAG00000004472	ENSBTAG00000051907	ENSBTAG00000004472	CYBA	-0.978543	0.000128042	0.882383	0.00854478	5.15972	2.47326e-07	0.0117371	-/+
ENSBTAG00000017146	ENSBTAG00000020661	GRIK4	ABCA1	0.72336	0.0661679	-0.991592	1.23935e-05	-5.15965	2.4741e-07	0.0117371	0/-
ENSBTAG00000009691	ENSBTAG00000013078	SH2B2	DNAH11	-0.864609	0.0120276	0.981491	8.86321e-05	5.15904	2.48215e-07	0.0117601	-/+
ENSBTAG00000004757	ENSBTAG00000017112	LTBP4	CDYL2	-0.917381	0.00360295	0.969006	0.000319459	5.15901	2.48254e-07	0.0117601	-/+
ENSBTAG00000000569	ENSBTAG00000043948	HES1	HCN1	-0.978046	0.000135553	0.884753	0.00813148	5.15862	2.48771e-07	0.0117761	-/+
ENSBTAG00000006177	ENSBTAG00000017710	ZDHHC20	ECHS1	0.862851	0.0124095	-0.981728	8.5838e-05	-5.15843	2.49023e-07	0.0117794	+/-
ENSBTAG00000006204	ENSBTAG00000009396	XPNPEP3	EXO1	-0.93243	0.00219752	0.961896	0.000533268	5.15815	2.49399e-07	0.0117847	-/+
ENSBTAG00000008314	ENSBTAG00000024781	SDHB	MRPL17	-0.849897	0.0154376	0.983395	6.76399e-05	5.15792	2.49708e-07	0.0117847	-/+
ENSBTAG00000007876	ENSBTAG00000049341	MAPK8	SERTAD2	-0.90482	0.00509691	0.97317	0.000223216	5.15782	2.49843e-07	0.0117847	-/+
ENSBTAG00000003740	ENSBTAG00000035230	KDM6A	TOR1AIP2	-0.984935	5.30706e-05	0.835645	0.0192116	5.1577	2.49996e-07	0.0117847	-/+
ENSBTAG00000000569	ENSBTAG00000040399	HES1	VWA5B2	-0.995377	2.78429e-06	0.546423	0.204404	5.15768	2.50034e-07	0.0117847	-/0
ENSBTAG00000025099	ENSBTAG00000051910	RNF145	FGF10	-0.968757	0.000325861	0.917833	0.00355478	5.15732	2.50511e-07	0.0117987	-/+
ENSBTAG00000001708	ENSBTAG00000008497	TTLL12	RGS14	-0.839579	0.0181227	0.984517	5.68141e-05	5.15686	2.51124e-07	0.0118078	-/+
ENSBTAG00000000672	ENSBTAG00000009366	OTULINL	ARF5	-0.970268	0.000288116	0.913713	0.00400817	5.1568	2.5121e-07	0.0118078	-/+
ENSBTAG00000006177	ENSBTAG00000051541	ZDHHC20	COLQ	0.841895	0.0174988	-0.984271	5.90957e-05	-5.15677	2.51247e-07	0.0118078	+/-
ENSBTAG00000008120	ENSBTAG00000020296	TMEM199	UBR3	0.937024	0.0018475	-0.958978	0.000640304	-5.15638	2.51774e-07	0.0118111	+/-
ENSBTAG00000013505	ENSBTAG00000016224	IQCA1	RPS7	0.991259	1.36573e-05	-0.761363	0.0467621	-5.15637	2.51788e-07	0.0118111	+/-
ENSBTAG00000007184	ENSBTAG00000019545	NUDT7	ENSBTAG00000019545	-0.944834	0.0013325	0.953117	0.000891223	5.15631	2.51859e-07	0.0118111	-/+
ENSBTAG00000014881	ENSBTAG00000055110	PHF23	ENSBTAG00000055110	0.627795	0.131168	-0.994061	5.20491e-06	-5.15613	2.52106e-07	0.0118142	0/-
ENSBTAG00000003100	ENSBTAG00000020747	SMTN	ASS1	-0.970196	0.000289856	0.913822	0.00399576	5.15599	2.52293e-07	0.0118145	-/+
ENSBTAG00000004475	ENSBTAG00000053023	CDK5R1	LRRC74B	-0.955552	0.000781026	0.94166	0.00152986	5.15419	2.54731e-07	0.0119142	-/+
ENSBTAG00000019139	ENSBTAG00000035230	PHF3	TOR1AIP2	-0.970911	0.000272891	0.911546	0.00425938	5.15415	2.54785e-07	0.0119142	-/+
ENSBTAG00000010601	ENSBTAG00000012063	DOLK	E2F4	-0.883142	0.00841119	0.978222	0.000132863	5.15396	2.55044e-07	0.0119156	-/+
ENSBTAG00000007779	ENSBTAG00000014440	GTF3C3	PSMA4	0.991785	1.16953e-05	-0.760603	0.0471145	-5.15381	2.55243e-07	0.0119156	+/-
ENSBTAG00000008852	ENSBTAG00000032092	SIGLEC10	CDH11	0.732803	0.0610038	-0.991174	1.39889e-05	-5.15361	2.55514e-07	0.0119156	0/-
ENSBTAG00000024381	ENSBTAG00000047491	MAN1A1	CACNA1S	0.770182	0.0427799	-0.989524	2.14544e-05	-5.15346	2.5572e-07	0.0119156	+/-
ENSBTAG00000010584	ENSBTAG00000050549	AP2S1	KLHL11	0.969097	0.000317128	-0.916496	0.00369839	-5.15327	2.55978e-07	0.0119156	+/-
ENSBTAG00000002368	ENSBTAG00000040244	TULP2	APOL3	-0.983328	6.83148e-05	0.849521	0.0155313	5.15316	2.56129e-07	0.0119156	-/+
ENSBTAG00000001941	ENSBTAG00000021999	SEMA4D	CPT1A	0.979515	0.000114095	-0.876008	0.00971551	-5.15311	2.56208e-07	0.0119156	+/-
ENSBTAG00000000902	ENSBTAG00000004416	OGT	NUDC	0.700359	0.0796951	-0.992266	1.00621e-05	-5.15296	2.56407e-07	0.0119156	0/-
ENSBTAG00000015593	ENSBTAG00000023846	KIAA0753	ENSBTAG00000023846	-0.985462	4.85661e-05	0.829097	0.0211038	5.15291	2.56475e-07	0.0119156	-/+
ENSBTAG00000003199	ENSBTAG00000006743	SLC35C1	RBBP8	-0.270115	0.557983	-0.999214	3.32695e-08	-5.15278	2.56653e-07	0.0119156	0/-
ENSBTAG00000001902	ENSBTAG00000011927	CEP295	RDH5	0.908677	0.00460601	-0.971795	0.00025274	-5.15266	2.56819e-07	0.0119156	+/-
ENSBTAG00000017376	ENSBTAG00000018527	GALNT5	HDGFL3	-0.982847	7.33347e-05	0.853265	0.014614	5.15211	2.57573e-07	0.0119326	-/+
ENSBTAG00000001407	ENSBTAG00000013544	AP3S2	LGALS8	0.84838	0.015817	-0.983432	6.72577e-05	-5.15185	2.57925e-07	0.0119326	+/-
ENSBTAG00000013612	ENSBTAG00000021592	MBLAC2	WRN	-0.954192	0.000841535	0.943198	0.00143223	5.15183	2.57953e-07	0.0119326	-/+
ENSBTAG00000019213	ENSBTAG00000021351	CNNM4	MED12	-0.91663	0.00368386	0.968982	0.00032007	5.15179	2.58018e-07	0.0119326	-/+
ENSBTAG00000007357	ENSBTAG00000038132	CHSY1	AIFM3	0.939225	0.00169228	-0.957199	0.000711315	-5.15168	2.58166e-07	0.0119326	+/-
ENSBTAG00000032092	ENSBTAG00000049369	CDH11	MYMX	0.463629	0.29471	-0.996266	1.6329e-06	-5.1516	2.58279e-07	0.0119326	0/-
ENSBTAG00000000827	ENSBTAG00000016836	TAOK1	PDK1	-0.991583	1.24282e-05	0.720858	0.0675741	5.15146	2.58464e-07	0.0119327	-/0
ENSBTAG00000024822	ENSBTAG00000038745	SETX	CHMP6	0.909035	0.00456187	-0.971618	0.000256706	-5.15108	2.58997e-07	0.0119489	+/-
ENSBTAG00000002944	ENSBTAG00000040551	ATP5MC3	ZBTB1	0.888692	0.00747076	-0.976984	0.000152463	-5.1509	2.59242e-07	0.0119518	+/-
ENSBTAG00000002295	ENSBTAG00000018147	ATF2	NXPH2	-0.986213	4.25528e-05	0.820063	0.0238809	5.15075	2.5944e-07	0.0119524	-/+
ENSBTAG00000009355	ENSBTAG00000025099	SNAP91	RNF145	0.893041	0.00677872	-0.975994	0.000169302	-5.15057	2.59701e-07	0.0119551	+/-
ENSBTAG00000000569	ENSBTAG00000005069	HES1	TM7SF2	-0.985126	5.14107e-05	0.832125	0.0202162	5.15045	2.59863e-07	0.0119551	-/+
ENSBTAG00000007988	ENSBTAG00000010395	STX2	DOCK9	-0.91871	0.00346234	0.968089	0.00034343	5.15004	2.60436e-07	0.011973	-/+
ENSBTAG00000005979	ENSBTAG00000047491	HELLS	CACNA1S	0.973351	0.000219493	-0.903167	0.00531624	-5.14988	2.60655e-07	0.0119747	+/-
ENSBTAG00000002594	ENSBTAG00000005426	ZNF436	PSMC1	0.814892	0.0255585	-0.986611	3.95554e-05	-5.14957	2.61088e-07	0.0119862	+/-
ENSBTAG00000009679	ENSBTAG00000020928	PLEKHG1	ADPRHL1	0.859622	0.013129	-0.981943	8.33418e-05	-5.14921	2.61585e-07	0.0120006	+/-
ENSBTAG00000013614	ENSBTAG00000014968	TMEM38A	ENSBTAG00000014968	-0.997469	6.17857e-07	0.295539	0.519899	5.14806	2.63189e-07	0.0120657	-/0
ENSBTAG00000011805	ENSBTAG00000015796	PLIN3	DNAJC5	-0.954564	0.000824716	0.94242	0.00148115	5.14783	2.63516e-07	0.0120719	-/+
ENSBTAG00000001829	ENSBTAG00000003038	SLC17A9	TAP2	0.568551	0.182912	-0.995	3.38574e-06	-5.14758	2.6387e-07	0.0120719	0/-
ENSBTAG00000005986	ENSBTAG00000021743	SFT2D3	ZNF704	-0.998306	2.26617e-07	0.103012	0.826047	5.14757	2.63879e-07	0.0120719	-/0
ENSBTAG00000009213	ENSBTAG00000039958	TOMM40L	GYS1	-0.982131	8.11905e-05	0.8579	0.0135224	5.14742	2.64088e-07	0.0120731	-/+
ENSBTAG00000017802	ENSBTAG00000052427	THRB	ENSBTAG00000052427	-0.966174	0.000396881	0.922905	0.00303982	5.14715	2.64476e-07	0.0120823	-/+
ENSBTAG00000004742	ENSBTAG00000050933	RUNX1	SHISA4	0.989401	2.20898e-05	-0.770716	0.0425449	-5.147	2.64679e-07	0.0120832	+/-
ENSBTAG00000000415	ENSBTAG00000005724	ERBIN	SYTL4	-0.872198	0.0104567	0.979981	0.000107746	5.1467	2.65105e-07	0.0120865	-/+
ENSBTAG00000002352	ENSBTAG00000004766	GGA2	CLEC18C	-0.975605	0.000176197	0.89412	0.00661305	5.14665	2.65181e-07	0.0120865	-/+
ENSBTAG00000010365	ENSBTAG00000052720	SQOR	ENSBTAG00000052720	-0.954188	0.000841723	0.94279	0.00145775	5.14656	2.65306e-07	0.0120865	-/+
ENSBTAG00000020944	ENSBTAG00000047508	PIEZO1	ZNF580	-0.926225	0.002728	0.964583	0.00044482	5.14643	2.65494e-07	0.0120866	-/+
ENSBTAG00000002948	ENSBTAG00000016484	SETD2	ATP11C	-0.953503	0.000873201	0.943559	0.00140991	5.14566	2.66583e-07	0.0121261	-/+
ENSBTAG00000005069	ENSBTAG00000005470	TM7SF2	BIN3	-0.783957	0.0369483	0.988648	2.62124e-05	5.14555	2.66731e-07	0.0121261	-/+
ENSBTAG00000008112	ENSBTAG00000010617	SHPRH	KRTCAP2	0.320911	0.482818	-0.997313	7.17567e-07	-5.14532	2.67065e-07	0.0121328	0/-
ENSBTAG00000003002	ENSBTAG00000026111	WDR75	LBH	-0.804305	0.0291933	0.98732	3.45358e-05	5.14485	2.67735e-07	0.0121515	-/+
ENSBTAG00000009213	ENSBTAG00000020776	TOMM40L	POLR2E	-0.939591	0.00166726	0.956524	0.000739426	5.14477	2.67847e-07	0.0121515	-/+
ENSBTAG00000017120	ENSBTAG00000035437	PHB	STAG1	0.313761	0.493171	-0.997353	6.91369e-07	-5.14462	2.68069e-07	0.0121531	0/-
ENSBTAG00000012919	ENSBTAG00000047889	MMP15	bta-mir-323b	-0.852483	0.0148029	0.982751	7.43623e-05	5.14407	2.68852e-07	0.0121719	-/+
ENSBTAG00000014181	ENSBTAG00000034992	RNF111	MCTS1	0.932878	0.00216179	-0.960875	0.000569424	-5.14394	2.69033e-07	0.0121719	+/-
ENSBTAG00000008153	ENSBTAG00000009029	CAMSAP2	ENSBTAG00000009029	0.940831	0.00158412	-0.955554	0.000780934	-5.14394	2.69041e-07	0.0121719	+/-
ENSBTAG00000046343	ENSBTAG00000053587	CCNJL	ENSBTAG00000053587	-0.989332	2.24474e-05	0.771103	0.0423751	5.14378	2.6927e-07	0.0121738	-/+
ENSBTAG00000000955	ENSBTAG00000005176	RBM41	GDNF	-0.978321	0.000131364	0.880996	0.00879204	5.14355	2.69597e-07	0.0121802	-/+
ENSBTAG00000001112	ENSBTAG00000004200	SMOX	GTPBP3	0.963092	0.00049273	-0.928849	0.00249545	-5.1433	2.69953e-07	0.0121879	+/-
ENSBTAG00000002224	ENSBTAG00000005503	UHRF1	PRMT2	-0.941408	0.00154624	0.955043	0.00080336	5.14281	2.70661e-07	0.0122085	-/+
ENSBTAG00000006841	ENSBTAG00000035587	LRRC4B	ARRB2	0.887777	0.00762151	-0.976918	0.00015355	-5.14272	2.70793e-07	0.0122085	+/-
ENSBTAG00000037686	ENSBTAG00000044055	SRPX2	THSD7B	-0.962374	0.000516855	0.930117	0.00238739	5.14259	2.7097e-07	0.0122085	-/+
ENSBTAG00000001470	ENSBTAG00000023074	DTX2	C28H1orf198	-0.956467	0.000741806	0.939451	0.00167685	5.14214	2.71629e-07	0.012219	-/+
ENSBTAG00000005800	ENSBTAG00000047613	GRIA1	HTRA3	0.971369	0.000262343	-0.908697	0.00460344	-5.14206	2.71741e-07	0.012219	+/-
ENSBTAG00000000988	ENSBTAG00000020938	BRCA2	TWF1	-0.757073	0.0487697	0.992096	1.06239e-05	5.14205	2.71764e-07	0.012219	-/+
ENSBTAG00000017450	ENSBTAG00000019061	KLHL24	ELF4	-0.887064	0.00773991	0.977027	0.000151746	5.14138	2.72734e-07	0.0122371	-/+
ENSBTAG00000002522	ENSBTAG00000017765	SYT5	GSTM1	-0.991341	1.33367e-05	0.724131	0.0657378	5.14107	2.73182e-07	0.0122371	-/0
ENSBTAG00000002614	ENSBTAG00000012632	RUFY2	TECR	0.93416	0.00206155	-0.959942	0.000603647	-5.14105	2.73205e-07	0.0122371	+/-
ENSBTAG00000008433	ENSBTAG00000012962	PGAP2	SARS1	-0.983757	6.40246e-05	0.84337	0.0171076	5.14105	2.73213e-07	0.0122371	-/+
ENSBTAG00000001575	ENSBTAG00000020296	CALM2	UBR3	0.972939	0.000228038	-0.903449	0.00527845	-5.14103	2.73233e-07	0.0122371	+/-
ENSBTAG00000012646	ENSBTAG00000033835	PLCXD2	MPZ	0.761334	0.0467752	-0.989783	2.01563e-05	-5.14099	2.73288e-07	0.0122371	+/-
ENSBTAG00000005650	ENSBTAG00000013475	SKAP2	TRAF3	-0.969161	0.000315483	0.91489	0.00387531	5.14072	2.73691e-07	0.012241	-/+
ENSBTAG00000001407	ENSBTAG00000022777	AP3S2	CDC42BPA	0.74032	0.0570555	-0.990713	1.58843e-05	-5.14068	2.7375e-07	0.012241	0/-
ENSBTAG00000000169	ENSBTAG00000020115	ASZ1	UBE2O	-0.92969	0.00242347	0.962478	0.000513297	5.14014	2.74539e-07	0.0122679	-/+
ENSBTAG00000014975	ENSBTAG00000015602	SLC4A3	MRNIP	0.913652	0.00401503	-0.969578	0.000305008	-5.13981	2.75012e-07	0.0122706	+/-
ENSBTAG00000014351	ENSBTAG00000054158	EIF2AK4	LCLAT1	-0.756369	0.0491037	0.990186	1.82303e-05	5.13971	2.75156e-07	0.0122706	-/+
ENSBTAG00000001575	ENSBTAG00000014380	CALM2	MCM2	-0.991846	1.14812e-05	0.709002	0.0744542	5.13971	2.75161e-07	0.0122706	-/0
ENSBTAG00000005905	ENSBTAG00000046553	TOPORS	SECISBP2L	-0.983317	6.84336e-05	0.846865	0.0162014	5.13928	2.75796e-07	0.0122905	-/+
ENSBTAG00000020613	ENSBTAG00000053755	STK16	TMA7	-0.980218	0.000104597	0.869442	0.0110126	5.13908	2.76083e-07	0.0122949	-/+
ENSBTAG00000003395	ENSBTAG00000052790	ZRANB1	ENSBTAG00000052790	0.690872	0.0856669	-0.992393	9.65294e-06	-5.13877	2.76544e-07	0.0123071	0/-
ENSBTAG00000008350	ENSBTAG00000052883	KLHL21	NANOS1	-0.860815	0.0128605	0.981506	8.84535e-05	5.13864	2.76735e-07	0.0123072	-/+
ENSBTAG00000006177	ENSBTAG00000012319	ZDHHC20	KCNE5	0.924303	0.00290607	-0.965111	0.000428565	-5.13834	2.77179e-07	0.0123108	+/-
ENSBTAG00000012205	ENSBTAG00000015334	CPT1C	ZHX1	-0.892246	0.00690236	0.975768	0.000173291	5.13833	2.77191e-07	0.0123108	-/+
ENSBTAG00000009396	ENSBTAG00000011516	EXO1	LRP12	-0.911776	0.00423229	0.970165	0.000290607	5.1379	2.77822e-07	0.0123204	-/+
ENSBTAG00000001728	ENSBTAG00000008350	IGSF10	KLHL21	0.897465	0.00611432	-0.974464	0.000197416	-5.13786	2.77892e-07	0.0123204	+/-
ENSBTAG00000016455	ENSBTAG00000040338	CACHD1	OBSL1	0.737507	0.0585163	-0.990787	1.55716e-05	-5.13758	2.78306e-07	0.0123204	0/-
ENSBTAG00000011866	ENSBTAG00000020536	PCBD1	HERC6	0.436629	0.327344	-0.99644	1.44974e-06	-5.13744	2.78504e-07	0.0123204	0/-
ENSBTAG00000031476	ENSBTAG00000046223	DLL1	ANAPC2	-0.859005	0.0132693	0.981728	8.58335e-05	5.13743	2.78523e-07	0.0123204	-/+
ENSBTAG00000005465	ENSBTAG00000052307	NDUFA9	ENSBTAG00000052307	0.661445	0.105644	-0.99316	7.40531e-06	-5.13742	2.78538e-07	0.0123204	0/-
ENSBTAG00000019998	ENSBTAG00000051435	HAGH	ZFP30	0.970666	0.000278638	-0.910224	0.00441719	-5.13714	2.78948e-07	0.0123263	+/-
ENSBTAG00000000569	ENSBTAG00000002717	HES1	INA	-0.996592	1.29979e-06	0.418529	0.350041	5.13707	2.79049e-07	0.0123263	-/0
ENSBTAG00000018254	ENSBTAG00000024379	CDKN1B	LRRC17	-0.961575	0.00054448	0.931015	0.00231263	5.13692	2.79272e-07	0.0123279	-/+
ENSBTAG00000016080	ENSBTAG00000018848	VPS13D	FBXL3	-0.755364	0.0495828	0.991002	1.46797e-05	5.1364	2.80055e-07	0.0123541	-/+
ENSBTAG00000002898	ENSBTAG00000017184	UNC45B	ZBTB33	0.962862	0.000500399	-0.928554	0.00252098	-5.13578	2.80974e-07	0.0123836	+/-
ENSBTAG00000002019	ENSBTAG00000016145	SERPINB5	ADAMTS19	-0.883062	0.0084252	0.977675	0.000141329	5.13569	2.81104e-07	0.0123836	-/+
ENSBTAG00000014659	ENSBTAG00000039334	NEMP1	ENSBTAG00000039334	0.872063	0.0104836	-0.979687	0.000111722	-5.1355	2.8139e-07	0.0123879	+/-
ENSBTAG00000019061	ENSBTAG00000050549	ELF4	KLHL11	-0.832211	0.0201913	0.984796	5.43007e-05	5.13521	2.81831e-07	0.0123914	-/+
ENSBTAG00000010989	ENSBTAG00000017845	PIK3R1	BAG1	0.891003	0.00709823	-0.975949	0.000170086	-5.13513	2.81952e-07	0.0123914	+/-
ENSBTAG00000005345	ENSBTAG00000018062	ARPC3	KIAA1522	0.816795	0.0249338	-0.986178	4.28226e-05	-5.13495	2.82223e-07	0.0123914	+/-
ENSBTAG00000006089	ENSBTAG00000053442	C19H17orf80	ENSBTAG00000053442	-0.044804	0.924015	-0.998718	1.13055e-07	-5.13486	2.82354e-07	0.0123914	0/-
ENSBTAG00000007756	ENSBTAG00000017682	TFPT	TET2	0.678593	0.0937354	-0.992694	8.72876e-06	-5.13469	2.82607e-07	0.0123914	0/-
ENSBTAG00000020087	ENSBTAG00000050837	CAMK2A	DEAF1	-0.974154	0.00020342	0.8982	0.00600782	5.13458	2.82772e-07	0.0123914	-/+
ENSBTAG00000007449	ENSBTAG00000038281	HS3ST1	CSMD3	-0.971471	0.000260014	0.907449	0.00475918	5.13457	2.82794e-07	0.0123914	-/+
ENSBTAG00000047491	ENSBTAG00000054400	CACNA1S	NKAIN3	-0.871182	0.0106598	0.9798	0.000110177	5.13431	2.83178e-07	0.0123999	-/+
ENSBTAG00000019090	ENSBTAG00000025297	PLEKHH3	MMGT1	-0.987734	3.17974e-05	0.795537	0.0324106	5.13399	2.8367e-07	0.0124077	-/+
ENSBTAG00000001189	ENSBTAG00000049383	AP1B1	LSAMP	0.550823	0.200039	-0.995157	3.12702e-06	-5.13363	2.84204e-07	0.0124077	0/-
ENSBTAG00000005733	ENSBTAG00000010375	CHD6	MSL1	-0.928178	0.00255379	0.962946	0.00049757	5.13357	2.84291e-07	0.0124077	-/+
ENSBTAG00000013579	ENSBTAG00000031238	SARAF	SHCBP1L	-0.911406	0.00427601	0.970112	0.00029189	5.13353	2.84363e-07	0.0124077	-/+
ENSBTAG00000005912	ENSBTAG00000011916	DMAP1	USP8	0.973072	0.000225254	-0.901985	0.00547633	-5.13339	2.84566e-07	0.0124077	+/-
ENSBTAG00000005905	ENSBTAG00000020430	TOPORS	GLT1D1	-0.888814	0.00745093	0.976384	0.000162535	5.13331	2.84684e-07	0.0124077	-/+
ENSBTAG00000013662	ENSBTAG00000018237	COL8A1	MYO16	0.760233	0.0472865	-0.989724	2.04484e-05	-5.1332	2.84863e-07	0.0124077	+/-
ENSBTAG00000004736	ENSBTAG00000013662	GRB2	COL8A1	0.78109	0.0381234	-0.988617	2.6388e-05	-5.13319	2.84874e-07	0.0124077	+/-
ENSBTAG00000000501	ENSBTAG00000020657	KLHL13	FAT1	0.81977	0.0239745	-0.98589	4.5082e-05	-5.13299	2.85171e-07	0.012412	+/-
ENSBTAG00000005905	ENSBTAG00000007704	TOPORS	ELOVL7	-0.947525	0.00117767	0.949068	0.00109388	5.1326	2.85767e-07	0.012412	-/+
ENSBTAG00000001728	ENSBTAG00000022158	IGSF10	TNNT3	0.924156	0.00291998	-0.964901	0.000434995	-5.13259	2.85781e-07	0.012412	+/-
ENSBTAG00000012062	ENSBTAG00000050549	PRDX2	KLHL11	0.847187	0.0161192	-0.983114	7.05182e-05	-5.1323	2.86221e-07	0.012412	+/-
ENSBTAG00000011146	ENSBTAG00000049137	RAB8B	ENSBTAG00000049137	-0.964343	0.000452343	0.925284	0.00281436	5.13225	2.86294e-07	0.012412	-/+
ENSBTAG00000021779	ENSBTAG00000023891	MGST2	RBM20	0.954316	0.000835879	-0.94149	0.00154092	-5.13223	2.86332e-07	0.012412	+/-
ENSBTAG00000004599	ENSBTAG00000011224	TAGLN3	CITED2	-0.991845	1.14834e-05	0.706247	0.0761038	5.13185	2.86903e-07	0.012412	-/0
ENSBTAG00000019846	ENSBTAG00000051259	ALKBH2	bta-mir-2315	-0.756057	0.0492522	0.989903	1.95697e-05	5.13182	2.86952e-07	0.012412	-/+
ENSBTAG00000017765	ENSBTAG00000019131	GSTM1	CELF3	-0.991882	1.1356e-05	0.705102	0.0767953	5.1318	2.86979e-07	0.012412	-/0
ENSBTAG00000007756	ENSBTAG00000046553	TFPT	SECISBP2L	0.740615	0.0569036	-0.990584	1.64414e-05	-5.13178	2.87009e-07	0.012412	0/-
ENSBTAG00000019106	ENSBTAG00000021237	EIF1B	DST	0.875493	0.00981384	-0.978984	0.000121601	-5.13169	2.87154e-07	0.012412	+/-
ENSBTAG00000005979	ENSBTAG00000010029	HELLS	ERC2	-0.965944	0.000403616	0.921781	0.00314985	5.13163	2.87249e-07	0.012412	-/+
ENSBTAG00000005412	ENSBTAG00000018902	NEDD4L	ZC2HC1A	0.986766	3.84245e-05	-0.808533	0.0277091	-5.13149	2.8746e-07	0.0124129	+/-
ENSBTAG00000018743	ENSBTAG00000024960	C5H12orf29	ENSBTAG00000024960	0.668268	0.100817	-0.99293	8.04075e-06	-5.13131	2.8773e-07	0.0124164	0/-
ENSBTAG00000013953	ENSBTAG00000020289	CALD1	ZNF214	-0.972948	0.000227839	0.902096	0.00546119	5.13094	2.88295e-07	0.0124279	-/+
ENSBTAG00000005236	ENSBTAG00000019780	CCKBR	USP5	-0.753675	0.0503928	0.992633	8.91262e-06	5.13085	2.8843e-07	0.0124279	0/+
ENSBTAG00000009251	ENSBTAG00000011461	SZRD1	ADORA1	-0.982653	7.54178e-05	0.850682	0.0152433	5.13077	2.88566e-07	0.0124279	-/+
ENSBTAG00000001112	ENSBTAG00000004524	SMOX	SPPL2B	0.891024	0.00709491	-0.975788	0.000172929	-5.1305	2.88973e-07	0.0124372	+/-
ENSBTAG00000025099	ENSBTAG00000054800	RNF145	HES6	0.937505	0.0018129	-0.957128	0.000714245	-5.13011	2.89571e-07	0.0124453	+/-
ENSBTAG00000001489	ENSBTAG00000010029	TUBA1A	ERC2	0.94421	0.00137004	-0.95193	0.00094812	-5.13001	2.89719e-07	0.0124453	+/-
ENSBTAG00000020938	ENSBTAG00000047078	TWF1	NTF4	-0.773922	0.0411499	0.988971	2.43898e-05	5.13001	2.89732e-07	0.0124453	-/+
ENSBTAG00000009703	ENSBTAG00000015698	MYH7	FYCO1	0.981145	9.2817e-05	-0.861708	0.0126616	-5.12972	2.90167e-07	0.0124509	+/-
ENSBTAG00000000830	ENSBTAG00000050097	GPR137B	ENSBTAG00000050097	-0.873268	0.0102455	0.979314	0.000116906	5.12963	2.90315e-07	0.0124509	-/+
ENSBTAG00000001003	ENSBTAG00000009768	CKMT2	IFIT3	0.971063	0.000269358	-0.908093	0.00467845	-5.12955	2.90435e-07	0.0124509	+/-
ENSBTAG00000012205	ENSBTAG00000019242	CPT1C	CHRNB1	0.811262	0.0267743	-0.986508	4.03168e-05	-5.12897	2.91324e-07	0.0124762	+/-
ENSBTAG00000014170	ENSBTAG00000045954	MAP7D3	LRRC14B	0.981671	8.64957e-05	-0.857832	0.0135381	-5.12892	2.91406e-07	0.0124762	+/-
ENSBTAG00000035370	ENSBTAG00000054868	TBPL1	LAGE3	0.972123	0.000245509	-0.904606	0.00512498	-5.12869	2.91762e-07	0.0124833	+/-
ENSBTAG00000005359	ENSBTAG00000031238	TGFB2	SHCBP1L	0.933638	0.00210199	-0.959544	0.000618647	-5.12814	2.92622e-07	0.0125091	+/-
ENSBTAG00000003555	ENSBTAG00000033331	THADA	CHMP1A	0.901208	0.00558309	-0.973092	0.000224835	-5.12806	2.92747e-07	0.0125091	+/-
ENSBTAG00000005915	ENSBTAG00000007534	SFMBT2	GGH	-0.869511	0.0109985	0.979887	0.000109009	5.12763	2.93415e-07	0.0125257	-/+
ENSBTAG00000015361	ENSBTAG00000017765	CNTFR	GSTM1	-0.900182	0.00572593	0.973361	0.000219297	5.12756	2.93519e-07	0.0125257	-/+
ENSBTAG00000012926	ENSBTAG00000030470	TM6SF1	ENSBTAG00000030470	0.457627	0.301834	-0.996195	1.71219e-06	-5.12738	2.93809e-07	0.0125299	0/-
ENSBTAG00000009206	ENSBTAG00000017216	FOXS1	FRMD5	0.972275	0.000242193	-0.903788	0.00523326	-5.12627	2.95539e-07	0.012587	+/-
ENSBTAG00000007567	ENSBTAG00000014995	TMX3	THAP8	0.888795	0.00745403	-0.976153	0.000166528	-5.1262	2.95644e-07	0.012587	+/-
ENSBTAG00000018053	ENSBTAG00000018753	RAB22A	TMEM163	-0.996758	1.14785e-06	0.391176	0.385539	5.12604	2.95892e-07	0.012587	-/0
ENSBTAG00000003162	ENSBTAG00000020355	CRYZ	KLF4	0.933291	0.00212921	-0.959639	0.000615022	-5.12603	2.95917e-07	0.012587	+/-
ENSBTAG00000008931	ENSBTAG00000030173	CREG1	QRICH2	-0.983575	6.58214e-05	0.841888	0.0175006	5.1259	2.96127e-07	0.0125878	-/+
ENSBTAG00000003575	ENSBTAG00000009348	ZKSCAN4	OIT3	-0.963254	0.000487378	0.926804	0.00267563	5.12569	2.96454e-07	0.0125896	-/+
ENSBTAG00000007608	ENSBTAG00000018531	BMT2	JCHAIN	0.530648	0.220425	-0.995371	2.79244e-06	-5.12542	2.96874e-07	0.0125896	0/-
ENSBTAG00000008185	ENSBTAG00000052472	RTN2	ENSBTAG00000052472	0.976874	0.000154273	-0.885363	0.0080272	-5.12541	2.96887e-07	0.0125896	+/-
ENSBTAG00000000569	ENSBTAG00000021949	HES1	NEFL	-0.996134	1.7808e-06	0.462626	0.295895	5.1252	2.97223e-07	0.0125896	-/0
ENSBTAG00000001109	ENSBTAG00000021900	MRPS14	PKN2	0.416856	0.352172	-0.996548	1.34191e-06	-5.12517	2.97276e-07	0.0125896	0/-
ENSBTAG00000000103	ENSBTAG00000006751	MRPL23	TENT2	0.928013	0.00256824	-0.962597	0.000509278	-5.12514	2.97324e-07	0.0125896	+/-
ENSBTAG00000000569	ENSBTAG00000002508	HES1	GNG3	-0.997227	7.76475e-07	0.322169	0.481005	5.12495	2.97623e-07	0.012592	-/0
ENSBTAG00000000511	ENSBTAG00000054868	CNST	LAGE3	0.557115	0.193875	-0.995007	3.37445e-06	-5.12486	2.97766e-07	0.012592	0/-
ENSBTAG00000020772	ENSBTAG00000050061	ARHGAP45	INCENP	0.967238	0.000366632	-0.917966	0.00354062	-5.1244	2.98493e-07	0.0126146	+/-
ENSBTAG00000003225	ENSBTAG00000016028	IMP4	ZNF691	-0.879089	0.00913879	0.978092	0.000134841	5.12408	2.9899e-07	0.0126274	-/+
ENSBTAG00000010659	ENSBTAG00000012038	CUX1	TRIM56	0.966227	0.000395341	-0.920299	0.00329843	-5.12382	2.9941e-07	0.0126318	+/-
ENSBTAG00000036099	ENSBTAG00000048353	ENSBTAG00000036099	ENSBTAG00000048353	0.518377	0.233282	-0.995515	2.58145e-06	-5.12377	2.99481e-07	0.0126318	0/-
ENSBTAG00000003699	ENSBTAG00000049368	ZFP3	ENSBTAG00000049368	-0.983229	6.93283e-05	0.844393	0.0168396	5.12329	3.00251e-07	0.0126485	-/+
ENSBTAG00000007105	ENSBTAG00000010986	ENSBTAG00000007105	KCNQ1	-0.915532	0.00380398	0.968155	0.000341683	5.12323	3.00347e-07	0.0126485	-/+
ENSBTAG00000004578	ENSBTAG00000011121	LGI3	CLCN4	0.91822	0.00351382	-0.967077	0.000371121	-5.12315	3.00468e-07	0.0126485	+/-
ENSBTAG00000005933	ENSBTAG00000017473	CTNNBIP1	LAMC3	0.953036	0.000895063	-0.942353	0.00148543	-5.12304	3.00651e-07	0.0126485	+/-
ENSBTAG00000010276	ENSBTAG00000014297	RECQL4	MOV10	0.94713	0.0011997	-0.94876	0.00111034	-5.12277	3.01079e-07	0.012652	+/-
ENSBTAG00000052472	ENSBTAG00000054330	ENSBTAG00000052472	TUBB2B	0.983111	7.05525e-05	-0.845274	0.0166104	-5.12263	3.01297e-07	0.012652	+/-
ENSBTAG00000004742	ENSBTAG00000017430	RUNX1	PNCK	0.9585	0.000658951	-0.934797	0.00201274	-5.12262	3.01313e-07	0.012652	+/-
ENSBTAG00000002279	ENSBTAG00000054158	LUC7L3	LCLAT1	-0.761192	0.0468412	0.98952	2.14729e-05	5.12248	3.01536e-07	0.0126532	-/+
ENSBTAG00000015504	ENSBTAG00000016924	ZNF131	CAP2	0.859957	0.0130533	-0.981201	9.21356e-05	-5.12228	3.01869e-07	0.0126591	+/-
ENSBTAG00000008963	ENSBTAG00000019213	CIT	CNNM4	-0.97371	0.000212229	0.898158	0.00601396	5.12205	3.02227e-07	0.0126597	-/+
ENSBTAG00000009979	ENSBTAG00000051435	HOXB2	ZFP30	0.978842	0.000123658	-0.87466	0.00997407	-5.12184	3.02561e-07	0.0126597	+/-
ENSBTAG00000006240	ENSBTAG00000031352	TLR4	ZNF554	-0.7509	0.0517402	0.993255	7.15157e-06	5.12181	3.02613e-07	0.0126597	0/+
ENSBTAG00000023675	ENSBTAG00000048459	ZNF654	CARHSP1	0.796089	0.0322023	-0.987483	3.34409e-05	-5.12173	3.02738e-07	0.0126597	+/-
ENSBTAG00000000322	ENSBTAG00000005353	CD2AP	DES	0.650667	0.11351	-0.993264	7.12664e-06	-5.12156	3.0302e-07	0.0126597	0/-
ENSBTAG00000012736	ENSBTAG00000052491	PTRH1	ENSBTAG00000052491	0.69744	0.0815079	-0.992007	1.09229e-05	-5.12154	3.03046e-07	0.0126597	0/-
ENSBTAG00000005724	ENSBTAG00000020031	SYTL4	PKD2	-0.935859	0.00193285	0.957717	0.000690171	5.12114	3.037e-07	0.012679	-/+
ENSBTAG00000003952	ENSBTAG00000011970	FBXL2	FNIP2	0.909702	0.00448032	-0.970169	0.0002905	-5.12081	3.0423e-07	0.012693	+/-
ENSBTAG00000016334	ENSBTAG00000027924	SATB2	SNX18	-0.989591	2.11123e-05	0.758996	0.0478639	5.11996	3.05604e-07	0.0127422	-/+
ENSBTAG00000008973	ENSBTAG00000013050	ASB6	ZNF277	-0.975497	0.000178144	0.890707	0.00714524	5.11978	3.05892e-07	0.0127423	-/+
ENSBTAG00000015798	ENSBTAG00000054021	UCKL1	ENSBTAG00000054021	0.948634	0.00111708	-0.947037	0.00120493	-5.11972	3.05996e-07	0.0127423	+/-
ENSBTAG00000010998	ENSBTAG00000017232	CFLAR	KIF13B	-0.980727	9.80175e-05	0.862624	0.0124594	5.11914	3.06931e-07	0.0127641	-/+
ENSBTAG00000004777	ENSBTAG00000050549	S100B	KLHL11	0.985906	4.49553e-05	-0.816301	0.0250949	-5.11897	3.07211e-07	0.0127641	+/-
ENSBTAG00000012747	ENSBTAG00000013477	FAM3A	GCHFR	-0.991292	1.35259e-05	0.717974	0.0692148	5.11892	3.07289e-07	0.0127641	-/0
ENSBTAG00000016101	ENSBTAG00000026502	VHL	CYP2D14	-0.948309	0.00113465	0.947307	0.00118975	5.11886	3.07393e-07	0.0127641	-/+
ENSBTAG00000010134	ENSBTAG00000020253	OSTM1	SPEM1	-0.951068	0.000990721	0.944337	0.00136236	5.11879	3.07496e-07	0.0127641	-/+
ENSBTAG00000010694	ENSBTAG00000048798	BICC1	KIAA1109	-0.985589	4.75147e-05	0.819849	0.0239493	5.11832	3.08277e-07	0.0127644	-/+
ENSBTAG00000001243	ENSBTAG00000014181	AP3M2	RNF111	0.954113	0.000845102	-0.940617	0.0015983	-5.11823	3.08423e-07	0.0127644	+/-
ENSBTAG00000012146	ENSBTAG00000040551	PPP1CA	ZBTB1	0.750899	0.0517405	-0.989949	1.93484e-05	-5.11819	3.08486e-07	0.0127644	0/-
ENSBTAG00000000322	ENSBTAG00000027444	CD2AP	SVIL	0.781885	0.0377956	-0.988327	2.81015e-05	-5.11813	3.08573e-07	0.0127644	+/-
ENSBTAG00000010736	ENSBTAG00000018707	BBS5	LDB3	0.844263	0.0168735	-0.983123	7.04305e-05	-5.11813	3.08575e-07	0.0127644	+/-
ENSBTAG00000005905	ENSBTAG00000009554	TOPORS	EHBP1L1	0.955079	0.000801748	-0.939333	0.00168489	-5.11803	3.08743e-07	0.0127644	+/-
ENSBTAG00000004075	ENSBTAG00000024482	IDI1	ENSBTAG00000024482	0.982803	7.3805e-05	-0.846926	0.0161856	-5.11795	3.08869e-07	0.0127644	+/-
ENSBTAG00000004995	ENSBTAG00000020907	C1GALT1	PSMC3IP	0.938972	0.00170971	-0.955324	0.000790977	-5.11766	3.09353e-07	0.0127764	+/-
ENSBTAG00000001063	ENSBTAG00000019294	HOXA4	ABCC9	-0.926985	0.00265935	0.962739	0.000504501	5.11748	3.0965e-07	0.0127805	-/+
ENSBTAG00000010731	ENSBTAG00000020776	CDKN2D	POLR2E	-0.88388	0.00828242	0.976916	0.000153584	5.11706	3.1034e-07	0.0128002	-/+
ENSBTAG00000004256	ENSBTAG00000006919	ODC1	SMAD4	0.939091	0.00170155	-0.955191	0.000796835	-5.11692	3.10569e-07	0.0128002	+/-
ENSBTAG00000011206	ENSBTAG00000044202	GALNT1	CNKSR2	-0.997591	5.46271e-07	0.252159	0.5854	5.11662	3.11061e-07	0.0128002	-/0
ENSBTAG00000002879	ENSBTAG00000012796	DCPS	ZNF428	-0.85009	0.0153898	0.982377	7.84361e-05	5.1165	3.11259e-07	0.0128002	-/+
ENSBTAG00000002849	ENSBTAG00000008852	IRF6	SIGLEC10	0.850769	0.0152218	-0.982291	7.93959e-05	-5.11649	3.11278e-07	0.0128002	+/-
ENSBTAG00000008366	ENSBTAG00000051699	STAC2	SNORD83A	0.532715	0.218294	-0.995286	2.92355e-06	-5.11647	3.11301e-07	0.0128002	0/-
ENSBTAG00000004413	ENSBTAG00000006949	RHOBTB3	SPAG4	-0.933405	0.00212026	0.959016	0.000638822	5.11622	3.11719e-07	0.0128062	-/+
ENSBTAG00000000830	ENSBTAG00000011876	GPR137B	MORC3	-0.942881	0.00145206	0.952146	0.000937598	5.11615	3.11837e-07	0.0128062	-/+
ENSBTAG00000005905	ENSBTAG00000019782	TOPORS	TPI1	0.934505	0.002035	-0.958292	0.000667165	-5.11575	3.12495e-07	0.0128227	+/-
ENSBTAG00000005565	ENSBTAG00000021805	CLN6	RAB5IF	-0.996943	9.90944e-07	0.359565	0.428266	5.11567	3.12632e-07	0.0128227	-/0
ENSBTAG00000011971	ENSBTAG00000019373	NRP2	CAPRIN2	-0.96625	0.000394682	0.919338	0.00339699	5.11547	3.12961e-07	0.0128282	-/+
ENSBTAG00000007492	ENSBTAG00000014336	ADAMTSL2	WBP1L	-0.833438	0.0198382	0.984238	5.94031e-05	5.11518	3.13435e-07	0.0128396	-/+
ENSBTAG00000007172	ENSBTAG00000008433	GOT2	PGAP2	-0.855558	0.0140678	0.98161	8.72156e-05	5.11446	3.14634e-07	0.0128751	-/+
ENSBTAG00000012619	ENSBTAG00000025099	CNPPD1	RNF145	0.555064	0.195874	-0.994963	3.44933e-06	-5.11443	3.14696e-07	0.0128751	0/-
ENSBTAG00000013949	ENSBTAG00000019806	AHCTF1	YPEL2	-0.878439	0.00925884	0.977914	0.000137594	5.11424	3.15013e-07	0.0128774	-/+
ENSBTAG00000007510	ENSBTAG00000043969	PXMP2	CALN1	0.683305	0.0905938	-0.992347	9.80145e-06	-5.11416	3.15146e-07	0.0128774	0/-
ENSBTAG00000008987	ENSBTAG00000050297	SOCS5	ENSBTAG00000050297	0.977732	0.000140429	-0.87925	0.0091093	-5.11341	3.16389e-07	0.0129201	+/-
ENSBTAG00000001473	ENSBTAG00000047491	ARVCF	CACNA1S	-0.866166	0.011695	0.980022	0.000107192	5.11329	3.16602e-07	0.0129208	-/+
ENSBTAG00000000322	ENSBTAG00000015942	CD2AP	DNAJA4	0.596905	0.15708	-0.99428	4.73919e-06	-5.11283	3.17368e-07	0.0129391	0/-
ENSBTAG00000013674	ENSBTAG00000037566	EDNRA	ZNF500	-0.978329	0.000131251	0.875992	0.00971852	5.11278	3.17447e-07	0.0129391	-/+
ENSBTAG00000009035	ENSBTAG00000019187	CENPE	ZNF462	-0.921588	0.00316898	0.965117	0.000428364	5.11256	3.17827e-07	0.0129399	-/+
ENSBTAG00000005313	ENSBTAG00000031238	EPHB3	SHCBP1L	0.944761	0.00133689	-0.950264	0.00103148	-5.11254	3.17863e-07	0.0129399	+/-
ENSBTAG00000001902	ENSBTAG00000014904	CEP295	SIRT5	0.96612	0.00039846	-0.919285	0.00340247	-5.11223	3.18386e-07	0.0129532	+/-
ENSBTAG00000010157	ENSBTAG00000019164	TOMM22	RHOBTB1	0.790854	0.0342057	-0.987664	3.22487e-05	-5.11211	3.18585e-07	0.0129532	+/-
ENSBTAG00000007181	ENSBTAG00000020318	KIFC3	DBNDD1	-0.936456	0.00188882	0.956733	0.000730634	5.11134	3.19877e-07	0.0129976	-/+
ENSBTAG00000004240	ENSBTAG00000013650	TMPO	SLC66A1	0.135399	0.77224	-0.998094	3.0418e-07	-5.11068	3.2101e-07	0.0130217	0/-
ENSBTAG00000001728	ENSBTAG00000021657	IGSF10	CACNG6	0.830328	0.0207405	-0.98445	5.7431e-05	-5.11056	3.21204e-07	0.0130217	+/-
ENSBTAG00000009727	ENSBTAG00000021820	ADIPOR1	DDX39A	-0.922438	0.00308522	0.964619	0.000443721	5.11036	3.21546e-07	0.0130217	-/+
ENSBTAG00000013118	ENSBTAG00000036078	CD86	EMP1	0.993213	7.26328e-06	-0.74723	0.0535519	-5.10999	3.22182e-07	0.0130217	+/0
ENSBTAG00000007537	ENSBTAG00000039620	PEX19	SAPCD1	-0.74721	0.0535617	0.990033	1.89473e-05	5.10992	3.2229e-07	0.0130217	0/+
ENSBTAG00000009581	ENSBTAG00000032531	UBXN11	MUSTN1	-0.759826	0.0474758	0.989401	2.20892e-05	5.10984	3.2243e-07	0.0130217	-/+
ENSBTAG00000005321	ENSBTAG00000013044	CADPS	GAB3	-0.747183	0.0535753	0.994402	4.49057e-06	5.10984	3.22439e-07	0.0130217	0/+
ENSBTAG00000004416	ENSBTAG00000014102	NUDC	WDR77	-0.937773	0.00179375	0.955707	0.000774277	5.1097	3.22676e-07	0.0130217	-/+
ENSBTAG00000019242	ENSBTAG00000032782	CHRNB1	INSC	-0.9657	0.000410815	0.919973	0.00333166	5.10968	3.22702e-07	0.0130217	-/+
ENSBTAG00000006366	ENSBTAG00000009899	NFATC4	CHID1	0.979232	0.000118051	-0.870354	0.0108269	-5.10966	3.22744e-07	0.0130217	+/-
ENSBTAG00000007323	ENSBTAG00000013992	CPSF6	ACYP1	0.658913	0.107466	-0.992949	7.98756e-06	-5.10956	3.22917e-07	0.0130217	0/-
ENSBTAG00000008175	ENSBTAG00000052626	ZNF713	ENSBTAG00000052626	-0.853819	0.014481	0.981715	8.59874e-05	5.1094	3.23186e-07	0.0130217	-/+
ENSBTAG00000004484	ENSBTAG00000023846	CEP83	ENSBTAG00000023846	-0.940862	0.00158207	0.953356	0.00088005	5.10939	3.23205e-07	0.0130217	-/+
ENSBTAG00000006066	ENSBTAG00000053546	CDS2	PCDHAC2	0.968621	0.000329387	-0.912687	0.00412596	-5.10936	3.23255e-07	0.0130217	+/-
ENSBTAG00000009691	ENSBTAG00000010666	SH2B2	KHNYN	-0.9676	0.00035664	0.915332	0.00382611	5.10908	3.23729e-07	0.0130328	-/+
ENSBTAG00000001778	ENSBTAG00000053361	NFKBIB	KLHL30	-0.746877	0.0537278	0.990577	1.64709e-05	5.10886	3.24112e-07	0.0130344	0/+
ENSBTAG00000005178	ENSBTAG00000013371	MMAB	RUBCNL	-0.981749	8.55836e-05	0.853448	0.0145699	5.10882	3.24184e-07	0.0130344	-/+
ENSBTAG00000005354	ENSBTAG00000006177	LRRFIP1	ZDHHC20	0.729191	0.0629521	-0.990742	1.57599e-05	-5.10871	3.24367e-07	0.0130344	0/-
ENSBTAG00000009830	ENSBTAG00000009995	PLEKHB1	CPEB4	0.988175	2.9019e-05	-0.781733	0.037858	-5.10842	3.24866e-07	0.0130464	+/-
ENSBTAG00000000322	ENSBTAG00000002964	CD2AP	TXLNB	0.716287	0.0701842	-0.99122	1.3807e-05	-5.10816	3.25319e-07	0.0130566	0/-
ENSBTAG00000003438	ENSBTAG00000048122	ZBTB43	CFD	0.737893	0.0583147	-0.990378	1.73516e-05	-5.10795	3.25669e-07	0.0130626	0/-
ENSBTAG00000001344	ENSBTAG00000046869	METTL21E	RNH1	-0.918419	0.00349279	0.966278	0.000393853	5.10773	3.26051e-07	0.0130699	-/+
ENSBTAG00000002006	ENSBTAG00000007181	THBS1	KIFC3	0.956265	0.000750382	-0.936785	0.00186484	-5.10734	3.26721e-07	0.0130825	+/-
ENSBTAG00000017162	ENSBTAG00000044173	STK39	EHBP1	0.778996	0.0389941	-0.98832	2.81394e-05	-5.1073	3.26795e-07	0.0130825	+/-
ENSBTAG00000003634	ENSBTAG00000030671	CISD1	HOOK1	0.0277484	0.952911	-0.998458	1.79136e-07	-5.1072	3.26963e-07	0.0130825	0/-
ENSBTAG00000007275	ENSBTAG00000012828	TREM2	TBC1D15	0.921277	0.00319993	-0.964989	0.000432275	-5.10701	3.27298e-07	0.013086	+/-
ENSBTAG00000000322	ENSBTAG00000030974	CD2AP	TUBA4A	0.539841	0.211019	-0.995125	3.17836e-06	-5.1069	3.2748e-07	0.013086	0/-
ENSBTAG00000007963	ENSBTAG00000020100	KIDINS220	ENSBTAG00000020100	-0.866472	0.0116303	0.979789	0.000110328	5.10675	3.27755e-07	0.013086	-/+
ENSBTAG00000001652	ENSBTAG00000007840	SLCO3A1	HMGCR	0.962914	0.000498645	-0.925547	0.00279009	-5.10654	3.28106e-07	0.013086	+/-
ENSBTAG00000013143	ENSBTAG00000021182	BAG4	DOCK4	-0.892228	0.00690519	0.974671	0.000193458	5.10651	3.28169e-07	0.013086	-/+
ENSBTAG00000018723	ENSBTAG00000019107	SLC25A34	GAS7	-0.977546	0.000143371	0.879082	0.0091402	5.10641	3.28341e-07	0.013086	-/+
ENSBTAG00000018254	ENSBTAG00000020000	CDKN1B	RAP1GAP2	0.821013	0.0235798	-0.98524	5.04361e-05	-5.1063	3.2853e-07	0.013086	+/-
ENSBTAG00000019021	ENSBTAG00000050149	TRPC3	ENSBTAG00000050149	-0.873258	0.0102473	0.978627	0.000126807	5.10623	3.28651e-07	0.013086	-/+
ENSBTAG00000000231	ENSBTAG00000002261	BMPR1A	LBX1	0.827246	0.0216571	-0.984651	5.56012e-05	-5.1059	3.29221e-07	0.0131007	+/-
ENSBTAG00000003498	ENSBTAG00000054158	FAT2	LCLAT1	-0.929784	0.00241548	0.960569	0.000580529	5.10532	3.30227e-07	0.0131268	-/+
ENSBTAG00000025099	ENSBTAG00000053874	RNF145	ENSBTAG00000053874	0.992141	1.04739e-05	-0.745761	0.0542865	-5.10529	3.30279e-07	0.0131268	+/0
ENSBTAG00000000322	ENSBTAG00000006043	CD2AP	ENSBTAG00000006043	-0.835336	0.0192985	0.983808	6.35244e-05	5.10483	3.31092e-07	0.0131511	-/+
ENSBTAG00000023416	ENSBTAG00000034442	PPP2R3A	LNP1	0.530186	0.220903	-0.99524	2.9954e-06	-5.1046	3.31496e-07	0.0131592	0/-
ENSBTAG00000001728	ENSBTAG00000014284	IGSF10	ALPK2	0.808319	0.0277832	-0.986269	4.21246e-05	-5.10436	3.31919e-07	0.0131677	+/-
ENSBTAG00000017765	ENSBTAG00000020413	GSTM1	APBA2	-0.947078	0.00120261	0.947487	0.00117975	5.10425	3.32112e-07	0.0131677	-/+
ENSBTAG00000037686	ENSBTAG00000050474	SRPX2	RUNX3	-0.745373	0.0544817	0.991624	1.22766e-05	5.10406	3.32447e-07	0.013173	0/+
ENSBTAG00000000322	ENSBTAG00000022158	CD2AP	TNNT3	0.656986	0.108863	-0.99294	8.01302e-06	-5.10385	3.32819e-07	0.0131797	0/-
ENSBTAG00000018169	ENSBTAG00000054120	ITGB4	HPSE2	-0.745212	0.0545626	0.993249	7.16512e-06	5.10355	3.33348e-07	0.0131829	0/+
ENSBTAG00000018841	ENSBTAG00000054123	PTPN3	ENSBTAG00000054123	0.976811	0.000155332	-0.882277	0.0085635	-5.10351	3.33416e-07	0.0131829	+/-
ENSBTAG00000002964	ENSBTAG00000017184	TXLNB	ZBTB33	0.967996	0.000345934	-0.913655	0.00401478	-5.10341	3.3359e-07	0.0131829	+/-
ENSBTAG00000000415	ENSBTAG00000044160	ERBIN	MCCC2	-0.909318	0.00452714	0.969568	0.000305256	5.10334	3.33704e-07	0.0131829	-/+
ENSBTAG00000004991	ENSBTAG00000030839	ELP1	PWWP3A	0.784928	0.0365552	-0.98789	3.07942e-05	-5.10317	3.34003e-07	0.0131867	+/-
ENSBTAG00000002101	ENSBTAG00000050549	GDE1	KLHL11	0.96379	0.000469939	-0.923322	0.00299955	-5.10213	3.35861e-07	0.0132412	+/-
ENSBTAG00000012938	ENSBTAG00000015798	JARID2	UCKL1	0.812439	0.0263765	-0.985892	4.50639e-05	-5.10206	3.35973e-07	0.0132412	+/-
ENSBTAG00000009995	ENSBTAG00000015796	CPEB4	DNAJC5	0.984271	5.90909e-05	-0.830249	0.0207637	-5.10205	3.35992e-07	0.0132412	+/-
ENSBTAG00000005999	ENSBTAG00000014661	FSD1	CHSY3	-0.834908	0.0194195	0.983779	6.38035e-05	5.10157	3.36839e-07	0.0132666	-/+
ENSBTAG00000001728	ENSBTAG00000022714	IGSF10	HSPB3	0.916495	0.00369849	-0.966776	0.000379584	-5.10123	3.37454e-07	0.0132774	+/-
ENSBTAG00000002976	ENSBTAG00000007779	CD177	GTF3C3	-0.990235	1.80033e-05	0.739091	0.057691	5.10118	3.37544e-07	0.0132774	-/0
ENSBTAG00000006177	ENSBTAG00000014956	ZDHHC20	JSRP1	0.722666	0.0665563	-0.990895	1.51213e-05	-5.10097	3.37908e-07	0.0132774	0/-
ENSBTAG00000008931	ENSBTAG00000013460	CREG1	ZBTB11	-0.98742	3.38643e-05	0.791548	0.0339362	5.10078	3.38254e-07	0.0132774	-/+
ENSBTAG00000017033	ENSBTAG00000040082	LSR	HOXA10	-0.819413	0.0240884	0.985268	5.0198e-05	5.10074	3.38335e-07	0.0132774	-/+
ENSBTAG00000015490	ENSBTAG00000017393	HS1BP3	L3MBTL3	0.811201	0.0267949	-0.985965	4.44833e-05	-5.10063	3.38522e-07	0.0132774	+/-
ENSBTAG00000003952	ENSBTAG00000009995	FBXL2	CPEB4	0.842735	0.0172754	-0.982883	7.29474e-05	-5.10059	3.3859e-07	0.0132774	+/-
ENSBTAG00000008940	ENSBTAG00000020047	NPTX1	MON1A	0.99406	5.20615e-06	-0.744242	0.0550522	-5.10047	3.3882e-07	0.0132774	+/0
ENSBTAG00000012394	ENSBTAG00000049341	CCDC85A	SERTAD2	-0.778565	0.0391747	0.988231	2.86781e-05	5.10034	3.3904e-07	0.0132774	-/+
ENSBTAG00000011524	ENSBTAG00000047059	XRN1	TIMM17A	0.571393	0.180235	-0.99461	4.08421e-06	-5.10029	3.39141e-07	0.0132774	0/-
ENSBTAG00000001228	ENSBTAG00000017706	CEND1	SLC39A3	0.943815	0.00139414	-0.950255	0.00103196	-5.10005	3.3957e-07	0.0132832	+/-
ENSBTAG00000004885	ENSBTAG00000017112	DDR2	CDYL2	-0.851977	0.0149258	0.981714	8.5999e-05	5.09981	3.40003e-07	0.0132832	-/+
ENSBTAG00000010659	ENSBTAG00000054188	CUX1	CMTM3	0.951199	0.000984207	-0.942712	0.00146267	-5.09979	3.40027e-07	0.0132832	+/-
ENSBTAG00000006667	ENSBTAG00000010601	EPB41	DOLK	0.942488	0.00147686	-0.951385	0.000974945	-5.09972	3.40165e-07	0.0132832	+/-
ENSBTAG00000005905	ENSBTAG00000026243	TOPORS	PPP1R35	0.849587	0.0155148	-0.982009	8.25814e-05	-5.09918	3.41122e-07	0.0132832	+/-
ENSBTAG00000006410	ENSBTAG00000022013	DCTN5	CBR4	-0.743818	0.0552667	0.992218	1.02169e-05	5.09912	3.41231e-07	0.0132832	0/+
ENSBTAG00000010774	ENSBTAG00000019623	NUSAP1	GRID1	-0.987179	3.55035e-05	0.794616	0.0327591	5.09898	3.41483e-07	0.0132832	-/+
ENSBTAG00000001945	ENSBTAG00000003952	ARG2	FBXL2	0.993669	6.10561e-06	-0.743747	0.0553028	-5.0989	3.41637e-07	0.0132832	+/0
ENSBTAG00000000322	ENSBTAG00000018438	CD2AP	RRAGD	0.829152	0.0210876	-0.984311	5.87238e-05	-5.09885	3.41716e-07	0.0132832	+/-
ENSBTAG00000007096	ENSBTAG00000049010	GAS8	RNF150	-0.97975	0.000110868	0.865321	0.0118748	5.09884	3.4174e-07	0.0132832	-/+
ENSBTAG00000020681	ENSBTAG00000051541	FNDC3A	COLQ	0.859025	0.0132647	-0.98071	9.82385e-05	-5.09884	3.41743e-07	0.0132832	+/-
ENSBTAG00000014372	ENSBTAG00000018307	SMARCD3	SEMA3F	0.291743	0.525527	-0.99731	7.20029e-07	-5.09882	3.4177e-07	0.0132832	0/-
ENSBTAG00000007756	ENSBTAG00000024688	TFPT	PHIP	0.580134	0.172124	-0.994456	4.38291e-06	-5.09874	3.41928e-07	0.0132832	0/-
ENSBTAG00000017992	ENSBTAG00000037962	CD164	MAML2	-0.975476	0.000178529	0.887612	0.00764873	5.09825	3.428e-07	0.0133091	-/+
ENSBTAG00000014806	ENSBTAG00000038195	ATP2A3	CD302	0.965189	0.000426171	-0.919868	0.00334245	-5.09807	3.43133e-07	0.0133142	+/-
ENSBTAG00000021568	ENSBTAG00000050514	VWCE	ELOC	-0.994067	5.19173e-06	0.601865	0.15276	5.09788	3.43486e-07	0.0133199	-/0
ENSBTAG00000011789	ENSBTAG00000019504	REST	ADRA1D	0.779444	0.038807	-0.988133	2.92772e-05	-5.0976	3.43978e-07	0.013327	+/-
ENSBTAG00000006990	ENSBTAG00000018035	MYRF	TGFBR1	-0.743321	0.0555189	0.990591	1.64107e-05	5.09755	3.44075e-07	0.013327	0/+
ENSBTAG00000010731	ENSBTAG00000045703	CDKN2D	COX15	0.913019	0.00408765	-0.967963	0.000346811	-5.09725	3.44615e-07	0.01334	+/-
ENSBTAG00000025277	ENSBTAG00000032558	ABHD17A	TTC7A	0.945493	0.00129355	-0.948483	0.00112524	-5.0967	3.45619e-07	0.0133665	+/-
ENSBTAG00000005691	ENSBTAG00000010666	FGF2	KHNYN	0.958063	0.000676276	-0.933132	0.00214174	-5.09662	3.45771e-07	0.0133665	+/-
ENSBTAG00000001335	ENSBTAG00000023806	GHR	COBL	0.974541	0.000195929	-0.891303	0.0070507	-5.09646	3.46064e-07	0.0133665	+/-
ENSBTAG00000000309	ENSBTAG00000053873	PTPRT	RRP36	-0.809121	0.0275062	0.986049	4.38271e-05	5.09632	3.46325e-07	0.0133665	-/+
ENSBTAG00000000569	ENSBTAG00000018804	HES1	CELSR2	-0.996992	9.51694e-07	0.340419	0.454982	5.09627	3.46417e-07	0.0133665	-/0
ENSBTAG00000006227	ENSBTAG00000017299	IDH3A	KLC1	-0.742859	0.0557541	0.995901	2.06099e-06	5.09609	3.46737e-07	0.0133665	0/+
ENSBTAG00000006156	ENSBTAG00000019516	BST1	COMT	0.924685	0.00287014	-0.962809	0.000502164	-5.09605	3.46815e-07	0.0133665	+/-
ENSBTAG00000011805	ENSBTAG00000020318	PLIN3	DBNDD1	-0.949529	0.0010696	0.9443	0.0013646	5.09585	3.47186e-07	0.0133665	-/+
ENSBTAG00000001489	ENSBTAG00000004552	TUBA1A	PBXIP1	-0.986827	3.79821e-05	0.798767	0.0312036	5.09579	3.47297e-07	0.0133665	-/+
ENSBTAG00000015355	ENSBTAG00000015910	PHKA2	ITGB1	0.989547	2.13387e-05	-0.752582	0.0509215	-5.09576	3.47343e-07	0.0133665	+/0
ENSBTAG00000015428	ENSBTAG00000017860	TMEM170A	HIPK2	-0.86465	0.0120188	0.979759	0.000110738	5.09541	3.47991e-07	0.0133744	-/+
ENSBTAG00000014904	ENSBTAG00000016988	SIRT5	PIN1	-0.742617	0.0558773	0.993661	6.12368e-06	5.09533	3.48136e-07	0.0133744	0/+
ENSBTAG00000001660	ENSBTAG00000053951	SPTY2D1	SPX	0.906725	0.00485085	-0.970107	0.000291998	-5.09528	3.4823e-07	0.0133744	+/-
ENSBTAG00000011121	ENSBTAG00000016795	CLCN4	RUFY3	0.985734	4.63345e-05	-0.812691	0.0262917	-5.09517	3.48436e-07	0.0133744	+/-
ENSBTAG00000001961	ENSBTAG00000021272	MAP1B	ABCG1	0.994542	4.21534e-06	-0.742523	0.0559251	-5.09503	3.4868e-07	0.0133744	+/0
ENSBTAG00000019345	ENSBTAG00000051941	RFK	ENSBTAG00000051941	-0.792137	0.0337085	0.987277	3.48307e-05	5.09498	3.48774e-07	0.0133744	-/+
ENSBTAG00000004729	ENSBTAG00000010204	PKMYT1	PCMT1	-0.905522	0.00500541	0.970479	0.00028307	5.09474	3.49211e-07	0.0133833	-/+
ENSBTAG00000009019	ENSBTAG00000025669	SH3PXD2B	B3GALT4	0.623409	0.134704	-0.993613	6.24127e-06	-5.09435	3.49936e-07	0.013396	0/-
ENSBTAG00000003675	ENSBTAG00000006757	ADGRL1	CA11	0.0554262	0.90605	-0.99834	2.1532e-07	-5.09432	3.49999e-07	0.013396	0/-
ENSBTAG00000008614	ENSBTAG00000016223	CCDC155	SCRN1	0.462404	0.296157	-0.995963	1.98419e-06	-5.09413	3.50354e-07	0.013396	0/-
ENSBTAG00000019242	ENSBTAG00000022242	CHRNB1	DPP3	-0.912893	0.00410217	0.967871	0.000349292	5.09412	3.50363e-07	0.013396	-/+
ENSBTAG00000007840	ENSBTAG00000052472	HMGCR	ENSBTAG00000052472	0.984706	5.51033e-05	-0.823967	0.0226573	-5.09391	3.50761e-07	0.013398	+/-
ENSBTAG00000006253	ENSBTAG00000015504	FLNC	ZNF131	0.745148	0.054595	-0.989866	1.97513e-05	-5.09385	3.50869e-07	0.013398	0/-
ENSBTAG00000006841	ENSBTAG00000013303	LRRC4B	ACSS2	0.98761	3.26009e-05	-0.786726	0.0358333	-5.09355	3.51414e-07	0.013398	+/-
ENSBTAG00000013423	ENSBTAG00000033887	GLRX5	ENSBTAG00000033887	-0.793832	0.0330579	0.987134	3.58132e-05	5.0935	3.51516e-07	0.013398	-/+
ENSBTAG00000009012	ENSBTAG00000013371	PTX3	RUBCNL	0.942838	0.00145473	-0.950656	0.00101149	-5.09338	3.51736e-07	0.013398	+/-
ENSBTAG00000006066	ENSBTAG00000016806	CDS2	PAFAH1B1	0.988045	2.98203e-05	-0.779722	0.0386911	-5.09336	3.51766e-07	0.013398	+/-
ENSBTAG00000020366	ENSBTAG00000027684	TBL3	FOLR2	-0.741977	0.0562042	0.990941	1.49275e-05	5.09331	3.5186e-07	0.013398	0/+
ENSBTAG00000000569	ENSBTAG00000010427	HES1	RASSF5	-0.977635	0.00014195	0.876475	0.00962667	5.09321	3.52053e-07	0.013398	-/+
ENSBTAG00000009995	ENSBTAG00000020130	CPEB4	CLCN3	0.991489	1.27755e-05	-0.741829	0.05628	-5.09285	3.52727e-07	0.0134159	+/0
ENSBTAG00000003434	ENSBTAG00000040386	CERS4	AGTR2	-0.890212	0.00722454	0.974672	0.000193442	5.09267	3.53053e-07	0.0134204	-/+
ENSBTAG00000005708	ENSBTAG00000040473	KIF20B	PCDHGA3	-0.946827	0.00121672	0.946868	0.00121442	5.09231	3.53732e-07	0.0134326	-/+
ENSBTAG00000010196	ENSBTAG00000017731	NUP43	ZFAT	-0.970471	0.000283243	0.905219	0.00504473	5.0922	3.5394e-07	0.0134326	-/+
ENSBTAG00000000322	ENSBTAG00000013614	CD2AP	TMEM38A	0.808469	0.0277312	-0.986019	4.4059e-05	-5.09215	3.54034e-07	0.0134326	+/-
ENSBTAG00000001728	ENSBTAG00000008842	IGSF10	JPH1	0.90414	0.0051865	-0.970807	0.000275321	-5.09198	3.54339e-07	0.0134326	+/-
ENSBTAG00000031238	ENSBTAG00000045902	SHCBP1L	EPHB2	0.952073	0.000941135	-0.941035	0.00157068	-5.09188	3.54532e-07	0.0134326	+/-
ENSBTAG00000001578	ENSBTAG00000004775	ADPGK	GRIA2	-0.847422	0.0160595	0.982099	8.15531e-05	5.09184	3.54605e-07	0.0134326	-/+
ENSBTAG00000000231	ENSBTAG00000005300	BMPR1A	TMEM51	0.848812	0.0157084	-0.981915	8.36667e-05	-5.09152	3.55213e-07	0.0134449	+/-
ENSBTAG00000011171	ENSBTAG00000014366	PIEZO2	PRPF19	0.555928	0.195031	-0.994783	3.76546e-06	-5.0913	3.55618e-07	0.0134449	0/-
ENSBTAG00000014904	ENSBTAG00000016155	SIRT5	GDPD3	0.940051	0.00163611	-0.95281	0.00090577	-5.09104	3.56109e-07	0.0134449	+/-
ENSBTAG00000013213	ENSBTAG00000019274	OSR2	ATIC	0.946753	0.00122092	-0.946849	0.00121548	-5.09104	3.56113e-07	0.0134449	+/-
ENSBTAG00000002888	ENSBTAG00000017112	TMTC2	CDYL2	-0.895084	0.00646702	0.973382	0.000218872	5.09099	3.5619e-07	0.0134449	-/+
ENSBTAG00000001728	ENSBTAG00000040147	IGSF10	SYNDIG1	0.794357	0.0328576	-0.987051	3.63961e-05	-5.0909	3.56366e-07	0.0134449	+/-
ENSBTAG00000007167	ENSBTAG00000039555	ZMYM5	ENSBTAG00000039555	0.9786	0.000127203	-0.870814	0.0107339	-5.0909	3.56368e-07	0.0134449	+/-
ENSBTAG00000000569	ENSBTAG00000021685	HES1	EEF1A2	-0.994729	3.86368e-06	0.559101	0.191949	5.0905	3.57121e-07	0.0134591	-/0
ENSBTAG00000003509	ENSBTAG00000015546	PLEKHA2	RIOX2	-0.97601	0.000169018	0.88403	0.00825636	5.09048	3.57155e-07	0.0134591	-/+
ENSBTAG00000012632	ENSBTAG00000014438	TECR	SS18L1	0.942715	0.00146252	-0.95053	0.00101788	-5.08996	3.58138e-07	0.0134884	+/-
ENSBTAG00000000322	ENSBTAG00000011007	CD2AP	TTYH2	0.624063	0.134173	-0.993557	6.37818e-06	-5.0897	3.58627e-07	0.013499	0/-
ENSBTAG00000002767	ENSBTAG00000020084	GNB4	LONRF1	-0.985581	4.75768e-05	0.813162	0.026134	5.08957	3.58882e-07	0.0135008	-/+
ENSBTAG00000004852	ENSBTAG00000011789	PLEKHO1	REST	0.352919	0.43747	-0.996875	1.04665e-06	-5.0894	3.59197e-07	0.0135049	0/-
ENSBTAG00000003495	ENSBTAG00000013992	KDM7A	ACYP1	0.853455	0.0145682	-0.981241	9.16378e-05	-5.08926	3.59462e-07	0.0135071	+/-
ENSBTAG00000008852	ENSBTAG00000014357	SIGLEC10	SDC2	0.508181	0.244223	-0.995418	2.72349e-06	-5.089	3.59962e-07	0.0135181	0/-
ENSBTAG00000004552	ENSBTAG00000020979	PBXIP1	NGFR	-0.973451	0.000217453	0.894517	0.00655257	5.08885	3.60237e-07	0.0135207	-/+
ENSBTAG00000018425	ENSBTAG00000033182	PSMD7	HGSNAT	-0.978436	0.000129638	0.871347	0.0106266	5.08858	3.60749e-07	0.0135321	-/+
ENSBTAG00000004488	ENSBTAG00000007012	MEI1	ZNF3	-0.91568	0.00378771	0.966516	0.000387012	5.08844	3.61013e-07	0.0135343	-/+
ENSBTAG00000007836	ENSBTAG00000051435	PPA1	ZFP30	0.953872	0.000856152	-0.938417	0.00174833	-5.08791	3.62034e-07	0.0135601	+/-
ENSBTAG00000016457	ENSBTAG00000020106	FXR1	AP2M1	-0.968579	0.000330499	0.910232	0.00441615	5.08787	3.62115e-07	0.0135601	-/+
ENSBTAG00000001728	ENSBTAG00000008353	IGSF10	CDKN1A	0.829581	0.0209606	-0.984014	6.15251e-05	-5.08747	3.62878e-07	0.0135809	+/-
ENSBTAG00000013132	ENSBTAG00000018147	MTX3	NXPH2	-0.802479	0.0298479	0.986392	4.11905e-05	5.08725	3.63287e-07	0.0135881	-/+
ENSBTAG00000002048	ENSBTAG00000008435	PTPN11	DELE1	0.944549	0.00134962	-0.948691	0.00111405	-5.08715	3.63488e-07	0.0135881	+/-
ENSBTAG00000006246	ENSBTAG00000007939	CBX5	CHMP2B	0.98182	8.47638e-05	-0.848656	0.0157475	-5.08699	3.63782e-07	0.0135914	+/-
ENSBTAG00000016484	ENSBTAG00000047078	ATP11C	NTF4	-0.938719	0.00172725	0.95357	0.000870108	5.08677	3.64218e-07	0.0135923	-/+
ENSBTAG00000000322	ENSBTAG00000011465	CD2AP	MYBPH	0.69917	0.0804308	-0.991549	1.2552e-05	-5.08677	3.64222e-07	0.0135923	0/-
ENSBTAG00000001471	ENSBTAG00000009665	POC1A	UTRN	0.672142	0.0981286	-0.992355	9.77468e-06	-5.08573	3.66209e-07	0.0136586	0/-
ENSBTAG00000002211	ENSBTAG00000003036	MAPK8IP3	PPFIA2	0.9911	1.42824e-05	-0.73952	0.0574686	-5.08561	3.66439e-07	0.0136594	+/0
ENSBTAG00000009432	ENSBTAG00000024878	PMF1	ANKRD31	0.991246	1.37073e-05	-0.739484	0.0574875	-5.0855	3.66658e-07	0.0136597	+/0
ENSBTAG00000004475	ENSBTAG00000004636	CDK5R1	PLEKHA1	0.963457	0.00048073	-0.922247	0.0031039	-5.0853	3.67048e-07	0.0136597	+/-
ENSBTAG00000040551	ENSBTAG00000052518	ZBTB1	TUBB4B	0.797684	0.0316053	-0.98671	3.88277e-05	-5.08528	3.67086e-07	0.0136597	+/-
ENSBTAG00000019574	ENSBTAG00000044129	MAPK12	ST6GALNAC6	-0.901383	0.005559	0.971381	0.000262066	5.08516	3.67322e-07	0.0136597	-/+
ENSBTAG00000002804	ENSBTAG00000018201	PDGFRB	TKFC	0.544069	0.206759	-0.994912	3.53641e-06	-5.08507	3.67491e-07	0.0136597	0/-
ENSBTAG00000016484	ENSBTAG00000022242	ATP11C	DPP3	0.976089	0.000167627	-0.882753	0.00847949	-5.08464	3.68332e-07	0.0136762	+/-
ENSBTAG00000016484	ENSBTAG00000023218	ATP11C	UBE2V2	0.749328	0.0525121	-0.989538	2.13824e-05	-5.08463	3.68352e-07	0.0136762	0/-
ENSBTAG00000003952	ENSBTAG00000004802	FBXL2	CEP170B	0.973546	0.000215523	-0.893525	0.00670402	-5.08443	3.68724e-07	0.0136822	+/-
ENSBTAG00000000642	ENSBTAG00000017313	INTS1	ADA2	-0.754858	0.0498248	0.989264	2.28062e-05	5.08426	3.69066e-07	0.0136845	-/+
ENSBTAG00000008931	ENSBTAG00000011619	CREG1	RASIP1	0.974775	0.000191479	-0.888524	0.00749843	-5.08419	3.69202e-07	0.0136845	+/-
ENSBTAG00000007593	ENSBTAG00000009562	AIDA	ZNF593	0.987886	3.08199e-05	-0.779699	0.0387006	-5.08387	3.69812e-07	0.0136993	+/-
ENSBTAG00000015002	ENSBTAG00000018041	POLR2I	ACADSB	0.222583	0.631422	-0.99763	5.24635e-07	-5.08374	3.70076e-07	0.0137013	0/-
ENSBTAG00000014336	ENSBTAG00000039635	WBP1L	CCDC97	0.830966	0.0205535	-0.983781	6.37862e-05	-5.08345	3.70649e-07	0.0137148	+/-
ENSBTAG00000012969	ENSBTAG00000024803	DKK2	ENDOD1	-0.934995	0.00199771	0.956042	0.000759895	5.08327	3.70997e-07	0.0137199	-/+
ENSBTAG00000019167	ENSBTAG00000025434	INPPL1	ZFP36L1	0.835997	0.0191126	-0.983231	6.93158e-05	-5.08296	3.71604e-07	0.0137304	+/-
ENSBTAG00000004318	ENSBTAG00000010157	ARL3	TOMM22	-0.738652	0.0579193	0.994118	5.07977e-06	5.08291	3.71702e-07	0.0137304	0/+
ENSBTAG00000006177	ENSBTAG00000045943	ZDHHC20	CHRNG	0.960756	0.000573705	-0.927245	0.00263618	-5.08271	3.72088e-07	0.013737	+/-
ENSBTAG00000046193	ENSBTAG00000054645	ENSBTAG00000046193	ENSBTAG00000054645	-0.956842	0.000726085	0.933714	0.00209607	5.08229	3.72909e-07	0.0137543	-/+
ENSBTAG00000010073	ENSBTAG00000017112	FLOT2	CDYL2	0.98199	8.28047e-05	-0.846375	0.0163267	-5.08224	3.73008e-07	0.0137543	+/-
ENSBTAG00000017694	ENSBTAG00000040551	TRPS1	ZBTB1	-0.738408	0.0580461	0.991497	1.27472e-05	5.08215	3.73188e-07	0.0137543	0/+
ENSBTAG00000002707	ENSBTAG00000030168	IPO4	MIF4GD	-0.738126	0.0581931	0.991618	1.22988e-05	5.08127	3.74916e-07	0.0138024	0/+
ENSBTAG00000004275	ENSBTAG00000039664	DKK3	ENSBTAG00000039664	0.943563	0.00140965	-0.949179	0.00108801	-5.08127	3.74917e-07	0.0138024	+/-
ENSBTAG00000006177	ENSBTAG00000030974	ZDHHC20	TUBA4A	0.81282	0.0262484	-0.98543	4.88328e-05	-5.0807	3.76054e-07	0.0138269	+/-
ENSBTAG00000010505	ENSBTAG00000018035	INTS4	TGFBR1	-0.884188	0.00822903	0.975645	0.000175489	5.08069	3.76066e-07	0.0138269	-/+
ENSBTAG00000005376	ENSBTAG00000007071	FBXO30	RAI14	-0.962842	0.000501055	0.923008	0.00302981	5.0805	3.76441e-07	0.0138269	-/+
ENSBTAG00000011467	ENSBTAG00000012789	BATF2	PRKD1	0.966214	0.000395723	-0.9155	0.00380761	-5.08042	3.76608e-07	0.0138269	+/-
ENSBTAG00000008852	ENSBTAG00000054330	SIGLEC10	TUBB2B	-0.756205	0.0491816	0.989133	2.35061e-05	5.08008	3.77271e-07	0.0138269	-/+
ENSBTAG00000007818	ENSBTAG00000015698	POFUT2	FYCO1	0.996812	1.10052e-06	-0.737715	0.0584077	-5.07999	3.77445e-07	0.0138269	+/0
ENSBTAG00000002914	ENSBTAG00000005999	GALNT18	FSD1	0.502814	0.250076	-0.995425	2.7131e-06	-5.07989	3.77659e-07	0.0138269	0/-
ENSBTAG00000001407	ENSBTAG00000011155	AP3S2	PUM2	0.840928	0.0177577	-0.982592	7.60785e-05	-5.07979	3.7786e-07	0.0138269	+/-
ENSBTAG00000003185	ENSBTAG00000033299	ASAP1	IGFALS	0.864861	0.0119733	-0.979277	0.000117417	-5.07978	3.77868e-07	0.0138269	+/-
ENSBTAG00000014505	ENSBTAG00000020410	NGRN	UFL1	-0.141263	0.76257	-0.998859	8.44441e-08	-5.07975	3.7794e-07	0.0138269	0/-
ENSBTAG00000013078	ENSBTAG00000024381	DNAH11	MAN1A1	0.890319	0.00720729	-0.974181	0.000202891	-5.07967	3.78099e-07	0.0138269	+/-
ENSBTAG00000018887	ENSBTAG00000026243	IPO13	PPP1R35	-0.989813	2.00099e-05	0.741831	0.0562789	5.07965	3.78122e-07	0.0138269	-/0
ENSBTAG00000012621	ENSBTAG00000013078	RTN4RL2	DNAH11	-0.859888	0.013069	0.980052	0.000106795	5.07955	3.7833e-07	0.0138269	-/+
ENSBTAG00000049091	ENSBTAG00000050550	SIX4	FAM110B	0.984973	5.27426e-05	-0.817595	0.0246737	-5.07881	3.79808e-07	0.0138552	+/-
ENSBTAG00000001728	ENSBTAG00000021218	IGSF10	MYLPF	0.915442	0.003814	-0.966162	0.00039724	-5.0788	3.7982e-07	0.0138552	+/-
ENSBTAG00000002682	ENSBTAG00000020133	MARK4	PPP3CC	0.95904	0.000637915	-0.929871	0.00240811	-5.07879	3.79855e-07	0.0138552	+/-
ENSBTAG00000000803	ENSBTAG00000007460	ZNF667	RAB11FIP2	-0.856383	0.0138743	0.980548	0.000100304	5.07874	3.79951e-07	0.0138552	-/+
ENSBTAG00000006751	ENSBTAG00000030278	TENT2	EGFL7	0.983129	7.03701e-05	-0.835994	0.0191135	-5.07862	3.80185e-07	0.013856	+/-
ENSBTAG00000015546	ENSBTAG00000015955	RIOX2	ERGIC1	-0.977672	0.000141369	0.87379	0.0101431	5.07817	3.81089e-07	0.013866	-/+
ENSBTAG00000014863	ENSBTAG00000016243	GYPC	RBL2	0.612059	0.144074	-0.9937	6.03113e-06	-5.07813	3.81176e-07	0.013866	0/-
ENSBTAG00000007099	ENSBTAG00000017801	AP1G2	ATP6AP2	0.892099	0.00692534	-0.973678	0.000212853	-5.07808	3.81262e-07	0.013866	+/-
ENSBTAG00000006751	ENSBTAG00000039851	TENT2	UBAC1	0.936171	0.00190976	-0.954899	0.000809723	-5.07806	3.81306e-07	0.013866	+/-
ENSBTAG00000001728	ENSBTAG00000038326	IGSF10	ENSBTAG00000038326	0.81625	0.0251117	-0.985065	5.19398e-05	-5.07748	3.82481e-07	0.013901	+/-
ENSBTAG00000013326	ENSBTAG00000018449	ANAPC10	NUMA1	0.950567	0.001016	-0.941666	0.00152952	-5.07729	3.82856e-07	0.0139069	+/-
ENSBTAG00000004942	ENSBTAG00000049661	EXOSC9	ENSBTAG00000049661	-0.736649	0.0589659	0.991915	1.12404e-05	5.07669	3.8406e-07	0.0139275	0/+
ENSBTAG00000000317	ENSBTAG00000004636	MAPK8IP1	PLEKHA1	0.799209	0.0310402	-0.986435	4.08614e-05	-5.07665	3.84148e-07	0.0139275	+/-
ENSBTAG00000005691	ENSBTAG00000006768	FGF2	ENTPD4	-0.96275	0.000504148	0.922786	0.00305132	5.0766	3.84257e-07	0.0139275	-/+
ENSBTAG00000018022	ENSBTAG00000020032	SPINDOC	CEP126	0.73556	0.0595393	-0.990046	1.88869e-05	-5.07659	3.84275e-07	0.0139275	0/-
ENSBTAG00000008134	ENSBTAG00000049323	BDNF	ENSBTAG00000049323	0.648167	0.115376	-0.992879	8.18639e-06	-5.07604	3.85387e-07	0.0139527	0/-
ENSBTAG00000004971	ENSBTAG00000013371	GRAMD1C	RUBCNL	0.966782	0.000379414	-0.913582	0.00402312	-5.07603	3.85397e-07	0.0139527	+/-
ENSBTAG00000007300	ENSBTAG00000021461	FHL3	PSMD3	-0.958178	0.000671704	0.930995	0.0023142	5.07558	3.86316e-07	0.0139746	-/+
ENSBTAG00000003222	ENSBTAG00000004910	ASNS	SLC25A11	-0.914718	0.0038946	0.966303	0.000393128	5.07552	3.86429e-07	0.0139746	-/+
ENSBTAG00000015504	ENSBTAG00000018152	ZNF131	MYADM	0.908412	0.00463879	-0.968676	0.000327957	-5.07523	3.87028e-07	0.0139885	+/-
ENSBTAG00000006919	ENSBTAG00000015191	SMAD4	ABCC6	0.897701	0.00608004	-0.972058	0.000246923	-5.07505	3.87394e-07	0.013989	+/-
ENSBTAG00000005905	ENSBTAG00000054688	TOPORS	SOX7	0.811902	0.0265576	-0.985392	4.91522e-05	-5.07501	3.87469e-07	0.013989	+/-
ENSBTAG00000018727	ENSBTAG00000046520	GOLIM4	TCFL5	-0.866664	0.0115898	0.978832	0.000123798	5.07477	3.87971e-07	0.0139932	-/+
ENSBTAG00000001085	ENSBTAG00000014742	FAM20A	LRWD1	-0.906658	0.00485935	0.969263	0.000312915	5.07475	3.88013e-07	0.0139932	-/+
ENSBTAG00000020133	ENSBTAG00000051043	PPP3CC	ENSBTAG00000051043	0.921393	0.00318835	-0.963317	0.000485309	-5.07451	3.88505e-07	0.0139982	+/-
ENSBTAG00000000224	ENSBTAG00000025181	TSPAN15	CCDC85C	0.907585	0.004742	-0.968929	0.000321433	-5.07438	3.88756e-07	0.0139982	+/-
ENSBTAG00000001498	ENSBTAG00000044106	CYTH2	SPIDR	-0.93771	0.00179825	0.953538	0.000871552	5.07436	3.88794e-07	0.0139982	-/+
ENSBTAG00000008181	ENSBTAG00000017451	CHAF1A	TSPAN17	-0.970376	0.000285509	0.903201	0.00531166	5.07425	3.89037e-07	0.0139993	-/+
ENSBTAG00000018566	ENSBTAG00000053023	SFRP5	LRRC74B	-0.886541	0.00782767	0.974877	0.00018956	5.07388	3.89786e-07	0.0140131	-/+
ENSBTAG00000002233	ENSBTAG00000008964	CPNE2	DTD1	0.91058	0.00437433	-0.967827	0.000350474	-5.07376	3.90036e-07	0.0140131	+/-
ENSBTAG00000012646	ENSBTAG00000015527	PLCXD2	MYO1D	-0.926859	0.00267067	0.960473	0.000584012	5.07365	3.90256e-07	0.0140131	-/+
ENSBTAG00000002187	ENSBTAG00000008634	SERINC3	WBP2	0.884243	0.00821956	-0.975391	0.000180062	-5.07364	3.90278e-07	0.0140131	+/-
ENSBTAG00000005280	ENSBTAG00000019289	ADA	ITGA2	0.821187	0.0235251	-0.984526	5.67332e-05	-5.07341	3.90746e-07	0.0140162	+/-
ENSBTAG00000003059	ENSBTAG00000052694	CFAP298	ENSBTAG00000052694	0.962107	0.000525974	-0.923737	0.0029598	-5.07339	3.90792e-07	0.0140162	+/-
ENSBTAG00000014170	ENSBTAG00000018859	MAP7D3	C18H19orf47	0.959024	0.000638536	-0.929318	0.00245512	-5.07275	3.92117e-07	0.0140461	+/-
ENSBTAG00000004475	ENSBTAG00000005915	CDK5R1	SFMBT2	-0.964032	0.000462185	0.919669	0.00336285	5.07271	3.92199e-07	0.0140461	-/+
ENSBTAG00000020613	ENSBTAG00000027361	STK16	ROMO1	-0.735345	0.0596526	0.99354	6.42026e-06	5.07267	3.92271e-07	0.0140461	0/+
ENSBTAG00000009258	ENSBTAG00000012555	NEK11	RBM15	0.97738	0.000146021	-0.874379	0.0100286	-5.07239	3.92848e-07	0.0140493	+/-
ENSBTAG00000001498	ENSBTAG00000012712	CYTH2	AQR	-0.924877	0.00285224	0.961461	0.000548521	5.07225	3.93138e-07	0.0140493	-/+
ENSBTAG00000001077	ENSBTAG00000009581	OSBPL5	UBXN11	0.921682	0.00315966	-0.963062	0.000493722	-5.07222	3.932e-07	0.0140493	+/-
ENSBTAG00000017366	ENSBTAG00000052735	GRB7	ENSBTAG00000052735	-0.848007	0.0159111	0.981524	8.82368e-05	5.07221	3.9322e-07	0.0140493	-/+
ENSBTAG00000009770	ENSBTAG00000017731	GPD2	ZFAT	-0.96407	0.000460987	0.919496	0.00338071	5.07187	3.93924e-07	0.0140499	-/+
ENSBTAG00000017184	ENSBTAG00000019521	ZBTB33	COX6A2	0.930376	0.00236568	-0.958339	0.000665299	-5.07183	3.94014e-07	0.0140499	+/-
ENSBTAG00000016757	ENSBTAG00000047059	ZKSCAN1	TIMM17A	0.90615	0.0049243	-0.96931	0.00031173	-5.07182	3.94028e-07	0.0140499	+/-
ENSBTAG00000011692	ENSBTAG00000020964	BMERB1	STRIP1	0.95709	0.000715822	-0.932359	0.00220323	-5.07164	3.94408e-07	0.0140499	+/-
ENSBTAG00000012962	ENSBTAG00000021968	SARS1	MID2	0.798086	0.0314558	-0.986422	4.09596e-05	-5.07158	3.94531e-07	0.0140499	+/-
ENSBTAG00000009576	ENSBTAG00000020860	PACSIN3	CHD1	0.0608576	0.896876	-0.998267	2.3977e-07	-5.07157	3.94551e-07	0.0140499	0/-
ENSBTAG00000023453	ENSBTAG00000029896	C18H19orf54	bta-mir-181b-2	-0.94719	0.00119633	0.94494	0.00132624	5.07136	3.94974e-07	0.0140499	-/+
ENSBTAG00000011544	ENSBTAG00000018478	GAPVD1	RPL7L1	0.44944	0.311673	-0.995965	1.98163e-06	-5.07135	3.95012e-07	0.0140499	0/-
ENSBTAG00000006034	ENSBTAG00000012929	RNF113A	CEP85L	0.988703	2.58938e-05	-0.761831	0.0465458	-5.07127	3.9517e-07	0.0140499	+/-
ENSBTAG00000008497	ENSBTAG00000015343	RGS14	WDR34	-0.960797	0.000572232	0.925999	0.00274857	5.071	3.95734e-07	0.0140624	-/+
ENSBTAG00000008584	ENSBTAG00000046467	CLN8	PTP4A3	-0.946093	0.00125863	0.945988	0.00126471	5.07042	3.96946e-07	0.014094	-/+
ENSBTAG00000005108	ENSBTAG00000040473	SLIT2	PCDHGA3	-0.895757	0.00636621	0.972418	0.000239091	5.07031	3.97164e-07	0.014094	-/+
ENSBTAG00000008646	ENSBTAG00000048804	TRMT112	ENSBTAG00000048804	0.954876	0.000810741	-0.935516	0.00195847	-5.07023	3.97338e-07	0.014094	+/-
ENSBTAG00000007181	ENSBTAG00000011529	KIFC3	ATR	0.855968	0.0139715	-0.980372	0.000102577	-5.07011	3.97589e-07	0.014094	+/-
ENSBTAG00000002019	ENSBTAG00000017649	SERPINB5	SCML1	-0.971607	0.000256947	0.898588	0.00595197	5.07005	3.97701e-07	0.014094	-/+
ENSBTAG00000005115	ENSBTAG00000009581	SLC31A2	UBXN11	-0.890929	0.00711	0.973674	0.000212936	5.06991	3.98012e-07	0.0140957	-/+
ENSBTAG00000005915	ENSBTAG00000030540	SFMBT2	ZDHHC12	-0.978596	0.000127256	0.867186	0.01148	5.06983	3.9818e-07	0.0140957	-/+
ENSBTAG00000010029	ENSBTAG00000015327	ERC2	SPTAN1	0.999113	4.50064e-08	-0.734293	0.0602098	-5.06944	3.98993e-07	0.01411	+/0
ENSBTAG00000004329	ENSBTAG00000050859	RELL1	ENSBTAG00000050859	-0.985607	4.73694e-05	0.807959	0.0279082	5.06936	3.99152e-07	0.01411	-/+
ENSBTAG00000016988	ENSBTAG00000024822	PIN1	SETX	-0.0748648	0.873261	-0.998675	1.22616e-07	-5.06921	3.99473e-07	0.01411	0/-
ENSBTAG00000005236	ENSBTAG00000016819	CCKBR	FABP3	-0.963835	0.000468501	0.919714	0.00335829	5.06917	3.99549e-07	0.01411	-/+
ENSBTAG00000038186	ENSBTAG00000040001	GLRX	MARVELD2	0.815015	0.0255177	-0.984998	5.25217e-05	-5.06907	3.99755e-07	0.01411	+/-
ENSBTAG00000005905	ENSBTAG00000009576	TOPORS	PACSIN3	0.978823	0.000123929	-0.86569	0.0117962	-5.06895	4.00023e-07	0.01411	+/-
ENSBTAG00000005321	ENSBTAG00000018841	CADPS	PTPN3	0.985172	5.1015e-05	-0.812991	0.026191	-5.06891	4.00095e-07	0.01411	+/-
ENSBTAG00000002516	ENSBTAG00000005583	CCDC130	HYI	-0.946231	0.00125073	0.945725	0.00127997	5.06874	4.00456e-07	0.0141118	-/+
ENSBTAG00000001463	ENSBTAG00000003699	TNKS	ZFP3	-0.876473	0.00962714	0.976852	0.00015464	5.06858	4.00801e-07	0.0141118	-/+
ENSBTAG00000000322	ENSBTAG00000011617	CD2AP	MAMSTR	0.806628	0.0283724	-0.985698	4.66244e-05	-5.06849	4.00983e-07	0.0141118	+/-
ENSBTAG00000005362	ENSBTAG00000020548	RAB23	AZIN2	-0.979773	0.000110545	0.859672	0.0131177	5.06848	4.01009e-07	0.0141118	-/+
ENSBTAG00000006486	ENSBTAG00000016147	TSEN34	CETN4	-0.940898	0.00157968	0.950592	0.00101473	5.06813	4.01741e-07	0.014128	-/+
ENSBTAG00000000569	ENSBTAG00000013779	HES1	HSPA12A	-0.994143	5.02584e-06	0.583928	0.168662	5.06798	4.02069e-07	0.014128	-/0
ENSBTAG00000015685	ENSBTAG00000016743	KIF12	DNTTIP1	0.988555	2.67493e-05	-0.763571	0.0457466	-5.06789	4.0226e-07	0.014128	+/-
ENSBTAG00000012747	ENSBTAG00000018130	FAM3A	MAP2	0.960804	0.000571993	-0.925667	0.00277905	-5.06783	4.02382e-07	0.014128	+/-
ENSBTAG00000009646	ENSBTAG00000043971	ALDH7A1	NOTCH3	0.992089	1.06467e-05	-0.733736	0.0605062	-5.06773	4.02593e-07	0.014128	+/0
ENSBTAG00000000532	ENSBTAG00000004227	EXO5	TBCK	-0.842542	0.0173267	0.982097	8.15763e-05	5.06763	4.02807e-07	0.014128	-/+
ENSBTAG00000012244	ENSBTAG00000016838	TUBA1B	SRPK1	-0.0320231	0.945664	-0.998553	1.52899e-07	-5.06749	4.03097e-07	0.014128	0/-
ENSBTAG00000020159	ENSBTAG00000032774	NKAIN1	ADIRF	0.590482	0.162761	-0.994021	5.29243e-06	-5.06744	4.03195e-07	0.014128	0/-
ENSBTAG00000000396	ENSBTAG00000002418	PIM1	TICRR	-0.949737	0.00105873	0.941823	0.00151939	5.06717	4.03774e-07	0.0141376	-/+
ENSBTAG00000006927	ENSBTAG00000020185	ABCF1	ENSBTAG00000020185	0.704309	0.0772759	-0.991134	1.415e-05	-5.06698	4.04177e-07	0.0141376	0/-
ENSBTAG00000000827	ENSBTAG00000013580	TAOK1	KDM3A	-0.990044	1.88953e-05	0.732455	0.0611901	5.06694	4.04257e-07	0.0141376	-/0
ENSBTAG00000013254	ENSBTAG00000024608	XPO1	ENSBTAG00000024608	0.977928	0.000137372	-0.87048	0.0108014	-5.06685	4.04445e-07	0.0141376	+/-
ENSBTAG00000000750	ENSBTAG00000010617	MSL2	KRTCAP2	0.965869	0.00040583	-0.914775	0.00388817	-5.0668	4.04551e-07	0.0141376	+/-
ENSBTAG00000001931	ENSBTAG00000018347	TRABD	IL33	0.915005	0.0038625	-0.965763	0.000408947	-5.06658	4.05026e-07	0.0141466	+/-
ENSBTAG00000002233	ENSBTAG00000054400	CPNE2	NKAIN3	0.981253	9.14964e-05	-0.848921	0.0156812	-5.06643	4.05354e-07	0.0141488	+/-
ENSBTAG00000020638	ENSBTAG00000044033	TIMP3	EDIL3	-0.825642	0.022143	0.983936	6.22835e-05	5.06628	4.05659e-07	0.0141488	-/+
ENSBTAG00000015839	ENSBTAG00000018723	MAP4	SLC25A34	-0.981171	9.24997e-05	0.849502	0.0155359	5.06625	4.05736e-07	0.0141488	-/+
ENSBTAG00000019900	ENSBTAG00000048459	LNPEP	CARHSP1	0.935425	0.00196529	-0.954679	0.000819559	-5.06604	4.06185e-07	0.0141515	+/-
ENSBTAG00000013126	ENSBTAG00000013221	EMG1	RTTN	0.547604	0.203228	-0.994721	3.87819e-06	-5.066	4.06261e-07	0.0141515	0/-
ENSBTAG00000003295	ENSBTAG00000047491	GORAB	CACNA1S	0.958622	0.00065414	-0.929337	0.0024535	-5.06591	4.06462e-07	0.0141515	+/-
ENSBTAG00000005905	ENSBTAG00000010672	TOPORS	PCCA	-0.989763	2.02546e-05	0.738335	0.0580844	5.06526	4.07848e-07	0.0141922	-/0
ENSBTAG00000011382	ENSBTAG00000019251	SLC9A3R1	EPB41L3	0.868852	0.0111339	-0.978165	0.000133738	-5.06511	4.0817e-07	0.0141958	+/-
ENSBTAG00000000569	ENSBTAG00000005247	HES1	FRMD3	-0.992356	9.77184e-06	0.663826	0.103947	5.06458	4.09304e-07	0.0142119	-/0
ENSBTAG00000006064	ENSBTAG00000015596	C7H19orf57	SLCO2B1	-0.984472	5.7225e-05	0.819715	0.0239919	5.06458	4.09309e-07	0.0142119	-/+
ENSBTAG00000011659	ENSBTAG00000013674	PIGZ	EDNRA	-0.996168	1.74199e-06	0.424653	0.34229	5.06457	4.09325e-07	0.0142119	-/0
ENSBTAG00000002127	ENSBTAG00000050846	TCP11L2	ENSBTAG00000050846	0.725989	0.0647073	-0.99028	1.77958e-05	-5.06449	4.09502e-07	0.0142119	0/-
ENSBTAG00000009441	ENSBTAG00000009899	RBBP6	CHID1	0.807268	0.0281487	-0.98556	4.77563e-05	-5.06423	4.10057e-07	0.0142236	+/-
ENSBTAG00000011960	ENSBTAG00000016341	GOT1	RGS5	0.737805	0.0583603	-0.989768	2.02285e-05	-5.06398	4.10591e-07	0.0142314	0/-
ENSBTAG00000010348	ENSBTAG00000019321	GATD1	CCDC57	0.585797	0.166968	-0.994074	5.17519e-06	-5.06368	4.11248e-07	0.0142314	0/-
ENSBTAG00000008090	ENSBTAG00000021133	CCM2	TENM3	0.0596658	0.898888	-0.998252	2.45157e-07	-5.06358	4.11447e-07	0.0142314	0/-
ENSBTAG00000005960	ENSBTAG00000008330	EPB41L2	RNF19B	-0.938963	0.00171032	0.951854	0.000951843	5.0634	4.11847e-07	0.0142314	-/+
ENSBTAG00000013992	ENSBTAG00000050549	ACYP1	KLHL11	0.960156	0.000595685	-0.926409	0.00271132	-5.06338	4.11885e-07	0.0142314	+/-
ENSBTAG00000000305	ENSBTAG00000017294	LMO4	ORM1	-0.825565	0.0221665	0.983877	6.28456e-05	5.06337	4.11911e-07	0.0142314	-/+
ENSBTAG00000005979	ENSBTAG00000009127	HELLS	TSPYL4	-0.964013	0.000462793	0.91868	0.00346543	5.06331	4.12045e-07	0.0142314	-/+
ENSBTAG00000003634	ENSBTAG00000022989	CISD1	FAM174B	-0.788954	0.0349495	0.98692	3.73167e-05	5.0633	4.12062e-07	0.0142314	-/+
ENSBTAG00000003960	ENSBTAG00000015984	CCP110	CADM4	0.946497	0.00123547	-0.945017	0.00132164	-5.06292	4.12882e-07	0.0142314	+/-
ENSBTAG00000004766	ENSBTAG00000009085	CLEC18C	SLC35A5	0.890136	0.00723665	-0.973615	0.000214122	-5.06289	4.12947e-07	0.0142314	+/-
ENSBTAG00000000322	ENSBTAG00000013677	CD2AP	SEC14L1	0.741855	0.0562669	-0.989567	2.12371e-05	-5.06277	4.13212e-07	0.0142314	0/-
ENSBTAG00000001728	ENSBTAG00000021508	IGSF10	LMOD3	0.930108	0.00238815	-0.957975	0.000679783	-5.06274	4.13283e-07	0.0142314	+/-
ENSBTAG00000013662	ENSBTAG00000019807	COL8A1	COL27A1	-0.943787	0.00139586	0.947654	0.00117049	5.06271	4.13339e-07	0.0142314	-/+
ENSBTAG00000013928	ENSBTAG00000017086	WFDC2	GRB10	0.665351	0.102867	-0.992294	9.97086e-06	-5.06271	4.13343e-07	0.0142314	0/-
ENSBTAG00000002594	ENSBTAG00000045776	ZNF436	C3H1orf122	0.894926	0.00649076	-0.972349	0.000240594	-5.06258	4.13614e-07	0.0142314	+/-
ENSBTAG00000006606	ENSBTAG00000006941	RFLNB	ATAT1	-0.931453	0.0022766	0.957122	0.000714471	5.06245	4.13902e-07	0.0142314	-/+
ENSBTAG00000002458	ENSBTAG00000030836	NUP155	ZBTB21	-0.991516	1.26761e-05	0.691297	0.0853939	5.06241	4.13979e-07	0.0142314	-/0
ENSBTAG00000009698	ENSBTAG00000053044	ABCD3	CDC42EP4	-0.897801	0.00606551	0.971527	0.000258749	5.06228	4.14282e-07	0.0142337	-/+
ENSBTAG00000004420	ENSBTAG00000006233	BAHD1	NIM1K	0.987335	3.44334e-05	-0.782392	0.0375871	-5.06201	4.1487e-07	0.0142337	+/-
ENSBTAG00000010217	ENSBTAG00000011927	ZNF318	RDH5	0.868483	0.0112099	-0.978133	0.000134216	-5.06196	4.1497e-07	0.0142337	+/-
ENSBTAG00000010736	ENSBTAG00000020067	BBS5	LLGL2	0.906765	0.00484568	-0.968666	0.00032823	-5.06178	4.15362e-07	0.0142337	+/-
ENSBTAG00000006743	ENSBTAG00000012163	RBBP8	ITGB1BP2	0.499991	0.25318	-0.995341	2.83844e-06	-5.06174	4.15453e-07	0.0142337	0/-
ENSBTAG00000017255	ENSBTAG00000018847	ATAD2B	HARS1	0.929952	0.00240128	-0.958011	0.000678349	-5.06172	4.15494e-07	0.0142337	+/-
ENSBTAG00000010176	ENSBTAG00000020569	ILKAP	CACNA2D1	-0.841159	0.0176956	0.982115	8.13787e-05	5.06161	4.15731e-07	0.0142337	-/+
ENSBTAG00000014237	ENSBTAG00000016199	CYTH4	CLINT1	0.949329	0.0010801	-0.941837	0.00151844	-5.06149	4.15989e-07	0.0142337	+/-
ENSBTAG00000007680	ENSBTAG00000015984	THSD7A	CADM4	0.984532	5.66775e-05	-0.818355	0.0244279	-5.06148	4.16005e-07	0.0142337	+/-
ENSBTAG00000009679	ENSBTAG00000025617	PLEKHG1	RPS4Y1	0.915869	0.00376689	-0.965141	0.000427633	-5.06117	4.16699e-07	0.0142469	+/-
ENSBTAG00000001928	ENSBTAG00000032519	PDIA6	CAMKMT	-0.977977	0.000136624	0.869217	0.0110587	5.06109	4.16873e-07	0.0142469	-/+
ENSBTAG00000009995	ENSBTAG00000015361	CPEB4	CNTFR	0.980192	0.000104939	-0.855481	0.0140859	-5.06101	4.17044e-07	0.0142469	+/-
ENSBTAG00000000672	ENSBTAG00000006675	OTULINL	PCSK6	-0.750982	0.0517004	0.9891	2.3687e-05	5.0608	4.17501e-07	0.0142551	0/+
ENSBTAG00000007428	ENSBTAG00000055062	CDKL5	SMAD5	-0.83037	0.0207282	0.983313	6.84743e-05	5.06043	4.18317e-07	0.0142683	-/+
ENSBTAG00000013992	ENSBTAG00000024822	ACYP1	SETX	-0.0708865	0.879962	-0.998648	1.29033e-07	-5.06042	4.18324e-07	0.0142683	0/-
ENSBTAG00000015355	ENSBTAG00000024381	PHKA2	MAN1A1	0.912526	0.00414473	-0.966459	0.000388635	-5.0601	4.19044e-07	0.0142854	+/-
ENSBTAG00000015584	ENSBTAG00000048090	BMI1	UBE2G2	0.570548	0.181029	-0.994307	4.68277e-06	-5.05968	4.19966e-07	0.0142978	0/-
ENSBTAG00000009679	ENSBTAG00000046332	PLEKHG1	ACTA1	0.883858	0.00828618	-0.974993	0.000187396	-5.05966	4.20014e-07	0.0142978	+/-
ENSBTAG00000006195	ENSBTAG00000014904	C29H11orf68	SIRT5	-0.903172	0.00531551	0.969774	0.000300157	5.05956	4.20214e-07	0.0142978	-/+
ENSBTAG00000011529	ENSBTAG00000046379	ATR	SLC34A3	0.773987	0.0411217	-0.987817	3.12632e-05	-5.05943	4.20517e-07	0.0142978	+/-
ENSBTAG00000013213	ENSBTAG00000045704	OSR2	IGSF11	-0.9832	6.96303e-05	0.831185	0.0204894	5.05936	4.20671e-07	0.0142978	-/+
ENSBTAG00000005905	ENSBTAG00000019230	TOPORS	PTGER3	-0.947924	0.00115563	0.943224	0.00143061	5.05922	4.20976e-07	0.0142978	-/+
ENSBTAG00000001004	ENSBTAG00000014366	ESAM	PRPF19	-0.730944	0.0620025	0.990508	1.67723e-05	5.05921	4.20989e-07	0.0142978	0/+
ENSBTAG00000013078	ENSBTAG00000015327	DNAH11	SPTAN1	-0.85832	0.0134258	0.979715	0.000111336	5.05914	4.21157e-07	0.0142978	-/+
ENSBTAG00000016918	ENSBTAG00000019591	MYOF	DCX	-0.81455	0.0256717	0.984825	5.40462e-05	5.05894	4.21604e-07	0.0143056	-/+
ENSBTAG00000003946	ENSBTAG00000033190	NECAB3	PGM5	-0.98626	4.21878e-05	0.796956	0.0318771	5.05875	4.2202e-07	0.0143123	-/+
ENSBTAG00000010060	ENSBTAG00000016696	SLC43A3	NCDN	0.994115	5.08702e-06	-0.73072	0.0621233	-5.05853	4.22491e-07	0.0143208	+/0
ENSBTAG00000011442	ENSBTAG00000032089	SPAG8	CDC42EP2	-0.982923	7.25233e-05	0.833445	0.0198359	5.05811	4.2344e-07	0.0143455	-/+
ENSBTAG00000014088	ENSBTAG00000043571	MBNL3	ND2	0.722319	0.0667508	-0.990341	1.75209e-05	-5.05801	4.23657e-07	0.0143455	0/-
ENSBTAG00000002044	ENSBTAG00000009251	SIRT3	SZRD1	-0.748303	0.0530187	0.989185	2.32275e-05	5.05774	4.24265e-07	0.0143586	0/+
ENSBTAG00000040338	ENSBTAG00000044190	OBSL1	TMEM67	0.568091	0.183347	-0.994324	4.64761e-06	-5.05668	4.26627e-07	0.0144305	0/-
ENSBTAG00000014044	ENSBTAG00000048781	VEZT	ENSBTAG00000048781	-0.970354	0.000286057	0.900948	0.0056191	5.05658	4.26831e-07	0.0144305	-/+
ENSBTAG00000008134	ENSBTAG00000018024	BDNF	NR1D2	-0.913687	0.00401108	0.96582	0.000407279	5.0564	4.27252e-07	0.0144373	-/+
ENSBTAG00000004895	ENSBTAG00000012646	AFAP1L2	PLCXD2	0.948909	0.00110236	-0.941884	0.00151546	-5.05608	4.27956e-07	0.0144452	+/-
ENSBTAG00000014230	ENSBTAG00000043969	VRK1	CALN1	0.747161	0.0535865	-0.989215	2.30662e-05	-5.05606	4.2801e-07	0.0144452	0/-
ENSBTAG00000016092	ENSBTAG00000024381	SPATS2L	MAN1A1	0.93446	0.00203848	-0.954729	0.000817305	-5.056	4.28146e-07	0.0144452	+/-
ENSBTAG00000001435	ENSBTAG00000016924	ARL6IP6	CAP2	0.983045	7.12406e-05	-0.831762	0.0203214	-5.05546	4.29361e-07	0.0144787	+/-
ENSBTAG00000018596	ENSBTAG00000023073	PTPN21	FAM89A	0.672163	0.0981139	-0.99202	1.08785e-05	-5.05536	4.29587e-07	0.0144788	0/-
ENSBTAG00000009679	ENSBTAG00000045789	PLEKHG1	TNNT2	0.791246	0.0340535	-0.9866	3.96348e-05	-5.05472	4.31031e-07	0.0145167	+/-
ENSBTAG00000020035	ENSBTAG00000032829	RCAN1	GHITM	-0.98342	6.73873e-05	0.828048	0.0214164	5.0545	4.31521e-07	0.0145167	-/+
ENSBTAG00000002920	ENSBTAG00000040551	KAT6B	ZBTB1	-0.908466	0.00463213	0.967739	0.000352868	5.05448	4.31573e-07	0.0145167	-/+
ENSBTAG00000010029	ENSBTAG00000017677	ERC2	SCG3	0.985186	5.08928e-05	-0.809325	0.0274359	-5.05444	4.31657e-07	0.0145167	+/-
ENSBTAG00000008059	ENSBTAG00000008596	CHRM3	PRICKLE1	-0.984942	5.30141e-05	0.812137	0.0264782	5.05437	4.31819e-07	0.0145167	-/+
ENSBTAG00000025571	ENSBTAG00000048887	MRPS18A	ENSBTAG00000048887	0.571312	0.180312	-0.99425	4.80114e-06	-5.05419	4.32222e-07	0.0145228	0/-
ENSBTAG00000046282	ENSBTAG00000052883	VGLL2	NANOS1	-0.729128	0.0629867	0.990162	1.83428e-05	5.05371	4.33301e-07	0.0145515	0/+
ENSBTAG00000008219	ENSBTAG00000017855	RBM7	ITM2C	-0.854593	0.0142961	0.980113	0.000105976	5.05352	4.33747e-07	0.0145537	-/+
ENSBTAG00000014616	ENSBTAG00000040358	SEPSECS	ENSBTAG00000040358	-0.979079	0.000120229	0.861345	0.0127423	5.05349	4.33811e-07	0.0145537	-/+
ENSBTAG00000002935	ENSBTAG00000008084	TMEM248	ZNF382	-0.948468	0.00112602	0.942165	0.00149738	5.05339	4.34038e-07	0.0145539	-/+
ENSBTAG00000020133	ENSBTAG00000049604	PPP3CC	ENSBTAG00000049604	-0.987986	3.01935e-05	0.769366	0.0431398	5.05321	4.34454e-07	0.0145603	-/+
ENSBTAG00000004034	ENSBTAG00000013860	SESN3	GADD45A	0.951983	0.000945525	-0.937921	0.00178328	-5.05299	4.34939e-07	0.0145622	+/-
ENSBTAG00000001728	ENSBTAG00000027524	IGSF10	SMTNL1	0.914195	0.00395342	-0.965449	0.000418344	-5.05299	4.34954e-07	0.0145622	+/-
ENSBTAG00000001652	ENSBTAG00000017677	SLCO3A1	SCG3	0.937079	0.00184353	-0.952607	0.000915405	-5.05264	4.35754e-07	0.0145772	+/-
ENSBTAG00000018046	ENSBTAG00000049545	B3GNT2	ENSBTAG00000049545	0.963255	0.000487351	-0.919153	0.00341613	-5.05259	4.35849e-07	0.0145772	+/-
ENSBTAG00000014455	ENSBTAG00000051439	PDZD2	ENSBTAG00000051439	0.988134	2.92704e-05	-0.766565	0.0443894	-5.05241	4.36278e-07	0.0145794	+/-
ENSBTAG00000012020	ENSBTAG00000034396	TRAF5	PIGW	-0.873792	0.0101428	0.976852	0.000154647	5.05237	4.3636e-07	0.0145794	-/+
ENSBTAG00000001435	ENSBTAG00000015273	ARL6IP6	CAND2	0.946576	0.00123096	-0.944104	0.00137647	-5.05203	4.37145e-07	0.0145884	+/-
ENSBTAG00000024803	ENSBTAG00000031165	ENDOD1	TRPM7	-0.979469	0.000114737	0.858564	0.0133699	5.05181	4.37633e-07	0.0145884	-/+
ENSBTAG00000003521	ENSBTAG00000055077	KIAA0895L	MRPL33	-0.920286	0.00329975	0.962679	0.000506509	5.05179	4.37688e-07	0.0145884	-/+
ENSBTAG00000000750	ENSBTAG00000001109	MSL2	MRPS14	0.867541	0.0114057	-0.977984	0.000136501	-5.05171	4.37879e-07	0.0145884	+/-
ENSBTAG00000002744	ENSBTAG00000015504	MUSK	ZNF131	0.851908	0.0149426	-0.980444	0.000101642	-5.05154	4.3827e-07	0.0145884	+/-
ENSBTAG00000007142	ENSBTAG00000052575	CPPED1	ENSBTAG00000052575	0.941289	0.00155403	-0.949109	0.00109171	-5.05152	4.38317e-07	0.0145884	+/-
ENSBTAG00000010731	ENSBTAG00000055051	CDKN2D	RNF125	0.964816	0.000437602	-0.915527	0.00380457	-5.05149	4.38382e-07	0.0145884	+/-
ENSBTAG00000008557	ENSBTAG00000014915	ENSBTAG00000008557	ETV5	-0.876567	0.00960931	0.976273	0.000164441	5.05147	4.38412e-07	0.0145884	-/+
ENSBTAG00000004430	ENSBTAG00000014237	SGPP1	CYTH4	0.974187	0.000202774	-0.886064	0.00790806	-5.05132	4.38761e-07	0.014589	+/-
ENSBTAG00000006487	ENSBTAG00000052626	RPS9	ENSBTAG00000052626	0.972431	0.000238814	-0.892972	0.00678941	-5.05097	4.39583e-07	0.014589	+/-
ENSBTAG00000000224	ENSBTAG00000021245	TSPAN15	SPRY1	-0.903523	0.0052686	0.96929	0.000312229	5.05086	4.39833e-07	0.014589	-/+
ENSBTAG00000019220	ENSBTAG00000053023	SMARCA4	LRRC74B	-0.839812	0.0180595	0.982007	8.26087e-05	5.05082	4.39913e-07	0.014589	-/+
ENSBTAG00000013662	ENSBTAG00000015907	COL8A1	IRX4	-0.974287	0.000200829	0.885565	0.00799276	5.05082	4.39917e-07	0.014589	-/+
ENSBTAG00000017184	ENSBTAG00000027080	ZBTB33	SLC8A3	0.975867	0.000171527	-0.87843	0.00926047	-5.05079	4.39987e-07	0.014589	+/-
ENSBTAG00000014645	ENSBTAG00000017765	CNTN2	GSTM1	-0.994739	3.84429e-06	0.538727	0.212148	5.05068	4.40232e-07	0.014589	-/0
ENSBTAG00000000253	ENSBTAG00000005498	PTPRF	SQLE	0.975946	0.000170138	-0.87801	0.0093385	-5.05053	4.40582e-07	0.014589	+/-
ENSBTAG00000011214	ENSBTAG00000050705	THAP3	ENSBTAG00000050705	0.941108	0.00156586	-0.949189	0.0010875	-5.05041	4.40862e-07	0.014589	+/-
ENSBTAG00000009509	ENSBTAG00000016932	NDUFA6	SENP7	0.528526	0.222624	-0.994883	3.58691e-06	-5.05019	4.41381e-07	0.014589	0/-
ENSBTAG00000002755	ENSBTAG00000020455	ANKRD12	ITPR1	-0.727942	0.0636341	0.994126	5.0622e-06	5.05014	4.4149e-07	0.014589	0/+
ENSBTAG00000021514	ENSBTAG00000051325	DNPEP	ENSBTAG00000051325	0.591061	0.162244	-0.993862	5.65018e-06	-5.05012	4.41534e-07	0.014589	0/-
ENSBTAG00000004742	ENSBTAG00000012543	RUNX1	EDA	-0.993774	5.85412e-06	0.595621	0.158207	5.05	4.41814e-07	0.014589	-/0
ENSBTAG00000000224	ENSBTAG00000015478	TSPAN15	SRD5A1	0.956232	0.000751752	-0.931671	0.00225883	-5.04994	4.41958e-07	0.014589	+/-
ENSBTAG00000002233	ENSBTAG00000037819	CPNE2	SFT2D2	-0.727849	0.0636847	0.991255	1.36732e-05	5.04986	4.42133e-07	0.014589	0/+
ENSBTAG00000021968	ENSBTAG00000051325	MID2	ENSBTAG00000051325	-0.928836	0.00249656	0.957995	0.000678983	5.04986	4.4214e-07	0.014589	-/+
ENSBTAG00000004416	ENSBTAG00000048798	NUDC	KIAA1109	0.534212	0.216755	-0.994799	3.73676e-06	-5.04977	4.42337e-07	0.014589	0/-
ENSBTAG00000004940	ENSBTAG00000021452	CELF4	TRANK1	-0.890667	0.00715164	0.97299	0.00022696	5.04973	4.42443e-07	0.014589	-/+
ENSBTAG00000005620	ENSBTAG00000039992	RPS3	TUBA1C	-0.72776	0.0637334	0.992336	9.83422e-06	5.04959	4.42753e-07	0.0145918	0/+
ENSBTAG00000003462	ENSBTAG00000008518	ZNF135	MED25	0.969821	0.000298999	-0.901674	0.00551891	-5.04927	4.43503e-07	0.0146092	+/-
ENSBTAG00000007120	ENSBTAG00000046902	ARFGEF2	PABPC4L	-0.975941	0.000170223	0.877715	0.00939352	5.04857	4.45134e-07	0.0146513	-/+
ENSBTAG00000003378	ENSBTAG00000006905	ACAP2	KLHDC4	0.907313	0.00477626	-0.967883	0.00034895	-5.04844	4.45444e-07	0.0146513	+/-
ENSBTAG00000003684	ENSBTAG00000017832	LRFN5	PDK3	0.910237	0.00441563	-0.966805	0.000378774	-5.04843	4.45453e-07	0.0146513	+/-
ENSBTAG00000007429	ENSBTAG00000016804	SPNS2	LYST	0.968214	0.000340107	-0.906271	0.00490885	-5.04757	4.47465e-07	0.014701	+/-
ENSBTAG00000018855	ENSBTAG00000031267	SCAF4	SERPINB9	-0.850761	0.0152239	0.980497	0.000100967	5.04755	4.47509e-07	0.014701	-/+
ENSBTAG00000004286	ENSBTAG00000020100	CDC45	ENSBTAG00000020100	0.995142	3.15151e-06	-0.727052	0.0641221	-5.04746	4.47712e-07	0.014701	+/0
ENSBTAG00000026657	ENSBTAG00000048459	IFT27	CARHSP1	-0.876142	0.00968994	0.976224	0.000165292	5.0474	4.47865e-07	0.014701	-/+
ENSBTAG00000005915	ENSBTAG00000026266	SFMBT2	MYL12B	-0.881699	0.0086662	0.975028	0.000186739	5.04683	4.49193e-07	0.0147345	-/+
ENSBTAG00000002594	ENSBTAG00000017419	ZNF436	ZZZ3	-0.910869	0.00433973	0.966485	0.000387895	5.04677	4.49334e-07	0.0147345	-/+
ENSBTAG00000012798	ENSBTAG00000044129	KCNH8	ST6GALNAC6	-0.992733	8.61182e-06	0.641818	0.120186	5.04626	4.50544e-07	0.0147426	-/0
ENSBTAG00000002829	ENSBTAG00000015437	TCP1	NTMT1	-0.970916	0.000272764	0.89767	0.00608458	5.04609	4.5095e-07	0.0147426	-/+
ENSBTAG00000004820	ENSBTAG00000013253	POLR2F	THAP4	-0.726588	0.0643769	0.992837	8.30751e-06	5.04608	4.50977e-07	0.0147426	0/+
[truncated: 15,284 more rows]

## Sheet: Tab7
Differentially connected genes between control and nutrient restricted fetus from muscle tissue.
Ensembl ID	Gene Symbol	CTR_K	RES_K	CTR_STD	RES_STD	DiffK	ZScore	Status	IsTF	IsDE
ENSBTAG00000013961	MYSM1	44	1224	0.0630372	1	-0.936963	-11.0681	GAIN	TRUE	FALSE		Legend
ENSBTAG00000015138	MGA	37	1086	0.0530086	0.887255	-0.834246	-9.85809	GAIN	TRUE	FALSE		CTR_K	Gene degree in the Control group
ENSBTAG00000007110	RCOR3	12	1027	0.017192	0.839052	-0.82186	-9.71219	GAIN	TRUE	FALSE		RES_K	Gene degree in the Restricted group
ENSBTAG00000011789	REST	99	1179	0.141834	0.963235	-0.821401	-9.70678	GAIN	TRUE	FALSE		CTR_STD	Standardized gene degree in the Control group
ENSBTAG00000008649	ETV3	65	1079	0.0931232	0.881536	-0.788413	-9.31818	GAIN	TRUE	FALSE		RES_STD	Stradardized gene degree in the Restricted group
ENSBTAG00000011087	ARID2	30	1014	0.0429799	0.828431	-0.785451	-9.2833	GAIN	TRUE	FALSE		DiffK	Differential conectivity (CTR-REST)
ENSBTAG00000012111	PRDM5	53	1051	0.0759312	0.85866	-0.782729	-9.25123	GAIN	TRUE	FALSE		Status	Logical. Gain or loss of connectivity in the RES group compared to CON
ENSBTAG00000000565	RFX7	19	972	0.0272206	0.794118	-0.766897	-9.06473	GAIN	TRUE	FALSE		IsTF	Logical. Is the gene a Transcritpion Factor - TF?
ENSBTAG00000003207	SP5	39	986	0.0558739	0.805556	-0.749682	-8.86194	GAIN	TRUE	FALSE		IsDE	Logical. Is the gene differrentially expressed - DE?
ENSBTAG00000030836	ZBTB21	36	968	0.0515759	0.79085	-0.739274	-8.73934	GAIN	TRUE	FALSE
ENSBTAG00000039784	PRR5	138	1130	0.197708	0.923203	-0.725495	-8.57703	GAIN	FALSE	TRUE
ENSBTAG00000013921	CKM	173	1149	0.247851	0.938725	-0.690874	-8.16921	GAIN	FALSE	TRUE
ENSBTAG00000019208	C29H11orf95	50	931	0.0716332	0.760621	-0.688988	-8.14698	GAIN	TRUE	FALSE
ENSBTAG00000019133	ZNF326	29	894	0.0415473	0.730392	-0.688845	-8.1453	GAIN	TRUE	FALSE
ENSBTAG00000046256	TMEM132C	59	943	0.0845272	0.770425	-0.685898	-8.11058	GAIN	FALSE	TRUE
ENSBTAG00000020141	FREM1	94	978	0.13467	0.79902	-0.664349	-7.85674	GAIN	FALSE	TRUE
ENSBTAG00000003034	GATAD2A	53	903	0.0759312	0.737745	-0.661814	-7.82688	GAIN	TRUE	FALSE
ENSBTAG00000018024	NR1D2	31	857	0.0444126	0.700163	-0.655751	-7.75546	GAIN	TRUE	FALSE
ENSBTAG00000005154	APCDD1	28	851	0.0401146	0.695261	-0.655147	-7.74834	GAIN	FALSE	TRUE
ENSBTAG00000030470	ENSBTAG00000030470	45	863	0.0644699	0.705065	-0.640595	-7.57693	GAIN	TRUE	FALSE
ENSBTAG00000020966	ALX3	136	988	0.194842	0.80719	-0.612347	-7.24417	GAIN	FALSE	TRUE
ENSBTAG00000045789	TNNT2	214	1097	0.30659	0.896242	-0.589652	-6.97682	GAIN	FALSE	TRUE
ENSBTAG00000012319	KCNE5	193	1050	0.276504	0.857843	-0.581339	-6.8789	GAIN	FALSE	TRUE
ENSBTAG00000006633	IRF3	59	813	0.0845272	0.664216	-0.579688	-6.85946	GAIN	TRUE	FALSE
ENSBTAG00000021008	ZNF219	39	767	0.0558739	0.626634	-0.57076	-6.75429	GAIN	TRUE	FALSE
ENSBTAG00000038384	KRT5	74	819	0.106017	0.669118	-0.5631	-6.66406	GAIN	FALSE	TRUE
ENSBTAG00000001509	ELK3	302	1204	0.432665	0.98366	-0.550995	-6.52146	GAIN	TRUE	FALSE
ENSBTAG00000000836	KRT8	98	846	0.140401	0.691176	-0.550775	-6.51887	GAIN	FALSE	TRUE
ENSBTAG00000035998	CKB	107	858	0.153295	0.70098	-0.547685	-6.48247	GAIN	FALSE	TRUE
ENSBTAG00000007383	ZNF521	80	810	0.114613	0.661765	-0.547152	-6.47618	GAIN	TRUE	FALSE
ENSBTAG00000009214	ETS2	57	768	0.0816619	0.627451	-0.545789	-6.46013	GAIN	TRUE	FALSE
ENSBTAG00000040082	HOXA10	79	806	0.113181	0.658497	-0.545316	-6.45456	GAIN	TRUE	FALSE
ENSBTAG00000003585	CD47	31	714	0.0444126	0.583333	-0.538921	-6.37923	GAIN	FALSE	TRUE
ENSBTAG00000020426	TFAP2B	106	837	0.151862	0.683824	-0.531961	-6.29724	GAIN	FALSE	TRUE
ENSBTAG00000002066	MYL7	266	1117	0.381089	0.912582	-0.531493	-6.29173	GAIN	FALSE	TRUE
ENSBTAG00000015702	PITX3	193	987	0.276504	0.806373	-0.529868	-6.27259	GAIN	FALSE	TRUE
ENSBTAG00000006587	ZNF367	79	772	0.113181	0.630719	-0.517538	-6.12735	GAIN	TRUE	FALSE
ENSBTAG00000039316	ZNF268	50	692	0.0716332	0.565359	-0.493726	-5.84684	GAIN	TRUE	FALSE
ENSBTAG00000021189	ARHGAP36	174	907	0.249284	0.741013	-0.491729	-5.82332	GAIN	FALSE	TRUE
ENSBTAG00000039075	ZNF527	41	670	0.0587393	0.547386	-0.488646	-5.78701	GAIN	TRUE	FALSE
ENSBTAG00000012063	E2F4	164	885	0.234957	0.723039	-0.488082	-5.78036	GAIN	TRUE	FALSE
ENSBTAG00000011473	MYL9	200	947	0.286533	0.773693	-0.48716	-5.76949	GAIN	FALSE	TRUE
ENSBTAG00000013873	MSX2	105	777	0.15043	0.634804	-0.484374	-5.73668	GAIN	FALSE	TRUE
ENSBTAG00000006919	SMAD4	97	741	0.138968	0.605392	-0.466424	-5.52523	GAIN	TRUE	FALSE
ENSBTAG00000030744	NFYB	33	628	0.0472779	0.513072	-0.465794	-5.51781	GAIN	TRUE	FALSE
ENSBTAG00000016407	IRX6	33	628	0.0472779	0.513072	-0.465794	-5.51781	GAIN	TRUE	FALSE
ENSBTAG00000015504	ZNF131	106	756	0.151862	0.617647	-0.465785	-5.5177	GAIN	TRUE	FALSE
ENSBTAG00000017184	ZBTB33	202	920	0.289398	0.751634	-0.462236	-5.47589	GAIN	TRUE	FALSE
ENSBTAG00000045757	TNNC1	234	969	0.335244	0.791667	-0.456423	-5.40742	GAIN	FALSE	TRUE
ENSBTAG00000011869	CSRP3	219	942	0.313754	0.769608	-0.455854	-5.40072	GAIN	FALSE	TRUE
ENSBTAG00000019521	COX6A2	258	1002	0.369628	0.818627	-0.449	-5.31998	GAIN	FALSE	TRUE
ENSBTAG00000016664	SLC2A4RG	49	616	0.0702006	0.503268	-0.433067	-5.1323	GAIN	TRUE	FALSE
ENSBTAG00000047231	TNNI1	231	932	0.330946	0.761438	-0.430492	-5.10196	GAIN	FALSE	TRUE
ENSBTAG00000010880	TNNI2	271	1001	0.388252	0.81781	-0.429558	-5.09096	GAIN	FALSE	TRUE
ENSBTAG00000045943	CHRNG	204	883	0.292264	0.721405	-0.429142	-5.08605	GAIN	FALSE	TRUE
ENSBTAG00000011465	MYBPH	208	878	0.297994	0.71732	-0.419326	-4.97043	GAIN	FALSE	TRUE
ENSBTAG00000004905	KRT19	138	755	0.197708	0.61683	-0.419122	-4.96803	GAIN	FALSE	TRUE
ENSBTAG00000007047	FZD10	82	654	0.117479	0.534314	-0.416835	-4.94109	GAIN	FALSE	TRUE
ENSBTAG00000015204	SMPX	259	962	0.37106	0.785948	-0.414888	-4.91814	GAIN	FALSE	TRUE
ENSBTAG00000004313	HOXD13	116	708	0.166189	0.578431	-0.412242	-4.88698	GAIN	FALSE	TRUE
ENSBTAG00000006419	TNNT1	260	950	0.372493	0.776144	-0.403651	-4.78578	GAIN	FALSE	TRUE
ENSBTAG00000038428	RELB	45	566	0.0644699	0.462418	-0.397948	-4.7186	GAIN	TRUE	FALSE
ENSBTAG00000021745	RAPSN	253	919	0.362464	0.750817	-0.388353	-4.60557	GAIN	FALSE	TRUE
ENSBTAG00000046725	TNNC2	266	941	0.381089	0.768791	-0.387702	-4.5979	GAIN	FALSE	TRUE
ENSBTAG00000013314	PBX3	59	569	0.0845272	0.464869	-0.380342	-4.51121	GAIN	TRUE	FALSE
ENSBTAG00000046332	ACTA1	262	922	0.375358	0.753268	-0.37791	-4.48255	GAIN	FALSE	TRUE
ENSBTAG00000014956	JSRP1	339	1051	0.485673	0.85866	-0.372987	-4.42456	GAIN	FALSE	TRUE
ENSBTAG00000008763	PRR32	259	909	0.37106	0.742647	-0.371587	-4.40807	GAIN	FALSE	TRUE
ENSBTAG00000031217	MYL6B	272	930	0.389685	0.759804	-0.370119	-4.39078	GAIN	FALSE	TRUE
ENSBTAG00000021433	ENSBTAG00000021433	68	568	0.0974212	0.464052	-0.366631	-4.34969	GAIN	TRUE	FALSE
ENSBTAG00000001058	SRPK3	274	924	0.39255	0.754902	-0.362352	-4.29928	GAIN	FALSE	TRUE
ENSBTAG00000000440	HSPB2	289	936	0.41404	0.764706	-0.350666	-4.16163	GAIN	FALSE	TRUE
ENSBTAG00000010875	MSX1	138	668	0.197708	0.545752	-0.348044	-4.13074	GAIN	FALSE	TRUE
ENSBTAG00000021916	MYL4	258	861	0.369628	0.703431	-0.333804	-3.963	GAIN	FALSE	TRUE
ENSBTAG00000019020	TAX1BP1	92	552	0.131805	0.45098	-0.319175	-3.79067	GAIN	TRUE	FALSE
ENSBTAG00000002849	IRF6	246	821	0.352436	0.670752	-0.318316	-3.78055	GAIN	TRUE	FALSE
ENSBTAG00000008353	CDKN1A	253	816	0.362464	0.666667	-0.304202	-3.6143	GAIN	FALSE	TRUE
ENSBTAG00000019460	MOXD1	39	427	0.0558739	0.348856	-0.292982	-3.48213	GAIN	FALSE	TRUE
ENSBTAG00000011981	MYBL1	27	399	0.0386819	0.32598	-0.287298	-3.41517	GAIN	TRUE	FALSE
ENSBTAG00000011500	CASQ2	257	781	0.368195	0.638072	-0.269877	-3.20995	GAIN	FALSE	TRUE
ENSBTAG00000011530	CDH15	271	802	0.388252	0.655229	-0.266977	-3.17579	GAIN	FALSE	TRUE
ENSBTAG00000022158	TNNT3	330	904	0.472779	0.738562	-0.265783	-3.16172	GAIN	FALSE	TRUE
ENSBTAG00000006806	KRT17	132	555	0.189112	0.453431	-0.26432	-3.14449	GAIN	FALSE	TRUE
ENSBTAG00000004903	KRT15	73	451	0.104585	0.368464	-0.26388	-3.1393	GAIN	FALSE	TRUE
ENSBTAG00000014123	ZNF507	99	491	0.141834	0.401144	-0.25931	-3.08548	GAIN	TRUE	FALSE
ENSBTAG00000006030	MYOG	267	774	0.382521	0.632353	-0.249831	-2.97382	GAIN	FALSE	TRUE
ENSBTAG00000020935	HIF1A	107	493	0.153295	0.402778	-0.249483	-2.96971	GAIN	TRUE	FALSE
ENSBTAG00000021218	MYLPF	283	797	0.405444	0.651144	-0.2457	-2.92515	GAIN	FALSE	TRUE
ENSBTAG00000005524	HBP1	52	387	0.0744986	0.316176	-0.241678	-2.87777	GAIN	TRUE	FALSE
ENSBTAG00000000753	PIAS4	55	378	0.0787966	0.308824	-0.230027	-2.74053	GAIN	TRUE	FALSE
ENSBTAG00000038241	REPIN1	99	422	0.141834	0.344771	-0.202937	-2.42142	GAIN	TRUE	FALSE
ENSBTAG00000016349	TEAD2	384	918	0.550143	0.75	-0.199857	-2.38513	GAIN	TRUE	FALSE
ENSBTAG00000009046	TBX6	39	305	0.0558739	0.249183	-0.193309	-2.308	GAIN	TRUE	FALSE
ENSBTAG00000007884	SREBF1	60	333	0.0859599	0.272059	-0.186099	-2.22307	GAIN	TRUE	FALSE
ENSBTAG00000012034	KRT4	86	371	0.123209	0.303105	-0.179895	-2.14999	GAIN	FALSE	TRUE
ENSBTAG00000003569	DZIP1	82	363	0.117479	0.296569	-0.17909	-2.1405	GAIN	TRUE	FALSE
ENSBTAG00000007109	ASB2	364	846	0.52149	0.691176	-0.169686	-2.02973	GAIN	FALSE	TRUE
ENSBTAG00000002430	COL17A1	95	374	0.136103	0.305556	-0.169452	-2.02697	GAIN	FALSE	TRUE
ENSBTAG00000002080	CCN3	157	52	0.224928	0.0424837	0.182445	2.11829	LOSS	FALSE	TRUE
ENSBTAG00000014340	KERA	156	42	0.223496	0.0343137	0.189182	2.19766	LOSS	FALSE	TRUE
ENSBTAG00000037566	ZNF500	398	460	0.570201	0.375817	0.194384	2.25893	GAIN	TRUE	FALSE
ENSBTAG00000020356	GON4L	159	31	0.227794	0.0253268	0.202467	2.35415	LOSS	TRUE	FALSE
ENSBTAG00000009874	ZXDC	159	28	0.227794	0.0228758	0.204918	2.38302	LOSS	TRUE	FALSE
ENSBTAG00000014862	ENSBTAG00000014862	163	35	0.233524	0.0285948	0.20493	2.38316	LOSS	TRUE	FALSE
ENSBTAG00000037508	EBF1	239	165	0.342407	0.134804	0.207603	2.41465	LOSS	FALSE	TRUE
ENSBTAG00000030575	BHLHE41	159	20	0.227794	0.0163399	0.211454	2.46001	LOSS	TRUE	FALSE
ENSBTAG00000046111	ZNF444	208	82	0.297994	0.0669935	0.231001	2.69027	LOSS	TRUE	FALSE
ENSBTAG00000037581	MZF1	203	53	0.290831	0.0433007	0.24753	2.88499	LOSS	TRUE	FALSE
ENSBTAG00000015015	HINFP	198	33	0.283668	0.0269608	0.256707	2.99308	LOSS	TRUE	FALSE
ENSBTAG00000005734	GATA6	197	23	0.282235	0.0187908	0.263444	3.07245	LOSS	TRUE	FALSE
ENSBTAG00000020713	BACH2	315	219	0.451289	0.178922	0.272368	3.17757	LOSS	TRUE	FALSE
ENSBTAG00000007498	ZGPAT	245	77	0.351003	0.0629085	0.288094	3.36282	LOSS	TRUE	FALSE
ENSBTAG00000021210	HES2	214	15	0.30659	0.0122549	0.294335	3.43634	LOSS	TRUE	FALSE
ENSBTAG00000003172	MEIS2	222	19	0.318052	0.0155229	0.302529	3.53286	LOSS	FALSE	TRUE
ENSBTAG00000020854	BCL6B	246	40	0.352436	0.0326797	0.319756	3.73579	LOSS	TRUE	FALSE
ENSBTAG00000012946	HSF2	257	47	0.368195	0.0383987	0.329796	3.85406	LOSS	TRUE	FALSE
ENSBTAG00000012102	TCF25	269	67	0.385387	0.0547386	0.330648	3.8641	LOSS	TRUE	FALSE
ENSBTAG00000010681	NR1H3	360	200	0.515759	0.163399	0.352361	4.11986	LOSS	TRUE	FALSE
ENSBTAG00000047254	ABCA2	280	57	0.401146	0.0465686	0.354578	4.14598	LOSS	FALSE	TRUE
ENSBTAG00000013050	ZNF277	292	73	0.418338	0.0596405	0.358698	4.19451	LOSS	TRUE	FALSE
ENSBTAG00000019472	NR3C1	268	21	0.383954	0.0171569	0.366797	4.28992	LOSS	TRUE	FALSE
ENSBTAG00000010745	THRA	267	14	0.382521	0.0114379	0.371084	4.34042	LOSS	TRUE	FALSE
ENSBTAG00000013227	SNAI2	315	91	0.451289	0.0743464	0.376943	4.40944	LOSS	TRUE	FALSE
ENSBTAG00000018810	THBS2	367	121	0.525788	0.0988562	0.426932	4.9983	LOSS	FALSE	TRUE
ENSBTAG00000007767	TBX15	321	34	0.459885	0.0277778	0.432108	5.05927	LOSS	TRUE	FALSE
ENSBTAG00000005951	HIC2	382	86	0.547278	0.0702614	0.477016	5.58828	LOSS	TRUE	FALSE
ENSBTAG00000037393	ZNF639	393	31	0.563037	0.0253268	0.53771	6.30324	LOSS	TRUE	FALSE
ENSBTAG00000010661	DPYSL3	430	77	0.616046	0.0629085	0.553137	6.48497	LOSS	FALSE	TRUE
ENSBTAG00000014768	ZNF786	411	33	0.588825	0.0269608	0.561864	6.58777	LOSS	TRUE	FALSE
ENSBTAG00000011467	BATF2	469	124	0.67192	0.101307	0.570613	6.69082	LOSS	TRUE	FALSE
ENSBTAG00000003238	MEOX2	437	26	0.626074	0.0212418	0.604833	7.09393	LOSS	TRUE	FALSE
ENSBTAG00000003604	ADAMTSL4	459	64	0.657593	0.0522876	0.605306	7.0995	LOSS	FALSE	TRUE
ENSBTAG00000013462	L1CAM	634	338	0.908309	0.276144	0.632166	7.4159	LOSS	FALSE	TRUE
ENSBTAG00000013674	EDNRA	526	111	0.753582	0.0906863	0.662895	7.77789	LOSS	FALSE	TRUE
ENSBTAG00000016496	ZNF641	490	37	0.702006	0.0302288	0.671777	7.88252	LOSS	TRUE	FALSE
ENSBTAG00000039313	ZNF341	497	18	0.712034	0.0147059	0.697329	8.18351	LOSS	TRUE	FALSE
ENSBTAG00000002661	ISLR2	526	63	0.753582	0.0514706	0.702111	8.23984	LOSS	FALSE	TRUE
ENSBTAG00000015311	PTPRR	643	259	0.921203	0.211601	0.709602	8.32809	LOSS	FALSE	TRUE
ENSBTAG00000007718	TGIF1	559	16	0.80086	0.0130719	0.787788	9.2491	LOSS	TRUE	FALSE
ENSBTAG00000015356	TAC1	597	61	0.855301	0.0498366	0.805464	9.45732	LOSS	FALSE	TRUE
ENSBTAG00000039530	NEFM	647	143	0.926934	0.11683	0.810104	9.51198	LOSS	FALSE	TRUE
ENSBTAG00000021949	NEFL	635	116	0.909742	0.0947712	0.814971	9.56931	LOSS	FALSE	TRUE
ENSBTAG00000013779	HSPA12A	657	147	0.941261	0.120098	0.821163	9.64225	LOSS	FALSE	TRUE
ENSBTAG00000017627	STMN4	647	127	0.926934	0.103758	0.823176	9.66596	LOSS	FALSE	TRUE
ENSBTAG00000021685	EEF1A2	669	165	0.958453	0.134804	0.823649	9.67153	LOSS	FALSE	TRUE
ENSBTAG00000001961	MAP1B	590	24	0.845272	0.0196078	0.825664	9.69527	LOSS	FALSE	TRUE
ENSBTAG00000020099	STMN2	626	78	0.896848	0.0637255	0.833123	9.78313	LOSS	FALSE	TRUE
ENSBTAG00000000905	RAB6B	665	140	0.952722	0.114379	0.838343	9.84463	LOSS	FALSE	TRUE
ENSBTAG00000008504	SYNGR3	633	77	0.906877	0.0629085	0.843968	9.91089	LOSS	FALSE	TRUE
ENSBTAG00000001735	ADAM11	638	85	0.91404	0.0694444	0.844596	9.91828	LOSS	FALSE	TRUE
ENSBTAG00000003894	NDRG4	632	68	0.905444	0.0555556	0.849889	9.98063	LOSS	FALSE	TRUE
ENSBTAG00000017864	PRPH	659	115	0.944126	0.0939542	0.850172	9.98397	LOSS	FALSE	TRUE
ENSBTAG00000016096	SYP	663	121	0.949857	0.0988562	0.851001	9.99373	LOSS	FALSE	TRUE
ENSBTAG00000000376	P2RX3	662	117	0.948424	0.0955882	0.852836	10.0153	LOSS	FALSE	TRUE
ENSBTAG00000002717	INA	664	120	0.951289	0.0980392	0.85325	10.0202	LOSS	FALSE	TRUE
ENSBTAG00000020194	FGF13	654	102	0.936963	0.0833333	0.853629	10.0247	LOSS	FALSE	TRUE
ENSBTAG00000017512	MAPT	667	120	0.955587	0.0980392	0.857548	10.0709	LOSS	FALSE	TRUE
ENSBTAG00000030179	MAPK8IP2	669	118	0.958453	0.0964052	0.862047	10.1239	LOSS	FALSE	TRUE
ENSBTAG00000006080	MAST1	670	119	0.959885	0.0972222	0.862663	10.1311	LOSS	FALSE	TRUE
ENSBTAG00000023730	TUBB3	657	96	0.941261	0.0784314	0.862829	10.1331	LOSS	FALSE	TRUE
ENSBTAG00000011451	RTN1	662	99	0.948424	0.0808824	0.867542	10.1886	LOSS	FALSE	TRUE
ENSBTAG00000021336	KIF5A	664	100	0.951289	0.0816993	0.86959	10.2127	LOSS	FALSE	TRUE
ENSBTAG00000016063	DNER	640	56	0.916905	0.0457516	0.871154	10.2311	LOSS	FALSE	TRUE
ENSBTAG00000019131	CELF3	661	91	0.946991	0.0743464	0.872645	10.2487	LOSS	FALSE	TRUE
ENSBTAG00000020679	CNTN1	630	35	0.902579	0.0285948	0.873984	10.2645	LOSS	FALSE	TRUE
ENSBTAG00000020650	ADCYAP1	668	101	0.95702	0.0825163	0.874504	10.2706	LOSS	FALSE	TRUE
ENSBTAG00000024115	FOXO6	648	65	0.928367	0.0531046	0.875262	10.2795	LOSS	TRUE	FALSE
ENSBTAG00000003794	GNAO1	668	97	0.95702	0.0792484	0.877772	10.3091	LOSS	FALSE	TRUE
ENSBTAG00000018146	VAT1L	637	40	0.912607	0.0326797	0.879928	10.3345	LOSS	FALSE	TRUE
ENSBTAG00000014543	PLXNA4	658	75	0.942693	0.0612745	0.881419	10.352	LOSS	FALSE	TRUE
ENSBTAG00000014645	CNTN2	658	75	0.942693	0.0612745	0.881419	10.352	LOSS	FALSE	TRUE
ENSBTAG00000008495	AP3B2	681	113	0.975645	0.0923203	0.883324	10.3745	LOSS	FALSE	TRUE
ENSBTAG00000002522	SYT5	686	119	0.982808	0.0972222	0.885586	10.4011	LOSS	FALSE	TRUE
ENSBTAG00000003827	RIMS2	644	40	0.922636	0.0326797	0.889956	10.4526	LOSS	FALSE	TRUE
ENSBTAG00000013250	PCSK1N	662	68	0.948424	0.0555556	0.892869	10.4869	LOSS	FALSE	TRUE
ENSBTAG00000011538	KIF1A	650	46	0.931232	0.0375817	0.89365	10.4961	LOSS	FALSE	TRUE
ENSBTAG00000018125	KIF5C	675	88	0.967049	0.0718954	0.895153	10.5138	LOSS	FALSE	TRUE
ENSBTAG00000030749	DNAJC6	646	37	0.925501	0.0302288	0.895273	10.5152	LOSS	FALSE	TRUE
ENSBTAG00000013810	GABBR2	647	38	0.926934	0.0310458	0.895888	10.5225	LOSS	FALSE	TRUE
ENSBTAG00000020048	MAPK10	698	127	1	0.103758	0.896242	10.5267	LOSS	FALSE	TRUE
ENSBTAG00000008827	SPOCK2	664	66	0.951289	0.0539216	0.897368	10.5399	LOSS	FALSE	TRUE
ENSBTAG00000006451	GAP43	659	49	0.944126	0.0400327	0.904093	10.6191	LOSS	FALSE	TRUE
ENSBTAG00000011333	CLASP2	652	32	0.934097	0.0261438	0.907954	10.6646	LOSS	FALSE	TRUE
ENSBTAG00000007659	CORO2A	691	95	0.989971	0.0776144	0.912357	10.7165	LOSS	FALSE	TRUE
ENSBTAG00000019137	SCN7A	664	47	0.951289	0.0383987	0.912891	10.7228	LOSS	FALSE	TRUE
ENSBTAG00000001764	NCAN	680	75	0.974212	0.0612745	0.912938	10.7233	LOSS	FALSE	TRUE
ENSBTAG00000011274	ENO2	683	67	0.97851	0.0547386	0.923771	10.851	LOSS	FALSE	TRUE
ENSBTAG00000008192	PLPPR2	692	78	0.991404	0.0637255	0.927679	10.897	LOSS	FALSE	TRUE

## Sheet: Tab8 
Over-represented biological processes of transcription factors, differentially expressed and tissue-specific genes underlying muscle fetal programming.
GO ID	GOTerm	Group PValue Corrected with Bonferroni step down	% Associated Genes	Nr. Genes	Cluster	Genes Cluster #1 (Differentially expressed genes)	Genes Cluster #2 (Tissue Sspecific genes)	Genes Cluster #3 (Transcription Factors)	%Genes Cluster #1	%Genes Cluster #2	%Genes Cluster #3	%Genes Cluster #1.adjusted.to.input.list.size	%Genes Cluster #2.adjusted.to.input.list.size	%Genes Cluster #3.adjusted.to.input.list.size	Associated Genes Found
GO:0006357	regulation of transcription from RNA polymerase II promoter	7.35489e-20	5.79345	92	Specific for Cluster #3	[ABCA2, ADCYAP1, CSRP3, HSPA1A, MEIS2, MSX1, MSX2, MYOG, PITX2, PITX3, TFAP2B, TRPV1]	[CSRP3, GDF5, GSC, HOXC8, HOXD10, MEOX1, MYF5, MYOD1, MYOG, OSR2, PITX1, PRRX1, TBX5]	[AEBP2, ASCL1, BACH2, BARHL1, BARHL2, BATF2, BCL6B, BHLHE41, CAMTA2, CEBPE, CREBRF, E2F1, E2F4, ELK3, ERF, ETS2, ETV3, FOXB1, FOXM1, GATA6, GBX2, HIF1A, HINFP, HSF2, IRF3, IRF6, IRF7, LYL1, MEOX2, MYBL1, MYEF2, MYSM1, MZF1, NEUROG1, NFATC2, NFXL1, NR1D2, NR1H3, NR3C1, PAX2, PBX3, PIAS4, PRDM5, RCOR3, RELB, RFX7, SMAD4, SNAI2, SOX6, SREBF1, SREBF2, TBX6, TCF25, TEAD2, TEAD3, THRA, THRB, YY1, ZBTB7…	12.766	13.8298	73.4043	12.13	14.8451	73.0249	[ABCA2, ADCYAP1, AEBP2, ASCL1, BACH2, BARHL1, BARHL2, BATF2, BCL6B, BHLHE41, CAMTA2, CEBPE, CREBRF, CSRP3, E2F1, E2F4, ELK3, ERF, ETS2, ETV3, FOXB1, FOXM1, GATA6, GBX2, GDF5, GSC, HIF1A, HINFP, HOXC8, HOXD10, HSF2, HSPA1A, IRF3, IRF6, IRF7, LYL1, MEIS2, MEOX1, MEOX2, MSX1, MSX2, MYBL1, MYEF2, MYF5, MYOD1, MYOG, MYSM1, MZF1, NEUROG1, NFATC2, NFXL1, NR1D2, NR1H3, NR3C1, OSR2, PAX2, PBX3, PIAS4, PIT…
GO:0006366	transcription from RNA polymerase II promoter	7.35489e-20	5.62347	92	Specific for Cluster #3	[ABCA2, ADCYAP1, CSRP3, HSPA1A, MEIS2, MSX1, MSX2, MYOG, PITX2, PITX3, TFAP2B, TRPV1]	[CSRP3, GDF5, GSC, HOXC8, HOXD10, MEOX1, MYF5, MYOD1, MYOG, OSR2, PITX1, PRRX1, TBX5]	[AEBP2, ASCL1, BACH2, BARHL1, BARHL2, BATF2, BCL6B, BHLHE41, CAMTA2, CEBPE, CREBRF, E2F1, E2F4, ELK3, ERF, ETS2, ETV3, FOXB1, FOXM1, GATA6, GBX2, HIF1A, HINFP, HSF2, IRF3, IRF6, IRF7, LYL1, MEOX2, MYBL1, MYEF2, MYSM1, MZF1, NEUROG1, NFATC2, NFXL1, NR1D2, NR1H3, NR3C1, PAX2, PBX3, PIAS4, PRDM5, RCOR3, RELB, RFX7, SMAD4, SNAI2, SOX6, SREBF1, SREBF2, TBX6, TCF25, TEAD2, TEAD3, THRA, THRB, YY1, ZBTB7…	12.766	13.8298	73.4043	12.13	14.8451	73.0249	[ABCA2, ADCYAP1, AEBP2, ASCL1, BACH2, BARHL1, BARHL2, BATF2, BCL6B, BHLHE41, CAMTA2, CEBPE, CREBRF, CSRP3, E2F1, E2F4, ELK3, ERF, ETS2, ETV3, FOXB1, FOXM1, GATA6, GBX2, GDF5, GSC, HIF1A, HINFP, HOXC8, HOXD10, HSF2, HSPA1A, IRF3, IRF6, IRF7, LYL1, MEIS2, MEOX1, MEOX2, MSX1, MSX2, MYBL1, MYEF2, MYF5, MYOD1, MYOG, MYSM1, MZF1, NEUROG1, NFATC2, NFXL1, NR1D2, NR1H3, NR3C1, OSR2, PAX2, PBX3, PIAS4, PIT…
GO:0051254	positive regulation of RNA metabolic process	7.35489e-20	5.52442	69	Specific for Cluster #3	[ADCYAP1, CELF3, CSRP3, MEIS2, MSX1, MYOG, PITX2, PITX3, TFAP2B, TNNI2]	[CSRP3, HOXA11, HOXD10, MEOX1, MYF5, MYOD1, MYOG, OSR2, PITX1, PRRX1, TBX5]	[ASCL1, ATOH8, BARHL1, BARHL2, CAMTA2, CEBPE, CREBRF, E2F1, E2F4, ELK3, ETS2, FOXM1, GATA6, GBX2, HIF1A, HINFP, HSF2, IRF3, IRF6, IRF7, LHX5, LYL1, MEOX2, MYBL1, MYSM1, MZF1, NEUROG1, NFATC2, NFYB, NR1D2, NR1H3, NR3C1, PAX2, PBX3, RELB, SMAD4, SOX6, SREBF1, SREBF2, TBX6, TEAD2, TEAD3, THRA, THRB, ZBTB7C, ZFP36L1, ZNF382, ZNF639, ZNF76, ZXDC]	14.0845	15.493	70.4225	13.3732	16.6185	70.0083	[ADCYAP1, ASCL1, ATOH8, BARHL1, BARHL2, CAMTA2, CEBPE, CELF3, CREBRF, CSRP3, E2F1, E2F4, ELK3, ETS2, FOXM1, GATA6, GBX2, HIF1A, HINFP, HOXA11, HOXD10, HSF2, IRF3, IRF6, IRF7, LHX5, LYL1, MEIS2, MEOX1, MEOX2, MSX1, MYBL1, MYF5, MYOD1, MYOG, MYSM1, MZF1, NEUROG1, NFATC2, NFYB, NR1D2, NR1H3, NR3C1, OSR2, PAX2, PBX3, PITX1, PITX2, PITX3, PRRX1, RELB, SMAD4, SOX6, SREBF1, SREBF2, TBX5, TBX6, TEAD2, TE…
GO:0045893	positive regulation of transcription, DNA-templated	7.35489e-20	5.60669	67	Specific for Cluster #3	[ADCYAP1, CSRP3, MEIS2, MSX1, MYOG, PITX2, PITX3, TFAP2B, TNNI2]	[CSRP3, HOXA11, HOXD10, MEOX1, MYF5, MYOD1, MYOG, OSR2, PITX1, PRRX1, TBX5]	[ASCL1, ATOH8, BARHL1, BARHL2, CAMTA2, CEBPE, CREBRF, E2F1, E2F4, ELK3, ETS2, FOXM1, GATA6, GBX2, HIF1A, HINFP, HSF2, IRF3, IRF6, IRF7, LHX5, LYL1, MEOX2, MYBL1, MYSM1, MZF1, NEUROG1, NFATC2, NFYB, NR1D2, NR1H3, NR3C1, PAX2, PBX3, RELB, SMAD4, SOX6, SREBF1, SREBF2, TBX6, TEAD2, TEAD3, THRA, THRB, ZBTB7C, ZNF382, ZNF639, ZNF76, ZXDC]	13.0435	15.942	71.0145	12.3747	17.0862	70.5391	[ADCYAP1, ASCL1, ATOH8, BARHL1, BARHL2, CAMTA2, CEBPE, CREBRF, CSRP3, E2F1, E2F4, ELK3, ETS2, FOXM1, GATA6, GBX2, HIF1A, HINFP, HOXA11, HOXD10, HSF2, IRF3, IRF6, IRF7, LHX5, LYL1, MEIS2, MEOX1, MEOX2, MSX1, MYBL1, MYF5, MYOD1, MYOG, MYSM1, MZF1, NEUROG1, NFATC2, NFYB, NR1D2, NR1H3, NR3C1, OSR2, PAX2, PBX3, PITX1, PITX2, PITX3, PRRX1, RELB, SMAD4, SOX6, SREBF1, SREBF2, TBX5, TBX6, TEAD2, TEAD3, TF…
GO:1902680	positive regulation of RNA biosynthetic process	7.35489e-20	5.60669	67	Specific for Cluster #3	[ADCYAP1, CSRP3, MEIS2, MSX1, MYOG, PITX2, PITX3, TFAP2B, TNNI2]	[CSRP3, HOXA11, HOXD10, MEOX1, MYF5, MYOD1, MYOG, OSR2, PITX1, PRRX1, TBX5]	[ASCL1, ATOH8, BARHL1, BARHL2, CAMTA2, CEBPE, CREBRF, E2F1, E2F4, ELK3, ETS2, FOXM1, GATA6, GBX2, HIF1A, HINFP, HSF2, IRF3, IRF6, IRF7, LHX5, LYL1, MEOX2, MYBL1, MYSM1, MZF1, NEUROG1, NFATC2, NFYB, NR1D2, NR1H3, NR3C1, PAX2, PBX3, RELB, SMAD4, SOX6, SREBF1, SREBF2, TBX6, TEAD2, TEAD3, THRA, THRB, ZBTB7C, ZNF382, ZNF639, ZNF76, ZXDC]	13.0435	15.942	71.0145	12.3747	17.0862	70.5391	[ADCYAP1, ASCL1, ATOH8, BARHL1, BARHL2, CAMTA2, CEBPE, CREBRF, CSRP3, E2F1, E2F4, ELK3, ETS2, FOXM1, GATA6, GBX2, HIF1A, HINFP, HOXA11, HOXD10, HSF2, IRF3, IRF6, IRF7, LHX5, LYL1, MEIS2, MEOX1, MEOX2, MSX1, MYBL1, MYF5, MYOD1, MYOG, MYSM1, MZF1, NEUROG1, NFATC2, NFYB, NR1D2, NR1H3, NR3C1, OSR2, PAX2, PBX3, PITX1, PITX2, PITX3, PRRX1, RELB, SMAD4, SOX6, SREBF1, SREBF2, TBX5, TBX6, TEAD2, TEAD3, TF…
GO:1903508	positive regulation of nucleic acid-templated transcription	7.35489e-20	5.60669	67	Specific for Cluster #3	[ADCYAP1, CSRP3, MEIS2, MSX1, MYOG, PITX2, PITX3, TFAP2B, TNNI2]	[CSRP3, HOXA11, HOXD10, MEOX1, MYF5, MYOD1, MYOG, OSR2, PITX1, PRRX1, TBX5]	[ASCL1, ATOH8, BARHL1, BARHL2, CAMTA2, CEBPE, CREBRF, E2F1, E2F4, ELK3, ETS2, FOXM1, GATA6, GBX2, HIF1A, HINFP, HSF2, IRF3, IRF6, IRF7, LHX5, LYL1, MEOX2, MYBL1, MYSM1, MZF1, NEUROG1, NFATC2, NFYB, NR1D2, NR1H3, NR3C1, PAX2, PBX3, RELB, SMAD4, SOX6, SREBF1, SREBF2, TBX6, TEAD2, TEAD3, THRA, THRB, ZBTB7C, ZNF382, ZNF639, ZNF76, ZXDC]	13.0435	15.942	71.0145	12.3747	17.0862	70.5391	[ADCYAP1, ASCL1, ATOH8, BARHL1, BARHL2, CAMTA2, CEBPE, CREBRF, CSRP3, E2F1, E2F4, ELK3, ETS2, FOXM1, GATA6, GBX2, HIF1A, HINFP, HOXA11, HOXD10, HSF2, IRF3, IRF6, IRF7, LHX5, LYL1, MEIS2, MEOX1, MEOX2, MSX1, MYBL1, MYF5, MYOD1, MYOG, MYSM1, MZF1, NEUROG1, NFATC2, NFYB, NR1D2, NR1H3, NR3C1, OSR2, PAX2, PBX3, PITX1, PITX2, PITX3, PRRX1, RELB, SMAD4, SOX6, SREBF1, SREBF2, TBX5, TBX6, TEAD2, TEAD3, TF…
GO:0045944	positive regulation of transcription from RNA polymerase II promoter	7.35489e-20	6.02537	57	Specific for Cluster #3	[ADCYAP1, CSRP3, MEIS2, MSX1, MYOG, PITX2, PITX3, TFAP2B]	[CSRP3, HOXD10, MEOX1, MYF5, MYOD1, MYOG, OSR2, PITX1, PRRX1, TBX5]	[ASCL1, BARHL1, BARHL2, CAMTA2, CEBPE, CREBRF, E2F1, E2F4, ELK3, FOXM1, GATA6, GBX2, HIF1A, HSF2, IRF3, IRF6, IRF7, MEOX2, MYBL1, MYSM1, MZF1, NEUROG1, NFATC2, NR1H3, NR3C1, PAX2, PBX3, RELB, SMAD4, SOX6, SREBF1, SREBF2, TBX6, TEAD2, TEAD3, THRA, THRB, ZBTB7C, ZNF382, ZNF639, ZNF76]	13.5593	16.9492	69.4915	12.8568	18.1555	68.9877	[ADCYAP1, ASCL1, BARHL1, BARHL2, CAMTA2, CEBPE, CREBRF, CSRP3, E2F1, E2F4, ELK3, FOXM1, GATA6, GBX2, HIF1A, HOXD10, HSF2, IRF3, IRF6, IRF7, MEIS2, MEOX1, MEOX2, MSX1, MYBL1, MYF5, MYOD1, MYOG, MYSM1, MZF1, NEUROG1, NFATC2, NR1H3, NR3C1, OSR2, PAX2, PBX3, PITX1, PITX2, PITX3, PRRX1, RELB, SMAD4, SOX6, SREBF1, SREBF2, TBX5, TBX6, TEAD2, TEAD3, TFAP2B, THRA, THRB, ZBTB7C, ZNF382, ZNF639, ZNF76]
GO:0010558	negative regulation of macromolecule biosynthetic process	7.35489e-20	5.01367	55	Specific for Cluster #3	[HSPA1A, MSX1, MSX2, TFAP2B, TRPV1]	[GSC, HOXC8, OSR2, PITX1, PRRX1, SMYD1]	[AEBP2, ASCL1, ATOH8, BACH2, BCL6B, BHLHE41, E2F1, ELK3, ERF, ETS2, ETV3, FOXM1, GATAD2A, GON4L, HINFP, IRF3, MZF1, NFATC2, NFXL1, NR1D2, NR1H3, NR3C1, PAX2, PIAS4, PRDM5, RCOR3, RELB, SMAD4, SNAI2, SOX6, SREBF1, SREBF2, TBX6, TCF25, THRA, THRB, YY1, ZFP36L1, ZGPAT, ZHX3, ZNF219, ZNF382, ZNF500, ZNF639]	9.09091	10.9091	80	8.64366	11.7177	79.6386	[AEBP2, ASCL1, ATOH8, BACH2, BCL6B, BHLHE41, E2F1, ELK3, ERF, ETS2, ETV3, FOXM1, GATAD2A, GON4L, GSC, HINFP, HOXC8, HSPA1A, IRF3, MSX1, MSX2, MZF1, NFATC2, NFXL1, NR1D2, NR1H3, NR3C1, OSR2, PAX2, PIAS4, PITX1, PRDM5, PRRX1, RCOR3, RELB, SMAD4, SMYD1, SNAI2, SOX6, SREBF1, SREBF2, TBX6, TCF25, TFAP2B, THRA, THRB, TRPV1, YY1, ZFP36L1, ZGPAT, ZHX3, ZNF219, ZNF382, ZNF500, ZNF639]
GO:2000113	negative regulation of cellular macromolecule biosynthetic process	7.35489e-20	5.16917	55	Specific for Cluster #3	[HSPA1A, MSX1, MSX2, TFAP2B, TRPV1]	[GSC, HOXC8, OSR2, PITX1, PRRX1, SMYD1]	[AEBP2, ASCL1, ATOH8, BACH2, BCL6B, BHLHE41, E2F1, ELK3, ERF, ETS2, ETV3, FOXM1, GATAD2A, GON4L, HINFP, IRF3, MZF1, NFATC2, NFXL1, NR1D2, NR1H3, NR3C1, PAX2, PIAS4, PRDM5, RCOR3, RELB, SMAD4, SNAI2, SOX6, SREBF1, SREBF2, TBX6, TCF25, THRA, THRB, YY1, ZFP36L1, ZGPAT, ZHX3, ZNF219, ZNF382, ZNF500, ZNF639]	9.09091	10.9091	80	8.64366	11.7177	79.6386	[AEBP2, ASCL1, ATOH8, BACH2, BCL6B, BHLHE41, E2F1, ELK3, ERF, ETS2, ETV3, FOXM1, GATAD2A, GON4L, GSC, HINFP, HOXC8, HSPA1A, IRF3, MSX1, MSX2, MZF1, NFATC2, NFXL1, NR1D2, NR1H3, NR3C1, OSR2, PAX2, PIAS4, PITX1, PRDM5, PRRX1, RCOR3, RELB, SMAD4, SMYD1, SNAI2, SOX6, SREBF1, SREBF2, TBX6, TCF25, TFAP2B, THRA, THRB, TRPV1, YY1, ZFP36L1, ZGPAT, ZHX3, ZNF219, ZNF382, ZNF500, ZNF639]
GO:0045892	negative regulation of transcription, DNA-templated	7.35489e-20	5.96685	54	Specific for Cluster #3	[HSPA1A, MSX1, MSX2, TFAP2B, TRPV1]	[GSC, HOXC8, OSR2, PITX1, PRRX1, SMYD1]	[AEBP2, ASCL1, ATOH8, BACH2, BCL6B, BHLHE41, E2F1, ELK3, ERF, ETS2, ETV3, FOXM1, GATAD2A, GON4L, HINFP, IRF3, MZF1, NFATC2, NFXL1, NR1D2, NR1H3, NR3C1, PAX2, PIAS4, PRDM5, RCOR3, RELB, SMAD4, SNAI2, SOX6, SREBF1, SREBF2, TBX6, TCF25, THRA, THRB, YY1, ZGPAT, ZHX3, ZNF219, ZNF382, ZNF500, ZNF639]	9.25926	11.1111	79.6296	8.80299	11.9337	79.2633	[AEBP2, ASCL1, ATOH8, BACH2, BCL6B, BHLHE41, E2F1, ELK3, ERF, ETS2, ETV3, FOXM1, GATAD2A, GON4L, GSC, HINFP, HOXC8, HSPA1A, IRF3, MSX1, MSX2, MZF1, NFATC2, NFXL1, NR1D2, NR1H3, NR3C1, OSR2, PAX2, PIAS4, PITX1, PRDM5, PRRX1, RCOR3, RELB, SMAD4, SMYD1, SNAI2, SOX6, SREBF1, SREBF2, TBX6, TCF25, TFAP2B, THRA, THRB, TRPV1, YY1, ZGPAT, ZHX3, ZNF219, ZNF382, ZNF500, ZNF639]
GO:0051253	negative regulation of RNA metabolic process	7.35489e-20	5.47667	54	Specific for Cluster #3	[HSPA1A, MSX1, MSX2, TFAP2B, TRPV1]	[GSC, HOXC8, OSR2, PITX1, PRRX1, SMYD1]	[AEBP2, ASCL1, ATOH8, BACH2, BCL6B, BHLHE41, E2F1, ELK3, ERF, ETS2, ETV3, FOXM1, GATAD2A, GON4L, HINFP, IRF3, MZF1, NFATC2, NFXL1, NR1D2, NR1H3, NR3C1, PAX2, PIAS4, PRDM5, RCOR3, RELB, SMAD4, SNAI2, SOX6, SREBF1, SREBF2, TBX6, TCF25, THRA, THRB, YY1, ZGPAT, ZHX3, ZNF219, ZNF382, ZNF500, ZNF639]	9.25926	11.1111	79.6296	8.80299	11.9337	79.2633	[AEBP2, ASCL1, ATOH8, BACH2, BCL6B, BHLHE41, E2F1, ELK3, ERF, ETS2, ETV3, FOXM1, GATAD2A, GON4L, GSC, HINFP, HOXC8, HSPA1A, IRF3, MSX1, MSX2, MZF1, NFATC2, NFXL1, NR1D2, NR1H3, NR3C1, OSR2, PAX2, PIAS4, PITX1, PRDM5, PRRX1, RCOR3, RELB, SMAD4, SMYD1, SNAI2, SOX6, SREBF1, SREBF2, TBX6, TCF25, TFAP2B, THRA, THRB, TRPV1, YY1, ZGPAT, ZHX3, ZNF219, ZNF382, ZNF500, ZNF639]
GO:1902679	negative regulation of RNA biosynthetic process	7.35489e-20	5.85049	54	Specific for Cluster #3	[HSPA1A, MSX1, MSX2, TFAP2B, TRPV1]	[GSC, HOXC8, OSR2, PITX1, PRRX1, SMYD1]	[AEBP2, ASCL1, ATOH8, BACH2, BCL6B, BHLHE41, E2F1, ELK3, ERF, ETS2, ETV3, FOXM1, GATAD2A, GON4L, HINFP, IRF3, MZF1, NFATC2, NFXL1, NR1D2, NR1H3, NR3C1, PAX2, PIAS4, PRDM5, RCOR3, RELB, SMAD4, SNAI2, SOX6, SREBF1, SREBF2, TBX6, TCF25, THRA, THRB, YY1, ZGPAT, ZHX3, ZNF219, ZNF382, ZNF500, ZNF639]	9.25926	11.1111	79.6296	8.80299	11.9337	79.2633	[AEBP2, ASCL1, ATOH8, BACH2, BCL6B, BHLHE41, E2F1, ELK3, ERF, ETS2, ETV3, FOXM1, GATAD2A, GON4L, GSC, HINFP, HOXC8, HSPA1A, IRF3, MSX1, MSX2, MZF1, NFATC2, NFXL1, NR1D2, NR1H3, NR3C1, OSR2, PAX2, PIAS4, PITX1, PRDM5, PRRX1, RCOR3, RELB, SMAD4, SMYD1, SNAI2, SOX6, SREBF1, SREBF2, TBX6, TCF25, TFAP2B, THRA, THRB, TRPV1, YY1, ZGPAT, ZHX3, ZNF219, ZNF382, ZNF500, ZNF639]
GO:1903507	negative regulation of nucleic acid-templated transcription	7.35489e-20	5.85049	54	Specific for Cluster #3	[HSPA1A, MSX1, MSX2, TFAP2B, TRPV1]	[GSC, HOXC8, OSR2, PITX1, PRRX1, SMYD1]	[AEBP2, ASCL1, ATOH8, BACH2, BCL6B, BHLHE41, E2F1, ELK3, ERF, ETS2, ETV3, FOXM1, GATAD2A, GON4L, HINFP, IRF3, MZF1, NFATC2, NFXL1, NR1D2, NR1H3, NR3C1, PAX2, PIAS4, PRDM5, RCOR3, RELB, SMAD4, SNAI2, SOX6, SREBF1, SREBF2, TBX6, TCF25, THRA, THRB, YY1, ZGPAT, ZHX3, ZNF219, ZNF382, ZNF500, ZNF639]	9.25926	11.1111	79.6296	8.80299	11.9337	79.2633	[AEBP2, ASCL1, ATOH8, BACH2, BCL6B, BHLHE41, E2F1, ELK3, ERF, ETS2, ETV3, FOXM1, GATAD2A, GON4L, GSC, HINFP, HOXC8, HSPA1A, IRF3, MSX1, MSX2, MZF1, NFATC2, NFXL1, NR1D2, NR1H3, NR3C1, OSR2, PAX2, PIAS4, PITX1, PRDM5, PRRX1, RCOR3, RELB, SMAD4, SMYD1, SNAI2, SOX6, SREBF1, SREBF2, TBX6, TCF25, TFAP2B, THRA, THRB, TRPV1, YY1, ZGPAT, ZHX3, ZNF219, ZNF382, ZNF500, ZNF639]
GO:0061061	muscle structure development	3.28568e-18	10.5856	47	None Specific Cluster	[ACTA1, ACTA2, ASB2, CASQ2, CSRP3, CXCL14, DNER, HSPB2, KRT19, MSX1, MYBPH, MYLPF, MYOG, NOV, PITX2, SGCG, SRPK3, TNNC1, TNNI1]	[ACTA1, CASQ2, CAV3, CHRNA1, CHRND, CSRP3, GSC, HOXD10, LMOD3, MYBPC1, MYBPH, MYF5, MYL2, MYL3, MYOD1, MYOG, MYOZ2, MYOZ3, MYPN, PITX1, SMYD1, TBX5, TNNC1, TNNI1, TRIM54]	[BHLHE41, HINFP, MEOX2, NEUROG1, NFATC2, NR1D2, SMAD4, SOX6, THRA, ZFP36L1]	35.1852	46.2963	18.5185	32.9219	48.9366	18.1416	[ACTA1, ACTA2, ASB2, BHLHE41, CASQ2, CAV3, CHRNA1, CHRND, CSRP3, CXCL14, DNER, GSC, HINFP, HOXD10, HSPB2, KRT19, LMOD3, MEOX2, MSX1, MYBPC1, MYBPH, MYF5, MYL2, MYL3, MYLPF, MYOD1, MYOG, MYOZ2, MYOZ3, MYPN, NEUROG1, NFATC2, NOV, NR1D2, PITX1, PITX2, SGCG, SMAD4, SMYD1, SOX6, SRPK3, TBX5, THRA, TNNC1, TNNI1, TRIM54, ZFP36L1]
GO:0000122	negative regulation of transcription from RNA polymerase II promoter	7.35489e-20	7.16511	46	Specific for Cluster #3	[HSPA1A, MSX1, MSX2, TFAP2B, TRPV1]	[GSC, HOXC8, OSR2, PRRX1]	[AEBP2, ASCL1, BACH2, BCL6B, BHLHE41, E2F1, ERF, ETS2, ETV3, FOXM1, HINFP, IRF3, MZF1, NFATC2, NFXL1, NR1D2, NR1H3, NR3C1, PIAS4, PRDM5, RCOR3, RELB, SMAD4, SNAI2, SOX6, SREBF1, SREBF2, TBX6, TCF25, THRA, THRB, YY1, ZGPAT, ZHX3, ZNF219, ZNF382, ZNF500]	10.8696	8.69565	80.4348	10.3611	9.36392	80.275	[AEBP2, ASCL1, BACH2, BCL6B, BHLHE41, E2F1, ERF, ETS2, ETV3, FOXM1, GSC, HINFP, HOXC8, HSPA1A, IRF3, MSX1, MSX2, MZF1, NFATC2, NFXL1, NR1D2, NR1H3, NR3C1, OSR2, PIAS4, PRDM5, PRRX1, RCOR3, RELB, SMAD4, SNAI2, SOX6, SREBF1, SREBF2, TBX6, TCF25, TFAP2B, THRA, THRB, TRPV1, YY1, ZGPAT, ZHX3, ZNF219, ZNF382, ZNF500]
GO:0003012	muscle system process	8.62561e-21	12.749	32	None Specific Cluster	[ATP1A3, CASQ2, CSRP3, EDNRA, FGF13, JSRP1, KCNE5, MYBPH, MYL4, MYOG, P2RX3, SCN10A, SCN7A, SMPX, TNNC1, TNNI1, TNNI2, TNNT1, TNNT2, TRPV1]	[CASQ2, CAV3, CHRNA1, CSRP3, LMOD3, MYBPC1, MYBPH, MYL1, MYL2, MYL3, MYOD1, MYOG, PGAM2, SMPX, TNNC1, TNNI1, TNNT2]	[CAMTA2, NEUROG1, SMAD4]	50	42.5	7.5	47.2301	45.3524	7.41744	[ATP1A3, CAMTA2, CASQ2, CAV3, CHRNA1, CSRP3, EDNRA, FGF13, JSRP1, KCNE5, LMOD3, MYBPC1, MYBPH, MYL1, MYL2, MYL3, MYL4, MYOD1, MYOG, NEUROG1, P2RX3, PGAM2, SCN10A, SCN7A, SMAD4, SMPX, TNNC1, TNNI1, TNNI2, TNNT1, TNNT2, TRPV1]
GO:0007517	muscle organ development	3.28568e-18	11.7188	30	None Specific Cluster	[ACTA1, ACTA2, ASB2, CSRP3, DNER, MSX1, MYLPF, MYOG, PITX2, SGCG, SRPK3, TNNC1, TNNI1]	[ACTA1, CHRNA1, CHRND, CSRP3, GSC, HOXD10, LMOD3, MYF5, MYL2, MYL3, MYOD1, MYOG, PITX1, SMYD1, TBX5, TNNC1, TNNI1]	[MEOX2, NEUROG1, NR1D2, SMAD4, SOX6]	37.1429	48.5714	14.2857	34.7224	51.2953	13.9823	[ACTA1, ACTA2, ASB2, CHRNA1, CHRND, CSRP3, DNER, GSC, HOXD10, LMOD3, MEOX2, MSX1, MYF5, MYL2, MYL3, MYLPF, MYOD1, MYOG, NEUROG1, NR1D2, PITX1, PITX2, SGCG, SMAD4, SMYD1, SOX6, SRPK3, TBX5, TNNC1, TNNI1]
GO:0014706	striated muscle tissue development	3.28568e-18	11.1524	30	None Specific Cluster	[ACTA1, ACTA2, ASB2, CSRP3, DNER, MYLPF, MYOG, PITX2, SGCG, SRPK3, TNNC1, TNNI1]	[ACTA1, CAV3, CHRNA1, CHRND, CSRP3, HOXD10, LMOD3, MYF5, MYL2, MYL3, MYOD1, MYOG, MYPN, PITX1, SMYD1, TBX5, TNNC1, TNNI1]	[ARID2, MEOX2, NR1D2, SMAD4, SOX6]	34.2857	51.4286	14.2857	31.9408	54.1252	13.9341	[ACTA1, ACTA2, ARID2, ASB2, CAV3, CHRNA1, CHRND, CSRP3, DNER, HOXD10, LMOD3, MEOX2, MYF5, MYL2, MYL3, MYLPF, MYOD1, MYOG, MYPN, NR1D2, PITX1, PITX2, SGCG, SMAD4, SMYD1, SOX6, SRPK3, TBX5, TNNC1, TNNI1]
GO:0060537	muscle tissue development	3.28568e-18	10.6007	30	None Specific Cluster	[ACTA1, ACTA2, ASB2, CSRP3, DNER, MYLPF, MYOG, PITX2, SGCG, SRPK3, TNNC1, TNNI1]	[ACTA1, CAV3, CHRNA1, CHRND, CSRP3, HOXD10, LMOD3, MYF5, MYL2, MYL3, MYOD1, MYOG, MYPN, PITX1, SMYD1, TBX5, TNNC1, TNNI1]	[ARID2, MEOX2, NR1D2, SMAD4, SOX6]	34.2857	51.4286	14.2857	31.9408	54.1252	13.9341	[ACTA1, ACTA2, ARID2, ASB2, CAV3, CHRNA1, CHRND, CSRP3, DNER, HOXD10, LMOD3, MEOX2, MYF5, MYL2, MYL3, MYLPF, MYOD1, MYOG, MYPN, NR1D2, PITX1, PITX2, SGCG, SMAD4, SMYD1, SOX6, SRPK3, TBX5, TNNC1, TNNI1]
GO:0042692	muscle cell differentiation	3.28568e-18	11.6	29	None Specific Cluster	[ACTA1, ACTA2, CASQ2, CSRP3, DNER, KRT19, MSX1, MYBPH, MYOG, NOV, PITX2, SGCG]	[ACTA1, CASQ2, CAV3, CSRP3, LMOD3, MYBPC1, MYBPH, MYF5, MYL2, MYOD1, MYOG, MYOZ2, MYOZ3, MYPN, SMYD1, TBX5, TRIM54]	[BHLHE41, NFATC2, SMAD4, SOX6, THRA]	35.2941	50	14.7059	32.931	52.703	14.366	[ACTA1, ACTA2, BHLHE41, CASQ2, CAV3, CSRP3, DNER, KRT19, LMOD3, MSX1, MYBPC1, MYBPH, MYF5, MYL2, MYOD1, MYOG, MYOZ2, MYOZ3, MYPN, NFATC2, NOV, PITX2, SGCG, SMAD4, SMYD1, SOX6, TBX5, THRA, TRIM54]
GO:0006936	muscle contraction	8.62561e-21	13.5922	28	None Specific Cluster	[ATP1A3, CASQ2, CSRP3, EDNRA, FGF13, JSRP1, KCNE5, MYBPH, MYL4, P2RX3, SCN10A, SCN7A, SMPX, TNNC1, TNNI1, TNNI2, TNNT1, TNNT2, TRPV1]	[CASQ2, CAV3, CHRNA1, CSRP3, LMOD3, MYBPC1, MYBPH, MYL1, MYL2, MYL3, PGAM2, SMPX, TNNC1, TNNI1, TNNT2]	[NEUROG1]	54.2857	42.8571	2.85714	51.3618	45.8079	2.83028	[ATP1A3, CASQ2, CAV3, CHRNA1, CSRP3, EDNRA, FGF13, JSRP1, KCNE5, LMOD3, MYBPC1, MYBPH, MYL1, MYL2, MYL3, MYL4, NEUROG1, P2RX3, PGAM2, SCN10A, SCN7A, SMPX, TNNC1, TNNI1, TNNI2, TNNT1, TNNT2, TRPV1]
GO:0051146	striated muscle cell differentiation	3.28568e-18	13.9896	27	None Specific Cluster	[ACTA1, ACTA2, CASQ2, CSRP3, DNER, KRT19, MSX1, MYBPH, MYOG, NOV, PITX2]	[ACTA1, CASQ2, CAV3, CSRP3, LMOD3, MYBPC1, MYBPH, MYF5, MYL2, MYOD1, MYOG, MYOZ2, MYOZ3, MYPN, SMYD1, TBX5]	[BHLHE41, NFATC2, SMAD4, SOX6, THRA]	34.375	50	15.625	32.0605	52.6818	15.2578	[ACTA1, ACTA2, BHLHE41, CASQ2, CAV3, CSRP3, DNER, KRT19, LMOD3, MSX1, MYBPC1, MYBPH, MYF5, MYL2, MYOD1, MYOG, MYOZ2, MYOZ3, MYPN, NFATC2, NOV, PITX2, SMAD4, SMYD1, SOX6, TBX5, THRA]
GO:0044057	regulation of system process	8.62561e-21	7.53425	22	None Specific Cluster	[APOA2, CASQ2, CSRP3, FGF13, KCNE5, MYL4, MYOG, SCN10A, TNNC1, TNNI1, TNNT1, TNNT2]	[CASQ2, CAV3, CSRP3, MYL2, MYL3, MYOG, TNNC1, TNNI1, TNNT2]	[NEUROG1, NR1H3, PBX3, SMAD4, SREBF1, THRA, THRB]	42.8571	32.1429	25	40.6832	34.4698	24.8471	[APOA2, CASQ2, CAV3, CSRP3, FGF13, KCNE5, MYL2, MYL3, MYL4, MYOG, NEUROG1, NR1H3, PBX3, SCN10A, SMAD4, SREBF1, THRA, THRB, TNNC1, TNNI1, TNNT1, TNNT2]
GO:0055001	muscle cell development	3.28568e-18	18.9655	22	None Specific Cluster	[ACTA1, ACTA2, CASQ2, CSRP3, DNER, KRT19, MYBPH, MYOG, PITX2, SGCG]	[ACTA1, CASQ2, CAV3, CSRP3, LMOD3, MYBPC1, MYBPH, MYF5, MYL2, MYOD1, MYOG, MYOZ2, MYOZ3, MYPN, TRIM54]	[NFATC2, SMAD4]	37.037	55.5556	7.40741	34.4359	58.3533	7.21082	[ACTA1, ACTA2, CASQ2, CAV3, CSRP3, DNER, KRT19, LMOD3, MYBPC1, MYBPH, MYF5, MYL2, MYOD1, MYOG, MYOZ2, MYOZ3, MYPN, NFATC2, PITX2, SGCG, SMAD4, TRIM54]
GO:0006941	striated muscle contraction	8.62561e-21	17.5	21	None Specific Cluster	[ATP1A3, CASQ2, CSRP3, FGF13, JSRP1, KCNE5, MYBPH, MYL4, SCN10A, SMPX, TNNC1, TNNI1, TNNI2, TNNT1]	[CASQ2, CAV3, CHRNA1, CSRP3, LMOD3, MYBPC1, MYBPH, MYL2, MYL3, PGAM2, SMPX, TNNC1, TNNI1]	[]	51.8519	48.1482	0	48.8041	51.1959	0	[ATP1A3, CASQ2, CAV3, CHRNA1, CSRP3, FGF13, JSRP1, KCNE5, LMOD3, MYBPC1, MYBPH, MYL2, MYL3, MYL4, PGAM2, SCN10A, SMPX, TNNC1, TNNI1, TNNI2, TNNT1]
GO:0055002	striated muscle cell development	3.28568e-18	19.0476	20	None Specific Cluster	[ACTA1, ACTA2, CASQ2, CSRP3, DNER, KRT19, MYBPH, MYOG, PITX2]	[ACTA1, CASQ2, CAV3, CSRP3, LMOD3, MYBPC1, MYBPH, MYF5, MYL2, MYOD1, MYOG, MYOZ2, MYOZ3, MYPN]	[NFATC2, SMAD4]	36	56	8	33.4451	58.7734	7.7815	[ACTA1, ACTA2, CASQ2, CAV3, CSRP3, DNER, KRT19, LMOD3, MYBPC1, MYBPH, MYF5, MYL2, MYOD1, MYOG, MYOZ2, MYOZ3, MYPN, NFATC2, PITX2, SMAD4]
GO:0008015	blood circulation	8.62561e-21	6.39731	19	None Specific Cluster	[ATP1A3, CASQ2, CSRP3, EDNRA, FGF13, KCNE5, MYL4, SCN10A, SGCG, TNNC1, TNNI1, TNNI2]	[CASQ2, CAV3, CSRP3, MYL2, MYL3, TNNC1, TNNI1]	[E2F4, SREBF1, THRA, THRB]	52.1739	30.4348	17.3913	49.8011	32.8185	17.3805	[ATP1A3, CASQ2, CAV3, CSRP3, E2F4, EDNRA, FGF13, KCNE5, MYL2, MYL3, MYL4, SCN10A, SGCG, SREBF1, THRA, THRB, TNNC1, TNNI1, TNNI2]
GO:0007519	skeletal muscle tissue development	3.28568e-18	13.6364	18	None Specific Cluster	[ACTA1, ACTA2, ASB2, DNER, MYLPF, MYOG, PITX2, SRPK3]	[ACTA1, CHRNA1, CHRND, HOXD10, LMOD3, MYF5, MYOD1, MYOG, PITX1, SMYD1]	[MEOX2, NR1D2]	40	50	10	37.3989	52.8119	9.7891	[ACTA1, ACTA2, ASB2, CHRNA1, CHRND, DNER, HOXD10, LMOD3, MEOX2, MYF5, MYLPF, MYOD1, MYOG, NR1D2, PITX1, PITX2, SMYD1, SRPK3]
GO:0060538	skeletal muscle organ development	3.28568e-18	13.2353	18	None Specific Cluster	[ACTA1, ACTA2, ASB2, DNER, MYLPF, MYOG, PITX2, SRPK3]	[ACTA1, CHRNA1, CHRND, HOXD10, LMOD3, MYF5, MYOD1, MYOG, PITX1, SMYD1]	[MEOX2, NR1D2]	40	50	10	37.3989	52.8119	9.7891	[ACTA1, ACTA2, ASB2, CHRNA1, CHRND, DNER, HOXD10, LMOD3, MEOX2, MYF5, MYLPF, MYOD1, MYOG, NR1D2, PITX1, PITX2, SMYD1, SRPK3]
GO:0003015	heart process	8.62561e-21	11.5646	17	None Specific Cluster	[ATP1A3, CASQ2, CSRP3, FGF13, KCNE5, MYL4, SCN10A, SGCG, TNNC1, TNNI1, TNNI2]	[CASQ2, CAV3, CSRP3, MYL2, MYL3, TNNC1, TNNI1]	[SREBF1, THRA, THRB]	52.381	33.3333	14.2857	49.8892	35.8653	14.2455	[ATP1A3, CASQ2, CAV3, CSRP3, FGF13, KCNE5, MYL2, MYL3, MYL4, SCN10A, SGCG, SREBF1, THRA, THRB, TNNC1, TNNI1, TNNI2]
GO:0045165	cell fate commitment	9.82474e-07	8.76289	17	None Specific Cluster	[GAP43]	[GSC, HOXA11, HOXD10, MYL2, MYOD1, PITX1, PRRX1]	[ASCL1, BARHL2, ETS2, NEUROG1, OLIG1, SMAD4, SOX6, TBX6, ZNF521]	5.88235	41.1765	52.9412	5.45529	43.1399	51.4048	[ASCL1, BARHL2, ETS2, GAP43, GSC, HOXA11, HOXD10, MYL2, MYOD1, NEUROG1, OLIG1, PITX1, PRRX1, SMAD4, SOX6, TBX6, ZNF521]
GO:0060047	heart contraction	8.62561e-21	11.7241	17	None Specific Cluster	[ATP1A3, CASQ2, CSRP3, FGF13, KCNE5, MYL4, SCN10A, SGCG, TNNC1, TNNI1, TNNI2]	[CASQ2, CAV3, CSRP3, MYL2, MYL3, TNNC1, TNNI1]	[SREBF1, THRA, THRB]	52.381	33.3333	14.2857	49.8892	35.8653	14.2455	[ATP1A3, CASQ2, CAV3, CSRP3, FGF13, KCNE5, MYL2, MYL3, MYL4, SCN10A, SGCG, SREBF1, THRA, THRB, TNNC1, TNNI1, TNNI2]
GO:0009952	anterior/posterior pattern specification	8.01876e-08	9.1954	16	None Specific Cluster	[MSX1, MSX2]	[HOXA11, HOXC6, HOXC8, HOXD10, MEOX1, MYF5]	[ETS2, FOXB1, GBX2, MEOX2, NEUROG1, SMAD4, TBX6, YY1]	12.5	37.5	50	11.659	39.5135	48.8275	[ETS2, FOXB1, GBX2, HOXA11, HOXC6, HOXC8, HOXD10, MEOX1, MEOX2, MSX1, MSX2, MYF5, NEUROG1, SMAD4, TBX6, YY1]
GO:0010975	regulation of neuron projection development	0.00227944	5.81395	15	Specific for Cluster #1	[CNTN1, CNTN2, DPYSL3, ISLR2, MAP1B, MAPT, NEFL, NTRK1, PLXNA4, RIMS2, STMN2]	[OSTN, PRRX1]	[BARHL2, TBX6]	73.3333	13.3333	13.3333	71.6454	14.716	13.6386	[BARHL2, CNTN1, CNTN2, DPYSL3, ISLR2, MAP1B, MAPT, NEFL, NTRK1, OSTN, PLXNA4, PRRX1, RIMS2, STMN2, TBX6]
GO:0031032	actomyosin structure organization	3.28568e-18	10.0671	15	Specific for Cluster #2	[ACTA1, ACTA2, CASQ2, CSRP3, KRT19, MYBPH, MYL9]	[ACTA1, CASQ2, CAV3, CSRP3, LMOD3, MYBPC1, MYBPH, MYL2, MYOZ2, MYOZ3, MYPN]	[SMAD4]	36.8421	57.8947	5.26316	34.1902	60.6959	5.11384	[ACTA1, ACTA2, CASQ2, CAV3, CSRP3, KRT19, LMOD3, MYBPC1, MYBPH, MYL2, MYL9, MYOZ2, MYOZ3, MYPN, SMAD4]
GO:0048705	skeletal system morphogenesis	8.01876e-08	8.06452	15	Specific for Cluster #2	[ALX3, FREM1, MSX1, MSX2]	[ACAN, GSC, HOXA11, HOXC8, HOXD10, MYF5, OSR2, PRRX1, TBX4]	[NEUROG1, THRA]	26.6667	60	13.3333	24.5983	62.5246	12.8771	[ACAN, ALX3, FREM1, GSC, HOXA11, HOXC8, HOXD10, MSX1, MSX2, MYF5, NEUROG1, OSR2, PRRX1, TBX4, THRA]
GO:0048736	appendage development	3.92742e-09	10.1351	15	None Specific Cluster	[ALX3, MSX1, MSX2, PITX2, TFAP2B]	[GDF5, HOXA11, HOXD10, OSR2, PITX1, PRRX1, TBX4, TBX5]	[MEOX2, SMAD4]	33.3333	53.3333	13.3333	30.9951	56.0242	12.9807	[ALX3, GDF5, HOXA11, HOXD10, MEOX2, MSX1, MSX2, OSR2, PITX1, PITX2, PRRX1, SMAD4, TBX4, TBX5, TFAP2B]
GO:0060173	limb development	3.92742e-09	10.1351	15	None Specific Cluster	[ALX3, MSX1, MSX2, PITX2, TFAP2B]	[GDF5, HOXA11, HOXD10, OSR2, PITX1, PRRX1, TBX4, TBX5]	[MEOX2, SMAD4]	33.3333	53.3333	13.3333	30.9951	56.0242	12.9807	[ALX3, GDF5, HOXA11, HOXD10, MEOX2, MSX1, MSX2, OSR2, PITX1, PITX2, PRRX1, SMAD4, TBX4, TBX5, TFAP2B]
GO:0010927	cellular component assembly involved in morphogenesis	3.28568e-18	18.4211	14	Specific for Cluster #2	[ACTA1, ACTA2, CASQ2, CSRP3, KRT19, MYBPH]	[ACTA1, CASQ2, CAV3, CSRP3, LMOD3, MYBPC1, MYBPH, MYL2, MYOZ2, MYOZ3, MYPN]	[SMAD4]	33.3333	61.1111	5.55556	30.8108	63.8127	5.37645	[ACTA1, ACTA2, CASQ2, CAV3, CSRP3, KRT19, LMOD3, MYBPC1, MYBPH, MYL2, MYOZ2, MYOZ3, MYPN, SMAD4]
GO:0014902	myotube differentiation	3.28568e-18	16.6667	14	None Specific Cluster	[ACTA1, ACTA2, DNER, MYOG, NOV, PITX2]	[ACTA1, CAV3, LMOD3, MYF5, MYOD1, MYOG, SMYD1]	[BHLHE41, NFATC2, THRA]	37.5	43.75	18.75	35.1929	46.3837	18.4234	[ACTA1, ACTA2, BHLHE41, CAV3, DNER, LMOD3, MYF5, MYOD1, MYOG, NFATC2, NOV, PITX2, SMYD1, THRA]
GO:0030239	myofibril assembly	3.28568e-18	27.451	14	Specific for Cluster #2	[ACTA1, ACTA2, CASQ2, CSRP3, KRT19, MYBPH]	[ACTA1, CASQ2, CAV3, CSRP3, LMOD3, MYBPC1, MYBPH, MYL2, MYOZ2, MYOZ3, MYPN]	[SMAD4]	33.3333	61.1111	5.55556	30.8108	63.8127	5.37645	[ACTA1, ACTA2, CASQ2, CAV3, CSRP3, KRT19, LMOD3, MYBPC1, MYBPH, MYL2, MYOZ2, MYOZ3, MYPN, SMAD4]
GO:0035107	appendage morphogenesis	2.09553e-10	11.1111	14	None Specific Cluster	[ALX3, MSX1, MSX2, PITX2, TFAP2B]	[GDF5, HOXA11, HOXD10, OSR2, PITX1, PRRX1, TBX4, TBX5]	[SMAD4]	35.7143	57.1429	7.14286	33.1464	59.9128	6.94081	[ALX3, GDF5, HOXA11, HOXD10, MSX1, MSX2, OSR2, PITX1, PITX2, PRRX1, SMAD4, TBX4, TBX5, TFAP2B]
GO:0035108	limb morphogenesis	2.09553e-10	11.1111	14	None Specific Cluster	[ALX3, MSX1, MSX2, PITX2, TFAP2B]	[GDF5, HOXA11, HOXD10, OSR2, PITX1, PRRX1, TBX4, TBX5]	[SMAD4]	35.7143	57.1429	7.14286	33.1464	59.9128	6.94081	[ALX3, GDF5, HOXA11, HOXD10, MSX1, MSX2, OSR2, PITX1, PITX2, PRRX1, SMAD4, TBX4, TBX5, TFAP2B]
GO:0051216	cartilage development	2.09553e-10	9.52381	14	None Specific Cluster	[MSX1, MSX2, NOV]	[ACAN, GDF5, HOXA11, MYF5, OSR2, PITX1, PRRX1]	[HIF1A, SNAI2, SOX6, THRA]	21.4286	50	28.5714	19.873	52.3845	27.7425	[ACAN, GDF5, HIF1A, HOXA11, MSX1, MSX2, MYF5, NOV, OSR2, PITX1, PRRX1, SNAI2, SOX6, THRA]
GO:0030326	embryonic limb morphogenesis	2.09553e-10	11.6071	13	Specific for Cluster #2	[ALX3, MSX1, MSX2, PITX2]	[GDF5, HOXA11, HOXD10, OSR2, PITX1, PRRX1, TBX4, TBX5]	[SMAD4]	30.7692	61.5385	7.69231	28.3998	64.1666	7.4336	[ALX3, GDF5, HOXA11, HOXD10, MSX1, MSX2, OSR2, PITX1, PITX2, PRRX1, SMAD4, TBX4, TBX5]
GO:0035113	embryonic appendage morphogenesis	2.09553e-10	11.6071	13	Specific for Cluster #2	[ALX3, MSX1, MSX2, PITX2]	[GDF5, HOXA11, HOXD10, OSR2, PITX1, PRRX1, TBX4, TBX5]	[SMAD4]	30.7692	61.5385	7.69231	28.3998	64.1666	7.4336	[ALX3, GDF5, HOXA11, HOXD10, MSX1, MSX2, OSR2, PITX1, PITX2, PRRX1, SMAD4, TBX4, TBX5]
GO:0048738	cardiac muscle tissue development	8.62561e-21	9.42029	13	None Specific Cluster	[CSRP3, PITX2, SGCG, TNNC1, TNNI1]	[CAV3, CSRP3, MYL2, MYL3, MYPN, TBX5, TNNC1, TNNI1]	[ARID2, SMAD4, SOX6]	31.25	50	18.75	29.106	52.6097	18.2843	[ARID2, CAV3, CSRP3, MYL2, MYL3, MYPN, PITX2, SGCG, SMAD4, SOX6, TBX5, TNNC1, TNNI1]
GO:0048863	stem cell differentiation	2.00436e-05	8.90411	13	None Specific Cluster	[EDNRA, MSX1, MSX2, PITX2]	[GSC, TBX5]	[ASCL1, GBX2, HIF1A, SMAD4, SNAI2, SOX6, TEAD2]	30.7692	15.3846	53.8462	29.437	16.6275	53.9355	[ASCL1, EDNRA, GBX2, GSC, HIF1A, MSX1, MSX2, PITX2, SMAD4, SNAI2, SOX6, TBX5, TEAD2]
GO:0051147	regulation of muscle cell differentiation	3.28568e-18	13.1313	13	None Specific Cluster	[MSX1, MYOG, NOV]	[CAV3, LMOD3, MYF5, MYOD1, MYOG, SMYD1]	[BHLHE41, NFATC2, SMAD4, SOX6, THRA]	21.4286	42.8571	35.7143	19.9825	45.1484	34.8692	[BHLHE41, CAV3, LMOD3, MSX1, MYF5, MYOD1, MYOG, NFATC2, NOV, SMAD4, SMYD1, SOX6, THRA]
GO:0051153	regulation of striated muscle cell differentiation	3.28568e-18	17.5676	13	None Specific Cluster	[MSX1, MYOG, NOV]	[CAV3, LMOD3, MYF5, MYOD1, MYOG, SMYD1]	[BHLHE41, NFATC2, SMAD4, SOX6, THRA]	21.4286	42.8571	35.7143	19.9825	45.1484	34.8692	[BHLHE41, CAV3, LMOD3, MSX1, MYF5, MYOD1, MYOG, NFATC2, NOV, SMAD4, SMYD1, SOX6, THRA]
GO:0060048	cardiac muscle contraction	8.62561e-21	14.9425	13	None Specific Cluster	[ATP1A3, CASQ2, CSRP3, FGF13, KCNE5, MYL4, SCN10A, TNNC1, TNNI1, TNNI2]	[CASQ2, CAV3, CSRP3, MYL2, MYL3, TNNC1, TNNI1]	[]	58.8235	41.1765	0	55.8413	44.1587	0	[ATP1A3, CASQ2, CAV3, CSRP3, FGF13, KCNE5, MYL2, MYL3, MYL4, SCN10A, TNNC1, TNNI1, TNNI2]
GO:0007611	learning or memory	0.000325402	8.16327	12	Specific for Cluster #1	[ASIC1, ATP1A3, CNTN2, ELAVL4, FGF13, MAPK8IP2, MEIS2, NDRG4]	[]	[FOXB1, HIF1A, NEUROG1, THRA]	66.6667	0	33.3333	65.6385	0	34.3615	[ASIC1, ATP1A3, CNTN2, ELAVL4, FGF13, FOXB1, HIF1A, MAPK8IP2, MEIS2, NDRG4, NEUROG1, THRA]
GO:0008016	regulation of heart contraction	8.62561e-21	9.67742	12	None Specific Cluster	[CASQ2, CSRP3, FGF13, KCNE5, MYL4, SCN10A]	[CASQ2, CAV3, CSRP3, MYL2, MYL3]	[SREBF1, THRA, THRB]	42.8571	35.7143	21.4286	40.5694	38.1927	21.2379	[CASQ2, CAV3, CSRP3, FGF13, KCNE5, MYL2, MYL3, MYL4, SCN10A, SREBF1, THRA, THRB]
GO:0050890	cognition	0.000325402	6.93642	12	Specific for Cluster #1	[ASIC1, ATP1A3, CNTN2, ELAVL4, FGF13, MAPK8IP2, MEIS2, NDRG4]	[]	[FOXB1, HIF1A, NEUROG1, THRA]	66.6667	0	33.3333	65.6385	0	34.3615	[ASIC1, ATP1A3, CNTN2, ELAVL4, FGF13, FOXB1, HIF1A, MAPK8IP2, MEIS2, NDRG4, NEUROG1, THRA]
GO:0090257	regulation of muscle system process	8.62561e-21	9.375	12	None Specific Cluster	[CASQ2, FGF13, MYOG, SCN10A, TNNC1, TNNI1, TNNT1, TNNT2]	[CASQ2, CAV3, MYL3, MYOG, TNNC1, TNNI1, TNNT2]	[NEUROG1, SMAD4]	47.0588	41.1765	11.7647	44.4398	43.9282	11.632	[CASQ2, CAV3, FGF13, MYL3, MYOG, NEUROG1, SCN10A, SMAD4, TNNC1, TNNI1, TNNT1, TNNT2]
GO:0045666	positive regulation of neuron differentiation	0.00227944	5.72917	11	Specific for Cluster #1	[CNTN1, DPYSL3, ISLR2, MAP1B, MAPT, NEFL, NTRK1, RIMS2, STMN2]	[]	[ASCL1, NEUROG1]	81.8182	0	18.1818	81.125	0	18.875	[ASCL1, CNTN1, DPYSL3, ISLR2, MAP1B, MAPT, NEFL, NEUROG1, NTRK1, RIMS2, STMN2]
GO:0003205	cardiac chamber development	2.00436e-05	7.75194	10	None Specific Cluster	[MSX2, PITX2, TNNC1, TNNI1]	[CAV3, MYL2, MYL3, TBX5, TNNC1, TNNI1]	[HIF1A, SMAD4]	33.3333	50	16.6667	31.0748	52.6577	16.2675	[CAV3, HIF1A, MSX2, MYL2, MYL3, PITX2, SMAD4, TBX5, TNNC1, TNNI1]
GO:0003206	cardiac chamber morphogenesis	2.00436e-05	9.43396	10	None Specific Cluster	[MSX2, PITX2, TNNC1, TNNI1]	[CAV3, MYL2, MYL3, TBX5, TNNC1, TNNI1]	[HIF1A, SMAD4]	33.3333	50	16.6667	31.0748	52.6577	16.2675	[CAV3, HIF1A, MSX2, MYL2, MYL3, PITX2, SMAD4, TBX5, TNNC1, TNNI1]
GO:0007612	learning	0.000325402	10.5263	10	Specific for Cluster #1	[ASIC1, ATP1A3, CNTN2, ELAVL4, FGF13, MAPK8IP2, MEIS2, NDRG4]	[]	[FOXB1, HIF1A]	80	0	20	79.2551	0	20.7449	[ASIC1, ATP1A3, CNTN2, ELAVL4, FGF13, FOXB1, HIF1A, MAPK8IP2, MEIS2, NDRG4]
GO:0010830	regulation of myotube differentiation	3.28568e-18	22.2222	10	None Specific Cluster	[MYOG, NOV]	[CAV3, LMOD3, MYF5, MYOD1, MYOG, SMYD1]	[BHLHE41, NFATC2, THRA]	18.1818	54.5455	27.2727	16.7797	56.868	26.3523	[BHLHE41, CAV3, LMOD3, MYF5, MYOD1, MYOG, NFATC2, NOV, SMYD1, THRA]
GO:0007411	axon guidance	0.0177497	6.42857	9	Specific for Cluster #1	[CNTN2, GAP43, KIF5A, KIF5C, L1CAM, PLXNA4, TUBB3]	[]	[GBX2, SMAD4]	77.7778	0	22.2222	76.974	0	23.026	[CNTN2, GAP43, GBX2, KIF5A, KIF5C, L1CAM, PLXNA4, SMAD4, TUBB3]
GO:0010976	positive regulation of neuron projection development	0.00227944	7.03125	9	Specific for Cluster #1	[CNTN1, DPYSL3, ISLR2, MAP1B, MAPT, NEFL, NTRK1, RIMS2, STMN2]	[]	[]	100	0	0	100	0	0	[CNTN1, DPYSL3, ISLR2, MAP1B, MAPT, NEFL, NTRK1, RIMS2, STMN2]
GO:0031346	positive regulation of cell projection organization	0.00227944	4.56853	9	Specific for Cluster #1	[CNTN1, DPYSL3, ISLR2, MAP1B, MAPT, NEFL, NTRK1, RIMS2, STMN2]	[]	[]	100	0	0	100	0	0	[CNTN1, DPYSL3, ISLR2, MAP1B, MAPT, NEFL, NTRK1, RIMS2, STMN2]
GO:0035136	forelimb morphogenesis	2.09553e-10	25	9	None Specific Cluster	[ALX3, MSX1, MSX2, TFAP2B]	[GDF5, HOXA11, HOXD10, OSR2, TBX5]	[]	44.4444	55.5556	0	41.4572	58.5428	0	[ALX3, GDF5, HOXA11, HOXD10, MSX1, MSX2, OSR2, TBX5, TFAP2B]
GO:0035137	hindlimb morphogenesis	2.09553e-10	30	9	None Specific Cluster	[ALX3, MSX1, MSX2, PITX2, TFAP2B]	[GDF5, HOXD10, OSR2, PITX1]	[]	55.5556	44.4444	0	52.5276	47.4724	0	[ALX3, GDF5, HOXD10, MSX1, MSX2, OSR2, PITX1, PITX2, TFAP2B]
GO:0045445	myoblast differentiation	3.28568e-18	13.8462	9	None Specific Cluster	[ASB2, CXCL14, MYOG]	[MYF5, MYOD1, MYOG, PITX1, SMYD1]	[HINFP, ZFP36L1]	30	50	20	27.9265	52.5809	19.4926	[ASB2, CXCL14, HINFP, MYF5, MYOD1, MYOG, PITX1, SMYD1, ZFP36L1]
GO:0048634	regulation of muscle organ development	3.28568e-18	9.57447	9	None Specific Cluster	[MYOG]	[LMOD3, MYF5, MYOD1, MYOG, TBX5]	[NEUROG1, NR1D2, SMAD4, SOX6]	10	50	40	9.2281	52.1249	38.647	[LMOD3, MYF5, MYOD1, MYOG, NEUROG1, NR1D2, SMAD4, SOX6, TBX5]
GO:0048747	muscle fiber development	3.28568e-18	18.3673	9	Specific for Cluster #2	[ACTA1, ACTA2, DNER, MYOG]	[ACTA1, LMOD3, MYF5, MYL2, MYOD1, MYOG, MYPN]	[]	36.3636	63.6364	0	33.5912	66.4088	0	[ACTA1, ACTA2, DNER, LMOD3, MYF5, MYL2, MYOD1, MYOG, MYPN]
GO:0050881	musculoskeletal movement	8.62561e-21	25.7143	9	None Specific Cluster	[JSRP1, TNNC1, TNNI1, TNNI2, TNNT1]	[CAV3, CHRNA1, CHRND, TNNC1, TNNI1]	[ASCL1]	45.4545	45.4545	9.09091	42.7515	48.2964	8.95211	[ASCL1, CAV3, CHRNA1, CHRND, JSRP1, TNNC1, TNNI1, TNNI2, TNNT1]
GO:0097485	neuron projection guidance	0.0177497	6.33803	9	Specific for Cluster #1	[CNTN2, GAP43, KIF5A, KIF5C, L1CAM, PLXNA4, TUBB3]	[]	[GBX2, SMAD4]	77.7778	0	22.2222	76.974	0	23.026	[CNTN2, GAP43, GBX2, KIF5A, KIF5C, L1CAM, PLXNA4, SMAD4, TUBB3]
GO:0002062	chondrocyte differentiation	2.09553e-10	9.41177	8	None Specific Cluster	[MSX2, NOV]	[ACAN, GDF5, HOXA11, OSR2]	[SNAI2, SOX6]	25	50	25	23.2213	52.4662	24.3125	[ACAN, GDF5, HOXA11, MSX2, NOV, OSR2, SNAI2, SOX6]
GO:0003231	cardiac ventricle development	8.62561e-21	8.24742	8	None Specific Cluster	[PITX2, TNNC1, TNNI1]	[MYL2, MYL3, TBX5, TNNC1, TNNI1]	[HIF1A, SMAD4]	30	50	20	27.9265	52.5809	19.4926	[HIF1A, MYL2, MYL3, PITX2, SMAD4, TBX5, TNNC1, TNNI1]
GO:0006937	regulation of muscle contraction	8.62561e-21	8.33333	8	None Specific Cluster	[CASQ2, FGF13, SCN10A, TNNC1, TNNT1, TNNT2]	[CASQ2, CAV3, MYL3, TNNC1, TNNT2]	[]	54.5455	45.4545	0	51.5088	48.4912	0	[CASQ2, CAV3, FGF13, MYL3, SCN10A, TNNC1, TNNT1, TNNT2]
GO:0010831	positive regulation of myotube differentiation	3.28568e-18	28.5714	8	Specific for Cluster #2	[MYOG]	[CAV3, LMOD3, MYF5, MYOD1, MYOG, SMYD1]	[NFATC2, THRA]	11.1111	66.6667	22.2222	10.1295	68.6596	21.211	[CAV3, LMOD3, MYF5, MYOD1, MYOG, NFATC2, SMYD1, THRA]
GO:0014904	myotube cell development	3.28568e-18	25	8	None Specific Cluster	[ACTA1, ACTA2, DNER, MYOG]	[ACTA1, LMOD3, MYF5, MYOD1, MYOG]	[NFATC2]	40	50	10	37.3989	52.812	9.7891	[ACTA1, ACTA2, DNER, LMOD3, MYF5, MYOD1, MYOG, NFATC2]
GO:0016202	regulation of striated muscle tissue development	3.28568e-18	8.79121	8	None Specific Cluster	[MYOG]	[LMOD3, MYF5, MYOD1, MYOG, TBX5]	[NR1D2, SMAD4, SOX6]	11.1111	55.5556	33.3333	10.2151	57.6997	32.0853	[LMOD3, MYF5, MYOD1, MYOG, NR1D2, SMAD4, SOX6, TBX5]
GO:0030705	cytoskeleton-dependent intracellular transport	0.00227944	6.95652	8	Specific for Cluster #1	[KIF1A, KIF1B, KIF5A, KIF5C, MAP1B, MAPT, NEFL]	[]	[HIF1A]	87.5	0	12.5	86.989	0	13.011	[HIF1A, KIF1A, KIF1B, KIF5A, KIF5C, MAP1B, MAPT, NEFL]
GO:0035051	cardiocyte differentiation	3.28568e-18	9.1954	8	None Specific Cluster	[CSRP3, PITX2]	[CAV3, CSRP3, MYL2, MYPN, TBX5]	[SMAD4, SOX6]	22.2222	55.5556	22.2222	20.5287	57.978	21.4933	[CAV3, CSRP3, MYL2, MYPN, PITX2, SMAD4, SOX6, TBX5]
GO:0043500	muscle adaptation	3.28568e-18	14.5455	8	None Specific Cluster	[MYOG, TNNC1, TNNI1, TNNT1]	[CAV3, MYOD1, MYOG, TNNC1, TNNI1]	[CAMTA2, SMAD4]	36.3636	45.4545	18.1818	34.0644	48.1031	17.8326	[CAMTA2, CAV3, MYOD1, MYOG, SMAD4, TNNC1, TNNI1, TNNT1]
GO:0043624	cellular protein complex disassembly	0.0231709	8.42105	8	Specific for Cluster #1	[DNAJC6, FGF13, STMN2, STMN3, STMN4]	[LMOD3, TRIM54]	[SREBF1]	62.5	25	12.5	60.1946	27.2007	12.6047	[DNAJC6, FGF13, LMOD3, SREBF1, STMN2, STMN3, STMN4, TRIM54]
GO:0048588	developmental cell growth	0.00227944	6.06061	8	Specific for Cluster #1	[ISLR2, MAP1B, MAPT, NRN1, PLXNA4, RIMS2]	[OSTN]	[BARHL2]	75	12.5	12.5	73.3793	13.8161	12.8046	[BARHL2, ISLR2, MAP1B, MAPT, NRN1, OSTN, PLXNA4, RIMS2]
GO:0048644	muscle organ morphogenesis	8.62561e-21	11.5942	8	Specific for Cluster #2	[PITX2, TNNC1, TNNI1]	[GSC, MYF5, MYL2, MYL3, TNNC1, TNNI1]	[SMAD4]	30	60	10	27.7131	62.615	9.67182	[GSC, MYF5, MYL2, MYL3, PITX2, SMAD4, TNNC1, TNNI1]
GO:0048706	embryonic skeletal system development	2.09553e-10	7.61905	8	Specific for Cluster #2	[ALX3]	[GSC, HOXA11, HOXC6, HOXD10, MYF5, OSR2, PRRX1]	[]	12.5	87.5	0	11.226	88.774	0	[ALX3, GSC, HOXA11, HOXC6, HOXD10, MYF5, OSR2, PRRX1]
GO:0051149	positive regulation of muscle cell differentiation	3.28568e-18	14.5455	8	Specific for Cluster #2	[MYOG]	[CAV3, LMOD3, MYF5, MYOD1, MYOG, SMYD1]	[NFATC2, THRA]	11.1111	66.6667	22.2222	10.1295	68.6596	21.211	[CAV3, LMOD3, MYF5, MYOD1, MYOG, NFATC2, SMYD1, THRA]
GO:0051155	positive regulation of striated muscle cell differentiation	3.28568e-18	17.0213	8	Specific for Cluster #2	[MYOG]	[CAV3, LMOD3, MYF5, MYOD1, MYOG, SMYD1]	[NFATC2, THRA]	11.1111	66.6667	22.2222	10.1295	68.6596	21.211	[CAV3, LMOD3, MYF5, MYOD1, MYOG, NFATC2, SMYD1, THRA]
GO:0051261	protein depolymerization	0.0231709	10	8	Specific for Cluster #1	[DNAJC6, FGF13, STMN2, STMN3, STMN4]	[LMOD3, TRIM54]	[SREBF1]	62.5	25	12.5	60.1946	27.2007	12.6047	[DNAJC6, FGF13, LMOD3, SREBF1, STMN2, STMN3, STMN4, TRIM54]
GO:0055007	cardiac muscle cell differentiation	3.28568e-18	12.3077	8	None Specific Cluster	[CSRP3, PITX2]	[CAV3, CSRP3, MYL2, MYPN, TBX5]	[SMAD4, SOX6]	22.2222	55.5556	22.2222	20.5287	57.978	21.4933	[CAV3, CSRP3, MYL2, MYPN, PITX2, SMAD4, SOX6, TBX5]
GO:1901861	regulation of muscle tissue development	3.28568e-18	8.51064	8	None Specific Cluster	[MYOG]	[LMOD3, MYF5, MYOD1, MYOG, TBX5]	[NR1D2, SMAD4, SOX6]	11.1111	55.5556	33.3333	10.2151	57.6997	32.0853	[LMOD3, MYF5, MYOD1, MYOG, NR1D2, SMAD4, SOX6, TBX5]
GO:1990138	neuron projection extension	0.00227944	7.33945	8	Specific for Cluster #1	[ISLR2, MAP1B, MAPT, NRN1, PLXNA4, RIMS2]	[OSTN]	[BARHL2]	75	12.5	12.5	73.3793	13.8161	12.8046	[BARHL2, ISLR2, MAP1B, MAPT, NRN1, OSTN, PLXNA4, RIMS2]
GO:0001708	cell fate specification	9.82474e-07	10.6061	7	None Specific Cluster	[]	[GSC, HOXA11, HOXD10, MYL2]	[ASCL1, SOX6, TBX6]	0	57.1429	42.8571	0	58.9939	41.0061	[ASCL1, GSC, HOXA11, HOXD10, MYL2, SOX6, TBX6]
GO:0003009	skeletal muscle contraction	8.62561e-21	28	7	None Specific Cluster	[JSRP1, TNNC1, TNNI1, TNNI2, TNNT1]	[CAV3, CHRNA1, TNNC1, TNNI1]	[]	55.5556	44.4444	0	52.5276	47.4724	0	[CAV3, CHRNA1, JSRP1, TNNC1, TNNI1, TNNI2, TNNT1]
GO:0003208	cardiac ventricle morphogenesis	8.62561e-21	11.4754	7	None Specific Cluster	[TNNC1, TNNI1]	[MYL2, MYL3, TBX5, TNNC1, TNNI1]	[HIF1A, SMAD4]	22.2222	55.5556	22.2222	20.5287	57.978	21.4933	[HIF1A, MYL2, MYL3, SMAD4, TBX5, TNNC1, TNNI1]
GO:0008344	adult locomotory behavior	0.00999502	8.86076	7	Specific for Cluster #1	[ATP1A3, CNTN2, MAPT, SEZ6L2, SNCG]	[HOXD10]	[PBX3]	71.4286	14.2857	14.2857	69.67	15.7412	14.5888	[ATP1A3, CNTN2, HOXD10, MAPT, PBX3, SEZ6L2, SNCG]
GO:0009266	response to temperature stimulus	0.00518553	7	7	Specific for Cluster #1	[CKM, HSPA1A, MAPT, P2RX3, PCSK1N, TRPV1]	[CKM]	[THRA]	75	12.5	12.5	73.3793	13.8161	12.8046	[CKM, HSPA1A, MAPT, P2RX3, PCSK1N, THRA, TRPV1]
GO:0014033	neural crest cell differentiation	2.00436e-05	11.2903	7	None Specific Cluster	[EDNRA, PITX2]	[GSC]	[GBX2, HIF1A, SMAD4, SNAI2]	28.5714	14.2857	57.1429	27.3311	15.438	57.2309	[EDNRA, GBX2, GSC, HIF1A, PITX2, SMAD4, SNAI2]
GO:0030901	midbrain development	0.000479556	10.4478	7	Specific for Cluster #1	[CKB, INA, MSX1, PITX3, SYNGR3]	[]	[BARHL1, FOXB1]	71.4286	0	28.5714	70.4822	0	29.5178	[BARHL1, CKB, FOXB1, INA, MSX1, PITX3, SYNGR3]
GO:0035282	segmentation	8.01876e-08	8.86076	7	Specific for Cluster #3	[]	[MEOX1, MYF5]	[FOXB1, MEOX2, NEUROG1, SMAD4, TBX6]	0	28.5714	71.4286	0	30.148	69.852	[FOXB1, MEOX1, MEOX2, MYF5, NEUROG1, SMAD4, TBX6]
GO:0048704	embryonic skeletal system morphogenesis	9.82474e-07	8.75	7	Specific for Cluster #2	[ALX3]	[GSC, HOXA11, HOXD10, MYF5, OSR2, PRRX1]	[]	14.2857	85.7143	0	12.8565	87.1436	0	[ALX3, GSC, HOXA11, HOXD10, MYF5, OSR2, PRRX1]
GO:0048741	skeletal muscle fiber development	3.28568e-18	24.1379	7	None Specific Cluster	[ACTA1, ACTA2, DNER, MYOG]	[ACTA1, LMOD3, MYF5, MYOD1, MYOG]	[]	44.4444	55.5556	0	41.4572	58.5428	0	[ACTA1, ACTA2, DNER, LMOD3, MYF5, MYOD1, MYOG]
GO:0050770	regulation of axonogenesis	0.00227944	6.19469	7	Specific for Cluster #1	[CNTN2, ISLR2, MAP1B, MAPT, NEFL, PLXNA4]	[]	[BARHL2]	85.7143	0	14.2857	85.1427	0	14.8573	[BARHL2, CNTN2, ISLR2, MAP1B, MAPT, NEFL, PLXNA4]
GO:0060021	palate development	7.96048e-05	9.09091	7	None Specific Cluster	[MSX1]	[OSR2, PRRX1]	[MEOX2, NEUROG1, SMAD4, SNAI2]	14.2857	28.5714	57.1429	13.4276	30.3382	56.2342	[MEOX2, MSX1, NEUROG1, OSR2, PRRX1, SMAD4, SNAI2]
GO:0060078	regulation of postsynaptic membrane potential	0.00641594	6.73077	7	None Specific Cluster	[CHRNG, MAPK8IP2, P2RX3, SCN10A, SCN7A]	[CHRNA1, CHRND, CHRNG]	[]	62.5	37.5	0	59.6012	40.3988	0	[CHRNA1, CHRND, CHRNG, MAPK8IP2, P2RX3, SCN10A, SCN7A]
GO:0060415	muscle tissue morphogenesis	8.62561e-21	11.2903	7	None Specific Cluster	[PITX2, TNNC1, TNNI1]	[MYF5, MYL2, MYL3, TNNC1, TNNI1]	[SMAD4]	33.3333	55.5556	11.1111	30.9422	58.259	10.7988	[MYF5, MYL2, MYL3, PITX2, SMAD4, TNNC1, TNNI1]
GO:0072132	mesenchyme morphogenesis	7.96048e-05	16.6667	7	Specific for Cluster #1	[ACTA1, ACTA2, ACTG2, MSX1, MSX2]	[ACTA1]	[SMAD4, SNAI2]	62.5	12.5	25	60.8	13.7371	25.4629	[ACTA1, ACTA2, ACTG2, MSX1, MSX2, SMAD4, SNAI2]
GO:0000768	syncytium formation by plasma membrane fusion	3.28568e-18	13.9535	6	None Specific Cluster	[MYOG, PITX2]	[CAV3, MYF5, MYOD1, MYOG]	[NFATC2]	28.5714	57.1429	14.2857	26.4348	59.7267	13.8385	[CAV3, MYF5, MYOD1, MYOG, NFATC2, PITX2]
GO:0001508	action potential	0.00641594	6.12245	6	Specific for Cluster #1	[FGF13, KCNE5, SCN10A, SCN7A]	[CAV3, CHRNA1]	[]	66.6667	33.3333	0	63.9039	36.0961	0	[CAV3, CHRNA1, FGF13, KCNE5, SCN10A, SCN7A]
GO:0001756	somitogenesis	8.01876e-08	10.7143	6	Specific for Cluster #3	[]	[MEOX1, MYF5]	[FOXB1, MEOX2, SMAD4, TBX6]	0	33.3333	66.6667	0	35.0437	64.9563	[FOXB1, MEOX1, MEOX2, MYF5, SMAD4, TBX6]
GO:0003229	ventricular cardiac muscle tissue development	8.62561e-21	13.0435	6	Specific for Cluster #2	[TNNC1, TNNI1]	[MYL2, MYL3, TBX5, TNNC1, TNNI1]	[SMAD4]	25	62.5	12.5	23.0004	64.9589	12.0406	[MYL2, MYL3, SMAD4, TBX5, TNNC1, TNNI1]
GO:0006949	syncytium formation	3.28568e-18	13.6364	6	None Specific Cluster	[MYOG, PITX2]	[CAV3, MYF5, MYOD1, MYOG]	[NFATC2]	28.5714	57.1429	14.2857	26.4348	59.7267	13.8385	[CAV3, MYF5, MYOD1, MYOG, NFATC2, PITX2]
GO:0007498	mesoderm development	8.01876e-08	6.38298	6	Specific for Cluster #3	[]	[HOXA11]	[ETS2, SMAD4, TBX6, TEAD2, ZFP36L1]	0	16.6667	83.3333	0	17.7496	82.2505	[ETS2, HOXA11, SMAD4, TBX6, TEAD2, ZFP36L1]
GO:0007520	myoblast fusion	3.28568e-18	18.75	6	None Specific Cluster	[MYOG, PITX2]	[CAV3, MYF5, MYOD1, MYOG]	[NFATC2]	28.5714	57.1429	14.2857	26.4348	59.7267	13.8385	[CAV3, MYF5, MYOD1, MYOG, NFATC2, PITX2]
GO:0008306	associative learning	0.000325402	11.1111	6	Specific for Cluster #1	[ASIC1, ATP1A3, MEIS2, NDRG4]	[]	[FOXB1, HIF1A]	66.6667	0	33.3333	65.6385	0	34.3615	[ASIC1, ATP1A3, FOXB1, HIF1A, MEIS2, NDRG4]
GO:0010970	transport along microtubule	0.00227944	6.18557	6	Specific for Cluster #1	[KIF1B, KIF5A, MAP1B, MAPT, NEFL]	[]	[HIF1A]	83.3333	0	16.6667	82.6857	0	17.3143	[HIF1A, KIF1B, KIF5A, MAP1B, MAPT, NEFL]
GO:0014888	striated muscle adaptation	8.62561e-21	21.4286	6	None Specific Cluster	[MYOG, TNNC1, TNNI1, TNNT1]	[MYOD1, MYOG, TNNC1, TNNI1]	[CAMTA2]	44.4444	44.4444	11.1111	41.8157	47.2391	10.9452	[CAMTA2, MYOD1, MYOG, TNNC1, TNNI1, TNNT1]
GO:0030307	positive regulation of cell growth	0.00227944	6	6	Specific for Cluster #1	[ISLR2, KRT17, MAP1B, MAPT, RIMS2]	[]	[ZNF639]	83.3333	0	16.6667	82.6857	0	17.3143	[ISLR2, KRT17, MAP1B, MAPT, RIMS2, ZNF639]
GO:0031109	microtubule polymerization or depolymerization	0.0231709	7.05882	6	Specific for Cluster #1	[FGF13, HSPA1A, STMN2, STMN3, STMN4]	[TRIM54]	[]	83.3333	16.6667	0	81.5701	18.4299	0	[FGF13, HSPA1A, STMN2, STMN3, STMN4, TRIM54]
GO:0031110	regulation of microtubule polymerization or depolymerization	0.0231709	10.7143	6	Specific for Cluster #1	[FGF13, HSPA1A, STMN2, STMN3, STMN4]	[TRIM54]	[]	83.3333	16.6667	0	81.5701	18.4299	0	[FGF13, HSPA1A, STMN2, STMN3, STMN4, TRIM54]
GO:0035115	embryonic forelimb morphogenesis	2.09553e-10	20	6	None Specific Cluster	[ALX3, MSX1, MSX2]	[HOXA11, OSR2, TBX5]	[]	50	50	0	46.955	53.045	0	[ALX3, HOXA11, MSX1, MSX2, OSR2, TBX5]
GO:0035116	embryonic hindlimb morphogenesis	2.09553e-10	24	6	Specific for Cluster #1	[ALX3, MSX1, MSX2, PITX2]	[OSR2, PITX1]	[]	66.6667	33.3333	0	63.9039	36.0961	0	[ALX3, MSX1, MSX2, OSR2, PITX1, PITX2]
GO:0035914	skeletal muscle cell differentiation	3.28568e-18	9.83607	6	None Specific Cluster	[ASB2, MYOG]	[MYF5, MYOD1, MYOG, SMYD1]	[NR1D2]	28.5714	57.1429	14.2857	26.4348	59.7267	13.8385	[ASB2, MYF5, MYOD1, MYOG, NR1D2, SMYD1]
GO:0043502	regulation of muscle adaptation	8.62561e-21	14.6341	6	None Specific Cluster	[MYOG, TNNC1, TNNI1, TNNT1]	[CAV3, MYOG, TNNC1, TNNI1]	[SMAD4]	44.4444	44.4444	11.1111	41.8157	47.2391	10.9452	[CAV3, MYOG, SMAD4, TNNC1, TNNI1, TNNT1]
GO:0045214	sarcomere organization	3.28568e-18	17.6471	6	Specific for Cluster #2	[CASQ2, KRT19, MYBPH]	[CASQ2, CAV3, MYBPC1, MYBPH, MYPN]	[]	37.5	62.5	0	34.6881	65.3119	0	[CASQ2, CAV3, KRT19, MYBPC1, MYBPH, MYPN]
GO:0045661	regulation of myoblast differentiation	3.28568e-18	13.6364	6	None Specific Cluster	[CXCL14, MYOG]	[MYF5, MYOD1, MYOG, SMYD1]	[ZFP36L1]	28.5714	57.1429	14.2857	26.4348	59.7267	13.8385	[CXCL14, MYF5, MYOD1, MYOG, SMYD1, ZFP36L1]
GO:0048483	autonomic nervous system development	0.0014391	15.3846	6	Specific for Cluster #1	[EDNRA, NTRK1, PLXNA4, TFAP2B]	[]	[ASCL1, GBX2]	66.6667	0	33.3333	65.6385	0	34.3615	[ASCL1, EDNRA, GBX2, NTRK1, PLXNA4, TFAP2B]
GO:0048663	neuron fate commitment	9.82474e-07	10	6	Specific for Cluster #3	[]	[HOXD10, PRRX1]	[ASCL1, OLIG1, SMAD4, ZNF521]	0	33.3333	66.6667	0	35.0437	64.9563	[ASCL1, HOXD10, OLIG1, PRRX1, SMAD4, ZNF521]
GO:0051148	negative regulation of muscle cell differentiation	3.28568e-18	17.1429	6	None Specific Cluster	[MSX1, NOV]	[CAV3]	[BHLHE41, SMAD4, SOX6]	33.3333	16.6667	50	31.8945	18.0156	50.0899	[BHLHE41, CAV3, MSX1, NOV, SMAD4, SOX6]
GO:0051154	negative regulation of striated muscle cell differentiation	3.28568e-18	25	6	None Specific Cluster	[MSX1, NOV]	[CAV3]	[BHLHE41, SMAD4, SOX6]	33.3333	16.6667	50	31.8945	18.0156	50.0899	[BHLHE41, CAV3, MSX1, NOV, SMAD4, SOX6]
GO:0055006	cardiac cell development	3.28568e-18	16.6667	6	None Specific Cluster	[CSRP3, PITX2]	[CAV3, CSRP3, MYL2, MYPN]	[SMAD4]	28.5714	57.1429	14.2857	26.4348	59.7267	13.8385	[CAV3, CSRP3, MYL2, MYPN, PITX2, SMAD4]
GO:0055008	cardiac muscle tissue morphogenesis	8.62561e-21	11.3208	6	None Specific Cluster	[PITX2, TNNC1, TNNI1]	[MYL2, MYL3, TNNC1, TNNI1]	[SMAD4]	37.5	50	12.5	35.023	52.754	12.223	[MYL2, MYL3, PITX2, SMAD4, TNNC1, TNNI1]
GO:0055013	cardiac muscle cell development	3.28568e-18	17.6471	6	None Specific Cluster	[CSRP3, PITX2]	[CAV3, CSRP3, MYL2, MYPN]	[SMAD4]	28.5714	57.1429	14.2857	26.4348	59.7267	13.8385	[CAV3, CSRP3, MYL2, MYPN, PITX2, SMAD4]
GO:0061053	somite development	8.01876e-08	8.33333	6	Specific for Cluster #3	[]	[MEOX1, MYF5]	[FOXB1, MEOX2, SMAD4, TBX6]	0	33.3333	66.6667	0	35.0437	64.9563	[FOXB1, MEOX1, MEOX2, MYF5, SMAD4, TBX6]
GO:0061180	mammary gland epithelium development	0.000325402	10	6	None Specific Cluster	[MSX1, MSX2]	[CAV3]	[FOXB1, HIF1A, IRF6]	33.3333	16.6667	50	31.8945	18.0156	50.0899	[CAV3, FOXB1, HIF1A, IRF6, MSX1, MSX2]
GO:0099111	microtubule-based transport	0.00227944	6.18557	6	Specific for Cluster #1	[KIF1B, KIF5A, MAP1B, MAPT, NEFL]	[]	[HIF1A]	83.3333	0	16.6667	82.6857	0	17.3143	[HIF1A, KIF1B, KIF5A, MAP1B, MAPT, NEFL]
GO:0002027	regulation of heart rate	8.62561e-21	7.24638	5	None Specific Cluster	[CASQ2, KCNE5, SCN10A]	[CASQ2, CAV3]	[SREBF1]	50	33.3333	16.6667	47.5708	35.8271	16.6021	[CASQ2, CAV3, KCNE5, SCN10A, SREBF1]
GO:0006942	regulation of striated muscle contraction	8.62561e-21	8.62069	5	None Specific Cluster	[CASQ2, FGF13, SCN10A]	[CASQ2, CAV3, MYL3]	[]	50	50	0	46.955	53.045	0	[CASQ2, CAV3, FGF13, MYL3, SCN10A]
GO:0007019	microtubule depolymerization	0.0231709	16.6667	5	Specific for Cluster #1	[FGF13, STMN2, STMN3, STMN4]	[TRIM54]	[]	80	20	0	77.9773	22.0227	0	[FGF13, STMN2, STMN3, STMN4, TRIM54]
GO:0007274	neuromuscular synaptic transmission	0.00641594	20	5	None Specific Cluster	[CHRNG, KIF1B, P2RX3]	[CHRNA1, CHRND, CHRNG]	[]	50	50	0	46.955	53.045	0	[CHRNA1, CHRND, CHRNG, KIF1B, P2RX3]
GO:0007632	visual behavior	0.000325402	12.5	5	None Specific Cluster	[ATP1A3, MEIS2, NDRG4]	[]	[FOXB1, HIF1A]	60	0	40	58.893	0	41.107	[ATP1A3, FOXB1, HIF1A, MEIS2, NDRG4]
GO:0008088	axo-dendritic transport	0.00227944	13.8889	5	Specific for Cluster #1	[KIF1B, KIF5A, MAPT, NEFL]	[]	[HIF1A]	80	0	20	79.2551	0	20.7449	[HIF1A, KIF1B, KIF5A, MAPT, NEFL]
GO:0008542	visual learning	0.000325402	13.1579	5	None Specific Cluster	[ATP1A3, MEIS2, NDRG4]	[]	[FOXB1, HIF1A]	60	0	40	58.893	0	41.107	[ATP1A3, FOXB1, HIF1A, MEIS2, NDRG4]
GO:0009408	response to heat	0.00518553	8.06452	5	Specific for Cluster #1	[CKM, HSPA1A, MAPT, P2RX3, TRPV1]	[CKM]	[]	83.3333	16.6667	0	81.5701	18.4299	0	[CKM, HSPA1A, MAPT, P2RX3, TRPV1]
GO:0009798	axis specification	8.01876e-08	7.57576	5	Specific for Cluster #3	[PITX2]	[]	[ETS2, NEUROG1, SMAD4, TBX6]	20	0	80	19.2754	0	80.7246	[ETS2, NEUROG1, PITX2, SMAD4, TBX6]
GO:0009880	embryonic pattern specification	8.01876e-08	10.4167	5	Specific for Cluster #3	[]	[MEOX1]	[MEOX2, NEUROG1, SMAD4, TBX6]	0	20	80	0	21.2443	78.7557	[MEOX1, MEOX2, NEUROG1, SMAD4, TBX6]
GO:0014031	mesenchymal cell development	2.00436e-05	8.47458	5	Specific for Cluster #3	[EDNRA, PITX2]	[]	[GBX2, HIF1A, SNAI2]	40	0	60	38.9031	0	61.0969	[EDNRA, GBX2, HIF1A, PITX2, SNAI2]
GO:0014032	neural crest cell development	2.00436e-05	9.09091	5	Specific for Cluster #3	[EDNRA, PITX2]	[]	[GBX2, HIF1A, SNAI2]	40	0	60	38.9031	0	61.0969	[EDNRA, GBX2, HIF1A, PITX2, SNAI2]
GO:0021510	spinal cord development	0.024762	7.04225	5	Specific for Cluster #3	[]	[HOXD10]	[ASCL1, FOXB1, LHX5, PBX3]	0	20	80	0	21.2443	78.7557	[ASCL1, FOXB1, HOXD10, LHX5, PBX3]
GO:0022037	metencephalon development	0.024762	6.66667	5	Specific for Cluster #3	[CNTN1, SEZ6L2]	[]	[ASCL1, GBX2, LHX5]	40	0	60	38.9031	0	61.0969	[ASCL1, CNTN1, GBX2, LHX5, SEZ6L2]
GO:0030516	regulation of axon extension	0.00227944	10	5	Specific for Cluster #1	[ISLR2, MAP1B, MAPT, PLXNA4]	[]	[BARHL2]	80	0	20	79.2551	0	20.7449	[BARHL2, ISLR2, MAP1B, MAPT, PLXNA4]
GO:0033555	multicellular organismal response to stress	0.00518553	9.09091	5	Specific for Cluster #1	[MAPK8IP2, NTRK1, P2RX3, TAC1, TRPV1]	[]	[]	100	0	0	100	0	0	[MAPK8IP2, NTRK1, P2RX3, TAC1, TRPV1]
GO:0034643	establishment of mitochondrion localization, microtubule-mediated	0.00227944	35.7143	5	Specific for Cluster #1	[KIF1B, MAP1B, MAPT, NEFL]	[]	[HIF1A]	80	0	20	79.2551	0	20.7449	[HIF1A, KIF1B, MAP1B, MAPT, NEFL]
GO:0045844	positive regulation of striated muscle tissue development	3.28568e-18	10	5	Specific for Cluster #2	[MYOG]	[LMOD3, MYF5, MYOD1, MYOG, TBX5]	[]	16.6667	83.3333	0	15.041	84.959	0	[LMOD3, MYF5, MYOD1, MYOG, TBX5]
GO:0047497	mitochondrion transport along microtubule	0.00227944	35.7143	5	Specific for Cluster #1	[KIF1B, MAP1B, MAPT, NEFL]	[]	[HIF1A]	80	0	20	79.2551	0	20.7449	[HIF1A, KIF1B, MAP1B, MAPT, NEFL]
GO:0048636	positive regulation of muscle organ development	3.28568e-18	10	5	Specific for Cluster #2	[MYOG]	[LMOD3, MYF5, MYOD1, MYOG, TBX5]	[]	16.6667	83.3333	0	15.041	84.959	0	[LMOD3, MYF5, MYOD1, MYOG, TBX5]
GO:0048641	regulation of skeletal muscle tissue development	3.28568e-18	12.1951	5	Specific for Cluster #2	[MYOG]	[LMOD3, MYF5, MYOD1, MYOG]	[NR1D2]	16.6667	66.6667	16.6667	15.2305	68.8234	15.9462	[LMOD3, MYF5, MYOD1, MYOG, NR1D2]
GO:0048675	axon extension	0.00227944	6.84932	5	Specific for Cluster #1	[ISLR2, MAP1B, MAPT, PLXNA4]	[]	[BARHL2]	80	0	20	79.2551	0	20.7449	[BARHL2, ISLR2, MAP1B, MAPT, PLXNA4]
GO:0048857	neural nucleus development	0.000479556	10.8696	5	Specific for Cluster #1	[CKB, INA, PITX2, SYNGR3]	[]	[ASCL1]	80	0	20	79.2551	0	20.7449	[ASCL1, CKB, INA, PITX2, SYNGR3]
GO:0048864	stem cell development	2.00436e-05	8.62069	5	Specific for Cluster #3	[EDNRA, PITX2]	[]	[GBX2, HIF1A, SNAI2]	40	0	60	38.9031	0	61.0969	[EDNRA, GBX2, HIF1A, PITX2, SNAI2]
GO:0051646	mitochondrion localization	0.00227944	16.129	5	Specific for Cluster #1	[KIF1B, MAP1B, MAPT, NEFL]	[]	[HIF1A]	80	0	20	79.2551	0	20.7449	[HIF1A, KIF1B, MAP1B, MAPT, NEFL]
GO:0051654	establishment of mitochondrion localization	0.00227944	33.3333	5	Specific for Cluster #1	[KIF1B, MAP1B, MAPT, NEFL]	[]	[HIF1A]	80	0	20	79.2551	0	20.7449	[HIF1A, KIF1B, MAP1B, MAPT, NEFL]
GO:0055010	ventricular cardiac muscle tissue morphogenesis	8.62561e-21	12.1951	5	None Specific Cluster	[TNNC1, TNNI1]	[MYL2, MYL3, TNNC1, TNNI1]	[SMAD4]	28.5714	57.1429	14.2857	26.4348	59.7267	13.8385	[MYL2, MYL3, SMAD4, TNNC1, TNNI1]
GO:0061387	regulation of extent of cell growth	0.00227944	8.19672	5	Specific for Cluster #1	[ISLR2, MAP1B, MAPT, PLXNA4]	[]	[BARHL2]	80	0	20	79.2551	0	20.7449	[BARHL2, ISLR2, MAP1B, MAPT, PLXNA4]
GO:0072384	organelle transport along microtubule	0.00227944	9.25926	5	Specific for Cluster #1	[KIF1B, MAP1B, MAPT, NEFL]	[]	[HIF1A]	80	0	20	79.2551	0	20.7449	[HIF1A, KIF1B, MAP1B, MAPT, NEFL]
GO:1901863	positive regulation of muscle tissue development	3.28568e-18	9.80392	5	Specific for Cluster #2	[MYOG]	[LMOD3, MYF5, MYOD1, MYOG, TBX5]	[]	16.6667	83.3333	0	15.041	84.959	0	[LMOD3, MYF5, MYOD1, MYOG, TBX5]
GO:1904888	cranial skeletal system development	2.09553e-10	9.25926	5	None Specific Cluster	[ALX3, FREM1, MSX2]	[PRRX1]	[NEUROG1]	60	20	20	57.9521	21.8228	20.2251	[ALX3, FREM1, MSX2, NEUROG1, PRRX1]
GO:0002026	regulation of the force of heart contraction	8.62561e-21	19.0476	4	Specific for Cluster #2	[CSRP3, MYL4]	[CSRP3, MYL2, MYL3]	[]	40	60	0	37.112	62.888	0	[CSRP3, MYL2, MYL3, MYL4]
GO:0006939	smooth muscle contraction	0.00518553	5.6338	4	Specific for Cluster #1	[EDNRA, P2RX3, TRPV1]	[]	[NEUROG1]	75	0	25	74.1291	0	25.8709	[EDNRA, NEUROG1, P2RX3, TRPV1]
GO:0007271	synaptic transmission, cholinergic	0.00641594	16.6667	4	Specific for Cluster #2	[CHRNG, RAPSN]	[CHRNA1, CHRND, CHRNG]	[]	40	60	0	37.112	62.888	0	[CHRNA1, CHRND, CHRNG, RAPSN]
GO:0007589	body fluid secretion	0.000325402	7.01754	4	Specific for Cluster #3	[]	[]	[FOXB1, HIF1A, NEUROG1, NR1H3]	0	0	100	0	0	100	[FOXB1, HIF1A, NEUROG1, NR1H3]
GO:0009409	response to cold	0.00518553	12.9032	4	Specific for Cluster #1	[HSPA1A, P2RX3, PCSK1N]	[]	[THRA]	75	0	25	74.1291	0	25.8709	[HSPA1A, P2RX3, PCSK1N, THRA]
GO:0009948	anterior/posterior axis specification	8.01876e-08	10.2564	4	Specific for Cluster #3	[]	[]	[ETS2, NEUROG1, SMAD4, TBX6]	0	0	100	0	0	100	[ETS2, NEUROG1, SMAD4, TBX6]
GO:0010770	positive regulation of cell morphogenesis involved in differentiation	0.00227944	4.54545	4	Specific for Cluster #1	[ISLR2, MAP1B, MAPT, NEFL]	[]	[]	100	0	0	100	0	0	[ISLR2, MAP1B, MAPT, NEFL]
GO:0021872	forebrain generation of neurons	0.024762	7.69231	4	Specific for Cluster #3	[CNTN2]	[]	[ASCL1, GBX2, LHX5]	25	0	75	24.1489	0	75.8511	[ASCL1, CNTN2, GBX2, LHX5]
GO:0021879	forebrain neuron differentiation	0.024762	9.30233	4	Specific for Cluster #3	[CNTN2]	[]	[ASCL1, GBX2, LHX5]	25	0	75	24.1489	0	75.8511	[ASCL1, CNTN2, GBX2, LHX5]
GO:0030048	actin filament-based movement	8.62561e-21	5.55556	4	None Specific Cluster	[FGF13, KCNE5, TNNC1]	[CAV3, TNNC1]	[]	60	40	0	57.0407	42.9593	0	[CAV3, FGF13, KCNE5, TNNC1]
GO:0042474	middle ear morphogenesis	3.92742e-09	22.2222	4	Specific for Cluster #2	[MSX1]	[GSC, OSR2, PRRX1]	[]	25	75	0	22.7837	77.2163	0	[GSC, MSX1, OSR2, PRRX1]
GO:0043501	skeletal muscle adaptation	8.62561e-21	28.5714	4	None Specific Cluster	[TNNC1, TNNI1, TNNT1]	[MYOD1, TNNC1, TNNI1]	[]	50	50	0	46.955	53.045	0	[MYOD1, TNNC1, TNNI1, TNNT1]
GO:0045663	positive regulation of myoblast differentiation	3.28568e-18	22.2222	4	Specific for Cluster #2	[MYOG]	[MYF5, MYOD1, MYOG, SMYD1]	[]	20	80	0	18.1199	81.8801	0	[MYF5, MYOD1, MYOG, SMYD1]
GO:0048265	response to pain	0.00518553	18.1818	4	Specific for Cluster #1	[NTRK1, P2RX3, TAC1, TRPV1]	[]	[]	100	0	0	100	0	0	[NTRK1, P2RX3, TAC1, TRPV1]
GO:0048485	sympathetic nervous system development	0.0014391	21.0526	4	Specific for Cluster #1	[NTRK1, PLXNA4, TFAP2B]	[]	[ASCL1]	75	0	25	74.1291	0	25.8709	[ASCL1, NTRK1, PLXNA4, TFAP2B]
GO:0048643	positive regulation of skeletal muscle tissue development	3.28568e-18	19.0476	4	Specific for Cluster #2	[MYOG]	[LMOD3, MYF5, MYOD1, MYOG]	[]	20	80	0	18.1199	81.8801	0	[LMOD3, MYF5, MYOD1, MYOG]
GO:0048709	oligodendrocyte differentiation	0.024762	7.14286	4	Specific for Cluster #3	[CNTN2]	[]	[ASCL1, OLIG1, SOX6]	25	0	75	24.1489	0	75.8511	[ASCL1, CNTN2, OLIG1, SOX6]
GO:0048742	regulation of skeletal muscle fiber development	3.28568e-18	40	4	Specific for Cluster #2	[MYOG]	[LMOD3, MYF5, MYOD1, MYOG]	[]	20	80	0	18.1199	81.8801	0	[LMOD3, MYF5, MYOD1, MYOG]
GO:0048743	positive regulation of skeletal muscle fiber development	3.28568e-18	50	4	Specific for Cluster #2	[MYOG]	[LMOD3, MYF5, MYOD1, MYOG]	[]	20	80	0	18.1199	81.8801	0	[LMOD3, MYF5, MYOD1, MYOG]
GO:0050772	positive regulation of axonogenesis	0.00227944	8.16327	4	Specific for Cluster #1	[ISLR2, MAP1B, MAPT, NEFL]	[]	[]	100	0	0	100	0	0	[ISLR2, MAP1B, MAPT, NEFL]
GO:0055117	regulation of cardiac muscle contraction	8.62561e-21	8.51064	4	None Specific Cluster	[CASQ2, FGF13, SCN10A]	[CASQ2, CAV3]	[]	60	40	0	57.0407	42.9593	0	[CASQ2, CAV3, FGF13, SCN10A]
GO:0060142	regulation of syncytium formation by plasma membrane fusion	3.28568e-18	16	4	Specific for Cluster #2	[MYOG]	[MYF5, MYOD1, MYOG]	[NFATC2]	20	60	20	18.3956	62.3444	19.26	[MYF5, MYOD1, MYOG, NFATC2]
GO:0060143	positive regulation of syncytium formation by plasma membrane fusion	3.28568e-18	16.6667	4	Specific for Cluster #2	[MYOG]	[MYF5, MYOD1, MYOG]	[NFATC2]	20	60	20	18.3956	62.3444	19.26	[MYF5, MYOD1, MYOG, NFATC2]
GO:0070252	actin-mediated cell contraction	8.62561e-21	7.27273	4	None Specific Cluster	[FGF13, KCNE5, TNNC1]	[CAV3, TNNC1]	[]	60	40	0	57.0407	42.9593	0	[CAV3, FGF13, KCNE5, TNNC1]
GO:0086001	cardiac muscle cell action potential	8.62561e-21	9.7561	4	Specific for Cluster #1	[FGF13, KCNE5, SCN10A]	[CAV3]	[]	75	25	0	72.6445	27.3555	0	[CAV3, FGF13, KCNE5, SCN10A]
GO:1901739	regulation of myoblast fusion	3.28568e-18	21.0526	4	Specific for Cluster #2	[MYOG]	[MYF5, MYOD1, MYOG]	[NFATC2]	20	60	20	18.3956	62.3444	19.26	[MYF5, MYOD1, MYOG, NFATC2]
GO:1901741	positive regulation of myoblast fusion	3.28568e-18	22.2222	4	Specific for Cluster #2	[MYOG]	[MYF5, MYOD1, MYOG]	[NFATC2]	20	60	20	18.3956	62.3444	19.26	[MYF5, MYOD1, MYOG, NFATC2]
GO:2001257	regulation of cation channel activity	8.62561e-21	4.44444	4	Specific for Cluster #1	[CASQ2, JSRP1, KCNE5, MAPK8IP2]	[CASQ2]	[]	80	20	0	77.9773	22.0227	0	[CASQ2, JSRP1, KCNE5, MAPK8IP2]
GO:0000083	regulation of transcription involved in G1/S transition of mitotic cell cycle	0.0142137	27.2727	3	Specific for Cluster #3	[]	[]	[E2F1, E2F4, HINFP]	0	0	100	0	0	100	[E2F1, E2F4, HINFP]
GO:0000578	embryonic axis specification	8.01876e-08	12.5	3	Specific for Cluster #3	[]	[]	[NEUROG1, SMAD4, TBX6]	0	0	100	0	0	100	[NEUROG1, SMAD4, TBX6]
GO:0007613	memory	0.000325402	4.83871	3	Specific for Cluster #1	[ASIC1, ATP1A3, FGF13]	[]	[]	100	0	0	100	0	0	[ASIC1, ATP1A3, FGF13]
GO:0014733	regulation of skeletal muscle adaptation	8.62561e-21	27.2727	3	None Specific Cluster	[TNNC1, TNNI1, TNNT1]	[TNNC1, TNNI1]	[]	60	40	0	57.0407	42.9593	0	[TNNC1, TNNI1, TNNT1]
GO:0014883	transition between fast and slow fiber	8.62561e-21	37.5	3	None Specific Cluster	[TNNC1, TNNI1, TNNT1]	[TNNC1, TNNI1]	[]	60	40	0	57.0407	42.9593	0	[TNNC1, TNNI1, TNNT1]
GO:0019233	sensory perception of pain	0.00518553	5.76923	3	Specific for Cluster #1	[SCN10A, TAC1, TRPV1]	[]	[]	100	0	0	100	0	0	[SCN10A, TAC1, TRPV1]
GO:0021516	dorsal spinal cord development	0.024762	18.75	3	Specific for Cluster #3	[]	[]	[ASCL1, LHX5, PBX3]	0	0	100	0	0	100	[ASCL1, LHX5, PBX3]
GO:0021762	substantia nigra development	0.000479556	10.7143	3	Specific for Cluster #1	[CKB, INA, SYNGR3]	[]	[]	100	0	0	100	0	0	[CKB, INA, SYNGR3]
GO:0032387	negative regulation of intracellular transport	0.00227944	6.66667	3	Specific for Cluster #1	[MAP1B, MAPT, NOV]	[]	[]	100	0	0	100	0	0	[MAP1B, MAPT, NOV]
GO:0035094	response to nicotine	0.00641594	13.6364	3	Specific for Cluster #2	[CHRNG]	[CHRNA1, CHRND, CHRNG]	[]	25	75	0	22.7837	77.2163	0	[CHRNA1, CHRND, CHRNG]
GO:0045773	positive regulation of axon extension	0.00227944	13.6364	3	Specific for Cluster #1	[ISLR2, MAP1B, MAPT]	[]	[]	100	0	0	100	0	0	[ISLR2, MAP1B, MAPT]
GO:0046785	microtubule polymerization	0.0231709	5.35714	3	Specific for Cluster #1	[FGF13, HSPA1A, STMN2]	[]	[]	100	0	0	100	0	0	[FGF13, HSPA1A, STMN2]
GO:0048266	behavioral response to pain	0.00518553	27.2727	3	Specific for Cluster #1	[NTRK1, P2RX3, TRPV1]	[]	[]	100	0	0	100	0	0	[NTRK1, P2RX3, TRPV1]
GO:0060644	mammary gland epithelial cell differentiation	0.000325402	25	3	Specific for Cluster #3	[]	[]	[FOXB1, HIF1A, IRF6]	0	0	100	0	0	100	[FOXB1, HIF1A, IRF6]
GO:0072091	regulation of stem cell proliferation	2.00436e-05	6.25	3	Specific for Cluster #3	[]	[]	[HIF1A, SNAI2, ZFP36L1]	0	0	100	0	0	100	[HIF1A, SNAI2, ZFP36L1]
GO:0090131	mesenchyme migration	7.96048e-05	60	3	Specific for Cluster #1	[ACTA1, ACTA2, ACTG2]	[ACTA1]	[]	75	25	0	72.6445	27.3555	0	[ACTA1, ACTA2, ACTG2]
GO:1990089	response to nerve growth factor	0.00518553	18.75	3	Specific for Cluster #1	[NTRK1, STMN2, TAC1]	[]	[]	100	0	0	100	0	0	[NTRK1, STMN2, TAC1]
GO:1990090	cellular response to nerve growth factor stimulus	0.00518553	18.75	3	Specific for Cluster #1	[NTRK1, STMN2, TAC1]	[]	[]	100	0	0	100	0	0	[NTRK1, STMN2, TAC1]
GO:2000177	regulation of neural precursor cell proliferation	0.024762	5.08475	3	Specific for Cluster #3	[]	[]	[ASCL1, HIF1A, LHX5]	0	0	100	0	0	100	[ASCL1, HIF1A, LHX5]
GO:2000179	positive regulation of neural precursor cell proliferation	0.024762	8.82353	3	Specific for Cluster #3	[]	[]	[ASCL1, HIF1A, LHX5]	0	0	100	0	0	100	[ASCL1, HIF1A, LHX5]

## Sheet: Tab9
Over-represented pathways of transcription factors, differentially expressed and tissue-specific genes underlying muscle fetal programming.
Pathway ID	Term description	Observed gene count	False discovery rate	Database	Gene Symbol	Ensembl ID
BTA-397014	Muscle contraction	21	2.65e-10	Reactome	ACTA1,ATP1A3,CASQ2,CAV3,FGF13,KCNE1L,MYBPC1,MYL1,MYL3,MYL4,MYL6B,MYL7,MYLPF,SCN10A,SCN7A,TNNC1,TNNC2,TNNI1,TNNI2,TNNT1,TNNT3	ENSBTAP00000002672,ENSBTAP00000006532,ENSBTAP00000008420,ENSBTAP00000011047,ENSBTAP00000014452,ENSBTAP00000015285,ENSBTAP00000024797,ENSBTAP00000028269,ENSBTAP00000030761,ENSBTAP00000038254,ENSBTAP00000041206,ENSBTAP00000041719,ENSBTAP00000043753,ENSBTAP00000045393,ENSBTAP00000049636,ENSBTAP00000050283,ENSBTAP00000054396,ENSBTAP00000054657,ENSBTAP00000054671,ENSBTAP00000055007,ENSBTAP00000055780
BTA-390522	Striated Muscle Contraction	11	2.82e-09	Reactome	ACTA1,MYBPC1,MYL1,MYL3,MYL4,TNNC1,TNNC2,TNNI1,TNNI2,TNNT1,TNNT3	ENSBTAP00000006532,ENSBTAP00000008420,ENSBTAP00000011047,ENSBTAP00000014452,ENSBTAP00000041206,ENSBTAP00000049636,ENSBTAP00000050283,ENSBTAP00000054396,ENSBTAP00000054671,ENSBTAP00000055007,ENSBTAP00000055780
BTA-4090294	SUMOylation of intracellular receptors	5	0.0075	Reactome	NR1H3,NR3C1,PIAS4,THRA,THRB	ENSBTAP00000001000,ENSBTAP00000014131,ENSBTAP00000014236,ENSBTAP00000023670,ENSBTAP00000025941
bta04260	Cardiac muscle contraction	8	0.0068	KEGG	ATP1A3,ATP1B4,COX6A2,MYL2,MYL3,MYL4,TNNC1,TNNT2	ENSBTAP00000011047,ENSBTAP00000011741,ENSBTAP00000024444,ENSBTAP00000024797,ENSBTAP00000026002,ENSBTAP00000050283,ENSBTAP00000054984,ENSBTAP00000055780

[truncated: 2 more sheets: Tab10, Tab11]
