# Supplementary material for: Cerebrum, liver, and muscle regulatory networks uncover maternal nutrition effects in developmental programming of beef cattle during early pregnancy
Source: Sci Rep. 2021 Feb 2;11:2771. doi: 10.1038/s41598-021-82156-w (PMC7854659; doi:10.1038/s41598-021-82156-w)
Supplement: Supplementary file 3 — Supplementary Table. [file 41598_2021_82156_MOESM3_ESM.xlsx]

## Sheet: Description 
Cerebrum, liver, and muscle regulatory networks uncover maternal nutrition effects in developmental programming of beef cattle during early pregnancy
Wellison J. S. Diniz1, Matthew S. Crouse2, Robert A. Cushman2, Kyle J. McLean3, Joel S. Caton1, Carl R. Dahlen1, Lawrence P. Reynolds1, Alison K. Ward1
1Department of Animal Sciences, North Dakota State University, Fargo. 2USDA, ARS, U.S. Meat Animal Research Center, Clay Center, NE. 3Department of Animal Science, University of Tennessee, Knoxville, TN *Corresponding author: w.dasilvadiniz@ndsu.edu
Data Description
Tab1.	Cerebrum RNA sequencing summary and mapping statistics.
Tab2.	Differentaily expressed genes between control and nutrient restricted fetus from cerebrum tissue.
Tab3.	Cerebrum specific genes based on Tau index.
Tab4.	Over-representation of Uberon ontoloy terms, directed acyclic graphic, and gene ontology terms of cerebrum tissue-specific genes.
Tab5.	Transcription factors identified as putative regulators of differentially expressed and tissue-specific genes for cerebrum by Regulatory Impact Factor measures (RIF1 and RIF2).
Tab6.	Differentially co-expressed genes between control and nutrient restricted fetus from cerebrum tissue.
Tab7.	Differentially connected genes between control and nutrient restricted fetus from cerebrum tissue.
Tab8.	Over-represented biological processes of transcription factors, differentially expressed and tissue-specific genes underlying cerebrum fetal programming.
Tab9.	Over-represented pathways of transcription factors, differentially expressed and tissue-specific genes underlying cerebrum fetal programming.
Tab10.	Over-represented pathways of differentially co-expressed genes between control and restricted fetuses underlying cerebrum fetal programming.

## Sheet: Tab1
Cerebrum RNA sequencing summary and mapping statistics.
Sample ID	M Seqs	M Aligned	% Aligned	Group
C_2	8.4	7.8	0.93	Control
C_23	10.1	9	0.885	Control
C_46	7.7	7.1	0.927	Control
C_54	10.3	9.6	0.937	Control
C_68	9.9	9.3	0.934	Control
C_69	10	9.4	0.936	Control
C_73	9.9	9.2	0.926	Control
C_1	11.4	10.5	0.921	Restricted
C_25	7.1	6.6	0.925	Restricted
C_33	7.9	7.4	0.931	Restricted
C_52	9.5	8.9	0.937	Restricted
C_55	9.8	9.1	0.936	Restricted
C_6	8.3	7.7	0.931	Restricted
C_70	9.6	9	0.933	Restricted
Average	9.27857	8.61429	0.927786

## Sheet: Tab2
Differentaily expressed genes between control and nutrient restricted fetus from cerebrum tissue (Crouse et al., 2019).
Ensembl ID	Gene Symbol	Biotype
ENSBTAG00000000522	AHSG	protein_coding
ENSBTAG00000000731	WFIKKN2	protein_coding
ENSBTAG00000005714	ACTC1	protein_coding
ENSBTAG00000006187	MFAP4	protein_coding
ENSBTAG00000006579	P4HA3	protein_coding
ENSBTAG00000007273	TF	protein_coding
ENSBTAG00000007736	ENSBTAG00000007736	protein_coding
ENSBTAG00000010820	WNT11	protein_coding
ENSBTAG00000013178	ALAS2	protein_coding
ENSBTAG00000017131	AFP	protein_coding
ENSBTAG00000025441	HSPA1A	protein_coding
ENSBTAG00000039954	COPZ2	protein_coding
ENSBTAG00000042916	SNORD15	snoRNA
ENSBTAG00000043168	ENSBTAG00000043168	snoRNA
ENSBTAG00000006694	CXCL14	protein_coding
ENSBTAG00000017121	ALB	protein_coding
ENSBTAG00000020939	PLAC9	protein_coding
ENSBTAG00000021218	MYLPF	protein_coding
ENSBTAG00000013662	COL8A1	protein_coding
ENSBTAG00000000516	OTOR	protein_coding
ENSBTAG00000008140	FAP	protein_coding
ENSBTAG00000011802	COL6A1	protein_coding
ENSBTAG00000042292	SNORD38A	snoRNA
ENSBTAG00000003864	SLC13A4	protein_coding
ENSBTAG00000011803	MYH3	protein_coding
ENSBTAG00000016881	ANPEP	protein_coding
ENSBTAG00000021916	MYL4	protein_coding
ENSBTAG00000000925	GLT8D2	protein_coding

## Sheet: Tab3
Cerebrum specific genes based on Tau index.
Ensembl ID	Gene Symbol	Tau Index
ENSBTAG00000000558	NEUROD6	0.9
ENSBTAG00000051284	ENSBTAG00000051284	0.9
ENSBTAG00000006352	MYT1	0.889
ENSBTAG00000014741	OTX2	0.889
ENSBTAG00000033562	LHX1	0.889
ENSBTAG00000050706	ENSBTAG00000050706	0.889
ENSBTAG00000054135	ENSBTAG00000054135	0.889
ENSBTAG00000002483	HES5	0.875
ENSBTAG00000003107	LHX5	0.875
ENSBTAG00000004561	PAX6	0.875
ENSBTAG00000006760	OTX1	0.875
ENSBTAG00000014412	ELAVL3	0.875
ENSBTAG00000021692	TBR1	0.875
ENSBTAG00000027017	SIX3	0.875
ENSBTAG00000047595	FSTL5	0.875
ENSBTAG00000052521	ENSBTAG00000052521	0.875
ENSBTAG00000002192	VXN	0.857
ENSBTAG00000003030	KCNQ2	0.857
ENSBTAG00000004119	NEUROD2	0.857
ENSBTAG00000010251	GABRG2	0.857
ENSBTAG00000013502	SLC1A6	0.857
ENSBTAG00000026319	ASPHD1	0.857
ENSBTAG00000031704	LRRC77	0.857
ENSBTAG00000047894	SLC32A1	0.857
ENSBTAG00000049897	MARCHF4	0.857
ENSBTAG00000051105	GPR26	0.857
ENSBTAG00000051737	ENSBTAG00000051737	0.857
ENSBTAG00000054924	CPLX2	0.857
ENSBTAG00000018635	ATP1A3	0.85
ENSBTAG00000021046	ELAVL4	0.85
ENSBTAG00000000541	NKX2-1	0.833
ENSBTAG00000000552	DISP2	0.833
ENSBTAG00000001755	NEUROD1	0.833
ENSBTAG00000005424	KCNC1	0.833
ENSBTAG00000005560	ST18	0.833
ENSBTAG00000005938	BARHL2	0.833
ENSBTAG00000009249	OTP	0.833
ENSBTAG00000010769	GPR12	0.833
ENSBTAG00000011170	JAKMIP1	0.833
ENSBTAG00000013991	NR2E1	0.833
ENSBTAG00000014359	DRAXIN	0.833
ENSBTAG00000014384	ZDHHC22	0.833
ENSBTAG00000014749	ZIC4	0.833
ENSBTAG00000014897	UNC5A	0.833
ENSBTAG00000015067	NHLH2	0.833
ENSBTAG00000015194	CBLN1	0.833
ENSBTAG00000015259	NEUROG2	0.833
ENSBTAG00000016920	EOMES	0.833
ENSBTAG00000017209	GLRA2	0.833
ENSBTAG00000019940	RASGRF1	0.833
ENSBTAG00000020302	FEZF2	0.833
ENSBTAG00000021050	ECEL1	0.833
ENSBTAG00000021099	CLVS2	0.833
ENSBTAG00000024773	POU3F2	0.833
ENSBTAG00000038347	SLC17A6	0.833
ENSBTAG00000045981	DIRAS1	0.833
ENSBTAG00000049029	ENSBTAG00000049029	0.833
ENSBTAG00000049738	ENSBTAG00000049738	0.833
ENSBTAG00000050112	SCRT1	0.833
ENSBTAG00000050193	ENSBTAG00000050193	0.833
ENSBTAG00000050200	SALL3	0.833
ENSBTAG00000050523	POU3F3	0.833
ENSBTAG00000053400	ENSBTAG00000053400	0.833
ENSBTAG00000003625	VSTM2A	0.812
ENSBTAG00000005033	TLCD3B	0.812
ENSBTAG00000008017	UNC79	0.812
ENSBTAG00000011113	FOXG1	0.812
ENSBTAG00000011939	LY6H	0.812
ENSBTAG00000013541	LMO3	0.812
ENSBTAG00000014179	SLC12A5	0.812
ENSBTAG00000015317	SLC4A10	0.812
ENSBTAG00000017312	SST	0.812
ENSBTAG00000019416	KCTD4	0.812
ENSBTAG00000025837	RFX4	0.812
ENSBTAG00000000845	OLFM3	0.8
ENSBTAG00000001668	WNT7A	0.8
ENSBTAG00000003382	RIMS4	0.8
ENSBTAG00000005103	FEZF1	0.8
ENSBTAG00000006673	TMEM179	0.8
ENSBTAG00000006899	JPH3	0.8
ENSBTAG00000007258	GAD1	0.8
ENSBTAG00000007879	SRRM3	0.8
ENSBTAG00000008676	SRRM4	0.8
ENSBTAG00000009269	GRIK3	0.8
ENSBTAG00000010414	DMRTA2	0.8
ENSBTAG00000010847	FOXN4	0.8
ENSBTAG00000010860	DRD2	0.8
ENSBTAG00000015979	SEZ6	0.8
ENSBTAG00000016227	ASCL1	0.8
ENSBTAG00000017371	RELL2	0.8
ENSBTAG00000017679	PAK5	0.8
ENSBTAG00000018244	VSTM2B	0.8
ENSBTAG00000019355	KCNK10	0.8
ENSBTAG00000020598	PPP2R2C	0.8
ENSBTAG00000021588	SCG2	0.8
ENSBTAG00000021774	CELF5	0.8
ENSBTAG00000024021	NRXN1	0.8
ENSBTAG00000024507	KCNJ9	0.8
ENSBTAG00000030539	KRT222	0.8
ENSBTAG00000038974	STMN3	0.8
ENSBTAG00000039324	FGFBP3	0.8
ENSBTAG00000040598	RTP5	0.8
ENSBTAG00000043978	CLVS1	0.8
ENSBTAG00000045526	INSM1	0.8
ENSBTAG00000046590	FAM181A	0.8
ENSBTAG00000046917	GPR22	0.8
ENSBTAG00000047202	GRIN1	0.8
ENSBTAG00000050631	ENSBTAG00000050631	0.8
ENSBTAG00000050966	ENSBTAG00000050966	0.8
ENSBTAG00000051439	ENSBTAG00000051439	0.8
ENSBTAG00000053362	ENSBTAG00000053362	0.8

## Sheet: Tab4
Tissue over-representation analysis.									GO Biological Process over-representation analysis
Organ ID	Organ Name	Annotated	Significant	Expected	Fold Enrichment	p value	FDR		Enrichment FDR	Genes in list	Total genes	Functional Category	Genes
UBERON:0000203	pallium	16627	89	66.82	1.33	6.97e-11	4.59e-10		2.25728e-21	25	278	Forebrain development	ENSBTAG00000014359 ENSBTAG00000000558 ENSBTAG00000001668 ENSBTAG00000001755 ENSBTAG00000003107 ENSBTAG00000005103 ENSBTAG00000009249 ENSBTAG00000010414 ENSBTAG00000010860 ENSBTAG00000013991 ENSBTAG00000015317 ENSBTAG00000016227 ENSBTAG00000016920 ENSBTAG00000020302 ENSBTAG00000021692 ENSBTAG00000024773 ENSBTAG00000025837 ENSBTAG00000027017 ENSBTAG00000033562 ENSBTAG00000000541 ENSBTAG00000006760 …
UBERON:0000451	prefrontal cortex	16627	89	66.82	1.33	6.97e-11	4.59e-10		1.01307e-19	28	467	Brain development	ENSBTAG00000014359 ENSBTAG00000027017 ENSBTAG00000000558 ENSBTAG00000001668 ENSBTAG00000001755 ENSBTAG00000003107 ENSBTAG00000004119 ENSBTAG00000005103 ENSBTAG00000009249 ENSBTAG00000010414 ENSBTAG00000010860 ENSBTAG00000013991 ENSBTAG00000015194 ENSBTAG00000015317 ENSBTAG00000016227 ENSBTAG00000016920 ENSBTAG00000020302 ENSBTAG00000021692 ENSBTAG00000024773 ENSBTAG00000025837 ENSBTAG00000033562 …
UBERON:0000477	anatomical cluster	16627	89	66.82	1.33	6.97e-11	4.59e-10		5.88327e-19	28	506	Head development	ENSBTAG00000014359 ENSBTAG00000027017 ENSBTAG00000000558 ENSBTAG00000001668 ENSBTAG00000001755 ENSBTAG00000003107 ENSBTAG00000004119 ENSBTAG00000005103 ENSBTAG00000009249 ENSBTAG00000010414 ENSBTAG00000010860 ENSBTAG00000013991 ENSBTAG00000015194 ENSBTAG00000015317 ENSBTAG00000016227 ENSBTAG00000016920 ENSBTAG00000020302 ENSBTAG00000021692 ENSBTAG00000024773 ENSBTAG00000025837 ENSBTAG00000033562 …
UBERON:0000956	cerebral cortex	16627	89	66.82	1.33	6.97e-11	4.59e-10		1.74648e-18	30	644	Central nervous system development	ENSBTAG00000014359 ENSBTAG00000014749 ENSBTAG00000025837 ENSBTAG00000027017 ENSBTAG00000000558 ENSBTAG00000001668 ENSBTAG00000001755 ENSBTAG00000003107 ENSBTAG00000004119 ENSBTAG00000005103 ENSBTAG00000009249 ENSBTAG00000010414 ENSBTAG00000010847 ENSBTAG00000010860 ENSBTAG00000013991 ENSBTAG00000015194 ENSBTAG00000015317 ENSBTAG00000016227 ENSBTAG00000016920 ENSBTAG00000020302 ENSBTAG00000021692 …
UBERON:0001869	cerebral hemisphere	16627	89	66.82	1.33	6.97e-11	4.59e-10		2.74239e-18	43	1636	Nervous system development	ENSBTAG00000001668 ENSBTAG00000002483 ENSBTAG00000003107 ENSBTAG00000005938 ENSBTAG00000008676 ENSBTAG00000014359 ENSBTAG00000014749 ENSBTAG00000016227 ENSBTAG00000025837 ENSBTAG00000027017 ENSBTAG00000033562 ENSBTAG00000038974 ENSBTAG00000000558 ENSBTAG00000001755 ENSBTAG00000002192 ENSBTAG00000004119 ENSBTAG00000005103 ENSBTAG00000009249 ENSBTAG00000010251 ENSBTAG00000010414 ENSBTAG00000010847 …
UBERON:0001870	frontal cortex	16627	89	66.82	1.33	6.97e-11	4.59e-10		2.74239e-18	35	988	Neuron differentiation	ENSBTAG00000001668 ENSBTAG00000003107 ENSBTAG00000008676 ENSBTAG00000014359 ENSBTAG00000016227 ENSBTAG00000033562 ENSBTAG00000038974 ENSBTAG00000001755 ENSBTAG00000002192 ENSBTAG00000004119 ENSBTAG00000005103 ENSBTAG00000005938 ENSBTAG00000009249 ENSBTAG00000010414 ENSBTAG00000010847 ENSBTAG00000010860 ENSBTAG00000013991 ENSBTAG00000014179 ENSBTAG00000014741 ENSBTAG00000014897 ENSBTAG00000015194 …
UBERON:0001890	forebrain	16627	89	66.82	1.33	6.97e-11	4.59e-10		9.97554e-18	36	1112	Generation of neurons	ENSBTAG00000001668 ENSBTAG00000002483 ENSBTAG00000003107 ENSBTAG00000008676 ENSBTAG00000014359 ENSBTAG00000016227 ENSBTAG00000033562 ENSBTAG00000038974 ENSBTAG00000001755 ENSBTAG00000002192 ENSBTAG00000004119 ENSBTAG00000005103 ENSBTAG00000005938 ENSBTAG00000009249 ENSBTAG00000010414 ENSBTAG00000010847 ENSBTAG00000010860 ENSBTAG00000013991 ENSBTAG00000014179 ENSBTAG00000014741 ENSBTAG00000014897 …
UBERON:0001893	telencephalon	16627	89	66.82	1.33	6.97e-11	4.59e-10		1.25268e-17	19	186	Telencephalon development	ENSBTAG00000000558 ENSBTAG00000001755 ENSBTAG00000003107 ENSBTAG00000005103 ENSBTAG00000010414 ENSBTAG00000010860 ENSBTAG00000013991 ENSBTAG00000016227 ENSBTAG00000016920 ENSBTAG00000020302 ENSBTAG00000024773 ENSBTAG00000025837 ENSBTAG00000027017 ENSBTAG00000033562 ENSBTAG00000050523 ENSBTAG00000000541 ENSBTAG00000004561 ENSBTAG00000050200 ENSBTAG00000002483
UBERON:0001950	neocortex	16627	89	66.82	1.33	6.97e-11	4.59e-10		9.47043e-17	36	1201	Neurogenesis	ENSBTAG00000001668 ENSBTAG00000002483 ENSBTAG00000003107 ENSBTAG00000008676 ENSBTAG00000014359 ENSBTAG00000016227 ENSBTAG00000033562 ENSBTAG00000038974 ENSBTAG00000001755 ENSBTAG00000002192 ENSBTAG00000004119 ENSBTAG00000005103 ENSBTAG00000005938 ENSBTAG00000009249 ENSBTAG00000010414 ENSBTAG00000010847 ENSBTAG00000010860 ENSBTAG00000013991 ENSBTAG00000014179 ENSBTAG00000014741 ENSBTAG00000014897 …
UBERON:0002020	gray matter	16627	89	66.82	1.33	6.97e-11	4.59e-10		2.52981e-16	17	154	Central nervous system neuron differentiation	ENSBTAG00000014359 ENSBTAG00000001668 ENSBTAG00000003107 ENSBTAG00000009249 ENSBTAG00000010847 ENSBTAG00000010860 ENSBTAG00000013991 ENSBTAG00000015194 ENSBTAG00000015317 ENSBTAG00000016227 ENSBTAG00000016920 ENSBTAG00000020302 ENSBTAG00000021692 ENSBTAG00000033562 ENSBTAG00000000541 ENSBTAG00000004561 ENSBTAG00000050200
UBERON:0002616	regional part of brain	16627	89	66.82	1.33	6.97e-11	4.59e-10		2.27846e-13	25	661	Regulation of nervous system development	ENSBTAG00000002483 ENSBTAG00000016227 ENSBTAG00000025837 ENSBTAG00000001668 ENSBTAG00000001755 ENSBTAG00000003107 ENSBTAG00000004119 ENSBTAG00000005103 ENSBTAG00000005938 ENSBTAG00000009249 ENSBTAG00000010414 ENSBTAG00000010860 ENSBTAG00000013991 ENSBTAG00000014359 ENSBTAG00000015194 ENSBTAG00000016920 ENSBTAG00000020302 ENSBTAG00000021692 ENSBTAG00000024021 ENSBTAG00000024773 ENSBTAG00000027017 …
UBERON:0003528	brain gray matter	16627	89	66.82	1.33	6.97e-11	4.59e-10		3.32235e-13	11	56	Forebrain generation of neurons	ENSBTAG00000003107 ENSBTAG00000009249 ENSBTAG00000010860 ENSBTAG00000013991 ENSBTAG00000015317 ENSBTAG00000016227 ENSBTAG00000020302 ENSBTAG00000021692 ENSBTAG00000000541 ENSBTAG00000004561 ENSBTAG00000050200
UBERON:0005162	multi cell part structure	16627	89	66.82	1.33	6.97e-11	4.59e-10		1.48224e-12	10	45	Forebrain neuron differentiation	ENSBTAG00000003107 ENSBTAG00000009249 ENSBTAG00000010860 ENSBTAG00000015317 ENSBTAG00000016227 ENSBTAG00000020302 ENSBTAG00000021692 ENSBTAG00000000541 ENSBTAG00000004561 ENSBTAG00000050200
UBERON:0005401	cerebral hemisphere gray matter	16627	89	66.82	1.33	6.97e-11	4.59e-10		1.15935e-11	25	796	Neuron development	ENSBTAG00000008676 ENSBTAG00000014359 ENSBTAG00000038974 ENSBTAG00000001668 ENSBTAG00000001755 ENSBTAG00000004119 ENSBTAG00000005103 ENSBTAG00000005938 ENSBTAG00000010860 ENSBTAG00000013991 ENSBTAG00000014179 ENSBTAG00000014741 ENSBTAG00000014897 ENSBTAG00000015317 ENSBTAG00000016227 ENSBTAG00000019940 ENSBTAG00000020302 ENSBTAG00000021692 ENSBTAG00000024773 ENSBTAG00000033562 ENSBTAG00000000541 …
UBERON:0011215	central nervous system cell part cluster	16627	89	66.82	1.33	6.97e-11	4.59e-10		1.15935e-11	17	299	Regionalization	ENSBTAG00000002483 ENSBTAG00000025837 ENSBTAG00000001668 ENSBTAG00000001755 ENSBTAG00000005103 ENSBTAG00000010414 ENSBTAG00000010847 ENSBTAG00000016227 ENSBTAG00000016920 ENSBTAG00000020302 ENSBTAG00000021692 ENSBTAG00000027017 ENSBTAG00000033562 ENSBTAG00000006760 ENSBTAG00000000541 ENSBTAG00000004561 ENSBTAG00000014741
UBERON:0011300	gray matter of telencephalon	16627	89	66.82	1.33	6.97e-11	4.59e-10		1.36741e-11	8	24	Forebrain regionalization	ENSBTAG00000005103 ENSBTAG00000010414 ENSBTAG00000016920 ENSBTAG00000020302 ENSBTAG00000027017 ENSBTAG00000033562 ENSBTAG00000000541 ENSBTAG00000004561
UBERON:0016525	frontal lobe	16627	89	66.82	1.33	6.97e-11	4.59e-10		7.12654e-11	12	122	Pallium development	ENSBTAG00000000558 ENSBTAG00000001755 ENSBTAG00000003107 ENSBTAG00000010414 ENSBTAG00000013991 ENSBTAG00000016227 ENSBTAG00000016920 ENSBTAG00000020302 ENSBTAG00000024773 ENSBTAG00000050523 ENSBTAG00000000541 ENSBTAG00000004561
UBERON:0016526	lobe of cerebral hemisphere	16627	89	66.82	1.33	6.97e-11	4.59e-10		1.25802e-10	19	467	Behavior	ENSBTAG00000004119 ENSBTAG00000006899 ENSBTAG00000007258 ENSBTAG00000008017 ENSBTAG00000010251 ENSBTAG00000010860 ENSBTAG00000013991 ENSBTAG00000014179 ENSBTAG00000015067 ENSBTAG00000015317 ENSBTAG00000017679 ENSBTAG00000018635 ENSBTAG00000020302 ENSBTAG00000021692 ENSBTAG00000024021 ENSBTAG00000027017 ENSBTAG00000015979 ENSBTAG00000000541 ENSBTAG00000021046
UBERON:0016529	cortex of cerebral lobe	16627	89	66.82	1.33	6.97e-11	4.59e-10		1.46987e-10	14	208	Cell fate commitment	ENSBTAG00000001668 ENSBTAG00000001755 ENSBTAG00000005938 ENSBTAG00000010414 ENSBTAG00000010847 ENSBTAG00000013991 ENSBTAG00000016227 ENSBTAG00000016920 ENSBTAG00000020302 ENSBTAG00000021692 ENSBTAG00000024773 ENSBTAG00000000541 ENSBTAG00000004561 ENSBTAG00000002483
UBERON:0016548	central nervous system gray matter layer	16627	89	66.82	1.33	6.97e-11	4.59e-10		3.28929e-10	17	375	Pattern specification process	ENSBTAG00000002483 ENSBTAG00000025837 ENSBTAG00000001668 ENSBTAG00000001755 ENSBTAG00000005103 ENSBTAG00000010414 ENSBTAG00000010847 ENSBTAG00000016227 ENSBTAG00000016920 ENSBTAG00000020302 ENSBTAG00000021692 ENSBTAG00000027017 ENSBTAG00000033562 ENSBTAG00000000541 ENSBTAG00000006760 ENSBTAG00000004561 ENSBTAG00000014741
UBERON:0019264	gray matter of forebrain	16627	89	66.82	1.33	6.97e-11	4.59e-10		3.72473e-10	20	568	Regulation of neurogenesis	ENSBTAG00000002483 ENSBTAG00000016227 ENSBTAG00000001668 ENSBTAG00000001755 ENSBTAG00000004119 ENSBTAG00000005103 ENSBTAG00000005938 ENSBTAG00000009249 ENSBTAG00000010414 ENSBTAG00000010860 ENSBTAG00000013991 ENSBTAG00000014359 ENSBTAG00000016920 ENSBTAG00000020302 ENSBTAG00000021692 ENSBTAG00000024773 ENSBTAG00000027017 ENSBTAG00000004561 ENSBTAG00000015979 ENSBTAG00000050112
UBERON:0022303	nervous system cell part layer	16627	89	66.82	1.33	6.97e-11	4.59e-10		6.2352e-10	8	38	Positive regulation of neural precursor cell proliferation	ENSBTAG00000003107 ENSBTAG00000009249 ENSBTAG00000010414 ENSBTAG00000010860 ENSBTAG00000013991 ENSBTAG00000016227 ENSBTAG00000033562 ENSBTAG00000004561
UBERON:0000955	brain	17789	89	71.49	1.24	2.33e-08	1.3e-07		7.81374e-10	11	117	Neural precursor cell proliferation	ENSBTAG00000001668 ENSBTAG00000003107 ENSBTAG00000009249 ENSBTAG00000010414 ENSBTAG00000010860 ENSBTAG00000013991 ENSBTAG00000016227 ENSBTAG00000024773 ENSBTAG00000027017 ENSBTAG00000050523 ENSBTAG00000004561
UBERON:0001016	nervous system	17789	89	71.49	1.24	2.33e-08	1.3e-07		1.81927e-09	9	66	Regulation of neural precursor cell proliferation	ENSBTAG00000003107 ENSBTAG00000009249 ENSBTAG00000010414 ENSBTAG00000010860 ENSBTAG00000013991 ENSBTAG00000016227 ENSBTAG00000027017 ENSBTAG00000033562 ENSBTAG00000004561
UBERON:0001017	central nervous system	17789	89	71.49	1.24	2.33e-08	1.3e-07		3.06983e-09	31	1639	Cell development	ENSBTAG00000002483 ENSBTAG00000008676 ENSBTAG00000014359 ENSBTAG00000016227 ENSBTAG00000038974 ENSBTAG00000001668 ENSBTAG00000001755 ENSBTAG00000004119 ENSBTAG00000005103 ENSBTAG00000005938 ENSBTAG00000009249 ENSBTAG00000010414 ENSBTAG00000010860 ENSBTAG00000013991 ENSBTAG00000014179 ENSBTAG00000014741 ENSBTAG00000014897 ENSBTAG00000015317 ENSBTAG00000016920 ENSBTAG00000019940 ENSBTAG00000020302 …
UBERON:0004121	ectoderm-derived structure	17789	89	71.49	1.24	2.33e-08	1.3e-07		4.99529e-09	20	665	Regulation of cell development	ENSBTAG00000002483 ENSBTAG00000016227 ENSBTAG00000001668 ENSBTAG00000001755 ENSBTAG00000004119 ENSBTAG00000005103 ENSBTAG00000005938 ENSBTAG00000009249 ENSBTAG00000010414 ENSBTAG00000010860 ENSBTAG00000013991 ENSBTAG00000014359 ENSBTAG00000016920 ENSBTAG00000020302 ENSBTAG00000021692 ENSBTAG00000024773 ENSBTAG00000027017 ENSBTAG00000004561 ENSBTAG00000015979 ENSBTAG00000050112
UBERON:0010314	structure with developmental contribution from neural crest	18023	89	72.43	1.23	7.12e-08	3.82e-07		5.96774e-09	9	76	Limbic system development	ENSBTAG00000000558 ENSBTAG00000001755 ENSBTAG00000003107 ENSBTAG00000009249 ENSBTAG00000013991 ENSBTAG00000020302 ENSBTAG00000021692 ENSBTAG00000024773 ENSBTAG00000000541
UBERON:0015212	lateral structure	19719	89	79.25	1.12	0.000138	0.000712		6.48888e-09	9	77	Metencephalon development	ENSBTAG00000001668 ENSBTAG00000001755 ENSBTAG00000003107 ENSBTAG00000004119 ENSBTAG00000015194 ENSBTAG00000016227 ENSBTAG00000033562 ENSBTAG00000006760 ENSBTAG00000015979
									8.88879e-09	10	112	Hindbrain development	ENSBTAG00000001668 ENSBTAG00000001755 ENSBTAG00000003107 ENSBTAG00000004119 ENSBTAG00000015194 ENSBTAG00000016227 ENSBTAG00000021692 ENSBTAG00000033562 ENSBTAG00000006760 ENSBTAG00000015979
									9.08845e-09	41	2911	Cell differentiation	ENSBTAG00000000541 ENSBTAG00000001668 ENSBTAG00000002483 ENSBTAG00000003107 ENSBTAG00000008676 ENSBTAG00000014359 ENSBTAG00000016227 ENSBTAG00000033562 ENSBTAG00000038974 ENSBTAG00000000558 ENSBTAG00000001755 ENSBTAG00000002192 ENSBTAG00000003625 ENSBTAG00000004119 ENSBTAG00000004561 ENSBTAG00000005033 ENSBTAG00000005103 ENSBTAG00000005938 ENSBTAG00000009249 ENSBTAG00000010414 ENSBTAG00000010847 …

## Sheet: Tab5
Transcription factors identified as putative regulators of differentially expressed and tissue-specific genes for cerebrum by Regulatory Impact Factor measures (RIF1 and RIF2).
Ensembl ID	Gene symbol	Family	RIF1	RIF2
ENSBTAG00000003184	GATA1	zf-GATA	-3.85638	-0.33681
ENSBTAG00000008523	TFE3	bHLH	-3.10089	0.15999
ENSBTAG00000006017	NFKB2	RHD	-2.92526	0.25477
ENSBTAG00000013253	THAP4	THAP	-2.77983	0.65381
ENSBTAG00000046837	ZNF358	zf-C2H2	-2.73369	1.56644
ENSBTAG00000007190	THAP6	THAP	-2.67947	1.01942
ENSBTAG00000010252	ZNF397	zf-C2H2	-2.65033	-0.34577
ENSBTAG00000012102	TCF25	Others	-2.62853	1.38774
ENSBTAG00000009199	GLIS2	zf-C2H2	-2.61241	1.32495
ENSBTAG00000014211	FOXP4	Fork_head	-2.53939	1.7981
ENSBTAG00000043949	PAWR	TF_bZIP	-2.52598	0.27146
ENSBTAG00000003845	CSRNP1	CSRNP_N	-2.51009	0.09711
ENSBTAG00000004939	ZNF569	zf-C2H2	-2.50839	0.09457
ENSBTAG00000019557	NR1I2	THR-like	-2.43694	-0.73396
ENSBTAG00000016664	SLC2A4RG	Others	-2.41666	0.84674
ENSBTAG00000023847	IKZF5	zf-C2H2	-2.3925	-0.68196
ENSBTAG00000027557	ZNF408	zf-C2H2	-2.37262	1.04243
ENSBTAG00000009206	FOXS1	Fork_head	-2.37161	1.05225
ENSBTAG00000002292	SMARCA1	MYB	-2.35608	0.73931
ENSBTAG00000017397	ZNF423	zf-C2H2	-2.34092	1.14716
ENSBTAG00000045912	ENSBTAG00000045912	zf-C2H2	-2.33449	1.2608
ENSBTAG00000045985	ENSBTAG00000045985	zf-C2H2	-2.28267	0.55709
ENSBTAG00000015981	ETV1	ETS	-2.27538	-0.25619
ENSBTAG00000015015	HINFP	zf-C2H2	-2.25937	1.00013
ENSBTAG00000021943	NFYC	NF-YC	-2.23628	0.00298
ENSBTAG00000017035	USF2	bHLH	-2.22944	1.59685
ENSBTAG00000019043	GABPA	ETS	-2.22667	0.06142
ENSBTAG00000009072	ZNF572	zf-C2H2	-2.18878	0.85405
ENSBTAG00000002904	ZNF787	zf-C2H2	-2.16496	1.32315
ENSBTAG00000008883	ZNF207	Others	-2.1455	0.10793
ENSBTAG00000018938	CDIP1	zf-LITAF-like	-2.14129	1.17818
ENSBTAG00000000375	SSRP1	HMG	-2.11627	1.93556
ENSBTAG00000021742	ZNF568	zf-C2H2	-2.10892	-0.37241
ENSBTAG00000021869	THAP5	THAP	-2.10622	-1.44501
ENSBTAG00000014123	ZNF507	zf-C2H2	-2.08363	0.2641
ENSBTAG00000017560	CEBPG	TF_bZIP	-2.07311	-0.38966
ENSBTAG00000018898	ARID4A	ARID	-2.0706	-0.22658
ENSBTAG00000013895	RELA	RHD	-2.03241	-0.49751
ENSBTAG00000009126	YBX2	CSD	-2.00397	0.9362
ENSBTAG00000046367	ENSBTAG00000046367	zf-C2H2	-1.99941	0.05313
ENSBTAG00000007020	ZNF502	zf-C2H2	-1.99557	1.41658
ENSBTAG00000006212	GTF2IRD1	GTF2I	-1.94234	2.01521
ENSBTAG00000020166	ZNFX1	Others	-1.52392	2.00281
ENSBTAG00000026769	ASCL2	bHLH	-1.1267	1.98628
ENSBTAG00000016203	ZNF16	zf-C2H2	-1.08281	2.0769
ENSBTAG00000017528	SNAI3	zf-C2H2	-0.77365	-1.97344
ENSBTAG00000026772	ZNF142	zf-C2H2	-0.74888	1.96649
ENSBTAG00000038034	ZNF628	zf-C2H2	-0.56828	2.18314
ENSBTAG00000000536	ZNF395	Others	-0.54391	-2.33354
ENSBTAG00000003784	DNAJC2	MYB	-0.5425	2.10366
ENSBTAG00000003331	NEUROG1	bHLH	-0.52899	2.11168
ENSBTAG00000016191	ZNF32	zf-C2H2	-0.37676	2.04994
ENSBTAG00000047944	GATA5	zf-GATA	-0.30875	-2.08106
ENSBTAG00000014848	NR0B2	Miscellaneous	-0.30088	2.08033
ENSBTAG00000016580	TEF	TF_bZIP	-0.26929	2.193
ENSBTAG00000005952	CEBPE	TF_bZIP	-0.05932	-2.58227
ENSBTAG00000009904	SPIC	ETS	-0.05932	-2.58227
ENSBTAG00000013596	NR1H4	THR-like	-0.05932	-2.58227
ENSBTAG00000016030	HOXD10	Homeobox	-0.05932	-2.58227
ENSBTAG00000021827	TCF21	bHLH	-0.05927	-2.58231
ENSBTAG00000009186	PAX9	PAX	-0.05919	-2.58245
ENSBTAG00000012915	ZNF404	zf-C2H2	-0.0577	2.07093
ENSBTAG00000031197	HMX1	Homeobox	0.25518	-1.96254
ENSBTAG00000016801	RXRG	RXR-like	0.46729	-2.21266
ENSBTAG00000008881	PURA	Others	0.56732	2.07632
ENSBTAG00000012149	HOXC8	Homeobox	1.15605	-2.20851
ENSBTAG00000000923	HOXC13	Homeobox	1.15609	-2.20871
ENSBTAG00000007353	DLX4	Homeobox	1.15609	-2.20871
ENSBTAG00000024341	HOXA6	Homeobox	1.24738	-2.22556
ENSBTAG00000009658	PLEK	Others	1.25244	-2.01078
ENSBTAG00000019791	GRHL3	CP2	1.3474	-2.24557
ENSBTAG00000012460	ELF5	ETS	1.38256	-2.0576
ENSBTAG00000005404	MSC	bHLH	1.42152	-2.15865
ENSBTAG00000009634	HOXC5	Homeobox	1.46869	-2.41815
ENSBTAG00000047219	ZNF793	zf-C2H2	1.96109	-0.42086
ENSBTAG00000009214	ETS2	ETS	1.96906	-0.37944
ENSBTAG00000021187	ID2	bHLH	1.98392	-0.15988
ENSBTAG00000016169	ID1	bHLH	1.997	-1.56582
ENSBTAG00000003447	ENSBTAG00000003447	zf-C2H2	2.0265	-0.82773
ENSBTAG00000046922	TWIST1	bHLH	2.03028	-1.15602
ENSBTAG00000045824	SOX9	HMG	2.03775	-0.52022
ENSBTAG00000019312	TFCP2	CP2	2.04482	-0.44381
ENSBTAG00000025434	ZFP36L1	zf-CCCH	2.07464	-0.32942
ENSBTAG00000044097	KLF7	zf-C2H2	2.12521	-0.82167
ENSBTAG00000017120	PHB	Others	2.14131	-0.1819
ENSBTAG00000020355	KLF4	zf-C2H2	2.19344	-1.49812
ENSBTAG00000001005	ZNF280B	Others	2.30614	-0.22215
ENSBTAG00000000541	NKX2-1	Homeobox	2.35176	-1.47262
ENSBTAG00000013227	SNAI2	zf-C2H2	2.42614	-1.21543
ENSBTAG00000020578	PRDM6	zf-C2H2	2.46443	-1.20518

## Sheet: Tab6
Differentially co-expressed genes between control and nutrient restricted fetus from cerebrum tissue.
Ensembl ID 1	Ensembl ID 2	Gene Symbol1	Gene Symbol2	C_cor	C_pVal	R_cor	R_pVal	zScoreDiff	pValDiff	pValDiff_adj	Classes		Legend
ENSBTAG00000021046	ENSBTAG00000023997	ELAVL4	VAMP8	0.977929	0.00013736	-0.992104	1.05973e-05	-7.0895	1.34599e-12	8.79464e-06	+/-
ENSBTAG00000017679	ENSBTAG00000021811	PAK5	ANGPT4	0.991367	1.32391e-05	-0.968685	0.000327736	-6.67107	2.53948e-11	6.14549e-05	+/-		C_cor	Correlation of Control group
ENSBTAG00000001617	ENSBTAG00000021588	G2E3	SCG2	-0.998723	1.11822e-07	0.737359	0.0585938	6.53733	6.26269e-11	9.95708e-05	-/0		C_pVal	Correlation pvalue of Control group
ENSBTAG00000016227	ENSBTAG00000018629	ASCL1	CWF19L2	-0.997269	7.47785e-07	0.791399	0.0339939	6.18369	6.2621e-10	0.000337741	-/+		R_cor	Correlation of Restricted group
ENSBTAG00000006579	ENSBTAG00000012004	P4HA3	TGFB3	-0.937307	0.00182708	0.994671	3.96969e-06	6.16888	6.87767e-10	0.000349487	-/+		R_pVal	Correlation pvalue of Restricted group
ENSBTAG00000003329	ENSBTAG00000021046	FST	ELAVL4	0.945299	0.00130497	-0.988193	2.89096e-05	-6.15012	7.74255e-10	0.000369266	+/-		+/–	Gene pair posivitely correlated in C group and negatively correlated in R group
ENSBTAG00000000516	ENSBTAG00000011316	OTOR	ZC3H12A	-0.932745	0.00217237	0.991763	1.17757e-05	6.11754	9.50296e-10	0.000424092	-/+
ENSBTAG00000015856	ENSBTAG00000021046	CFAP126	ELAVL4	0.882874	0.00845818	-0.994179	4.94897e-06	-6.09094	1.12248e-09	0.000449954	+/-		+/0	Gene pair posivitely correlated in C group and correlation not significant in R group
ENSBTAG00000000845	ENSBTAG00000008852	OLFM3	SIGLEC10	0.914441	0.0039257	-0.99138	1.31908e-05	-6.04606	1.48431e-09	0.000522218	+/-
ENSBTAG00000002192	ENSBTAG00000015853	VXN	SDHC	0.98424	5.93851e-05	-0.950473	0.00102077	-6.01665	1.78066e-09	0.000575979	+/-		+/+	Gene pair posivitely correlated in both C and R groups
ENSBTAG00000014821	ENSBTAG00000021046	SLC7A7	ELAVL4	0.976045	0.000168408	-0.96533	0.000421904	-5.9752	2.29804e-09	0.000641679	+/-
ENSBTAG00000015807	ENSBTAG00000054924	GALT	CPLX2	0.837568	0.0186747	-0.99514	3.15496e-06	-5.97031	2.36798e-09	0.00064504	+/-		0/+	Gene pair not significantly correlated in C group and positively correlated in R group
ENSBTAG00000006673	ENSBTAG00000020090	TMEM179	EPHX3	0.986869	3.76845e-05	-0.933783	0.00209069	-5.93518	2.93519e-09	0.000715613	+/-
ENSBTAG00000021046	ENSBTAG00000024000	ELAVL4	ATOH8	0.341759	0.453093	-0.999069	5.08171e-08	-5.92819	3.06286e-09	0.000722476	0/-		0/–	Gene pair not significantly correlated in C group and negatively correlated in R group
ENSBTAG00000008114	ENSBTAG00000053362	CD99	ENSBTAG00000053362	0.580607	0.171691	-0.998249	2.46163e-07	-5.9161	3.29662e-09	0.000741713	0/-
ENSBTAG00000004383	ENSBTAG00000009214	FNBP1L	ETS2	0.891013	0.00709655	-0.991948	1.11247e-05	-5.91469	3.32498e-09	0.000744017	+/-		0/0	Gene pair not significantly correlated in both groups
ENSBTAG00000009214	ENSBTAG00000012902	ETS2	ARL8B	0.859962	0.0130522	-0.993772	5.85914e-06	-5.90799	3.46298e-09	0.000757045	+/-
ENSBTAG00000004155	ENSBTAG00000006673	SPATA20	TMEM179	0.965012	0.000431566	-0.971921	0.000249938	-5.85485	4.77429e-09	0.000850499	+/-		–/+	Gene pair not significantly correlated in C group and positively correlated in R group
ENSBTAG00000008596	ENSBTAG00000014384	PRICKLE1	ZDHHC22	0.727236	0.0640206	-0.996737	1.16634e-06	-5.84227	5.14948e-09	0.000863193	0/-
ENSBTAG00000015841	ENSBTAG00000047219	CCDC115	ZNF793	-0.997958	3.6171e-07	0.587283	0.165628	5.82143	5.83467e-09	0.00088866	-/0		–/0	Gene pair negatively correlated in C group and not significantly correlated in R group
ENSBTAG00000011578	ENSBTAG00000017679	CD44	PAK5	0.615546	0.141161	-0.997762	4.54592e-07	-5.81933	5.90854e-09	0.000889436	0/-
ENSBTAG00000000160	ENSBTAG00000021046	CBS	ELAVL4	0.957264	0.00070862	-0.975744	0.000173713	-5.81546	6.04656e-09	0.000904073	+/-		–/–	Gene pair negatively correlated in both C and R groups
ENSBTAG00000002670	ENSBTAG00000003625	DEPP1	VSTM2A	0.667429	0.101404	-0.997218	7.82768e-07	-5.7902	7.03008e-09	0.000973183	0/-
ENSBTAG00000017121	ENSBTAG00000020796	ALB	UBE2D1	0.991732	1.18876e-05	-0.894923	0.00649126	-5.78805	7.12069e-09	0.000975942	+/-
ENSBTAG00000037966	ENSBTAG00000047595	ENSBTAG00000037966	FSTL5	-0.99316	7.40576e-06	0.849202	0.0156109	5.78498	7.25227e-09	0.000982109	-/+
ENSBTAG00000002703	ENSBTAG00000009214	ATP6V1A	ETS2	0.909677	0.00448337	-0.98816	2.91113e-05	-5.78045	7.45013e-09	0.000999571	+/-
ENSBTAG00000020355	ENSBTAG00000035054	KLF4	COL9A1	-0.893677	0.00668078	0.991274	1.35956e-05	5.77925	7.50331e-09	0.00100258	-/+
ENSBTAG00000007736	ENSBTAG00000018920	ENSBTAG00000007736	TRIM47	-0.95394	0.000853018	0.97606	0.000168137	5.77068	7.89505e-09	0.00102411	-/+
ENSBTAG00000004636	ENSBTAG00000009214	PLEKHA1	ETS2	0.961059	0.000562793	-0.97065	0.000279005	-5.74596	9.1399e-09	0.0010912	+/-
ENSBTAG00000016227	ENSBTAG00000019210	ASCL1	ADCY2	0.971396	0.000261717	-0.960037	0.000600132	-5.74574	9.15182e-09	0.0010912	+/-
ENSBTAG00000003447	ENSBTAG00000032007	ENSBTAG00000003447	LRP11	-0.929244	0.00246147	0.983916	6.24722e-05	5.74217	9.3472e-09	0.00109829	-/+
ENSBTAG00000000501	ENSBTAG00000047595	KLHL13	FSTL5	-0.915152	0.00384615	0.986611	3.95582e-05	5.73917	9.51424e-09	0.00110208	-/+
ENSBTAG00000021046	ENSBTAG00000050858	ELAVL4	ENSBTAG00000050858	0.684204	0.0900008	-0.996806	1.10533e-06	-5.73607	9.6896e-09	0.00111073	0/-
ENSBTAG00000000563	ENSBTAG00000017679	MYD88	PAK5	0.980871	9.62043e-05	-0.939214	0.00169303	-5.72954	1.00703e-08	0.00114234	+/-
ENSBTAG00000010251	ENSBTAG00000019704	GABRG2	HLTF	-0.883603	0.00833057	0.997971	3.55666e-07	5.71147	1.12003e-08	0.00120929	-/+
ENSBTAG00000004861	ENSBTAG00000021046	EIF3F	ELAVL4	0.982456	7.7569e-05	-0.931474	0.0022749	-5.70366	1.17261e-08	0.00122982	+/-
ENSBTAG00000007736	ENSBTAG00000010289	ENSBTAG00000007736	GEMIN8	-0.981344	9.04e-05	0.934503	0.00203517	5.69287	1.24919e-08	0.00126545	-/+
ENSBTAG00000007836	ENSBTAG00000017209	PPA1	GLRA2	-0.983704	6.45429e-05	0.925213	0.00282097	5.69217	1.25432e-08	0.00126868	-/+
ENSBTAG00000011931	ENSBTAG00000038347	CD63	SLC17A6	0.867062	0.011506	-0.991019	1.4611e-05	-5.68763	1.28815e-08	0.00128143	+/-
ENSBTAG00000014605	ENSBTAG00000045981	ETV6	DIRAS1	0.965897	0.000404989	-0.962909	0.000498807	-5.67322	1.40138e-08	0.00132432	+/-
ENSBTAG00000013612	ENSBTAG00000019355	MBLAC2	KCNK10	-0.925108	0.00283073	0.983182	6.98149e-05	5.66867	1.43911e-08	0.00133853	-/+
ENSBTAG00000003447	ENSBTAG00000018527	ENSBTAG00000003447	HDGFL3	-0.934061	0.00206914	0.980642	9.91014e-05	5.66161	1.49958e-08	0.00136311	-/+
ENSBTAG00000014619	ENSBTAG00000044097	WASF3	KLF7	-0.905025	0.00507013	0.986518	4.02413e-05	5.6508	1.59703e-08	0.00139878	-/+
ENSBTAG00000012719	ENSBTAG00000054924	UBTD1	CPLX2	0.965316	0.000422336	-0.962194	0.000523012	-5.64729	1.62997e-08	0.00141437	+/-
ENSBTAG00000021046	ENSBTAG00000030174	ELAVL4	ACOX1	-0.951187	0.000984784	0.972515	0.00023701	5.62972	1.80506e-08	0.00148168	-/+
ENSBTAG00000021771	ENSBTAG00000038347	PTTG1IP	SLC17A6	0.335389	0.462102	-0.998585	1.44426e-07	-5.62233	1.88394e-08	0.00149752	0/-
ENSBTAG00000003827	ENSBTAG00000020578	RIMS2	PRDM6	0.79938	0.0309774	-0.993635	6.18721e-06	-5.61489	1.96683e-08	0.00151369	+/-
ENSBTAG00000001538	ENSBTAG00000002192	ENSBTAG00000001538	VXN	0.741298	0.0565522	-0.995195	3.0662e-06	-5.61126	2.00859e-08	0.0015314	0/-
ENSBTAG00000007700	ENSBTAG00000038347	PHYH	SLC17A6	0.825335	0.0222367	-0.992546	9.178e-06	-5.6109	2.01273e-08	0.00153276	+/-
ENSBTAG00000006673	ENSBTAG00000033267	TMEM179	LIN9	-0.993193	7.31494e-06	0.809557	0.0273563	5.60811	2.04545e-08	0.00155045	-/+
ENSBTAG00000010769	ENSBTAG00000033077	GPR12	NUFIP2	-0.991417	1.30496e-05	0.845203	0.0166289	5.60383	2.09672e-08	0.00156493	-/+
ENSBTAG00000000199	ENSBTAG00000003447	PDP1	ENSBTAG00000003447	-0.898455	0.00597107	0.986095	4.34653e-05	5.57905	2.41832e-08	0.0016735	-/+
ENSBTAG00000009636	ENSBTAG00000017679	SLC7A6OS	PAK5	0.983368	6.79149e-05	-0.913463	0.00403663	-5.57009	2.54609e-08	0.00171937	+/-
ENSBTAG00000018531	ENSBTAG00000021742	JCHAIN	ZNF568	0.284208	0.536761	-0.998632	1.32725e-07	-5.56616	2.60411e-08	0.00173802	0/-
ENSBTAG00000014750	ENSBTAG00000038347	EPB41L4A	SLC17A6	0.867173	0.0114828	-0.989316	2.2533e-05	-5.56487	2.62352e-08	0.00174294	+/-
ENSBTAG00000004231	ENSBTAG00000009214	GPM6A	ETS2	0.867222	0.0114724	-0.9893	2.26171e-05	-5.56409	2.63526e-08	0.00174294	+/-
ENSBTAG00000004280	ENSBTAG00000020355	SRPX	KLF4	-0.936761	0.00186654	0.976828	0.000155048	5.56362	2.64238e-08	0.00174294	-/+
ENSBTAG00000005596	ENSBTAG00000016801	IGFBP2	RXRG	0.603205	0.151604	-0.996911	1.01721e-06	-5.56333	2.64682e-08	0.00174337	0/-
ENSBTAG00000001565	ENSBTAG00000038347	MESD	SLC17A6	0.851492	0.0150443	-0.99039	1.72974e-05	-5.55533	2.77083e-08	0.00177982	+/-
ENSBTAG00000017209	ENSBTAG00000047434	GLRA2	TSNAX	-0.990123	1.85226e-05	0.853654	0.0145203	5.54704	2.90546e-08	0.0018184	-/+
ENSBTAG00000007592	ENSBTAG00000020355	RARG	KLF4	-0.857801	0.0135452	0.989742	2.03591e-05	5.54201	2.99022e-08	0.00184253	-/+
ENSBTAG00000010144	ENSBTAG00000014412	MTERF2	ELAVL3	-0.976414	0.000162027	0.93451	0.00203459	5.5254	3.28737e-08	0.00189912	-/+
ENSBTAG00000002471	ENSBTAG00000006017	CHL1	NFKB2	0.662362	0.104989	-0.996001	1.93852e-06	-5.52025	3.38519e-08	0.00192563	0/-
ENSBTAG00000019903	ENSBTAG00000045981	RAMP2	DIRAS1	-0.256084	0.579371	-0.999503	1.05603e-08	-5.49882	3.8235e-08	0.00203424	0/-
ENSBTAG00000019704	ENSBTAG00000050523	HLTF	POU3F3	-0.883721	0.00831004	0.986492	4.04353e-05	5.49837	3.8331e-08	0.00203455	-/+
ENSBTAG00000009587	ENSBTAG00000019416	NRG3	KCTD4	-0.994909	3.54182e-06	0.716723	0.069933	5.49611	3.88264e-08	0.00204054	-/0
ENSBTAG00000001898	ENSBTAG00000019355	CCDC112	KCNK10	-0.944225	0.00136914	0.970691	0.000278028	5.48683	4.09202e-08	0.00207909	-/+
ENSBTAG00000004215	ENSBTAG00000030539	RARRES2	KRT222	0.788433	0.035155	-0.992794	8.43476e-06	-5.48494	4.1361e-08	0.00208863	+/-
ENSBTAG00000014312	ENSBTAG00000044097	ATL1	KLF7	-0.848186	0.015866	0.989455	2.18102e-05	5.47246	4.43839e-08	0.00214499	-/+
ENSBTAG00000016838	ENSBTAG00000052521	SRPK1	ENSBTAG00000052521	-0.998117	2.95063e-07	0.363849	0.422373	5.46589	4.60596e-08	0.00216524	-/0
ENSBTAG00000016227	ENSBTAG00000032637	ASCL1	EXOC1	-0.995374	2.78901e-06	0.681014	0.0921147	5.46512	4.626e-08	0.00216638	-/0
ENSBTAG00000011001	ENSBTAG00000053362	ERG	ENSBTAG00000053362	0.739553	0.0574519	-0.994096	5.12823e-06	-5.45977	4.76758e-08	0.00220171	0/-
ENSBTAG00000021046	ENSBTAG00000052280	ELAVL4	NDUFA7	0.964149	0.000458481	-0.952531	0.000919071	-5.45903	4.78737e-08	0.00220179	+/-
ENSBTAG00000017679	ENSBTAG00000050858	PAK5	ENSBTAG00000050858	0.824602	0.0224614	-0.990684	1.60101e-05	-5.44934	5.05577e-08	0.00225875	+/-
ENSBTAG00000003447	ENSBTAG00000014619	ENSBTAG00000003447	WASF3	-0.956717	0.000731329	0.95963	0.000615388	5.44025	5.32066e-08	0.00231358	-/+
ENSBTAG00000011212	ENSBTAG00000038347	EIF3K	SLC17A6	0.870733	0.0107501	-0.986821	3.80279e-05	-5.43614	5.44476e-08	0.00232719	+/-
ENSBTAG00000008350	ENSBTAG00000010251	KLHL21	GABRG2	0.943106	0.00143801	-0.969158	0.000315575	-5.43576	5.45636e-08	0.00232865	+/-
ENSBTAG00000015194	ENSBTAG00000019282	CBLN1	CRYBA4	0.971597	0.000257177	-0.937602	0.00180596	-5.42759	5.71209e-08	0.00236818	+/-
ENSBTAG00000009757	ENSBTAG00000021099	RPSA	CLVS2	0.988253	2.85426e-05	-0.854228	0.0143832	-5.42678	5.7379e-08	0.00237028	+/-
ENSBTAG00000003382	ENSBTAG00000019210	RIMS4	ADCY2	0.926234	0.00272716	-0.975786	0.000172965	-5.41942	5.97917e-08	0.00241844	+/-
ENSBTAG00000021099	ENSBTAG00000048909	CLVS2	ENSBTAG00000048909	0.99014	1.84421e-05	-0.827218	0.0216656	-5.41066	6.27941e-08	0.00246719	+/-
ENSBTAG00000002468	ENSBTAG00000017679	RPS28	PAK5	0.906104	0.0049303	-0.980841	9.65894e-05	-5.40874	6.34697e-08	0.00248	+/-
ENSBTAG00000005654	ENSBTAG00000021046	TMSB10	ELAVL4	0.969924	0.000296457	-0.939009	0.00170719	-5.40317	6.54742e-08	0.00250913	+/-
ENSBTAG00000006089	ENSBTAG00000021046	C19H17orf80	ELAVL4	-0.984282	5.89923e-05	0.884141	0.00823707	5.39314	6.92378e-08	0.00256606	-/+
ENSBTAG00000021046	ENSBTAG00000038379	ELAVL4	ENSBTAG00000038379	0.980364	0.000102683	-0.906181	0.0049203	-5.39181	6.9752e-08	0.00257204	+/-
ENSBTAG00000006075	ENSBTAG00000010769	SUCLG1	GPR12	0.981562	8.77833e-05	-0.899938	0.00576021	-5.38889	7.08955e-08	0.00258038	+/-
ENSBTAG00000014643	ENSBTAG00000021046	EEF1D	ELAVL4	0.920571	0.00327089	-0.976474	0.000161003	-5.38566	7.21791e-08	0.00259097	+/-
ENSBTAG00000014750	ENSBTAG00000021046	EPB41L4A	ELAVL4	0.977976	0.000136628	-0.914616	0.003906	-5.37954	7.46748e-08	0.00263457	+/-
ENSBTAG00000008635	ENSBTAG00000017679	SULT1A1	PAK5	0.654555	0.110639	-0.995244	2.98803e-06	-5.37799	7.5321e-08	0.00264168	0/-
ENSBTAG00000023997	ENSBTAG00000038347	VAMP8	SLC17A6	0.957808	0.00068652	-0.95476	0.00081595	-5.37639	7.59922e-08	0.00265099	+/-
ENSBTAG00000004908	ENSBTAG00000011803	CHRNE	MYH3	-0.972339	0.000240797	0.930725	0.00233661	5.37014	7.86761e-08	0.00267062	-/+
ENSBTAG00000014179	ENSBTAG00000030425	SLC12A5	ID3	0.691753	0.0851025	-0.994463	4.36832e-06	-5.36647	8.02939e-08	0.00269459	0/-
ENSBTAG00000009214	ENSBTAG00000011095	ETS2	FAR2	0.963704	0.000472711	-0.946475	0.00123675	-5.36306	8.18241e-08	0.00271197	+/-
ENSBTAG00000008062	ENSBTAG00000045981	DMRT2	DIRAS1	0.591054	0.16225	-0.996033	1.89936e-06	-5.35955	8.34288e-08	0.00272451	0/-
ENSBTAG00000003447	ENSBTAG00000012608	ENSBTAG00000003447	GDAP1	-0.815046	0.0255076	0.99402	5.29336e-06	5.35779	8.42452e-08	0.00273109	-/+
ENSBTAG00000003447	ENSBTAG00000013612	ENSBTAG00000003447	MBLAC2	-0.814543	0.0256737	0.99494	3.48908e-06	5.35568	8.52359e-08	0.00274117	-/+
ENSBTAG00000002000	ENSBTAG00000021046	TIMM8B	ELAVL4	0.959167	0.00063302	-0.951792	0.000954881	-5.35404	8.60125e-08	0.00275087	+/-
ENSBTAG00000010769	ENSBTAG00000052626	GPR12	ENSBTAG00000052626	-0.992136	1.04894e-05	0.768548	0.0435027	5.35152	8.72187e-08	0.00275944	-/+
ENSBTAG00000016206	ENSBTAG00000023847	MAOA	IKZF5	-0.994202	4.90121e-06	0.698135	0.0810741	5.35124	8.7356e-08	0.00276062	-/0
ENSBTAG00000015981	ENSBTAG00000021057	ETV1	TMEM190	0.873819	0.0101375	-0.984762	5.46046e-05	-5.35101	8.74646e-08	0.00276082	+/-
ENSBTAG00000001911	ENSBTAG00000017679	ENSBTAG00000001911	PAK5	-0.956119	0.000756604	0.954426	0.000830925	5.34271	9.15648e-08	0.00281676	-/+
ENSBTAG00000006673	ENSBTAG00000014773	TMEM179	HMMR	-0.996561	1.32981e-06	0.532198	0.218825	5.33891	9.3505e-08	0.00284254	-/0
ENSBTAG00000007709	ENSBTAG00000019355	SHOC2	KCNK10	-0.894876	0.00649832	0.98112	9.31186e-05	5.33519	9.54449e-08	0.00286596	-/+
ENSBTAG00000009214	ENSBTAG00000014958	ETS2	PRKAR2B	0.936826	0.00186187	-0.96804	0.00034473	-5.33387	9.61429e-08	0.00287503	+/-
ENSBTAG00000011619	ENSBTAG00000020598	RASIP1	PPP2R2C	0.741086	0.0566609	-0.992892	8.14887e-06	-5.33297	9.66208e-08	0.00287878	0/-
ENSBTAG00000010251	ENSBTAG00000033267	GABRG2	LIN9	-0.878012	0.00933806	0.983779	6.38041e-05	5.33195	9.71645e-08	0.00287923	-/+
ENSBTAG00000010144	ENSBTAG00000050523	MTERF2	POU3F3	-0.953808	0.000859106	0.956006	0.000761407	5.33111	9.76117e-08	0.00288447	-/+
ENSBTAG00000001822	ENSBTAG00000044097	SNX10	KLF7	-0.808581	0.0276924	0.993051	7.70255e-06	5.33098	9.76855e-08	0.00288447	-/+
ENSBTAG00000021774	ENSBTAG00000053675	CELF5	ENSBTAG00000053675	-0.857898	0.0135228	0.986115	4.33097e-05	5.32718	9.9747e-08	0.0029095	-/+
ENSBTAG00000017983	ENSBTAG00000021046	PRELID3A	ELAVL4	-0.982112	8.14113e-05	0.887891	0.00760249	5.3256	1.0062e-07	0.00292476	-/+
ENSBTAG00000008635	ENSBTAG00000021046	SULT1A1	ELAVL4	0.866908	0.0115384	-0.984919	5.32135e-05	-5.31807	1.04874e-07	0.00294856	+/-
ENSBTAG00000003025	ENSBTAG00000017679	NME6	PAK5	0.943417	0.00141865	-0.963404	0.000482478	-5.31672	1.05652e-07	0.00295734	+/-
ENSBTAG00000020355	ENSBTAG00000024772	KLF4	TRIP6	-0.948879	0.00110396	0.959278	0.000628751	5.31347	1.07556e-07	0.00298272	-/+
ENSBTAG00000017679	ENSBTAG00000021201	PAK5	FAM126B	-0.984891	5.34578e-05	0.866216	0.0116845	5.31283	1.07936e-07	0.00298516	-/+
ENSBTAG00000014105	ENSBTAG00000045981	SRPRA	DIRAS1	0.857836	0.013537	-0.985821	4.56316e-05	-5.31193	1.08468e-07	0.00298875	+/-
ENSBTAG00000001440	ENSBTAG00000007736	PMM2	ENSBTAG00000007736	-0.947551	0.0011762	0.960091	0.000598119	5.3094	1.09985e-07	0.0030119	-/+
ENSBTAG00000021099	ENSBTAG00000047103	CLVS2	IDNK	0.986393	4.11812e-05	-0.851646	0.0150067	-5.30875	1.10379e-07	0.00301637	+/-
ENSBTAG00000000656	ENSBTAG00000020355	NFATC1	KLF4	-0.802598	0.029805	0.993443	6.66253e-06	5.30687	1.11524e-07	0.00302217	-/+
ENSBTAG00000016285	ENSBTAG00000021050	NGB	ECEL1	-0.936959	0.00185215	0.966671	0.000382584	5.30525	1.12521e-07	0.0030381	-/+
ENSBTAG00000017679	ENSBTAG00000021293	PAK5	SNUPN	0.98446	5.73378e-05	-0.868178	0.0112732	-5.30398	1.13304e-07	0.00304423	+/-
ENSBTAG00000014821	ENSBTAG00000017679	SLC7A7	PAK5	0.893677	0.00668083	-0.980487	0.000101084	-5.30318	1.13802e-07	0.00304423	+/-
ENSBTAG00000002344	ENSBTAG00000045526	ORAI3	INSM1	0.950909	0.000998693	-0.956947	0.00072171	-5.30266	1.14124e-07	0.00304485	+/-
ENSBTAG00000005980	ENSBTAG00000013895	RREB1	RELA	-0.971415	0.000261294	0.925856	0.00276168	5.29674	1.17886e-07	0.00308598	-/+
ENSBTAG00000006673	ENSBTAG00000007681	TMEM179	DHFR	-0.994289	4.7195e-06	0.669748	0.0997856	5.28649	1.24685e-07	0.00316365	-/0
ENSBTAG00000002670	ENSBTAG00000014384	DEPP1	ZDHHC22	0.968494	0.000332704	-0.931617	0.0022632	-5.28622	1.24869e-07	0.00316365	+/-
ENSBTAG00000011095	ENSBTAG00000047219	FAR2	ZNF793	-0.910975	0.00432719	0.975932	0.000170389	5.28516	1.25593e-07	0.00316932	-/+
ENSBTAG00000002703	ENSBTAG00000047219	ATP6V1A	ZNF793	-0.966006	0.0004018	0.93607	0.00191724	5.28081	1.28612e-07	0.00321011	-/+
ENSBTAG00000006732	ENSBTAG00000010769	NRCAM	GPR12	-0.990624	1.62679e-05	0.783247	0.0372375	5.27888	1.29975e-07	0.00321079	-/+
ENSBTAG00000011931	ENSBTAG00000021046	CD63	ELAVL4	0.939552	0.00166993	-0.963383	0.000483162	-5.26818	1.37781e-07	0.00328544	+/-
ENSBTAG00000015831	ENSBTAG00000038347	RPL18A	SLC17A6	0.781646	0.0378937	-0.990537	1.66479e-05	-5.26647	1.39074e-07	0.00330197	+/-
ENSBTAG00000012247	ENSBTAG00000024507	MXRA8	KCNJ9	0.965487	0.000417192	-0.935536	0.00195697	-5.26384	1.41081e-07	0.00331328	+/-
ENSBTAG00000003447	ENSBTAG00000004077	ENSBTAG00000003447	YWHAG	-0.936964	0.00185185	0.964636	0.000443164	5.26268	1.41974e-07	0.00332373	-/+
ENSBTAG00000008350	ENSBTAG00000017209	KLHL21	GLRA2	0.93667	0.00187315	-0.964675	0.000441975	-5.26007	1.44003e-07	0.0033373	+/-
ENSBTAG00000018628	ENSBTAG00000038347	RPL29	SLC17A6	0.770013	0.042854	-0.990982	1.47607e-05	-5.25939	1.44533e-07	0.0033373	+/-
ENSBTAG00000006323	ENSBTAG00000019355	SNX9	KCNK10	0.9507	0.00100928	-0.954401	0.000832051	-5.25802	1.45613e-07	0.00335129	+/-
ENSBTAG00000015807	ENSBTAG00000050523	GALT	POU3F3	0.572373	0.179317	-0.995661	2.37612e-06	-5.25608	1.47157e-07	0.00336229	0/-
ENSBTAG00000010769	ENSBTAG00000012867	GPR12	TXLNA	-0.987279	3.48187e-05	0.830418	0.0207139	5.25395	1.48869e-07	0.00337395	-/+
ENSBTAG00000008883	ENSBTAG00000022991	ZNF207	NBEA	-0.886321	0.00786459	0.980493	0.000101011	5.25334	1.49366e-07	0.00337934	-/+
ENSBTAG00000008883	ENSBTAG00000015319	ZNF207	C14H8orf76	0.785993	0.0361264	-0.990107	1.85959e-05	-5.25089	1.51362e-07	0.00339511	+/-
ENSBTAG00000010144	ENSBTAG00000045981	MTERF2	DIRAS1	-0.947849	0.00115977	0.956429	0.000743429	5.25013	1.51988e-07	0.0034033	-/+
ENSBTAG00000015778	ENSBTAG00000021588	SASS6	SCG2	-0.990767	1.56572e-05	0.771959	0.0420008	5.24939	1.52604e-07	0.00341173	-/+
ENSBTAG00000002192	ENSBTAG00000023851	VXN	FAM102A	-0.820498	0.0237428	0.987924	3.05801e-05	5.24695	1.54634e-07	0.00343198	-/+
ENSBTAG00000052055	ENSBTAG00000053362	PRSS35	ENSBTAG00000053362	0.967521	0.000358813	-0.929483	0.0024411	-5.24184	1.58984e-07	0.00347354	+/-
ENSBTAG00000017679	ENSBTAG00000043577	PAK5	ND4	0.00763152	0.987045	-0.998775	1.00747e-07	-5.24169	1.59113e-07	0.00347354	0/-
ENSBTAG00000023989	ENSBTAG00000050523	MSANTD4	POU3F3	-0.973125	0.00022416	0.91514	0.0038475	5.24157	1.59213e-07	0.00347354	-/+
ENSBTAG00000010769	ENSBTAG00000052391	GPR12	ENSBTAG00000052391	-0.989797	2.00877e-05	0.788952	0.0349502	5.23993	1.6064e-07	0.00348809	-/+
ENSBTAG00000023947	ENSBTAG00000038347	AVPI1	SLC17A6	0.866368	0.0116522	-0.983223	6.93966e-05	-5.23904	1.61415e-07	0.00349578	+/-
ENSBTAG00000000750	ENSBTAG00000021046	MSL2	ELAVL4	-0.92266	0.00306357	0.970174	0.000290386	5.23524	1.64773e-07	0.00352297	-/+
ENSBTAG00000009214	ENSBTAG00000014699	ETS2	FAM81A	0.78487	0.0365787	-0.989942	1.93814e-05	-5.23496	1.6502e-07	0.0035248	+/-
ENSBTAG00000014820	ENSBTAG00000017679	OXA1L	PAK5	0.967833	0.000350299	-0.92779	0.00258781	-5.2314	1.68231e-07	0.00354289	+/-
ENSBTAG00000009214	ENSBTAG00000038347	ETS2	SLC17A6	0.970148	0.000290998	-0.921758	0.00315212	-5.2261	1.73126e-07	0.00357238	+/-
ENSBTAG00000015194	ENSBTAG00000021978	CBLN1	PARVB	0.974001	0.000206431	-0.910436	0.0043916	-5.22544	1.7374e-07	0.00357772	+/-
ENSBTAG00000010769	ENSBTAG00000018813	GPR12	IDH3B	0.987301	3.46687e-05	-0.823498	0.0228023	-5.22422	1.74888e-07	0.00358465	+/-
ENSBTAG00000010564	ENSBTAG00000017209	ELOVL6	GLRA2	-0.91282	0.00411055	0.973092	0.000224833	5.22079	1.78166e-07	0.00360517	-/+
ENSBTAG00000007709	ENSBTAG00000050523	SHOC2	POU3F3	-0.940796	0.00158639	0.960045	0.00059982	5.22046	1.78484e-07	0.00360643	-/+
ENSBTAG00000004832	ENSBTAG00000050523	KIF21A	POU3F3	-0.87652	0.00961825	0.981233	9.1746e-05	5.21876	1.80123e-07	0.00361445	-/+
ENSBTAG00000018527	ENSBTAG00000047219	HDGFL3	ZNF793	-0.954924	0.000808607	0.947175	0.00119714	5.21627	1.8256e-07	0.00362676	-/+
ENSBTAG00000006432	ENSBTAG00000030539	KCNE4	KRT222	0.903302	0.00529809	-0.975649	0.000175419	-5.21549	1.83333e-07	0.00363328	+/-
ENSBTAG00000012867	ENSBTAG00000017679	TXLNA	PAK5	-0.966217	0.000395622	0.929325	0.00245456	5.21191	1.86906e-07	0.00366076	-/+
ENSBTAG00000010251	ENSBTAG00000019275	GABRG2	INIP	-0.776937	0.0398612	0.990626	1.62589e-05	5.21031	1.88522e-07	0.00366606	-/+
ENSBTAG00000003447	ENSBTAG00000018130	ENSBTAG00000003447	MAP2	-0.923367	0.00299523	0.968802	0.000324682	5.20971	1.89136e-07	0.00367409	-/+
ENSBTAG00000017209	ENSBTAG00000027764	GLRA2	EID1	-0.980764	9.75516e-05	0.877899	0.00935911	5.20963	1.89216e-07	0.00367409	-/+
ENSBTAG00000001460	ENSBTAG00000019355	LIN7C	KCNK10	-0.85089	0.0151922	0.984392	5.79694e-05	5.20714	1.91777e-07	0.00369167	-/+
ENSBTAG00000015950	ENSBTAG00000050523	ISOC2	POU3F3	0.885579	0.00799029	-0.979307	0.000117003	-5.20629	1.92658e-07	0.00369625	+/-
ENSBTAG00000003446	ENSBTAG00000021046	EPHB4	ELAVL4	0.959041	0.000637883	-0.940967	0.00157513	-5.20464	1.94371e-07	0.00370106	+/-
ENSBTAG00000008789	ENSBTAG00000020355	HMG20B	KLF4	-0.870456	0.0108062	0.9818	8.49925e-05	5.20449	1.94532e-07	0.00370106	-/+
ENSBTAG00000034522	ENSBTAG00000045526	SLC10A7	INSM1	-0.989943	1.9376e-05	0.77588	0.0403104	5.20252	1.96603e-07	0.00370318	-/+
ENSBTAG00000009484	ENSBTAG00000051439	TAF6L	ENSBTAG00000051439	-0.800966	0.0303962	0.988513	2.69954e-05	5.20186	1.97309e-07	0.00371101	-/+
ENSBTAG00000014374	ENSBTAG00000021099	CARD6	CLVS2	0.984193	5.98282e-05	-0.851581	0.0150224	-5.20166	1.97516e-07	0.00371112	+/-
ENSBTAG00000010251	ENSBTAG00000017040	GABRG2	LY6E	0.73305	0.060872	-0.991738	1.1864e-05	-5.20125	1.97949e-07	0.00371112	0/-
ENSBTAG00000044097	ENSBTAG00000050467	KLF7	BBS10	-0.953592	0.000869087	0.947547	0.00117642	5.20031	1.98952e-07	0.003712	-/+
ENSBTAG00000019355	ENSBTAG00000025424	KCNK10	NOTCH4	0.84988	0.0154419	-0.984342	5.84307e-05	-5.19971	1.996e-07	0.003712	+/-
ENSBTAG00000003446	ENSBTAG00000017679	EPHB4	PAK5	0.908797	0.00459116	-0.973527	0.000215902	-5.19908	2.00278e-07	0.003712	+/-
ENSBTAG00000002060	ENSBTAG00000038347	RPL19	SLC17A6	0.88696	0.00775737	-0.978712	0.000125546	-5.19515	2.04553e-07	0.00374743	+/-
ENSBTAG00000013612	ENSBTAG00000050523	MBLAC2	POU3F3	-0.925516	0.00279288	0.96716	0.000368784	5.19375	2.06098e-07	0.00375491	-/+
ENSBTAG00000007709	ENSBTAG00000017209	SHOC2	GLRA2	-0.913097	0.00407871	0.97195	0.000249312	5.19332	2.06582e-07	0.00375577	-/+
ENSBTAG00000021046	ENSBTAG00000026886	ELAVL4	ATP5MPL	0.931931	0.00223771	-0.963865	0.000467544	-5.19098	2.09191e-07	0.00377083	+/-
ENSBTAG00000002363	ENSBTAG00000010251	SESN2	GABRG2	0.806451	0.0284345	-0.987926	3.05652e-05	-5.18834	2.12177e-07	0.00379512	+/-
ENSBTAG00000017679	ENSBTAG00000018644	PAK5	PDZRN3	0.912488	0.00414913	-0.971897	0.000250481	-5.1868	2.13936e-07	0.0038093	+/-
ENSBTAG00000000199	ENSBTAG00000045824	PDP1	SOX9	-0.928502	0.00252548	0.965421	0.000419168	5.18666	2.14094e-07	0.0038093	-/+
ENSBTAG00000048843	ENSBTAG00000050523	UBE2W	POU3F3	-0.916617	0.00368527	0.970275	0.000287941	5.18225	2.19221e-07	0.00383707	-/+
ENSBTAG00000001832	ENSBTAG00000017679	MRPL10	PAK5	0.91827	0.00350852	-0.969514	0.000306605	-5.17887	2.23235e-07	0.0038688	+/-
ENSBTAG00000009269	ENSBTAG00000014619	GRIK3	WASF3	-0.911123	0.00430956	0.972015	0.000247864	5.17839	2.23815e-07	0.0038698	-/+
ENSBTAG00000006759	ENSBTAG00000017209	SUCLA2	GLRA2	-0.940544	0.00160314	0.957779	0.000687659	5.17754	2.24837e-07	0.00387853	-/+
ENSBTAG00000015194	ENSBTAG00000019065	CBLN1	EEPD1	0.864996	0.0119444	-0.981855	8.43561e-05	-5.17539	2.27441e-07	0.00390871	+/-
ENSBTAG00000012980	ENSBTAG00000020578	RRAGB	PRDM6	0.745031	0.0546538	-0.990944	1.49189e-05	-5.17339	2.29888e-07	0.00392987	0/-
ENSBTAG00000016933	ENSBTAG00000024507	IL27RA	KCNJ9	0.369513	0.414629	-0.997111	8.60414e-07	-5.17193	2.31689e-07	0.00393923	0/-
ENSBTAG00000019704	ENSBTAG00000054924	HLTF	CPLX2	-0.879701	0.00902674	0.979351	0.000116382	5.17018	2.33867e-07	0.00395671	-/+
ENSBTAG00000026825	ENSBTAG00000038347	TMEM37	SLC17A6	0.811403	0.0267263	-0.987215	3.52537e-05	-5.16788	2.36769e-07	0.00398516	+/-
ENSBTAG00000006045	ENSBTAG00000038347	P4HB	SLC17A6	0.840733	0.0178102	-0.984568	5.63509e-05	-5.16475	2.40761e-07	0.00401921	+/-
ENSBTAG00000004403	ENSBTAG00000038347	CD320	SLC17A6	0.750659	0.0518584	-0.990581	1.64548e-05	-5.16355	2.42315e-07	0.0040229	0/-
ENSBTAG00000003959	ENSBTAG00000014384	ARHGAP24	ZDHHC22	0.949286	0.00108237	-0.949462	0.00107312	-5.163	2.43021e-07	0.00402398	+/-
ENSBTAG00000019416	ENSBTAG00000021654	KCTD4	GAS2	0.991957	1.10945e-05	-0.763237	0.0458997	-5.16269	2.43423e-07	0.00402398	+/-
ENSBTAG00000017209	ENSBTAG00000039046	GLRA2	CD24	-0.954898	0.000809774	0.943141	0.00143578	5.16235	2.43871e-07	0.00402436	-/+
ENSBTAG00000002000	ENSBTAG00000017679	TIMM8B	PAK5	0.925956	0.00275253	-0.965483	0.000417304	-5.16228	2.43963e-07	0.00402436	+/-
ENSBTAG00000008883	ENSBTAG00000047365	ZNF207	ENSBTAG00000047365	-0.876906	0.00954535	0.979613	0.000112739	5.16202	2.44305e-07	0.00402446	-/+
ENSBTAG00000008883	ENSBTAG00000016091	ZNF207	KLHL25	-0.980696	9.84169e-05	0.870377	0.0108221	5.16199	2.44339e-07	0.00402446	-/+
ENSBTAG00000019355	ENSBTAG00000050467	KCNK10	BBS10	-0.939569	0.00166874	0.957457	0.000700742	5.16019	2.46701e-07	0.00403947	-/+
ENSBTAG00000009214	ENSBTAG00000018527	ETS2	HDGFL3	0.893856	0.00665336	-0.97608	0.000167794	-5.15885	2.48467e-07	0.00405586	+/-
ENSBTAG00000003447	ENSBTAG00000018254	ENSBTAG00000003447	CDKN1B	-0.948042	0.00114917	0.950336	0.00102779	5.15808	2.49495e-07	0.00405924	-/+
ENSBTAG00000016098	ENSBTAG00000021046	BRK1	ELAVL4	0.959536	0.000618944	-0.936247	0.00190415	-5.15731	2.50518e-07	0.00406678	+/-
ENSBTAG00000010387	ENSBTAG00000044097	MINDY3	KLF7	-0.900773	0.00564346	0.974267	0.000201209	5.15679	2.51222e-07	0.00407111	-/+
ENSBTAG00000009214	ENSBTAG00000012608	ETS2	GDAP1	0.935272	0.00197679	-0.960044	0.000599855	-5.15534	2.53172e-07	0.00408549	+/-
ENSBTAG00000008150	ENSBTAG00000019355	PKIA	KCNK10	-0.87122	0.0106521	0.980351	0.000102858	5.15426	2.54633e-07	0.0040978	-/+
ENSBTAG00000003447	ENSBTAG00000004832	ENSBTAG00000003447	KIF21A	-0.760068	0.0473634	0.994946	3.47819e-06	5.15202	2.57697e-07	0.00411398	-/+
ENSBTAG00000021099	ENSBTAG00000046486	CLVS2	ENSBTAG00000046486	0.947779	0.00116359	-0.950118	0.00103897	-5.15124	2.58767e-07	0.00411398	+/-
ENSBTAG00000016804	ENSBTAG00000021046	LYST	ELAVL4	-0.97512	0.00018505	0.896674	0.00623019	5.15076	2.59436e-07	0.00411398	-/+
ENSBTAG00000017679	ENSBTAG00000032557	PAK5	TMEM258	0.884268	0.00821514	-0.977846	0.000138641	-5.149	2.61883e-07	0.00412775	+/-
ENSBTAG00000011170	ENSBTAG00000014554	JAKMIP1	SNAI1	0.675522	0.0958137	-0.992919	8.07198e-06	-5.14891	2.62004e-07	0.00412775	0/-
ENSBTAG00000000797	ENSBTAG00000010769	MRPL9	GPR12	0.980526	0.000100582	-0.869114	0.0110799	-5.14841	2.62703e-07	0.00413014	+/-
ENSBTAG00000010251	ENSBTAG00000015807	GABRG2	GALT	0.689262	0.0867025	-0.99254	9.1958e-06	-5.14822	2.62968e-07	0.00413024	0/-
ENSBTAG00000000308	ENSBTAG00000010769	ITCH	GPR12	-0.992849	8.27425e-06	0.67735	0.0945737	5.14664	2.65191e-07	0.00413873	-/0
ENSBTAG00000016227	ENSBTAG00000017713	ASCL1	KTN1	-0.985565	4.77128e-05	0.826251	0.0219578	5.1452	2.67241e-07	0.0041555	-/+
ENSBTAG00000015950	ENSBTAG00000054924	ISOC2	CPLX2	0.876492	0.00962347	-0.979124	0.000119595	-5.14254	2.71047e-07	0.00417691	+/-
ENSBTAG00000020757	ENSBTAG00000021046	PCBP2	ELAVL4	0.985368	4.93478e-05	-0.827663	0.0215319	-5.14188	2.72001e-07	0.00418028	+/-
ENSBTAG00000009214	ENSBTAG00000025853	ETS2	HOMER1	0.92733	0.00262857	-0.963804	0.000469484	-5.14184	2.72055e-07	0.00418028	+/-
ENSBTAG00000008224	ENSBTAG00000019355	PAIP2	KCNK10	-0.967475	0.000360069	0.919069	0.00342484	5.13961	2.75312e-07	0.00420422	-/+
ENSBTAG00000014460	ENSBTAG00000021046	PARL	ELAVL4	0.87989	0.00899219	-0.978406	0.000130084	-5.1394	2.75612e-07	0.0042056	+/-
ENSBTAG00000005668	ENSBTAG00000052521	SLC39A8	ENSBTAG00000052521	0.808367	0.0277665	-0.986881	3.75941e-05	-5.13705	2.79086e-07	0.00423062	+/-
ENSBTAG00000014312	ENSBTAG00000020578	ATL1	PRDM6	0.922994	0.00303119	-0.965588	0.000414174	-5.13564	2.81192e-07	0.00424123	+/-
ENSBTAG00000007234	ENSBTAG00000017209	PLRG1	GLRA2	-0.954943	0.000807767	0.940954	0.00157596	5.13559	2.8126e-07	0.00424127	-/+
ENSBTAG00000001832	ENSBTAG00000021046	MRPL10	ELAVL4	0.895329	0.00643021	-0.97488	0.00018951	-5.13425	2.83275e-07	0.00425301	+/-
ENSBTAG00000002192	ENSBTAG00000024493	VXN	DHRS3	0.818553	0.0243642	-0.985928	4.4778e-05	-5.1297	2.90212e-07	0.00429612	+/-
ENSBTAG00000001565	ENSBTAG00000021046	MESD	ELAVL4	0.971748	0.000253795	-0.905575	0.00499846	-5.12669	2.94876e-07	0.00430794	+/-
ENSBTAG00000031441	ENSBTAG00000038347	FXYD5	SLC17A6	0.831471	0.0204061	-0.984652	5.55918e-05	-5.12509	2.97393e-07	0.00432487	+/-
ENSBTAG00000014312	ENSBTAG00000045824	ATL1	SOX9	-0.966016	0.000401505	0.920887	0.00323898	5.12479	2.97876e-07	0.0043261	-/+
ENSBTAG00000015194	ENSBTAG00000021523	CBLN1	STAT3	0.885881	0.00793908	-0.976734	0.000156616	-5.12448	2.98367e-07	0.00432994	+/-
ENSBTAG00000023947	ENSBTAG00000046917	AVPI1	GPR22	0.847968	0.015921	-0.982813	7.36949e-05	-5.12361	2.99745e-07	0.00433219	+/-
ENSBTAG00000017679	ENSBTAG00000017983	PAK5	PRELID3A	-0.968575	0.000330583	0.914272	0.00394474	5.12185	3.02559e-07	0.00434682	-/+
ENSBTAG00000002192	ENSBTAG00000005477	VXN	LAPTM5	0.297919	0.516379	-0.997351	6.92494e-07	-5.11944	3.06445e-07	0.00437375	0/-
ENSBTAG00000015989	ENSBTAG00000017679	RPS5	PAK5	0.887727	0.00762971	-0.976125	0.000167012	-5.11821	3.08447e-07	0.00438889	+/-
ENSBTAG00000000087	ENSBTAG00000017209	HSD17B12	GLRA2	-0.943685	0.00140214	0.951579	0.000965351	5.11792	3.08928e-07	0.00439191	-/+
ENSBTAG00000014579	ENSBTAG00000038347	MRPL34	SLC17A6	0.733879	0.06043	-0.990649	1.61611e-05	-5.11581	3.12394e-07	0.00440192	0/-
ENSBTAG00000006017	ENSBTAG00000011642	NFKB2	RBM27	-0.0668967	0.886687	-0.998735	1.09216e-07	-5.1133	3.16583e-07	0.00442706	0/-
ENSBTAG00000021046	ENSBTAG00000021811	ELAVL4	ANGPT4	0.916433	0.0037052	-0.967354	0.000363411	-5.11329	3.16587e-07	0.00442706	+/-
ENSBTAG00000003784	ENSBTAG00000050061	DNAJC2	INCENP	-0.188655	0.685399	-0.999012	5.89205e-08	-5.11271	3.17575e-07	0.00443191	0/-
ENSBTAG00000007700	ENSBTAG00000021046	PHYH	ELAVL4	0.954243	0.000839197	-0.939982	0.00164076	-5.11253	3.17872e-07	0.00443293	+/-
ENSBTAG00000000563	ENSBTAG00000038347	MYD88	SLC17A6	0.744428	0.0549579	-0.990156	1.83714e-05	-5.11219	3.18437e-07	0.00443293	0/-
ENSBTAG00000008883	ENSBTAG00000018094	ZNF207	ZNF689	-0.972044	0.000247227	0.902709	0.00537788	5.11205	3.18676e-07	0.00443497	-/+
ENSBTAG00000000522	ENSBTAG00000047650	AHSG	NXPH4	-0.978463	0.00012924	0.874803	0.00994652	5.11002	3.22119e-07	0.00445539	-/+
ENSBTAG00000006187	ENSBTAG00000032844	MFAP4	GPR85	0.674709	0.0963681	-0.992529	9.22995e-06	-5.10868	3.24413e-07	0.00446692	0/-
ENSBTAG00000010769	ENSBTAG00000026657	GPR12	IFT27	0.98942	2.19864e-05	-0.758135	0.0482686	-5.10553	3.29874e-07	0.00449694	+/-
ENSBTAG00000010769	ENSBTAG00000030669	GPR12	FGGY	0.864663	0.0120161	-0.980035	0.000107025	-5.10527	3.3033e-07	0.00449783	+/-
ENSBTAG00000014840	ENSBTAG00000050523	MTX1	POU3F3	0.931855	0.00224389	-0.95929	0.000628303	-5.10422	3.32161e-07	0.00451415	+/-
ENSBTAG00000007534	ENSBTAG00000047219	GGH	ZNF793	-0.929751	0.00241827	0.960526	0.000582082	5.1042	3.32192e-07	0.00451415	-/+
ENSBTAG00000014105	ENSBTAG00000014412	SRPRA	ELAVL3	0.92177	0.00315092	-0.964595	0.000444465	-5.10356	3.33315e-07	0.00452121	+/-
ENSBTAG00000007431	ENSBTAG00000033562	CEMIP	LHX1	-0.954804	0.000813972	0.938439	0.00174678	5.10294	3.34414e-07	0.00452766	-/+
ENSBTAG00000010769	ENSBTAG00000016873	GPR12	OSER1	0.932999	0.00215225	-0.958452	0.000660822	-5.10191	3.3625e-07	0.00453186	+/-
ENSBTAG00000021046	ENSBTAG00000049358	ELAVL4	ZNF287	-0.841784	0.0175283	0.983012	7.15876e-05	5.10135	3.37236e-07	0.00453766	-/+
ENSBTAG00000001460	ENSBTAG00000003447	LIN7C	ENSBTAG00000003447	-0.743812	0.0552697	0.99005	1.88645e-05	5.0991	3.41264e-07	0.00455993	0/+
ENSBTAG00000017679	ENSBTAG00000023997	PAK5	VAMP8	0.871169	0.0106623	-0.978748	0.000125025	-5.09795	3.4336e-07	0.00457029	+/-
ENSBTAG00000003447	ENSBTAG00000014312	ENSBTAG00000003447	ATL1	-0.88136	0.00872683	0.976809	0.000155367	5.09761	3.43968e-07	0.00457029	-/+
ENSBTAG00000006740	ENSBTAG00000050523	SCYL1	POU3F3	0.899881	0.0057683	-0.972286	0.000241957	-5.09695	3.45162e-07	0.00457654	+/-
ENSBTAG00000002344	ENSBTAG00000015067	ORAI3	NHLH2	0.990952	1.48846e-05	-0.743079	0.0556421	-5.09679	3.45469e-07	0.00457866	+/0
ENSBTAG00000017175	ENSBTAG00000021046	RNF216	ELAVL4	-0.865448	0.0118477	0.979603	0.000112873	5.09441	3.49827e-07	0.00460466	-/+
ENSBTAG00000001988	ENSBTAG00000017679	EIF3D	PAK5	0.948933	0.0011011	-0.944809	0.00133404	-5.094	3.50587e-07	0.00460653	+/-
ENSBTAG00000002192	ENSBTAG00000008792	VXN	RNASE6	0.209485	0.65212	-0.997725	4.7362e-07	-5.09329	3.51902e-07	0.00460756	0/-
ENSBTAG00000003474	ENSBTAG00000021050	RAB15	ECEL1	-0.757234	0.0486935	0.989263	2.28124e-05	5.09203	3.54256e-07	0.00461555	-/+
ENSBTAG00000005960	ENSBTAG00000010847	EPB41L2	FOXN4	0.972652	0.00023408	-0.897801	0.00606554	-5.09119	3.55824e-07	0.00462362	+/-
ENSBTAG00000003447	ENSBTAG00000038347	ENSBTAG00000003447	SLC17A6	-0.740684	0.0568677	0.991563	1.25014e-05	5.08925	3.59475e-07	0.00463914	0/+
ENSBTAG00000006323	ENSBTAG00000020578	SNX9	PRDM6	-0.889883	0.00727738	0.974567	0.000195438	5.08748	3.62855e-07	0.00465883	-/+
ENSBTAG00000006579	ENSBTAG00000043560	P4HA3	COX3	-0.740069	0.057185	0.993808	5.77437e-06	5.08733	3.63144e-07	0.00466072	0/+
ENSBTAG00000011782	ENSBTAG00000020578	CHGB	PRDM6	0.723923	0.0658534	-0.990668	1.60769e-05	-5.08726	3.63279e-07	0.00466079	0/-
ENSBTAG00000007736	ENSBTAG00000046321	ENSBTAG00000007736	TSPOAP1	0.983676	6.48243e-05	-0.832281	0.0201711	-5.08486	3.67905e-07	0.00467681	+/-
ENSBTAG00000016313	ENSBTAG00000038347	ECH1	SLC17A6	0.891204	0.00706624	-0.974083	0.000204822	-5.083	3.71527e-07	0.00470039	+/-
ENSBTAG00000016313	ENSBTAG00000030539	ECH1	KRT222	0.862652	0.0124532	-0.979718	0.000111306	-5.08282	3.71868e-07	0.00470039	+/-
ENSBTAG00000018902	ENSBTAG00000050523	ZC2HC1A	POU3F3	-0.894601	0.00653993	0.973101	0.000224646	5.08006	3.77316e-07	0.00471591	-/+
ENSBTAG00000005364	ENSBTAG00000010769	HMBS	GPR12	0.974678	0.000193324	-0.88819	0.00755331	-5.07918	3.79058e-07	0.00472796	+/-
ENSBTAG00000008883	ENSBTAG00000014136	ZNF207	FAAP20	0.535685	0.215248	-0.994988	3.40709e-06	-5.07891	3.79608e-07	0.00473167	0/-
ENSBTAG00000021187	ENSBTAG00000045847	ID2	CTXN2	0.866252	0.0116767	-0.979017	0.000121115	-5.07872	3.7998e-07	0.00473385	+/-
ENSBTAG00000001777	ENSBTAG00000038347	RPLP2	SLC17A6	0.890822	0.00712706	-0.973993	0.000206584	-5.0779	3.81628e-07	0.00474308	+/-
ENSBTAG00000019210	ENSBTAG00000054924	ADCY2	CPLX2	0.950332	0.00102799	-0.941854	0.00151735	-5.07621	3.85042e-07	0.0047618	+/-
ENSBTAG00000017679	ENSBTAG00000018430	PAK5	GSAP	-0.944583	0.00134752	0.947875	0.00115833	5.07616	3.85136e-07	0.0047618	-/+
ENSBTAG00000019355	ENSBTAG00000032844	KCNK10	GPR85	-0.865379	0.0118625	0.979058	0.000120533	5.07517	3.87146e-07	0.00476939	-/+
ENSBTAG00000020202	ENSBTAG00000047595	CRHBP	FSTL5	-0.94299	0.00144524	0.949242	0.00108466	5.07483	3.87849e-07	0.00477121	-/+
ENSBTAG00000002011	ENSBTAG00000038347	KIAA0895	SLC17A6	-0.913989	0.00397676	0.966525	0.00038675	5.07398	3.89588e-07	0.00477321	-/+
ENSBTAG00000003045	ENSBTAG00000053362	BAMBI	ENSBTAG00000053362	0.769713	0.0429868	-0.988308	2.82109e-05	-5.07378	3.89988e-07	0.00477542	+/-
ENSBTAG00000003447	ENSBTAG00000010387	ENSBTAG00000003447	MINDY3	-0.911643	0.00424796	0.967417	0.000361662	5.07351	3.90543e-07	0.00477774	-/+
ENSBTAG00000016801	ENSBTAG00000054920	RXRG	ENSBTAG00000054920	-0.735342	0.0596541	0.992195	1.02932e-05	5.07266	3.92289e-07	0.00478596	0/+
ENSBTAG00000010769	ENSBTAG00000017790	GPR12	B9D1	0.949436	0.00107446	-0.942598	0.00146986	-5.07262	3.92377e-07	0.00478596	+/-
ENSBTAG00000006017	ENSBTAG00000011803	NFKB2	MYH3	-0.979674	0.000111897	0.860996	0.0128201	5.0722	3.93253e-07	0.00478596	-/+
ENSBTAG00000006759	ENSBTAG00000009214	SUCLA2	ETS2	0.783822	0.0370034	-0.987413	3.39067e-05	-5.07163	3.94418e-07	0.00479284	+/-
ENSBTAG00000003072	ENSBTAG00000020598	ACADVL	PPP2R2C	0.862946	0.0123887	-0.979292	0.000117206	-5.06962	3.98601e-07	0.00481397	+/-
ENSBTAG00000006838	ENSBTAG00000024507	AIFM1	KCNJ9	0.872299	0.0104366	-0.977659	0.000141579	-5.06888	4.00169e-07	0.00482759	+/-
ENSBTAG00000003827	ENSBTAG00000044097	RIMS2	KLF7	-0.902302	0.00543312	0.970396	0.000285049	5.06784	4.02354e-07	0.00483799	-/+
ENSBTAG00000015989	ENSBTAG00000038347	RPS5	SLC17A6	0.755803	0.0493731	-0.988955	2.44777e-05	-5.06721	4.03692e-07	0.00484695	+/-
ENSBTAG00000008150	ENSBTAG00000020578	PKIA	PRDM6	0.842017	0.0174663	-0.982138	8.11208e-05	-5.06668	4.04821e-07	0.00485426	+/-
ENSBTAG00000003447	ENSBTAG00000018902	ENSBTAG00000003447	ZC2HC1A	-0.733185	0.0608	0.993381	6.8218e-06	5.06604	4.06173e-07	0.00486458	0/+
ENSBTAG00000003069	ENSBTAG00000017371	MAN1C1	RELL2	0.931868	0.00224284	-0.957034	0.000718134	-5.0654	4.07544e-07	0.00486994	+/-
ENSBTAG00000006085	ENSBTAG00000038347	DDOST	SLC17A6	0.512124	0.239965	-0.995205	3.04947e-06	-5.06445	4.09579e-07	0.00488396	0/-
ENSBTAG00000020166	ENSBTAG00000053755	ZNFX1	TMA7	-0.997847	4.1255e-07	0.162736	0.727374	5.0639	4.10766e-07	0.00489322	-/0
ENSBTAG00000003392	ENSBTAG00000019355	GABRA5	KCNK10	-0.977466	0.000144645	0.872426	0.0104115	5.06347	4.11696e-07	0.00489651	-/+
ENSBTAG00000006533	ENSBTAG00000011170	NSFL1C	JAKMIP1	0.980521	0.000100647	-0.853664	0.014518	-5.06346	4.11717e-07	0.00489651	+/-
ENSBTAG00000010144	ENSBTAG00000016227	MTERF2	ASCL1	-0.972196	0.000243911	0.895237	0.006444	5.06084	4.1741e-07	0.00492567	-/+
ENSBTAG00000001254	ENSBTAG00000009214	ANKRD46	ETS2	0.895026	0.00647568	-0.972233	0.000243102	-5.0603	4.18593e-07	0.00493161	+/-
ENSBTAG00000027017	ENSBTAG00000052465	SIX3	ENSBTAG00000052465	-0.9608	0.000572111	0.924858	0.00285395	5.05982	4.19647e-07	0.00493779	-/+
ENSBTAG00000001832	ENSBTAG00000010769	MRPL10	GPR12	0.977577	0.000142867	-0.871195	0.0106571	-5.05977	4.19767e-07	0.00493831	+/-
ENSBTAG00000016900	ENSBTAG00000021588	TRAPPC13	SCG2	-0.857889	0.0135249	0.979784	0.000110395	5.05926	4.20887e-07	0.00494437	-/+
ENSBTAG00000016717	ENSBTAG00000017679	CEP68	PAK5	-0.900516	0.0056793	0.970518	0.000282122	5.05734	4.25134e-07	0.00496156	-/+
ENSBTAG00000003447	ENSBTAG00000008509	ENSBTAG00000003447	SLC38A3	0.965123	0.000428204	-0.915304	0.00382929	-5.05584	4.2851e-07	0.00496291	+/-
ENSBTAG00000003447	ENSBTAG00000012980	ENSBTAG00000003447	RRAGB	-0.883002	0.00843567	0.974999	0.000187289	5.05431	4.31958e-07	0.00498089	-/+
ENSBTAG00000006256	ENSBTAG00000008883	PTPRO	ZNF207	-0.919114	0.00342026	0.963334	0.000484766	5.05378	4.33159e-07	0.0049843	-/+
ENSBTAG00000000536	ENSBTAG00000018043	ZNF395	LCAT	-0.778457	0.0392202	0.987433	3.37739e-05	5.05329	4.34269e-07	0.00498827	-/+
ENSBTAG00000000501	ENSBTAG00000009214	KLHL13	ETS2	0.90263	0.00538866	-0.969598	0.000304508	-5.05125	4.38924e-07	0.00500521	+/-
ENSBTAG00000010251	ENSBTAG00000019210	GABRG2	ADCY2	0.958001	0.000678747	-0.928929	0.00248859	-5.05091	4.39706e-07	0.00500569	+/-
ENSBTAG00000010251	ENSBTAG00000046561	GABRG2	LCORL	-0.727057	0.0641188	0.993103	7.56003e-06	5.04748	4.4767e-07	0.00502988	0/+
ENSBTAG00000000541	ENSBTAG00000010145	NKX2-1	SLC12A1	-0.866965	0.0115264	0.977924	0.000137443	5.04644	4.50114e-07	0.00504551	-/+
ENSBTAG00000012319	ENSBTAG00000017679	KCNE5	PAK5	0.702441	0.078415	-0.990929	1.49806e-05	-5.04551	4.52309e-07	0.0050554	0/-
ENSBTAG00000002243	ENSBTAG00000054924	SNX15	CPLX2	0.731927	0.0614735	-0.989738	2.03757e-05	-5.04384	4.56279e-07	0.00507206	0/-
ENSBTAG00000030539	ENSBTAG00000039688	KRT222	RFLNA	0.794565	0.0327787	-0.986136	4.31454e-05	-5.04312	4.58009e-07	0.00507739	+/-
ENSBTAG00000006045	ENSBTAG00000021046	P4HB	ELAVL4	0.951657	0.000961497	-0.937443	0.00181729	-5.04249	4.59502e-07	0.00508703	+/-
ENSBTAG00000002363	ENSBTAG00000054924	SESN2	CPLX2	0.928382	0.00253593	-0.957725	0.000689833	-5.04057	4.64139e-07	0.00511238	+/-
ENSBTAG00000020934	ENSBTAG00000021588	SHF	SCG2	0.996383	1.50855e-06	-0.724594	0.0654798	-5.04012	4.65238e-07	0.00511498	+/0
ENSBTAG00000021187	ENSBTAG00000050125	ID2	ENSBTAG00000050125	0.805301	0.02884	-0.985205	5.07333e-05	-5.03899	4.67989e-07	0.00512283	+/-
ENSBTAG00000017679	ENSBTAG00000049358	PAK5	ZNF287	-0.94448	0.00135377	0.945229	0.0013091	5.03882	4.68412e-07	0.00512421	-/+
ENSBTAG00000013612	ENSBTAG00000044097	MBLAC2	KLF7	-0.888214	0.00754935	0.973142	0.00022381	5.03714	4.72527e-07	0.00514664	-/+
ENSBTAG00000010847	ENSBTAG00000021393	FOXN4	FLRT2	0.991251	1.36859e-05	-0.723557	0.0660576	-5.03704	4.72793e-07	0.00514781	+/0
ENSBTAG00000018130	ENSBTAG00000044097	MAP2	KLF7	-0.901924	0.00548463	0.969221	0.000313983	5.03703	4.72821e-07	0.00514781	-/+
ENSBTAG00000021588	ENSBTAG00000025606	SCG2	YIPF2	0.973547	0.000215511	-0.886447	0.00784351	-5.03629	4.74649e-07	0.00515687	+/-
ENSBTAG00000001768	ENSBTAG00000017679	TXLNG	PAK5	-0.960376	0.000587565	0.923196	0.00301169	5.03598	4.75411e-07	0.00516176	-/+
ENSBTAG00000013895	ENSBTAG00000018829	RELA	SPRYD7	0.414557	0.355108	-0.996107	1.81299e-06	-5.03591	4.75587e-07	0.00516176	0/-
ENSBTAG00000011170	ENSBTAG00000026896	JAKMIP1	FOXF2	0.686909	0.0882293	-0.991314	1.34433e-05	-5.03387	4.80672e-07	0.00519198	0/-
ENSBTAG00000019648	ENSBTAG00000021099	RACK1	CLVS2	0.979325	0.000116748	-0.85612	0.0139357	-5.03378	4.80899e-07	0.00519198	+/-
ENSBTAG00000016881	ENSBTAG00000019948	ANPEP	AFAP1L1	-0.961277	0.000555021	0.92121	0.00320666	5.03378	4.80906e-07	0.00519198	-/+
ENSBTAG00000011939	ENSBTAG00000018026	LY6H	LANCL2	0.986465	4.06374e-05	-0.787387	0.0355696	-5.03311	4.82595e-07	0.00519198	+/-
ENSBTAG00000002468	ENSBTAG00000021046	RPS28	ELAVL4	0.898389	0.00598069	-0.970166	0.000290572	-5.03307	4.82696e-07	0.00519198	+/-
ENSBTAG00000005356	ENSBTAG00000020598	DENND2B	PPP2R2C	0.982472	7.73924e-05	-0.831987	0.0202561	-5.03277	4.83438e-07	0.00519325	+/-
ENSBTAG00000003447	ENSBTAG00000008150	ENSBTAG00000003447	PKIA	-0.87508	0.00989304	0.975927	0.000170482	5.03207	4.85218e-07	0.00520419	-/+
ENSBTAG00000001005	ENSBTAG00000011095	ZNF280B	FAR2	-0.947029	0.00120534	0.942049	0.00150486	5.03192	4.85588e-07	0.00520615	-/+
ENSBTAG00000003447	ENSBTAG00000030286	ENSBTAG00000003447	GABRA1	-0.886037	0.00791257	0.973451	0.000217464	5.03099	4.87957e-07	0.00521986	-/+
ENSBTAG00000000251	ENSBTAG00000015317	ALAD	SLC4A10	0.956726	0.000730939	-0.929062	0.0024771	-5.03068	4.88741e-07	0.00522483	+/-
ENSBTAG00000021961	ENSBTAG00000038347	SPR	SLC17A6	0.827553	0.0215647	-0.982844	7.33678e-05	-5.02793	4.95794e-07	0.00525381	+/-
ENSBTAG00000012279	ENSBTAG00000044097	AASDHPPT	KLF7	-0.887273	0.00770506	0.973022	0.000226295	5.02769	4.96436e-07	0.00525854	-/+
ENSBTAG00000006335	ENSBTAG00000021050	STAT6	ECEL1	0.630173	0.129271	-0.992823	8.34822e-06	-5.02744	4.97071e-07	0.00526136	0/-
ENSBTAG00000010251	ENSBTAG00000021799	GABRG2	RCN3	0.779278	0.0388763	-0.986909	3.73942e-05	-5.02717	4.97766e-07	0.00526315	+/-
ENSBTAG00000003447	ENSBTAG00000021764	ENSBTAG00000003447	GLRB	-0.84888	0.0156913	0.980169	0.000105238	5.02609	5.00575e-07	0.00528077	-/+
ENSBTAG00000006748	ENSBTAG00000017679	DMXL1	PAK5	-0.970534	0.00028175	0.89616	0.00630616	5.02581	5.0132e-07	0.00528323	-/+
ENSBTAG00000003043	ENSBTAG00000009214	GNG2	ETS2	0.806802	0.0283118	-0.984781	5.44307e-05	-5.02494	5.0359e-07	0.00529283	+/-
ENSBTAG00000015194	ENSBTAG00000046339	CBLN1	VASN	0.841459	0.0176151	-0.981129	9.30122e-05	-5.02477	5.0404e-07	0.00529567	+/-
ENSBTAG00000010769	ENSBTAG00000055124	GPR12	ENSBTAG00000055124	0.952027	0.000943379	-0.935362	0.00197003	-5.02416	5.05643e-07	0.00530143	+/-
ENSBTAG00000018088	ENSBTAG00000021046	SETBP1	ELAVL4	-0.862988	0.0123796	0.977892	0.000137936	5.02308	5.08503e-07	0.00531606	-/+
ENSBTAG00000006367	ENSBTAG00000038347	CCN2	SLC17A6	0.882526	0.00851955	-0.973985	0.000206748	-5.02278	5.09296e-07	0.0053182	+/-
ENSBTAG00000004795	ENSBTAG00000044097	RIPPLY2	KLF7	-0.986398	4.11423e-05	0.785546	0.0363061	5.02275	5.09359e-07	0.0053182	-/+
ENSBTAG00000020062	ENSBTAG00000023847	TMC4	IKZF5	0.932392	0.00220054	-0.954005	0.000850069	-5.02179	5.11915e-07	0.00533126	+/-
ENSBTAG00000010769	ENSBTAG00000031509	GPR12	PFAS	-0.984859	5.37443e-05	0.805047	0.0289299	5.02149	5.12725e-07	0.00533464	-/+
ENSBTAG00000007578	ENSBTAG00000044097	SHTN1	KLF7	-0.914361	0.00393471	0.963702	0.000472772	5.01892	5.19615e-07	0.00535844	-/+
ENSBTAG00000013869	ENSBTAG00000050523	SH3BP4	POU3F3	0.97317	0.000223215	-0.885109	0.00807049	-5.01738	5.23812e-07	0.00537642	+/-
ENSBTAG00000000405	ENSBTAG00000021046	VKORC1	ELAVL4	0.812834	0.0262437	-0.984074	6.09526e-05	-5.01736	5.23862e-07	0.00537642	+/-
ENSBTAG00000005571	ENSBTAG00000008883	PHF20	ZNF207	-0.843789	0.0169976	0.980607	9.95536e-05	5.01664	5.25834e-07	0.00538304	-/+
ENSBTAG00000012279	ENSBTAG00000019355	AASDHPPT	KCNK10	-0.915771	0.00377772	0.962874	0.000499969	5.01494	5.3051e-07	0.00540516	-/+
ENSBTAG00000001257	ENSBTAG00000024507	AGTPBP1	KCNJ9	-0.861616	0.012682	0.977859	0.000138443	5.01446	5.31836e-07	0.00541105	-/+
ENSBTAG00000002051	ENSBTAG00000003447	ARAP1	ENSBTAG00000003447	0.910003	0.00444382	-0.965218	0.000425292	-5.01293	5.36072e-07	0.00543286	+/-
ENSBTAG00000019355	ENSBTAG00000021764	KCNK10	GLRB	-0.889782	0.00729378	0.971797	0.000252691	5.0127	5.36705e-07	0.00543286	-/+
ENSBTAG00000006187	ENSBTAG00000014605	MFAP4	ETV6	-0.806401	0.0284523	0.984548	5.65371e-05	5.01246	5.37386e-07	0.00543286	-/+
ENSBTAG00000010769	ENSBTAG00000017597	GPR12	ESCO1	-0.980838	9.66256e-05	0.841111	0.0177087	5.01215	5.38247e-07	0.00543316	-/+
ENSBTAG00000010251	ENSBTAG00000020573	GABRG2	SCUBE2	0.764493	0.0453261	-0.987536	3.30904e-05	-5.01033	5.43368e-07	0.00546156	+/-
ENSBTAG00000021962	ENSBTAG00000045526	BCLAF3	INSM1	-0.983102	7.06479e-05	0.820827	0.0236386	5.00909	5.46891e-07	0.00547873	-/+
ENSBTAG00000010944	ENSBTAG00000017209	LRRC49	GLRA2	-0.957687	0.000691371	0.925235	0.00281894	5.00835	5.48976e-07	0.00548509	-/+
ENSBTAG00000007736	ENSBTAG00000015529	ENSBTAG00000007736	CHCHD4	-0.937747	0.00179561	0.949012	0.00109685	5.00743	5.51619e-07	0.00549262	-/+
ENSBTAG00000001005	ENSBTAG00000020202	ZNF280B	CRHBP	-0.868049	0.0112999	0.97644	0.000161572	5.00613	5.55343e-07	0.00550704	-/+
ENSBTAG00000012805	ENSBTAG00000017209	TSPAN13	GLRA2	-0.942973	0.00144631	0.944184	0.00137165	5.00559	5.56904e-07	0.00551429	-/+
ENSBTAG00000017425	ENSBTAG00000021099	GJB2	CLVS2	0.928988	0.00248347	-0.955151	0.000798577	-5.00407	5.61317e-07	0.00553737	+/-
ENSBTAG00000021695	ENSBTAG00000045824	GLYCTK	SOX9	0.864846	0.0119766	-0.976919	0.00015354	-5.00263	5.65536e-07	0.00555546	+/-
ENSBTAG00000002344	ENSBTAG00000054924	ORAI3	CPLX2	0.797614	0.0316312	-0.985076	5.18437e-05	-5.00241	5.66184e-07	0.00555632	+/-
ENSBTAG00000017679	ENSBTAG00000051287	PAK5	NDUFB11	0.918145	0.00352169	-0.961102	0.000561274	-5.00241	5.6619e-07	0.00555632	+/-
ENSBTAG00000006823	ENSBTAG00000019355	CMYA5	KCNK10	0.985177	5.09731e-05	-0.796297	0.0321242	-5.00214	5.66968e-07	0.00555938	+/-
ENSBTAG00000020202	ENSBTAG00000047219	CRHBP	ZNF793	-0.790306	0.0344195	0.985644	4.7067e-05	5.00207	5.67179e-07	0.00555938	-/+
ENSBTAG00000015334	ENSBTAG00000050523	ZHX1	POU3F3	-0.955656	0.00077651	0.927993	0.00256997	5.00205	5.67226e-07	0.00555938	-/+
ENSBTAG00000008411	ENSBTAG00000046922	PLEKHO2	TWIST1	-0.738917	0.0577813	0.988773	2.54996e-05	5.00144	5.6905e-07	0.00556443	0/+
ENSBTAG00000014375	ENSBTAG00000016227	TMCC3	ASCL1	0.752986	0.0507259	-0.988041	2.98471e-05	-5.0014	5.69148e-07	0.00556455	0/-
ENSBTAG00000009269	ENSBTAG00000010769	GRIK3	GPR12	-0.966011	0.000401635	0.906313	0.00490345	4.99974	5.74071e-07	0.00558797	-/+
ENSBTAG00000007725	ENSBTAG00000021588	ARF1	SCG2	0.979728	0.000111166	-0.846688	0.0162464	-4.99935	5.75253e-07	0.00559232	+/-
ENSBTAG00000010769	ENSBTAG00000050962	GPR12	YIPF1	0.96596	0.000403158	-0.906278	0.00490789	-4.99837	5.78168e-07	0.00560411	+/-
ENSBTAG00000002052	ENSBTAG00000021046	PLOD1	ELAVL4	0.923247	0.00300677	-0.958209	0.000670459	-4.99803	5.79205e-07	0.00560999	+/-
ENSBTAG00000010769	ENSBTAG00000033726	GPR12	GRIP1	-0.98525	5.03482e-05	0.794237	0.0329033	4.99774	5.80049e-07	0.00561484	-/+
ENSBTAG00000001832	ENSBTAG00000038347	MRPL10	SLC17A6	0.80747	0.0280783	-0.984079	6.09114e-05	-4.99548	5.86906e-07	0.00564282	+/-
ENSBTAG00000013227	ENSBTAG00000044012	SNAI2	TMEM196	0.947075	0.00120278	-0.939024	0.00170614	-4.99547	5.86928e-07	0.00564282	+/-
ENSBTAG00000006665	ENSBTAG00000021046	ERP29	ELAVL4	0.949008	0.00109707	-0.936696	0.00187132	-4.99514	5.87924e-07	0.00564503	+/-
ENSBTAG00000015194	ENSBTAG00000053086	CBLN1	PHLDA3	0.967738	0.000352894	-0.90081	0.00563828	-4.99482	5.88913e-07	0.0056471	+/-
ENSBTAG00000012719	ENSBTAG00000045981	UBTD1	DIRAS1	0.723403	0.0661437	-0.989375	2.22237e-05	-4.99348	5.93014e-07	0.00566481	0/-
ENSBTAG00000015131	ENSBTAG00000046922	SLC29A1	TWIST1	-0.753678	0.0503917	0.987864	3.0958e-05	4.99324	5.93746e-07	0.00566518	0/+
ENSBTAG00000050467	ENSBTAG00000050523	BBS10	POU3F3	-0.939686	0.00166084	0.94627	0.00124848	4.99246	5.96149e-07	0.00567154	-/+
ENSBTAG00000019648	ENSBTAG00000021046	RACK1	ELAVL4	0.969805	0.00029938	-0.893925	0.0066428	-4.99237	5.96423e-07	0.0056725	+/-
ENSBTAG00000020355	ENSBTAG00000053362	KLF4	ENSBTAG00000053362	0.963832	0.000468609	-0.910896	0.00433651	-4.99217	5.97049e-07	0.00567406	+/-
ENSBTAG00000002714	ENSBTAG00000009214	GNAI1	ETS2	0.797204	0.0317844	-0.984888	5.34838e-05	-4.99191	5.97855e-07	0.00567406	+/-
ENSBTAG00000009534	ENSBTAG00000021046	NDUFB10	ELAVL4	0.929637	0.00242802	-0.953932	0.000853389	-4.99139	5.99455e-07	0.00567915	+/-
ENSBTAG00000014358	ENSBTAG00000017679	EVA1B	PAK5	0.403029	0.369983	-0.995966	1.98096e-06	-4.9912	6.00047e-07	0.00568035	0/-
ENSBTAG00000019355	ENSBTAG00000019859	KCNK10	B3GALT2	-0.912894	0.00410206	0.962848	0.000500854	4.98961	6.05003e-07	0.00569372	-/+
ENSBTAG00000003382	ENSBTAG00000013869	RIMS4	SH3BP4	0.955237	0.000794804	-0.927422	0.0026204	-4.98946	6.0549e-07	0.00569465	+/-
ENSBTAG00000004436	ENSBTAG00000010251	PPT2	GABRG2	0.797495	0.0316756	-0.984807	5.42037e-05	-4.98922	6.06244e-07	0.0056976	+/-
ENSBTAG00000013010	ENSBTAG00000050523	CCDC126	POU3F3	-0.972154	0.000244815	0.884676	0.00814484	4.98791	6.10364e-07	0.00570359	-/+
ENSBTAG00000019312	ENSBTAG00000040569	TFCP2	NLRX1	0.984639	5.5706e-05	-0.799077	0.031089	-4.98757	6.11449e-07	0.00570625	+/-
ENSBTAG00000005542	ENSBTAG00000008883	EPS15	ZNF207	-0.938801	0.00172154	0.946685	0.00122477	4.98749	6.11698e-07	0.00570625	-/+
ENSBTAG00000014384	ENSBTAG00000044712	ZDHHC22	bta-mir-2383	-0.762661	0.0461638	0.987241	3.50763e-05	4.98748	6.11723e-07	0.00570625	-/+
ENSBTAG00000012004	ENSBTAG00000020355	TGFB3	KLF4	-0.706392	0.0760166	0.990998	1.46954e-05	4.98736	6.12094e-07	0.00570771	0/+
ENSBTAG00000016848	ENSBTAG00000017209	GTF2E1	GLRA2	-0.940749	0.00158954	0.944863	0.00133078	4.98664	6.14387e-07	0.00571612	-/+
ENSBTAG00000019355	ENSBTAG00000053675	KCNK10	ENSBTAG00000053675	-0.943193	0.00143255	0.942466	0.00147824	4.98635	6.15297e-07	0.00571612	-/+
ENSBTAG00000009214	ENSBTAG00000044015	ETS2	RBM12	0.880207	0.00893465	-0.973159	0.000223451	-4.98569	6.1742e-07	0.00572308	+/-
ENSBTAG00000006241	ENSBTAG00000009214	MAN2B1	ETS2	-0.776978	0.0398439	0.986283	4.20168e-05	4.98564	6.17562e-07	0.00572359	-/+
ENSBTAG00000003625	ENSBTAG00000020148	VSTM2A	TEK	0.40067	0.373059	-0.995942	2.01033e-06	-4.98305	6.25902e-07	0.00575436	0/-
ENSBTAG00000017209	ENSBTAG00000048843	GLRA2	UBE2W	-0.834175	0.0196275	0.98092	9.55983e-05	4.98234	6.28205e-07	0.00576741	-/+
ENSBTAG00000008636	ENSBTAG00000020578	PDE4B	PRDM6	0.859466	0.0131644	-0.977209	0.000148775	-4.98205	6.29142e-07	0.00577115	+/-
ENSBTAG00000000042	ENSBTAG00000046922	PYCR1	TWIST1	-0.977571	0.000142964	0.85703	0.0137236	4.98042	6.3446e-07	0.00578802	-/+
ENSBTAG00000006187	ENSBTAG00000044012	MFAP4	TMEM196	0.768897	0.0433477	-0.986714	3.88025e-05	-4.97998	6.35899e-07	0.00579085	+/-
ENSBTAG00000019636	ENSBTAG00000053362	SCARA5	ENSBTAG00000053362	0.845865	0.0164578	-0.979289	0.00011725	-4.97995	6.3602e-07	0.00579094	+/-
ENSBTAG00000004948	ENSBTAG00000021869	LRATD1	THAP5	-0.726441	0.0644582	0.989028	2.40802e-05	4.97966	6.36948e-07	0.00579233	0/+
ENSBTAG00000012671	ENSBTAG00000050523	TNIP1	POU3F3	0.64526	0.117567	-0.991916	1.12364e-05	-4.97891	6.39436e-07	0.00579962	0/-
ENSBTAG00000020578	ENSBTAG00000037457	PRDM6	MBD2	-0.957772	0.000687953	0.922015	0.00312672	4.97881	6.39778e-07	0.00580031	-/+
ENSBTAG00000008386	ENSBTAG00000017209	CLPX	GLRA2	-0.978589	0.000127362	0.850214	0.0153589	4.9781	6.4213e-07	0.00580618	-/+
ENSBTAG00000013755	ENSBTAG00000014384	ITGB5	ZDHHC22	0.949282	0.00108255	-0.934831	0.00201015	-4.97784	6.42971e-07	0.00580761	+/-
ENSBTAG00000017209	ENSBTAG00000020801	GLRA2	FAM49B	-0.911144	0.00430701	0.962964	0.000497001	4.97715	6.45283e-07	0.00581071	-/+
ENSBTAG00000015989	ENSBTAG00000021046	RPS5	ELAVL4	0.913017	0.00408784	-0.9621	0.000526223	-4.9763	6.48108e-07	0.00582505	+/-
ENSBTAG00000016169	ENSBTAG00000016593	ID1	FMNL3	-0.933653	0.00210085	0.950014	0.00104436	4.97528	6.51524e-07	0.00583715	-/+
ENSBTAG00000017121	ENSBTAG00000052931	ALB	ENSBTAG00000052931	0.967689	0.000354211	-0.898238	0.00600236	-4.97468	6.53556e-07	0.0058466	+/-
ENSBTAG00000010518	ENSBTAG00000016227	MTREX	ASCL1	-0.98194	8.33714e-05	0.823787	0.0227127	4.97458	6.53877e-07	0.00584766	-/+
ENSBTAG00000017815	ENSBTAG00000038347	STX8	SLC17A6	0.836805	0.0188868	-0.980354	0.000102808	-4.9738	6.56533e-07	0.00585952	+/-
ENSBTAG00000019355	ENSBTAG00000038831	KCNK10	PHYHD1	0.374442	0.407937	-0.996129	1.78645e-06	-4.97288	6.59638e-07	0.00586866	0/-
ENSBTAG00000002052	ENSBTAG00000038347	PLOD1	SLC17A6	0.717631	0.0694112	-0.989307	2.25793e-05	-4.97198	6.62734e-07	0.00587635	0/-
ENSBTAG00000013421	ENSBTAG00000050523	PRMT3	POU3F3	-0.974141	0.00020367	0.873192	0.0102603	4.96952	6.71175e-07	0.00590551	-/+
ENSBTAG00000019355	ENSBTAG00000038347	KCNK10	SLC17A6	-0.699402	0.080287	0.994461	4.37252e-06	4.96782	6.77088e-07	0.00593358	0/+
ENSBTAG00000000087	ENSBTAG00000009214	HSD17B12	ETS2	0.821433	0.0234473	-0.981976	8.29628e-05	-4.9657	6.84551e-07	0.00596537	+/-
ENSBTAG00000021799	ENSBTAG00000045981	RCN3	DIRAS1	0.670839	0.0990283	-0.990982	1.4761e-05	-4.9651	6.86669e-07	0.00596806	0/-
ENSBTAG00000007329	ENSBTAG00000017679	SETDB2	PAK5	-0.92758	0.00260635	0.953519	0.00087246	4.96381	6.91243e-07	0.00597949	-/+
ENSBTAG00000010769	ENSBTAG00000014450	GPR12	NOSIP	0.991512	1.26906e-05	-0.697832	0.0812634	-4.96348	6.92395e-07	0.00597949	+/0
ENSBTAG00000014648	ENSBTAG00000017679	RPN2	PAK5	0.944661	0.00134289	-0.938992	0.00170836	-4.96267	6.9531e-07	0.00598697	+/-
ENSBTAG00000021099	ENSBTAG00000026122	CLVS2	ZNF804A	-0.881027	0.00878663	0.972078	0.00024649	4.96254	6.95764e-07	0.00598766	-/+
ENSBTAG00000020177	ENSBTAG00000021588	C5H12orf10	SCG2	0.989711	2.05096e-05	-0.7043	0.0772817	-4.96125	7.00423e-07	0.00600718	+/0
ENSBTAG00000015950	ENSBTAG00000043978	ISOC2	CLVS1	0.841715	0.0175469	-0.979328	0.000116707	-4.9609	7.01672e-07	0.00601508	+/-
ENSBTAG00000016822	ENSBTAG00000038347	PPIB	SLC17A6	0.801457	0.0302177	-0.98382	6.34048e-05	-4.9599	7.05306e-07	0.00603452	+/-
ENSBTAG00000020860	ENSBTAG00000021588	CHD1	SCG2	-0.991635	1.22356e-05	0.647251	0.116064	4.95951	7.06728e-07	0.00603868	-/0
ENSBTAG00000012447	ENSBTAG00000017209	PPP1CB	GLRA2	-0.934333	0.00204818	0.948257	0.00113746	4.95776	7.13117e-07	0.00606479	-/+
ENSBTAG00000011170	ENSBTAG00000045308	JAKMIP1	SNORD116	-0.858585	0.0133652	0.976548	0.000159739	4.95684	7.16477e-07	0.00607079	-/+
ENSBTAG00000001223	ENSBTAG00000017209	CAAP1	GLRA2	-0.956518	0.000739683	0.921901	0.00313795	4.95658	7.1745e-07	0.00607384	-/+
ENSBTAG00000011022	ENSBTAG00000017209	ARPP19	GLRA2	-0.911032	0.00432033	0.961929	0.00053214	4.95636	7.18257e-07	0.00607655	-/+
ENSBTAG00000017679	ENSBTAG00000017734	PAK5	ENSBTAG00000017734	-0.973374	0.000219024	0.874336	0.0100369	4.95541	7.21764e-07	0.00608318	-/+
ENSBTAG00000006740	ENSBTAG00000017209	SCYL1	GLRA2	0.914425	0.00392747	-0.960226	0.000593125	-4.95355	7.2873e-07	0.0061091	+/-
ENSBTAG00000019275	ENSBTAG00000050523	INIP	POU3F3	-0.890996	0.00709931	0.96899	0.000319867	4.95288	7.31238e-07	0.00611103	-/+
ENSBTAG00000002378	ENSBTAG00000016227	NUCB1	ASCL1	0.922253	0.00310331	-0.956084	0.000758094	-4.95273	7.31809e-07	0.00611111	+/-
ENSBTAG00000011170	ENSBTAG00000051412	JAKMIP1	HBA	0.757352	0.048638	-0.986915	3.73557e-05	-4.95173	7.35569e-07	0.00612229	+/-
ENSBTAG00000010769	ENSBTAG00000017027	GPR12	MMACHC	0.981551	8.7921e-05	-0.821833	0.0233216	-4.9508	7.39085e-07	0.00613147	+/-
ENSBTAG00000013824	ENSBTAG00000014384	WWC3	ZDHHC22	0.969157	0.000315592	-0.890111	0.00724072	-4.95072	7.39391e-07	0.00613147	+/-
ENSBTAG00000019237	ENSBTAG00000024507	TXNDC5	KCNJ9	0.461486	0.297245	-0.99506	3.28577e-06	-4.94935	7.44601e-07	0.00614749	0/-
ENSBTAG00000013541	ENSBTAG00000016444	LMO3	RETREG1	-0.765549	0.0448475	0.986335	4.16172e-05	4.94847	7.47985e-07	0.00615685	-/+
ENSBTAG00000016098	ENSBTAG00000021099	BRK1	CLVS2	0.968516	0.000332141	-0.891886	0.0069588	-4.94811	7.49368e-07	0.00616087	+/-
ENSBTAG00000017679	ENSBTAG00000031252	PAK5	CD82	0.866882	0.0115438	-0.974663	0.000193611	-4.94739	7.52146e-07	0.00616778	+/-
ENSBTAG00000005560	ENSBTAG00000014313	ST18	PYROXD2	0.503105	0.249757	-0.994475	4.34447e-06	-4.94679	7.5447e-07	0.00617242	0/-
ENSBTAG00000008883	ENSBTAG00000046623	ZNF207	ENSBTAG00000046623	0.881599	0.00868414	-0.971272	0.000264547	-4.94576	7.58485e-07	0.0061887	+/-
ENSBTAG00000003447	ENSBTAG00000012279	ENSBTAG00000003447	AASDHPPT	-0.861769	0.0126482	0.975585	0.000176562	4.94534	7.60099e-07	0.00619259	-/+
ENSBTAG00000017679	ENSBTAG00000039688	PAK5	RFLNA	0.854443	0.0143318	-0.976882	0.000154147	-4.9451	7.61034e-07	0.00619712	+/-
ENSBTAG00000016801	ENSBTAG00000050579	RXRG	ENSBTAG00000050579	0.605035	0.150032	-0.992567	9.1126e-06	-4.94504	7.61276e-07	0.00619754	0/-
ENSBTAG00000013479	ENSBTAG00000015194	SLC9A3R2	CBLN1	0.903714	0.0052431	-0.964332	0.000452685	-4.94472	7.62522e-07	0.00620382	+/-
ENSBTAG00000019355	ENSBTAG00000020801	KCNK10	FAM49B	-0.947586	0.00117427	0.933862	0.00208459	4.94317	7.68625e-07	0.00622402	-/+
ENSBTAG00000044097	ENSBTAG00000053675	KLF7	ENSBTAG00000053675	-0.890733	0.00714113	0.968591	0.000330165	4.94191	7.73608e-07	0.00623385	-/+
ENSBTAG00000013577	ENSBTAG00000019355	SLC1A5	KCNK10	0.749344	0.052504	-0.987196	3.53853e-05	-4.94101	7.77179e-07	0.0062411	0/-
ENSBTAG00000014412	ENSBTAG00000019210	ELAVL3	ADCY2	0.882051	0.0086037	-0.970939	0.000272218	-4.94038	7.79721e-07	0.00624844	+/-
ENSBTAG00000005654	ENSBTAG00000017679	TMSB10	PAK5	0.897924	0.00604777	-0.966213	0.000395765	-4.94025	7.80227e-07	0.00624844	+/-
ENSBTAG00000013662	ENSBTAG00000053675	COL8A1	ENSBTAG00000053675	0.752282	0.0510669	-0.987003	3.67279e-05	-4.9399	7.81607e-07	0.00625276	0/-
ENSBTAG00000038347	ENSBTAG00000040308	SLC17A6	RPS13	0.801563	0.0301793	-0.983332	6.82718e-05	-4.93915	7.84643e-07	0.00625684	+/-
ENSBTAG00000001005	ENSBTAG00000025868	ZNF280B	TLN1	0.956994	0.000719786	-0.918924	0.00343993	-4.93699	7.93378e-07	0.00628846	+/-
ENSBTAG00000011170	ENSBTAG00000053414	JAKMIP1	ENSBTAG00000053414	-0.914505	0.00391848	0.959259	0.000629494	4.93691	7.93715e-07	0.00628846	-/+
ENSBTAG00000006673	ENSBTAG00000019210	TMEM179	ADCY2	0.961146	0.000559667	-0.910407	0.00439514	-4.93651	7.95336e-07	0.00629305	+/-
ENSBTAG00000003447	ENSBTAG00000021046	ENSBTAG00000003447	ELAVL4	-0.918142	0.00352205	0.957371	0.000704236	4.93628	7.96272e-07	0.00629499	-/+
ENSBTAG00000003447	ENSBTAG00000019214	ENSBTAG00000003447	USP14	-0.842275	0.0173976	0.978513	0.000128493	4.93599	7.97433e-07	0.00629807	-/+
ENSBTAG00000007709	ENSBTAG00000010251	SHOC2	GABRG2	-0.796765	0.0319485	0.983692	6.4666e-05	4.9359	7.97823e-07	0.00630039	-/+
ENSBTAG00000010769	ENSBTAG00000023445	GPR12	SIAH2	0.983877	6.28551e-05	-0.794555	0.0327822	-4.93551	7.99411e-07	0.00630272	+/-
ENSBTAG00000004280	ENSBTAG00000006579	SRPX	P4HA3	-0.80036	0.0306177	0.983348	6.81115e-05	4.93507	8.01202e-07	0.00630336	-/+
ENSBTAG00000017209	ENSBTAG00000018902	GLRA2	ZC2HC1A	-0.859454	0.0131672	0.975657	0.000175269	4.93484	8.02184e-07	0.00630345	-/+
ENSBTAG00000021046	ENSBTAG00000031441	ELAVL4	FXYD5	0.910469	0.00438765	-0.961007	0.00056466	-4.93444	8.03811e-07	0.00630652	+/-
ENSBTAG00000017679	ENSBTAG00000020667	PAK5	KCNQ3	-0.977911	0.000137641	0.845513	0.0165487	4.93214	8.13322e-07	0.00633776	-/+
ENSBTAG00000020355	ENSBTAG00000046295	KLF4	CCER2	-0.97583	0.000172193	0.858002	0.0134989	4.93211	8.13459e-07	0.00633807	-/+
ENSBTAG00000010251	ENSBTAG00000018902	GABRG2	ZC2HC1A	-0.702684	0.0782663	0.989332	2.24505e-05	4.93096	8.18283e-07	0.00635934	0/+
ENSBTAG00000010769	ENSBTAG00000032557	GPR12	TMEM258	0.95075	0.00100671	-0.928461	0.00252904	-4.93087	8.18624e-07	0.00635934	+/-
ENSBTAG00000017679	ENSBTAG00000046486	PAK5	ENSBTAG00000046486	0.752491	0.0509653	-0.986819	3.80423e-05	-4.93055	8.19994e-07	0.00636168	0/-
ENSBTAG00000017040	ENSBTAG00000054924	LY6E	CPLX2	0.832876	0.0199994	-0.979643	0.000112326	-4.93006	8.22042e-07	0.0063691	+/-
ENSBTAG00000020132	ENSBTAG00000021046	HPF1	ELAVL4	0.89434	0.00657946	-0.966913	0.000375711	-4.92958	8.24049e-07	0.00637503	+/-
ENSBTAG00000005026	ENSBTAG00000011803	MANEA	MYH3	0.970949	0.000272004	-0.880284	0.00892063	-4.92943	8.24704e-07	0.00637658	+/-
ENSBTAG00000018130	ENSBTAG00000019355	MAP2	KCNK10	-0.872374	0.0104218	0.972811	0.000230715	4.92872	8.27692e-07	0.00637838	-/+
ENSBTAG00000001323	ENSBTAG00000006899	CENPC	JPH3	-0.995212	3.03879e-06	0.43637	0.327663	4.92704	8.34831e-07	0.0063938	-/0
ENSBTAG00000013227	ENSBTAG00000014619	SNAI2	WASF3	0.796656	0.0319892	-0.98349	6.66784e-05	-4.92671	8.36266e-07	0.00639853	+/-
ENSBTAG00000002192	ENSBTAG00000054887	VXN	ZNF471	-0.972744	0.000232124	0.872166	0.0104632	4.92573	8.40444e-07	0.00640998	-/+
ENSBTAG00000017679	ENSBTAG00000018813	PAK5	IDH3B	0.970563	0.000281067	-0.88115	0.00876448	-4.92542	8.41803e-07	0.00641682	+/-
ENSBTAG00000002949	ENSBTAG00000008883	CBX1	ZNF207	-0.959223	0.000630882	0.913208	0.00406591	4.92514	8.43013e-07	0.00642173	-/+
ENSBTAG00000002378	ENSBTAG00000045981	NUCB1	DIRAS1	0.91711	0.00363203	-0.957254	0.000709045	-4.92506	8.43366e-07	0.00642173	+/-
ENSBTAG00000013478	ENSBTAG00000045981	MARVELD1	DIRAS1	0.456537	0.303136	-0.994941	3.48668e-06	-4.92364	8.49486e-07	0.00643707	0/-
ENSBTAG00000000522	ENSBTAG00000039212	AHSG	CTU1	-0.951443	0.000972072	0.926735	0.00268184	4.92364	8.49488e-07	0.00643707	-/+
ENSBTAG00000012608	ENSBTAG00000047219	GDAP1	ZNF793	-0.903234	0.00530729	0.96345	0.000480977	4.92343	8.50415e-07	0.00643942	-/+
ENSBTAG00000004184	ENSBTAG00000021046	WDSUB1	ELAVL4	0.904669	0.00511669	-0.962839	0.000501151	-4.9226	8.54039e-07	0.00645191	+/-
ENSBTAG00000011170	ENSBTAG00000017651	JAKMIP1	ENSBTAG00000017651	-0.976411	0.000162076	0.852721	0.0147452	4.9217	8.57948e-07	0.0064635	-/+
ENSBTAG00000001777	ENSBTAG00000021046	RPLP2	ELAVL4	0.95174	0.000957401	-0.926065	0.00274252	-4.92142	8.592e-07	0.00646577	+/-
ENSBTAG00000007031	ENSBTAG00000038347	OXSM	SLC17A6	0.982867	7.312e-05	-0.802008	0.0300179	-4.92127	8.59841e-07	0.0064662	+/-
ENSBTAG00000008732	ENSBTAG00000021046	ZC3H12C	ELAVL4	-0.742666	0.0558526	0.987211	3.52819e-05	4.92055	8.63018e-07	0.00647799	0/+
ENSBTAG00000000541	ENSBTAG00000013117	NKX2-1	CACNA2D3	-0.867985	0.0113133	0.973447	0.000217532	4.92012	8.64915e-07	0.00648495	-/+
ENSBTAG00000017679	ENSBTAG00000021093	PAK5	RPS16	0.789548	0.0347161	-0.983952	6.21288e-05	-4.91983	8.66182e-07	0.00648978	+/-
ENSBTAG00000003827	ENSBTAG00000019355	RIMS2	KCNK10	-0.869062	0.0110907	0.973172	0.000223181	4.91893	8.70198e-07	0.00649959	-/+
ENSBTAG00000021046	ENSBTAG00000047362	ELAVL4	RCN1	0.947311	0.00118956	-0.931907	0.00223965	-4.91806	8.7407e-07	0.00651097	+/-
ENSBTAG00000008883	ENSBTAG00000013880	ZNF207	WWC1	-0.975473	0.000178586	0.857308	0.013659	4.91791	8.74737e-07	0.00651097	-/+
ENSBTAG00000020431	ENSBTAG00000021046	DERL2	ELAVL4	0.944453	0.00135534	-0.935374	0.00196912	-4.91789	8.74808e-07	0.00651097	+/-
ENSBTAG00000000754	ENSBTAG00000006579	PPP2R5A	P4HA3	-0.924738	0.00286517	0.952308	0.000929775	4.91692	8.79148e-07	0.00652393	-/+
ENSBTAG00000007879	ENSBTAG00000014665	SRRM3	ADAMTS2	0.921693	0.00315858	-0.954156	0.000843166	-4.91636	8.81665e-07	0.00653287	+/-
ENSBTAG00000004077	ENSBTAG00000020578	YWHAG	PRDM6	0.781998	0.0377489	-0.984466	5.72861e-05	-4.91514	8.87211e-07	0.00654964	+/-
ENSBTAG00000021046	ENSBTAG00000021654	ELAVL4	GAS2	0.8758	0.00975511	-0.971482	0.000259771	-4.91503	8.87704e-07	0.00655171	+/-
ENSBTAG00000003384	ENSBTAG00000021588	CEP162	SCG2	-0.980766	9.75316e-05	0.820417	0.0237687	4.91491	8.88227e-07	0.00655335	-/+
ENSBTAG00000003447	ENSBTAG00000050467	ENSBTAG00000003447	BBS10	-0.853742	0.0144993	0.976002	0.00016916	4.9147	8.8918e-07	0.00655667	-/+
ENSBTAG00000003447	ENSBTAG00000007709	ENSBTAG00000003447	SHOC2	-0.727003	0.0641489	0.987925	3.05725e-05	4.91327	8.95696e-07	0.00657612	0/+
ENSBTAG00000006323	ENSBTAG00000021187	SNX9	ID2	-0.957529	0.000697808	0.915171	0.00384405	4.91265	8.98536e-07	0.00657962	-/+
ENSBTAG00000025424	ENSBTAG00000044097	NOTCH4	KLF7	0.859599	0.0131342	-0.974819	0.000190651	-4.9114	9.04272e-07	0.00659707	+/-
ENSBTAG00000001898	ENSBTAG00000003447	CCDC112	ENSBTAG00000003447	-0.908254	0.00465833	0.960712	0.000575299	4.91091	9.06543e-07	0.00659906	-/+
ENSBTAG00000017679	ENSBTAG00000023179	PAK5	TRIB1	0.980518	0.000100691	-0.821393	0.0234599	-4.91	9.10745e-07	0.00661139	+/-
ENSBTAG00000002863	ENSBTAG00000021046	ACAA2	ELAVL4	0.937872	0.00178675	-0.941532	0.00153817	-4.90938	9.13669e-07	0.00662363	+/-
ENSBTAG00000018130	ENSBTAG00000020578	MAP2	PRDM6	0.781704	0.0378698	-0.984341	5.844e-05	-4.90836	9.18403e-07	0.00663749	+/-
ENSBTAG00000000764	ENSBTAG00000017209	GIPC1	GLRA2	0.142858	0.759944	-0.997421	6.47729e-07	-4.9073	9.23368e-07	0.00665334	0/-
ENSBTAG00000000536	ENSBTAG00000015366	ZNF395	SFRP4	-0.698192	0.0810388	0.989141	2.34643e-05	4.90589	9.30026e-07	0.00666667	0/+
ENSBTAG00000013314	ENSBTAG00000019043	PBX3	GABPA	-0.930705	0.0023383	0.947335	0.00118823	4.90557	9.31565e-07	0.00666975	-/+
ENSBTAG00000005620	ENSBTAG00000038347	RPS3	SLC17A6	0.879266	0.00910636	-0.970171	0.000290447	-4.9041	9.38554e-07	0.00669094	+/-
ENSBTAG00000021313	ENSBTAG00000045824	RUNDC3B	SOX9	-0.955157	0.000798318	0.918628	0.00347087	4.90407	9.38728e-07	0.00669094	-/+
ENSBTAG00000015255	ENSBTAG00000046917	ST6GALNAC2	GPR22	0.656852	0.108961	-0.99065	1.61555e-05	-4.90402	9.38929e-07	0.00669094	0/-
ENSBTAG00000010769	ENSBTAG00000051287	GPR12	NDUFB11	0.970938	0.000272256	-0.876211	0.00967683	-4.90397	9.39192e-07	0.00669144	+/-
ENSBTAG00000005432	ENSBTAG00000010769	CAPG	GPR12	0.934275	0.00205264	-0.944326	0.00136303	-4.9039	9.39501e-07	0.00669236	+/-
ENSBTAG00000017184	ENSBTAG00000050523	ZBTB33	POU3F3	-0.939155	0.00169712	0.939846	0.00164997	4.90388	9.39629e-07	0.00669236	-/+
ENSBTAG00000021588	ENSBTAG00000033563	SCG2	ZNF529	-0.855446	0.0140941	0.97533	0.000181185	4.90387	9.39652e-07	0.00669236	-/+
ENSBTAG00000014375	ENSBTAG00000045526	TMCC3	INSM1	0.956013	0.000761103	-0.91689	0.00365569	-4.90242	9.46609e-07	0.00670794	+/-
ENSBTAG00000000501	ENSBTAG00000047219	KLHL13	ZNF793	-0.927367	0.0026253	0.9495	0.00107109	4.90156	9.50795e-07	0.00672046	-/+
ENSBTAG00000010251	ENSBTAG00000048843	GABRG2	UBE2W	-0.830096	0.0208085	0.97913	0.000119506	4.89953	9.6064e-07	0.00675299	-/+
ENSBTAG00000008703	ENSBTAG00000017679	EIF2AK2	PAK5	-0.964945	0.000433634	0.895882	0.00634746	4.89899	9.63298e-07	0.00676299	-/+
ENSBTAG00000003447	ENSBTAG00000012805	ENSBTAG00000003447	TSPAN13	-0.900211	0.00572186	0.963346	0.000484364	4.89852	9.65621e-07	0.0067719	-/+
ENSBTAG00000000405	ENSBTAG00000017679	VKORC1	PAK5	0.692054	0.0849101	-0.989279	2.27267e-05	-4.8982	9.67178e-07	0.0067719	0/-
ENSBTAG00000006089	ENSBTAG00000015317	C19H17orf80	SLC4A10	-0.673348	0.0972995	0.991067	1.44149e-05	4.89812	9.67573e-07	0.0067719	0/+
ENSBTAG00000017131	ENSBTAG00000019463	AFP	SLC25A39	-0.984653	5.5583e-05	0.774725	0.0408044	4.89767	9.69807e-07	0.00677748	-/+
ENSBTAG00000012146	ENSBTAG00000038347	PPP1CA	SLC17A6	0.74346	0.0554486	-0.986746	3.85651e-05	-4.89765	9.69881e-07	0.00677748	0/-
ENSBTAG00000009214	ENSBTAG00000030675	ETS2	PDCL	0.753637	0.0504115	-0.986099	4.34331e-05	-4.89644	9.75879e-07	0.00678697	0/-
ENSBTAG00000002192	ENSBTAG00000048957	VXN	ENSBTAG00000048957	-0.78985	0.0345977	0.983354	6.80549e-05	4.89489	9.83583e-07	0.00681066	-/+
ENSBTAG00000009214	ENSBTAG00000044173	ETS2	EHBP1	0.573477	0.178285	-0.992754	8.54997e-06	-4.89477	9.84228e-07	0.00681168	0/-
ENSBTAG00000019044	ENSBTAG00000047219	BAIAP2	ZNF793	0.975423	0.000179494	-0.852924	0.0146962	-4.89338	9.91201e-07	0.00682504	+/-
ENSBTAG00000017679	ENSBTAG00000024379	PAK5	LRRC17	0.344713	0.448937	-0.995953	1.99705e-06	-4.89298	9.93189e-07	0.00683142	0/-
ENSBTAG00000002275	ENSBTAG00000020598	PTP4A1	PPP2R2C	-0.868322	0.0112432	0.972343	0.000240722	4.89284	9.939e-07	0.00683176	-/+
ENSBTAG00000021588	ENSBTAG00000045617	SCG2	MTERF1	-0.893633	0.00668756	0.965409	0.000419525	4.89263	9.94973e-07	0.00683191	-/+
ENSBTAG00000015114	ENSBTAG00000017679	CALR	PAK5	0.941204	0.00155958	-0.936758	0.0018668	-4.89232	9.96546e-07	0.00683372	+/-
ENSBTAG00000001822	ENSBTAG00000003447	SNX10	ENSBTAG00000003447	-0.847182	0.0161204	0.976359	0.000162974	4.89189	9.98716e-07	0.00683936	-/+
ENSBTAG00000013336	ENSBTAG00000015194	EYA2	CBLN1	0.77874	0.0391013	-0.984199	5.97691e-05	-4.89121	1.00216e-06	0.00684369	+/-
ENSBTAG00000019718	ENSBTAG00000021046	RPS15	ELAVL4	0.93222	0.00221442	-0.945058	0.00131918	-4.89101	1.00322e-06	0.00684679	+/-
ENSBTAG00000018902	ENSBTAG00000019355	ZC2HC1A	KCNK10	-0.836338	0.0190171	0.977974	0.00013666	4.88988	1.00896e-06	0.00686548	-/+
ENSBTAG00000023947	ENSBTAG00000030539	AVPI1	KRT222	0.81613	0.025151	-0.98055	0.000100286	-4.88858	1.01568e-06	0.00687867	+/-
ENSBTAG00000014619	ENSBTAG00000019355	WASF3	KCNK10	-0.877816	0.00937454	0.969832	0.000298727	4.88699	1.02387e-06	0.00690183	-/+
ENSBTAG00000021046	ENSBTAG00000032774	ELAVL4	ADIRF	0.632143	0.127711	-0.991178	1.39725e-05	-4.88556	1.03135e-06	0.00692578	0/-
ENSBTAG00000008883	ENSBTAG00000012779	ZNF207	FAM49A	-0.777146	0.0397725	0.98419	5.98572e-05	4.88508	1.03385e-06	0.00693251	-/+
ENSBTAG00000001755	ENSBTAG00000004422	NEUROD1	ALG14	0.988213	2.87891e-05	-0.710454	0.0735923	-4.88199	1.05019e-06	0.00697221	+/0
ENSBTAG00000003382	ENSBTAG00000039462	RIMS4	PCLAF	-0.990535	1.66537e-05	0.651205	0.113111	4.88142	1.05325e-06	0.00697962	-/0
ENSBTAG00000009214	ENSBTAG00000053660	ETS2	ENSBTAG00000053660	0.856055	0.013951	-0.974428	0.000198109	-4.88137	1.0535e-06	0.00697962	+/-
ENSBTAG00000007736	ENSBTAG00000010481	ENSBTAG00000007736	UBXN1	-0.808367	0.0277668	0.981219	9.19061e-05	4.88133	1.05374e-06	0.00697962	-/+
ENSBTAG00000021046	ENSBTAG00000048909	ELAVL4	ENSBTAG00000048909	0.961009	0.000564601	-0.903802	0.00523133	-4.88121	1.05436e-06	0.00697962	+/-
ENSBTAG00000004280	ENSBTAG00000013227	SRPX	SNAI2	-0.85428	0.0143708	0.974749	0.000191984	4.88107	1.0551e-06	0.00697962	-/+
ENSBTAG00000001668	ENSBTAG00000015950	WNT7A	ISOC2	0.935197	0.0019824	-0.941687	0.00152814	-4.88053	1.05803e-06	0.00698156	+/-
ENSBTAG00000001988	ENSBTAG00000010769	EIF3D	GPR12	0.976184	0.000165987	-0.845956	0.0164344	-4.8805	1.05818e-06	0.00698178	+/-
ENSBTAG00000015426	ENSBTAG00000016227	PDLIM4	ASCL1	0.963384	0.00048313	-0.897649	0.00608765	-4.88038	1.05884e-06	0.00698241	+/-
ENSBTAG00000013393	ENSBTAG00000020355	GEMIN4	KLF4	-0.673968	0.0968745	0.989717	2.04797e-05	4.87991	1.06132e-06	0.00698769	0/+
ENSBTAG00000021799	ENSBTAG00000054924	RCN3	CPLX2	0.73031	0.0623451	-0.987166	3.5592e-05	-4.87986	1.06161e-06	0.00698769	0/-
ENSBTAG00000008032	ENSBTAG00000018898	ENSBTAG00000008032	ARID4A	-0.970825	0.000274883	0.872551	0.0103868	4.87921	1.06512e-06	0.00699385	-/+
ENSBTAG00000006013	ENSBTAG00000021046	NT5DC3	ELAVL4	-0.793611	0.0331422	0.98262	7.57692e-05	4.87841	1.06947e-06	0.0070082	-/+
ENSBTAG00000018644	ENSBTAG00000053400	PDZRN3	ENSBTAG00000053400	-0.978997	0.000121406	0.826397	0.0219135	4.87835	1.06979e-06	0.00700958	-/+
ENSBTAG00000021046	ENSBTAG00000044119	ELAVL4	KSR2	-0.90359	0.00525965	0.96093	0.000567434	4.87812	1.07104e-06	0.0070139	-/+
ENSBTAG00000003472	ENSBTAG00000014123	ABCA12	ZNF507	-0.990056	1.88398e-05	0.663864	0.103919	4.87783	1.07258e-06	0.00701545	-/0
ENSBTAG00000011284	ENSBTAG00000017679	SLC39A1	PAK5	0.788708	0.0350466	-0.983043	7.12691e-05	-4.8774	1.07493e-06	0.00701545	+/-
ENSBTAG00000006665	ENSBTAG00000038347	ERP29	SLC17A6	0.818959	0.0242336	-0.979905	0.000108758	-4.87738	1.07506e-06	0.00701545	+/-
ENSBTAG00000014878	ENSBTAG00000021046	COX7A1	ELAVL4	0.864129	0.0121313	-0.972653	0.000234056	-4.87719	1.07609e-06	0.00701922	+/-
ENSBTAG00000025424	ENSBTAG00000050523	NOTCH4	POU3F3	0.929993	0.00239787	-0.945777	0.00127698	-4.8769	1.07765e-06	0.00702182	+/-
ENSBTAG00000006134	ENSBTAG00000038347	DYNLRB1	SLC17A6	0.699194	0.0804159	-0.988645	2.62305e-05	-4.87689	1.07771e-06	0.00702182	0/-
ENSBTAG00000020447	ENSBTAG00000038347	VSIG10L	SLC17A6	0.598875	0.155357	-0.991974	1.10373e-05	-4.87688	1.07778e-06	0.00702182	0/-
ENSBTAG00000007329	ENSBTAG00000021046	SETDB2	ELAVL4	-0.795527	0.032414	0.982386	7.83365e-05	4.87621	1.08142e-06	0.00702873	-/+
ENSBTAG00000003827	ENSBTAG00000013227	RIMS2	SNAI2	0.827971	0.0214395	-0.978712	0.00012555	-4.87576	1.08392e-06	0.00703283	+/-
ENSBTAG00000019282	ENSBTAG00000054924	CRYBA4	CPLX2	0.871801	0.0105357	-0.970841	0.00027451	-4.87517	1.08713e-06	0.00703472	+/-
ENSBTAG00000008692	ENSBTAG00000021046	UQCR11	ELAVL4	0.898959	0.00589892	-0.962619	0.000508535	-4.87509	1.08759e-06	0.00703524	+/-
ENSBTAG00000016297	ENSBTAG00000021046	CCNYL1	ELAVL4	-0.899107	0.00587785	0.962548	0.000510945	4.87481	1.08916e-06	0.00704116	-/+
ENSBTAG00000003447	ENSBTAG00000025868	ENSBTAG00000003447	TLN1	0.928101	0.00256051	-0.946983	0.00120792	-4.8737	1.09525e-06	0.0070526	+/-
ENSBTAG00000004124	ENSBTAG00000008883	CPOX	ZNF207	-0.663729	0.104016	0.990987	1.47425e-05	4.87352	1.09625e-06	0.00705633	0/+
ENSBTAG00000000213	ENSBTAG00000045824	TMEM39A	SOX9	0.901366	0.0055613	-0.961566	0.000544802	-4.87301	1.09913e-06	0.00706311	+/-
ENSBTAG00000019700	ENSBTAG00000050523	PC	POU3F3	0.94211	0.00150095	-0.934051	0.00206994	-4.873	1.09915e-06	0.00706311	+/-
ENSBTAG00000003107	ENSBTAG00000007615	LHX5	CNTN3	0.925163	0.00282555	-0.949004	0.0010973	-4.87252	1.10183e-06	0.00707086	+/-
ENSBTAG00000025434	ENSBTAG00000052924	ZFP36L1	NKAIN2	0.946126	0.00125676	-0.929044	0.00247866	-4.87173	1.10626e-06	0.00707967	+/-
ENSBTAG00000006320	ENSBTAG00000050523	DBT	POU3F3	-0.969035	0.00031871	0.878279	0.00928851	4.87113	1.10964e-06	0.00708609	-/+
ENSBTAG00000003447	ENSBTAG00000017679	ENSBTAG00000003447	PAK5	-0.906491	0.0048807	0.959287	0.000628408	4.87108	1.10988e-06	0.00708609	-/+
ENSBTAG00000016313	ENSBTAG00000017679	ECH1	PAK5	0.88329	0.00838523	-0.967632	0.000355762	-4.87091	1.11084e-06	0.00709016	+/-
ENSBTAG00000001822	ENSBTAG00000009269	SNX10	GRIK3	-0.841852	0.0175101	0.976522	0.00016018	4.87058	1.11272e-06	0.00709512	-/+
ENSBTAG00000007836	ENSBTAG00000019355	PPA1	KCNK10	-0.976668	0.000157715	0.840911	0.0177623	4.87048	1.11325e-06	0.00709512	-/+
ENSBTAG00000012500	ENSBTAG00000045981	RARA	DIRAS1	0.919356	0.00339518	-0.952581	0.000916689	-4.87025	1.11458e-06	0.00709832	+/-
ENSBTAG00000015194	ENSBTAG00000015642	CBLN1	SDF4	0.972193	0.000243978	-0.864888	0.0119676	-4.86946	1.11904e-06	0.00710754	+/-
ENSBTAG00000002000	ENSBTAG00000010769	TIMM8B	GPR12	0.970568	0.000280953	-0.871918	0.0105124	-4.86916	1.12073e-06	0.00710814	+/-
ENSBTAG00000003447	ENSBTAG00000003827	ENSBTAG00000003447	RIMS2	-0.907587	0.00474176	0.958623	0.000654113	4.86815	1.12649e-06	0.00711924	-/+
ENSBTAG00000007736	ENSBTAG00000016354	ENSBTAG00000007736	IER2	-0.955269	0.000793379	0.914355	0.00393535	4.86811	1.12669e-06	0.00711924	-/+
ENSBTAG00000014792	ENSBTAG00000038347	MAP4K5	SLC17A6	-0.661201	0.105819	0.992066	1.0725e-05	4.86715	1.13217e-06	0.00713096	0/+
ENSBTAG00000006579	ENSBTAG00000021768	P4HA3	CCNG2	0.813763	0.0259331	-0.980213	0.000104664	-4.86635	1.13677e-06	0.007142	+/-
ENSBTAG00000021099	ENSBTAG00000039738	CLVS2	TMIGD3	0.97228	0.000242088	-0.863862	0.0121891	-4.86596	1.13901e-06	0.00714774	+/-
ENSBTAG00000005432	ENSBTAG00000046917	CAPG	GPR22	0.876436	0.00963417	-0.969295	0.000312092	-4.86587	1.13952e-06	0.00714878	+/-
ENSBTAG00000015255	ENSBTAG00000030539	ST6GALNAC2	KRT222	0.621925	0.13591	-0.991222	1.37992e-05	-4.8653	1.14283e-06	0.00715732	0/-
ENSBTAG00000006579	ENSBTAG00000011970	P4HA3	FNIP2	0.160863	0.730431	-0.99716	8.24188e-07	-4.86509	1.14404e-06	0.00716142	0/-
ENSBTAG00000044097	ENSBTAG00000054523	KLF7	CNR1	-0.713211	0.0719706	0.98779	3.14335e-05	4.86483	1.14557e-06	0.00716602	0/+
ENSBTAG00000014831	ENSBTAG00000038347	PPP1R3C	SLC17A6	0.812582	0.0263283	-0.980289	0.000103664	-4.86418	1.14934e-06	0.00718363	+/-
ENSBTAG00000016801	ENSBTAG00000021514	RXRG	DNPEP	0.721458	0.0672354	-0.987349	3.43403e-05	-4.86361	1.15262e-06	0.0071956	0/-
ENSBTAG00000009214	ENSBTAG00000032427	ETS2	FHOD1	-0.807139	0.0281937	0.98085	9.64695e-05	4.86244	1.15949e-06	0.007216	-/+
ENSBTAG00000010803	ENSBTAG00000021046	CHML	ELAVL4	-0.794319	0.0328723	0.982151	8.09664e-05	4.86211	1.16142e-06	0.0072211	-/+
ENSBTAG00000001005	ENSBTAG00000021956	ZNF280B	ISCA2	-0.99287	8.21247e-06	0.551446	0.199425	4.86063	1.17011e-06	0.00724379	-/0
ENSBTAG00000010052	ENSBTAG00000021046	EXD2	ELAVL4	-0.839552	0.0181302	0.976535	0.000159962	4.85988	1.17458e-06	0.00725602	-/+
ENSBTAG00000007737	ENSBTAG00000038347	UBA52	SLC17A6	0.728683	0.0632292	-0.98689	3.75332e-05	-4.85978	1.17517e-06	0.00725607	0/-
ENSBTAG00000002192	ENSBTAG00000055034	VXN	C5orf49	0.838301	0.0184725	-0.976726	0.000156753	-4.85973	1.17544e-06	0.00725607	+/-
ENSBTAG00000003447	ENSBTAG00000025424	ENSBTAG00000003447	NOTCH4	0.701516	0.0789824	-0.988257	2.85188e-05	-4.85948	1.17694e-06	0.00726025	0/-
ENSBTAG00000017983	ENSBTAG00000038347	PRELID3A	SLC17A6	-0.859862	0.0130748	0.972864	0.000229611	4.85923	1.17841e-06	0.00726424	-/+
ENSBTAG00000000541	ENSBTAG00000015249	NKX2-1	B4GALT1	0.944562	0.00134882	-0.929833	0.00241138	-4.85912	1.1791e-06	0.00726535	+/-
ENSBTAG00000012998	ENSBTAG00000025434	NAA30	ZFP36L1	0.974876	0.000189586	-0.849281	0.0155909	-4.85894	1.18018e-06	0.00726962	+/-
ENSBTAG00000007578	ENSBTAG00000025434	SHTN1	ZFP36L1	0.961175	0.000558639	-0.900234	0.0057186	-4.85722	1.19043e-06	0.00729322	+/-
ENSBTAG00000007736	ENSBTAG00000008688	ENSBTAG00000007736	HEYL	-0.921153	0.00321236	0.950544	0.00101716	4.85638	1.19552e-06	0.00730863	-/+
ENSBTAG00000043973	ENSBTAG00000045526	LIN28B	INSM1	-0.843063	0.0171888	0.97584	0.000172003	4.85599	1.19789e-06	0.00731698	-/+
ENSBTAG00000010210	ENSBTAG00000014359	SUV39H2	DRAXIN	-0.965721	0.000410217	0.887235	0.00771148	4.85544	1.20119e-06	0.00732547	-/+
ENSBTAG00000015067	ENSBTAG00000020517	NHLH2	MED9	0.963573	0.000476968	-0.89356	0.0066987	-4.85488	1.20459e-06	0.00733662	+/-
ENSBTAG00000019382	ENSBTAG00000021046	PKDCC	ELAVL4	0.503907	0.248879	-0.993689	6.05677e-06	-4.85393	1.21037e-06	0.00735818	0/-
ENSBTAG00000000213	ENSBTAG00000003447	TMEM39A	ENSBTAG00000003447	0.905456	0.00501402	-0.958692	0.000651434	-4.85243	1.21958e-06	0.00738121	+/-
ENSBTAG00000009214	ENSBTAG00000049389	ETS2	ENSBTAG00000049389	0.885957	0.00792619	-0.965898	0.00040496	-4.85073	1.23006e-06	0.00740277	+/-
ENSBTAG00000006017	ENSBTAG00000046199	NFKB2	NRXN1	0.407674	0.36396	-0.995026	3.34231e-06	-4.85064	1.23065e-06	0.00740468	0/-
ENSBTAG00000017209	ENSBTAG00000034867	GLRA2	TMEM38B	-0.887559	0.00765759	0.965381	0.000420368	4.85051	1.23145e-06	0.00740507	-/+
ENSBTAG00000013478	ENSBTAG00000024507	MARVELD1	KCNJ9	0.668448	0.100691	-0.989485	2.16559e-05	-4.84979	1.23589e-06	0.00741952	0/-
ENSBTAG00000001755	ENSBTAG00000003120	NEUROD1	ZNF385B	-0.868374	0.0112325	0.970534	0.000281763	4.84769	1.24909e-06	0.00744304	-/+
ENSBTAG00000004077	ENSBTAG00000010847	YWHAG	FOXN4	-0.981716	8.59782e-05	0.794871	0.0326623	4.84702	1.2533e-06	0.00745128	-/+
ENSBTAG00000007830	ENSBTAG00000017679	PLEKHM3	PAK5	-0.923359	0.00299601	0.948386	0.00113049	4.84626	1.25811e-06	0.00746157	-/+
ENSBTAG00000006187	ENSBTAG00000018084	MFAP4	CASTOR1	-0.7702	0.0427717	0.983867	6.29484e-05	4.84621	1.25845e-06	0.00746186	-/+
ENSBTAG00000017679	ENSBTAG00000022825	PAK5	BRI3	0.836552	0.0189574	-0.976546	0.000159779	-4.84595	1.26007e-06	0.00746666	+/-
ENSBTAG00000019416	ENSBTAG00000043222	KCTD4	SNORA12	0.989873	1.97172e-05	-0.65628	0.109377	-4.84586	1.26066e-06	0.0074667	+/0
ENSBTAG00000013227	ENSBTAG00000049102	SNAI2	ENSBTAG00000049102	0.877345	0.00946276	-0.968175	0.000341142	-4.84569	1.26171e-06	0.00747024	+/-
ENSBTAG00000017679	ENSBTAG00000018628	PAK5	RPL29	0.896343	0.00627908	-0.962078	0.000526973	-4.84569	1.26174e-06	0.00747024	+/-
ENSBTAG00000006579	ENSBTAG00000020282	P4HA3	DCTD	-0.848184	0.0158665	0.974602	0.00019476	4.84563	1.2621e-06	0.00747104	-/+
ENSBTAG00000011383	ENSBTAG00000017209	SNX4	GLRA2	-0.915194	0.00384148	0.953345	0.000880572	4.8449	1.26677e-06	0.0074824	-/+
ENSBTAG00000017120	ENSBTAG00000049102	PHB	ENSBTAG00000049102	0.947853	0.00115953	-0.92393	0.0029414	-4.84431	1.27051e-06	0.00749066	+/-
ENSBTAG00000010769	ENSBTAG00000012752	GPR12	MRPL2	0.902571	0.00539656	-0.959496	0.000620464	-4.8443	1.27058e-06	0.00749066	+/-
ENSBTAG00000000019	ENSBTAG00000019355	SERINC1	KCNK10	-0.944317	0.00136355	0.928688	0.00250935	4.84406	1.27214e-06	0.00749648	-/+
ENSBTAG00000000825	ENSBTAG00000021046	MRPS26	ELAVL4	0.915967	0.00375618	-0.952795	0.000906474	-4.84317	1.27783e-06	0.0075082	+/-
ENSBTAG00000000536	ENSBTAG00000013489	ZNF395	CYP27A1	-0.7288	0.0631654	0.98654	4.008e-05	4.84138	1.28937e-06	0.0075261	0/+
ENSBTAG00000017209	ENSBTAG00000018527	GLRA2	HDGFL3	-0.878308	0.00928309	0.967715	0.000353503	4.84133	1.28976e-06	0.00752633	-/+
ENSBTAG00000006759	ENSBTAG00000019355	SUCLA2	KCNK10	-0.966654	0.000383062	0.882009	0.00861113	4.8413	1.28995e-06	0.00752677	-/+
ENSBTAG00000021046	ENSBTAG00000032517	ELAVL4	BCL7A	-0.775361	0.040532	0.983335	6.82462e-05	4.8412	1.29059e-06	0.00752858	-/+
ENSBTAG00000021046	ENSBTAG00000040295	ELAVL4	CHCHD2	0.94804	0.0011493	-0.923287	0.00300288	-4.84073	1.29364e-06	0.00753711	+/-
ENSBTAG00000016801	ENSBTAG00000054444	RXRG	ENSBTAG00000054444	-0.803934	0.0293256	0.980595	9.97009e-05	4.84008	1.29787e-06	0.00754433	-/+
ENSBTAG00000003319	ENSBTAG00000017209	FLRT3	GLRA2	-0.966189	0.000396451	0.88329	0.0083853	4.83954	1.3014e-06	0.00755088	-/+
ENSBTAG00000006134	ENSBTAG00000010769	DYNLRB1	GPR12	0.958442	0.000661212	-0.904336	0.00516062	-4.83935	1.30268e-06	0.00755314	+/-
ENSBTAG00000004438	ENSBTAG00000045981	XPNPEP1	DIRAS1	0.919623	0.00336761	-0.950331	0.00102807	-4.8391	1.30429e-06	0.00755712	+/-
ENSBTAG00000001898	ENSBTAG00000017209	CCDC112	GLRA2	-0.936459	0.0018886	0.93692	0.00185502	4.83759	1.31424e-06	0.00758035	-/+
ENSBTAG00000010042	ENSBTAG00000019355	RIOK3	KCNK10	-0.932914	0.00215897	0.940096	0.00163309	4.83559	1.32751e-06	0.0076176	-/+
ENSBTAG00000003447	ENSBTAG00000012708	ENSBTAG00000003447	SERPINI1	-0.816468	0.0250402	0.978987	0.000121554	4.83481	1.3327e-06	0.00762218	-/+
ENSBTAG00000016546	ENSBTAG00000021099	PARP12	CLVS2	0.637164	0.123777	-0.990361	1.74317e-05	-4.83447	1.33499e-06	0.00762587	0/-
ENSBTAG00000020355	ENSBTAG00000021062	KLF4	SMARCD2	-0.828494	0.0212832	0.977356	0.000146398	4.83397	1.33838e-06	0.0076328	-/+
ENSBTAG00000019010	ENSBTAG00000040598	EIF2B3	RTP5	0.278294	0.545633	-0.996202	1.70447e-06	-4.83383	1.3393e-06	0.00763406	0/-
ENSBTAG00000016169	ENSBTAG00000020420	ID1	AP1S2	0.978754	0.000124939	-0.817785	0.024612	-4.83253	1.34809e-06	0.00765011	+/-
ENSBTAG00000012929	ENSBTAG00000021046	CEP85L	ELAVL4	-0.901569	0.00553338	0.959259	0.000629479	4.83249	1.34837e-06	0.00765104	-/+
ENSBTAG00000016834	ENSBTAG00000017120	LHFPL5	PHB	0.793161	0.0333144	-0.981499	8.85342e-05	-4.83208	1.35114e-06	0.00766062	+/-
ENSBTAG00000014179	ENSBTAG00000025035	SLC12A5	PRLR	-0.889069	0.00740925	0.963973	0.000464066	4.83194	1.35207e-06	0.00766062	-/+
ENSBTAG00000000199	ENSBTAG00000009214	PDP1	ETS2	0.911664	0.00424556	-0.954414	0.000831462	-4.83154	1.35484e-06	0.00766646	+/-
ENSBTAG00000015194	ENSBTAG00000016228	CBLN1	NMD3	-0.974274	0.000201078	0.8471	0.0161414	4.83099	1.35858e-06	0.00767041	-/+
ENSBTAG00000006756	ENSBTAG00000010251	MATR3	GABRG2	-0.816704	0.0249634	0.978844	0.000123616	4.83098	1.35861e-06	0.00767041	-/+
ENSBTAG00000011553	ENSBTAG00000038347	FAHD2A	SLC17A6	0.104076	0.824271	-0.997343	6.98061e-07	-4.8304	1.36262e-06	0.00767806	0/-
ENSBTAG00000002256	ENSBTAG00000019355	YEATS4	KCNK10	-0.947522	0.00117779	0.922949	0.00303553	4.8303	1.36329e-06	0.00767968	-/+
ENSBTAG00000009615	ENSBTAG00000045981	ANXA2	DIRAS1	0.677837	0.0942447	-0.988805	2.53143e-05	-4.82958	1.36819e-06	0.00769734	0/-
ENSBTAG00000001755	ENSBTAG00000038970	NEUROD1	ZBTB14	-0.978631	0.000126744	0.818005	0.0245408	4.82935	1.36978e-06	0.00770155	-/+
ENSBTAG00000006187	ENSBTAG00000008150	MFAP4	PKIA	0.641309	0.120577	-0.99015	1.83989e-05	-4.829	1.37219e-06	0.00770592	0/-
ENSBTAG00000011489	ENSBTAG00000038347	KAZALD1	SLC17A6	0.690281	0.0860464	-0.988259	2.85118e-05	-4.82874	1.374e-06	0.00770763	0/-
ENSBTAG00000007736	ENSBTAG00000052272	ENSBTAG00000007736	COX8A	-0.878763	0.00919897	0.966992	0.000373495	4.82821	1.37764e-06	0.00771387	-/+
ENSBTAG00000010175	ENSBTAG00000046917	COL8A2	GPR22	0.890184	0.00722896	-0.963329	0.000484912	-4.82674	1.38783e-06	0.00772993	+/-
ENSBTAG00000011528	ENSBTAG00000021046	SMIM11A	ELAVL4	0.979711	0.000111389	-0.808177	0.0278327	-4.8254	1.3972e-06	0.0077531	+/-
ENSBTAG00000007740	ENSBTAG00000046922	MDK	TWIST1	-0.643634	0.1188	0.994167	4.97477e-06	4.82389	1.40784e-06	0.00777457	0/+
ENSBTAG00000006673	ENSBTAG00000020810	TMEM179	CYB561	0.95186	0.000951558	-0.915343	0.00382489	-4.8235	1.41058e-06	0.00778317	+/-
ENSBTAG00000021099	ENSBTAG00000039888	CLVS2	MAGED2	0.981177	9.24291e-05	-0.793718	0.0331014	-4.82186	1.42224e-06	0.00781382	+/-
ENSBTAG00000014750	ENSBTAG00000017679	EPB41L4A	PAK5	0.946074	0.00125975	-0.924124	0.00292298	-4.82182	1.42252e-06	0.0078146	+/-
ENSBTAG00000006045	ENSBTAG00000017679	P4HB	PAK5	0.891488	0.00702132	-0.962584	0.000509709	-4.82119	1.42703e-06	0.0078236	+/-
ENSBTAG00000050523	ENSBTAG00000051435	POU3F3	ZFP30	-0.958234	0.000669468	0.902354	0.00542609	4.82049	1.43204e-06	0.00783303	-/+
ENSBTAG00000003447	ENSBTAG00000019859	ENSBTAG00000003447	B3GALT2	-0.887381	0.0076872	0.963955	0.000464643	4.82027	1.43366e-06	0.00783691	-/+
ENSBTAG00000014619	ENSBTAG00000021774	WASF3	CELF5	-0.693434	0.0840314	0.98797	3.02933e-05	4.82	1.43555e-06	0.00784465	0/+
ENSBTAG00000001755	ENSBTAG00000004184	NEUROD1	WDSUB1	0.991385	1.31685e-05	-0.641995	0.120051	-4.81994	1.43602e-06	0.00784653	+/0
ENSBTAG00000014687	ENSBTAG00000046922	TP53I13	TWIST1	-0.750837	0.0517709	0.9847	5.516e-05	4.81901	1.44275e-06	0.0078575	0/+
ENSBTAG00000008883	ENSBTAG00000012357	ZNF207	VPS13B	-0.792351	0.033626	0.981212	9.19936e-05	4.81801	1.44999e-06	0.00787548	-/+
ENSBTAG00000003935	ENSBTAG00000017679	TMBIM1	PAK5	0.599442	0.154862	-0.991261	1.36499e-05	-4.81768	1.45237e-06	0.00788185	0/-
ENSBTAG00000003827	ENSBTAG00000045824	RIMS2	SOX9	-0.967444	0.000360929	0.875414	0.00982905	4.81759	1.453e-06	0.00788209	-/+
ENSBTAG00000012792	ENSBTAG00000038347	SRSF9	SLC17A6	0.8164	0.0250624	-0.978481	0.000128969	-4.81752	1.45354e-06	0.0078836	+/-
ENSBTAG00000015194	ENSBTAG00000020761	CBLN1	USP33	-0.958059	0.000676441	0.902327	0.00542976	4.81727	1.45538e-06	0.00788518	-/+
ENSBTAG00000021282	ENSBTAG00000038347	SGCE	SLC17A6	0.859351	0.0131906	-0.971323	0.000263375	-4.81687	1.45827e-06	0.00789362	+/-
ENSBTAG00000004861	ENSBTAG00000038347	EIF3F	SLC17A6	0.84503	0.0166737	-0.974118	0.00020412	-4.81636	1.46202e-06	0.0078999	+/-
ENSBTAG00000019956	ENSBTAG00000047219	CMPK1	ZNF793	-0.945302	0.00130479	0.924531	0.00288463	4.81543	1.4688e-06	0.00792099	-/+
ENSBTAG00000013227	ENSBTAG00000014312	SNAI2	ATL1	0.917704	0.00356849	-0.949834	0.00105366	-4.8145	1.47572e-06	0.00793555	+/-
ENSBTAG00000006432	ENSBTAG00000038347	KCNE4	SLC17A6	0.787975	0.0353364	-0.981547	8.79677e-05	-4.81436	1.47673e-06	0.0079362	+/-
ENSBTAG00000010144	ENSBTAG00000017209	MTERF2	GLRA2	-0.854231	0.0143824	0.972277	0.000242136	4.81391	1.48005e-06	0.00794105	-/+
ENSBTAG00000019355	ENSBTAG00000053374	KCNK10	NUS1	-0.961723	0.000539321	0.892775	0.0068199	4.81369	1.48167e-06	0.00794516	-/+
ENSBTAG00000009269	ENSBTAG00000051564	GRIK3	ENSBTAG00000051564	-0.891856	0.00696341	0.962058	0.00052767	4.81366	1.48188e-06	0.00794563	-/+
ENSBTAG00000000341	ENSBTAG00000009214	ISOC1	ETS2	0.833793	0.0197365	-0.975891	0.000171111	-4.81334	1.4843e-06	0.00795339	+/-
ENSBTAG00000002192	ENSBTAG00000032369	VXN	NMI	0.482681	0.272596	-0.993677	6.08577e-06	-4.8129	1.48758e-06	0.00795582	0/-
ENSBTAG00000012117	ENSBTAG00000045526	ATP6AP1	INSM1	0.98847	2.7247e-05	-0.678964	0.0934864	-4.81155	1.49761e-06	0.00797627	+/0
ENSBTAG00000018922	ENSBTAG00000021187	TRMT10B	ID2	-0.846576	0.0162751	0.973636	0.000213701	4.81082	1.5031e-06	0.0079892	-/+
ENSBTAG00000014370	ENSBTAG00000021046	NETO2	ELAVL4	-0.802936	0.0296835	0.979882	0.000109076	4.81031	1.50694e-06	0.00799622	-/+
ENSBTAG00000014420	ENSBTAG00000051737	AGER	ENSBTAG00000051737	-0.941505	0.00153992	0.928876	0.0024931	4.81013	1.50831e-06	0.00800153	-/+
ENSBTAG00000014920	ENSBTAG00000021046	SEMA3E	ELAVL4	-0.954356	0.00083409	0.909057	0.00455916	4.80908	1.51624e-06	0.00802383	-/+
ENSBTAG00000010562	ENSBTAG00000014384	CD34	ZDHHC22	0.671291	0.0987157	-0.988733	2.57221e-05	-4.80804	1.52418e-06	0.0080431	0/-
ENSBTAG00000009506	ENSBTAG00000038347	NAGA	SLC17A6	0.529062	0.222067	-0.992787	8.45494e-06	-4.80765	1.52714e-06	0.00805116	0/-
ENSBTAG00000015356	ENSBTAG00000020578	TAC1	PRDM6	0.847951	0.0159253	-0.973254	0.000221482	-4.8074	1.52904e-06	0.00805277	+/-
ENSBTAG00000003447	ENSBTAG00000010299	ENSBTAG00000003447	NOL4	-0.728861	0.063132	0.985873	4.52117e-05	4.80716	1.53093e-06	0.00805788	0/+
ENSBTAG00000023847	ENSBTAG00000040543	IKZF5	TMEM200A	-0.853159	0.0146394	0.972228	0.000243217	4.80704	1.53185e-06	0.00805982	-/+
ENSBTAG00000006017	ENSBTAG00000020136	NFKB2	CASK	0.643625	0.118807	-0.989753	2.03008e-05	-4.80656	1.53552e-06	0.00806011	0/-
ENSBTAG00000017121	ENSBTAG00000017573	ALB	RBM26	0.941331	0.00155125	-0.928688	0.0025094	-4.80603	1.53959e-06	0.00806304	+/-
ENSBTAG00000018244	ENSBTAG00000031503	VSTM2B	NDUFA4L2	0.98098	9.48506e-05	-0.791497	0.0339561	-4.806	1.5398e-06	0.00806304	+/-
ENSBTAG00000002192	ENSBTAG00000013755	VXN	ITGB5	0.919353	0.00339542	-0.948186	0.00114131	-4.80597	1.54004e-06	0.00806357	+/-
ENSBTAG00000008583	ENSBTAG00000015194	PALD1	CBLN1	0.838595	0.0183917	-0.974813	0.000190766	-4.80461	1.55051e-06	0.00808729	+/-
ENSBTAG00000011578	ENSBTAG00000021046	CD44	ELAVL4	0.734991	0.0598398	-0.985433	4.88037e-05	-4.80398	1.55542e-06	0.00809868	0/-
ENSBTAG00000017679	ENSBTAG00000046129	PAK5	RAB34	0.574704	0.177142	-0.991729	1.18949e-05	-4.80344	1.55959e-06	0.00810427	0/-
ENSBTAG00000009214	ENSBTAG00000030749	ETS2	DNAJC6	0.905793	0.00497031	-0.955506	0.000783029	-4.8014	1.57558e-06	0.00814914	+/-
ENSBTAG00000017779	ENSBTAG00000021099	HSD17B10	CLVS2	0.957374	0.000704141	-0.901772	0.00550547	-4.80135	1.57597e-06	0.0081505	+/-
ENSBTAG00000021046	ENSBTAG00000039738	ELAVL4	TMIGD3	0.924396	0.00289729	-0.944304	0.00136439	-4.80098	1.57894e-06	0.0081553	+/-
ENSBTAG00000017027	ENSBTAG00000017679	MMACHC	PAK5	0.97248	0.00023776	-0.850659	0.0152491	-4.80069	1.5812e-06	0.00815947	+/-
ENSBTAG00000002742	ENSBTAG00000006899	MSH2	JPH3	-0.994976	3.42731e-06	0.382008	0.397748	4.8005	1.58268e-06	0.00816167	-/0
ENSBTAG00000004077	ENSBTAG00000009269	YWHAG	GRIK3	-0.910113	0.00443052	0.953253	0.000884879	4.80045	1.58311e-06	0.00816167	-/+
ENSBTAG00000011113	ENSBTAG00000047749	FOXG1	ENSBTAG00000047749	-0.944115	0.00137583	0.92459	0.00287908	4.8004	1.58347e-06	0.00816167	-/+
ENSBTAG00000013557	ENSBTAG00000017371	ERAP1	RELL2	0.541512	0.20933	-0.992454	9.46215e-06	-4.80033	1.58407e-06	0.00816167	0/-
ENSBTAG00000000522	ENSBTAG00000046939	AHSG	TMEM250	-0.968307	0.000337627	0.869151	0.0110723	4.79987	1.58769e-06	0.0081673	-/+
ENSBTAG00000009228	ENSBTAG00000050523	SRP68	POU3F3	0.973178	0.000223063	-0.846816	0.0162139	-4.79966	1.58937e-06	0.00817066	+/-
ENSBTAG00000017679	ENSBTAG00000031441	PAK5	FXYD5	0.841058	0.0177227	-0.974189	0.00020273	-4.79891	1.5953e-06	0.00817826	+/-
ENSBTAG00000013541	ENSBTAG00000030257	LMO3	SH3BP1	0.891462	0.00702545	-0.961377	0.000551474	-4.79812	1.60165e-06	0.00818646	+/-
ENSBTAG00000002192	ENSBTAG00000046162	VXN	ZNF385C	-0.762685	0.0461528	0.983348	6.81162e-05	4.79786	1.60369e-06	0.00818821	-/+
ENSBTAG00000017382	ENSBTAG00000050631	P3H1	ENSBTAG00000050631	0.479644	0.276068	-0.993582	6.31732e-06	-4.7967	1.61301e-06	0.00820641	0/-
ENSBTAG00000011939	ENSBTAG00000049308	LY6H	GAS2L3	-0.994257	4.78622e-06	0.435584	0.328636	4.7967	1.61303e-06	0.00820641	-/0
ENSBTAG00000009214	ENSBTAG00000012708	ETS2	SERPINI1	0.946584	0.00123052	-0.920688	0.00325905	-4.79615	1.61747e-06	0.00821527	+/-
ENSBTAG00000006320	ENSBTAG00000016227	DBT	ASCL1	-0.966493	0.000387675	0.875287	0.0098533	4.79612	1.61767e-06	0.00821527	-/+
ENSBTAG00000021046	ENSBTAG00000040308	ELAVL4	RPS13	0.922095	0.00311891	-0.94555	0.00129022	-4.79538	1.62367e-06	0.00822831	+/-
ENSBTAG00000015114	ENSBTAG00000046917	CALR	GPR22	0.640127	0.121485	-0.989712	2.05063e-05	-4.79527	1.62453e-06	0.00822862	0/-
ENSBTAG00000009214	ENSBTAG00000021991	ETS2	TMEFF1	0.918969	0.00343526	-0.947561	0.00117568	-4.79375	1.6369e-06	0.00825518	+/-
ENSBTAG00000003447	ENSBTAG00000009995	ENSBTAG00000003447	CPEB4	-0.655582	0.109887	0.989115	2.36062e-05	4.79282	1.64451e-06	0.00826362	0/+
ENSBTAG00000001005	ENSBTAG00000017368	ZNF280B	YBX1	-0.97219	0.000244035	0.850543	0.0152775	4.79258	1.64648e-06	0.00826461	-/+
ENSBTAG00000008816	ENSBTAG00000050523	TRIM2	POU3F3	-0.916248	0.00372541	0.949206	0.00108657	4.79253	1.64688e-06	0.00826532	-/+
ENSBTAG00000001050	ENSBTAG00000020355	LDLRAP1	KLF4	-0.818075	0.0245184	0.977489	0.000144268	4.79244	1.64767e-06	0.00826679	-/+
ENSBTAG00000019355	ENSBTAG00000051435	KCNK10	ZFP30	-0.839225	0.0182193	0.974262	0.000201309	4.79212	1.65024e-06	0.00827459	-/+
ENSBTAG00000021046	ENSBTAG00000044181	ELAVL4	GRM1	-0.92181	0.00314701	0.945465	0.00129519	4.79156	1.65489e-06	0.00828493	-/+
ENSBTAG00000018084	ENSBTAG00000021916	CASTOR1	MYL4	-0.699601	0.0801635	0.987176	3.55232e-05	4.7915	1.65543e-06	0.00828595	0/+
ENSBTAG00000000516	ENSBTAG00000002112	OTOR	INSIG2	0.974956	0.000188096	-0.834843	0.0194379	-4.79098	1.65971e-06	0.00829215	+/-
ENSBTAG00000014643	ENSBTAG00000021099	EEF1D	CLVS2	0.947259	0.00119246	-0.919085	0.00342322	-4.79064	1.66249e-06	0.00829651	+/-
ENSBTAG00000006253	ENSBTAG00000053362	FLNC	ENSBTAG00000053362	0.858375	0.0134132	-0.970463	0.000283442	-4.7904	1.66447e-06	0.00829936	+/-
ENSBTAG00000010144	ENSBTAG00000010251	MTERF2	GABRG2	-0.890604	0.00716167	0.961267	0.000555368	4.79018	1.6663e-06	0.00830105	-/+
ENSBTAG00000015642	ENSBTAG00000017371	SDF4	RELL2	0.849155	0.0156226	-0.972308	0.000241468	-4.78856	1.67978e-06	0.00832875	+/-
ENSBTAG00000014554	ENSBTAG00000045981	SNAI1	DIRAS1	0.896233	0.00629538	-0.958939	0.000641802	-4.78752	1.68851e-06	0.0083448	+/-
ENSBTAG00000008883	ENSBTAG00000008935	ZNF207	PFDN5	0.963574	0.000476922	-0.88339	0.00836775	-4.78658	1.69651e-06	0.00836094	+/-
ENSBTAG00000004934	ENSBTAG00000045526	NEMF	INSM1	-0.98677	3.83978e-05	0.705714	0.0764255	4.78636	1.69837e-06	0.0083638	-/0
ENSBTAG00000006744	ENSBTAG00000021046	TMEM131	ELAVL4	-0.909296	0.00452987	0.952752	0.000908508	4.78603	1.70111e-06	0.00837008	-/+
ENSBTAG00000009214	ENSBTAG00000017423	ETS2	TMEM214	-0.794452	0.0328216	0.980114	0.000105963	4.78548	1.70578e-06	0.00837934	-/+
ENSBTAG00000007736	ENSBTAG00000008840	ENSBTAG00000007736	HM13	-0.875459	0.00982041	0.965917	0.000404411	4.78491	1.71063e-06	0.00839128	-/+
ENSBTAG00000004976	ENSBTAG00000018635	CDCA7L	ATP1A3	-0.84398	0.0169475	-0.999805	1.01725e-09	-4.78488	1.71086e-06	0.00839128	-/-
ENSBTAG00000014105	ENSBTAG00000050523	SRPRA	POU3F3	0.937057	0.00184513	-0.931524	0.00227078	-4.78448	1.71432e-06	0.00839719	+/-
ENSBTAG00000014619	ENSBTAG00000020578	WASF3	PRDM6	0.834152	0.0196341	-0.974799	0.000191033	-4.7833	1.72441e-06	0.0084153	+/-
ENSBTAG00000008414	ENSBTAG00000008883	ZFR	ZNF207	-0.796369	0.0320969	0.979833	0.000109734	4.78283	1.72844e-06	0.00842593	-/+
ENSBTAG00000009020	ENSBTAG00000009214	CRIM1	ETS2	0.945271	0.00130663	-0.921139	0.00321374	-4.78269	1.72966e-06	0.00842738	+/-
ENSBTAG00000008883	ENSBTAG00000023274	ZNF207	ENSBTAG00000023274	0.966266	0.000394224	-0.87386	0.0101296	-4.78268	1.72973e-06	0.00842738	+/-
ENSBTAG00000002648	ENSBTAG00000021046	RPS18	ELAVL4	0.948336	0.00113319	-0.916507	0.00369717	-4.78249	1.73137e-06	0.00842971	+/-
ENSBTAG00000017209	ENSBTAG00000032007	GLRA2	LRP11	-0.890469	0.00718326	0.960867	0.000569713	4.78184	1.73698e-06	0.0084409	-/+
ENSBTAG00000010769	ENSBTAG00000016838	GPR12	SRPK1	-0.987671	3.22017e-05	0.685523	0.0891349	4.78125	1.74213e-06	0.00845096	-/0
ENSBTAG00000008062	ENSBTAG00000017371	DMRT2	RELL2	0.953165	0.000888987	-0.9077	0.00472761	-4.77946	1.75763e-06	0.00847299	+/-
ENSBTAG00000003447	ENSBTAG00000010769	ENSBTAG00000003447	GPR12	-0.956371	0.000745854	0.901035	0.00560705	4.779	1.76171e-06	0.0084822	-/+
ENSBTAG00000003264	ENSBTAG00000013991	NR1H2	NR2E1	0.788469	0.0351407	-0.980552	0.000100248	-4.77874	1.76398e-06	0.00848678	+/-
ENSBTAG00000001668	ENSBTAG00000054195	WNT7A	GPX1	0.971507	0.000259207	-0.85106	0.0151502	-4.77782	1.77205e-06	0.00850164	+/-
ENSBTAG00000008611	ENSBTAG00000017679	IGFBP4	PAK5	0.782298	0.0376256	-0.981138	9.29037e-05	-4.77778	1.77242e-06	0.00850164	+/-
ENSBTAG00000013337	ENSBTAG00000017679	DHDH	PAK5	0.968038	0.00034479	-0.866314	0.0116636	-4.77755	1.77441e-06	0.00850556	+/-
ENSBTAG00000012792	ENSBTAG00000021046	SRSF9	ELAVL4	0.961509	0.000546794	-0.888066	0.00757368	-4.77754	1.77456e-06	0.00850566	+/-
ENSBTAG00000004805	ENSBTAG00000019355	ITFG1	KCNK10	-0.93506	0.00199275	0.93298	0.00215371	4.7774	1.77576e-06	0.00850953	-/+
ENSBTAG00000012929	ENSBTAG00000017679	CEP85L	PAK5	-0.936151	0.00191123	0.931791	0.00224903	4.77691	1.78006e-06	0.00851642	-/+
ENSBTAG00000006924	ENSBTAG00000013253	NXPH1	THAP4	0.969771	0.000300212	-0.858942	0.0132835	-4.77684	1.78067e-06	0.0085187	+/-
ENSBTAG00000010769	ENSBTAG00000018883	GPR12	DCTN3	0.99581	2.17828e-06	-0.623336	0.134763	-4.77593	1.78875e-06	0.00853799	+/0
ENSBTAG00000005195	ENSBTAG00000047219	ZNF200	ZNF793	-0.9722	0.000243812	0.846795	0.0162192	4.7739	1.80696e-06	0.00857351	-/+
ENSBTAG00000018898	ENSBTAG00000054058	ARID4A	RNF182	-0.942732	0.0014614	0.923629	0.00297009	4.77331	1.8122e-06	0.00857699	-/+
ENSBTAG00000014312	ENSBTAG00000019355	ATL1	KCNK10	-0.851655	0.0150043	0.971204	0.000266103	4.7733	1.81233e-06	0.00857699	-/+
ENSBTAG00000004383	ENSBTAG00000017209	FNBP1L	GLRA2	-0.707115	0.0755818	0.986447	4.07709e-05	4.77319	1.81334e-06	0.00857699	0/+
ENSBTAG00000006187	ENSBTAG00000018130	MFAP4	MAP2	0.549016	0.201827	-0.991991	1.09783e-05	-4.77316	1.8136e-06	0.00857699	0/-
ENSBTAG00000026657	ENSBTAG00000038347	IFT27	SLC17A6	0.843356	0.0171115	-0.972821	0.000230503	-4.77308	1.81434e-06	0.00857961	+/-
ENSBTAG00000002060	ENSBTAG00000021046	RPL19	ELAVL4	0.94463	0.00134473	-0.920952	0.00323248	-4.77248	1.81967e-06	0.00858687	+/-
ENSBTAG00000000843	ENSBTAG00000010251	NDRG2	GABRG2	-0.211488	0.648941	-0.998475	1.74376e-07	-4.7719	1.82493e-06	0.0085981	0/-
ENSBTAG00000017411	ENSBTAG00000020355	AK5	KLF4	0.699575	0.0801794	-0.986811	3.80992e-05	-4.77144	1.82915e-06	0.00860506	0/-
ENSBTAG00000020578	ENSBTAG00000030286	PRDM6	GABRA1	0.788008	0.0353232	-0.980391	0.000102328	-4.77113	1.83199e-06	0.00860889	+/-
ENSBTAG00000006579	ENSBTAG00000021801	P4HA3	INPP5F	0.852434	0.0148148	-0.970951	0.000271939	-4.77105	1.83268e-06	0.00860934	+/-
ENSBTAG00000006579	ENSBTAG00000021062	P4HA3	SMARCD2	-0.621141	0.136551	0.994896	3.56529e-06	4.77087	1.83434e-06	0.00861336	0/+
ENSBTAG00000017679	ENSBTAG00000019903	PAK5	RAMP2	0.8031	0.0296246	-0.978718	0.000125467	-4.77078	1.83518e-06	0.00861484	+/-
ENSBTAG00000006017	ENSBTAG00000013314	NFKB2	PBX3	0.676846	0.0949152	-0.987878	3.08717e-05	-4.77039	1.83874e-06	0.00862225	0/-
ENSBTAG00000004861	ENSBTAG00000017679	EIF3F	PAK5	0.944677	0.00134194	-0.920655	0.00326243	-4.77033	1.83922e-06	0.0086239	+/-
ENSBTAG00000014648	ENSBTAG00000021046	RPN2	ELAVL4	0.958782	0.000647907	-0.894152	0.00660811	-4.76995	1.84272e-06	0.00862859	+/-
ENSBTAG00000002192	ENSBTAG00000018331	VXN	CLEC3B	0.581455	0.170915	-0.991145	1.41055e-05	-4.76927	1.8489e-06	0.00864138	0/-
ENSBTAG00000004799	ENSBTAG00000038347	DENND2A	SLC17A6	0.77409	0.0410772	-0.98168	8.63953e-05	-4.76916	1.84992e-06	0.00864492	+/-
ENSBTAG00000009214	ENSBTAG00000011516	ETS2	LRP12	0.930825	0.00232831	-0.936358	0.00189604	-4.76898	1.85166e-06	0.0086491	+/-
ENSBTAG00000017815	ENSBTAG00000021046	STX8	ELAVL4	0.90921	0.00454039	-0.95166	0.000961338	-4.76878	1.85344e-06	0.00865019	+/-
ENSBTAG00000002297	ENSBTAG00000021046	CACNB4	ELAVL4	-0.753867	0.0503008	0.983345	6.81433e-05	4.7684	1.85693e-06	0.00865919	0/+
ENSBTAG00000003447	ENSBTAG00000007943	ENSBTAG00000003447	AZIN1	-0.845586	0.0165297	0.9722	0.000243827	4.76786	1.86195e-06	0.00867278	-/+
ENSBTAG00000019355	ENSBTAG00000044012	KCNK10	TMEM196	-0.777158	0.0397676	0.981364	9.01518e-05	4.76785	1.86199e-06	0.00867278	-/+
ENSBTAG00000005627	ENSBTAG00000009214	PAFAH1B2	ETS2	0.509955	0.242303	-0.992755	8.54902e-06	-4.76749	1.86535e-06	0.00868099	0/-
ENSBTAG00000017209	ENSBTAG00000019275	GLRA2	INIP	-0.839779	0.0180683	0.973249	0.000221587	4.76712	1.86882e-06	0.00868425	-/+
ENSBTAG00000010251	ENSBTAG00000015950	GABRG2	ISOC2	0.822638	0.0230697	-0.97602	0.000168845	-4.76693	1.87057e-06	0.00868425	+/-
ENSBTAG00000001192	ENSBTAG00000003447	STX12	ENSBTAG00000003447	-0.922596	0.00306979	0.943	0.00144458	4.76685	1.8713e-06	0.00868456	-/+
ENSBTAG00000002192	ENSBTAG00000007270	VXN	GTF2H3	-0.988244	2.86019e-05	0.666635	0.101962	4.76585	1.88055e-06	0.00869598	-/0
ENSBTAG00000019355	ENSBTAG00000022109	KCNK10	SCOC	-0.915787	0.0037759	0.947592	0.00117391	4.76578	1.88123e-06	0.00869667	-/+
ENSBTAG00000011622	ENSBTAG00000053362	C24H18orf21	ENSBTAG00000053362	0.946802	0.00121814	-0.916955	0.00364867	-4.76522	1.88646e-06	0.00870299	+/-
ENSBTAG00000007736	ENSBTAG00000019946	ENSBTAG00000007736	USP44	0.76815	0.0436801	-0.982095	8.16067e-05	-4.76478	1.89062e-06	0.00870508	+/-
ENSBTAG00000016717	ENSBTAG00000021046	CEP68	ELAVL4	-0.853148	0.0146421	0.970521	0.000282061	4.76419	1.8961e-06	0.00871423	-/+
ENSBTAG00000016783	ENSBTAG00000021588	PGLS	SCG2	0.970139	0.000291227	-0.85487	0.0142304	-4.76395	1.89836e-06	0.00871871	+/-
ENSBTAG00000017040	ENSBTAG00000045981	LY6E	DIRAS1	0.791285	0.0340384	-0.979824	0.00010986	-4.76306	1.90682e-06	0.00873122	+/-
ENSBTAG00000017131	ENSBTAG00000031432	AFP	LYRM4	-0.983506	6.65125e-05	0.750003	0.0521799	4.76276	1.90959e-06	0.00873432	-/0
ENSBTAG00000009035	ENSBTAG00000021588	CENPE	SCG2	-0.972355	0.000240444	0.843664	0.0170303	4.76241	1.91298e-06	0.00873988	-/+
ENSBTAG00000011534	ENSBTAG00000021046	RAMP1	ELAVL4	0.81599	0.025197	-0.976805	0.000155422	-4.76215	1.91537e-06	0.00874376	+/-
ENSBTAG00000002192	ENSBTAG00000050858	VXN	ENSBTAG00000050858	0.946623	0.00122833	-0.916869	0.00365798	-4.76201	1.91679e-06	0.00874826	+/-
ENSBTAG00000007031	ENSBTAG00000053362	OXSM	ENSBTAG00000053362	0.987418	3.38774e-05	-0.683708	0.0903279	-4.76194	1.91743e-06	0.00874826	+/0
ENSBTAG00000010071	ENSBTAG00000017209	FBXO3	GLRA2	-0.940179	0.00162749	0.925682	0.00277763	4.76156	1.92098e-06	0.00875052	-/+
ENSBTAG00000008883	ENSBTAG00000019107	ZNF207	GAS7	-0.969245	0.000313372	0.858404	0.0134064	4.76155	1.92116e-06	0.00875052	-/+
ENSBTAG00000014105	ENSBTAG00000024507	SRPRA	KCNJ9	0.514263	0.237669	-0.992603	9.00289e-06	-4.76104	1.92597e-06	0.00875809	0/-
ENSBTAG00000001755	ENSBTAG00000025385	NEUROD1	ENSBTAG00000025385	0.981977	8.29513e-05	-0.768293	0.0436165	-4.76059	1.93029e-06	0.00876484	+/-
ENSBTAG00000039556	ENSBTAG00000045526	WIPI1	INSM1	0.942467	0.00147815	-0.92264	0.00306557	-4.76048	1.93129e-06	0.00876484	+/-
ENSBTAG00000030503	ENSBTAG00000038347	H2AFJ	SLC17A6	0.705021	0.076844	-0.98631	4.18073e-05	-4.76011	1.93485e-06	0.00877204	0/-
ENSBTAG00000008635	ENSBTAG00000021099	SULT1A1	CLVS2	0.915501	0.00380746	-0.947325	0.00118877	-4.75958	1.93995e-06	0.00878073	+/-
ENSBTAG00000014649	ENSBTAG00000017679	CPT2	PAK5	0.915511	0.00380639	-0.947303	0.00118999	-4.75936	1.94203e-06	0.00878203	+/-
ENSBTAG00000019355	ENSBTAG00000031747	KCNK10	HMGN4	-0.97065	0.000279004	0.851601	0.0150176	4.75934	1.94223e-06	0.00878203	-/+
ENSBTAG00000009658	ENSBTAG00000015184	PLEK	SYDE1	-0.83921	0.0182235	0.97305	0.000225714	4.75907	1.94491e-06	0.00878208	-/+
ENSBTAG00000008883	ENSBTAG00000008916	ZNF207	CYFIP2	-0.883328	0.00837866	0.962175	0.000523643	4.75902	1.94534e-06	0.00878242	-/+
ENSBTAG00000003503	ENSBTAG00000017209	C18H16orf87	GLRA2	-0.95808	0.000675585	0.894288	0.0065874	4.75872	1.94828e-06	0.00878696	-/+
ENSBTAG00000009214	ENSBTAG00000018823	ETS2	GRN	-0.625577	0.13295	0.989659	2.07729e-05	4.75727	1.96232e-06	0.00880675	0/+
ENSBTAG00000001019	ENSBTAG00000002192	GDF10	VXN	0.858108	0.0134745	-0.969112	0.000316751	-4.75685	1.96635e-06	0.00881463	+/-
ENSBTAG00000004436	ENSBTAG00000017209	PPT2	GLRA2	0.895433	0.00641462	-0.957468	0.000700288	-4.75637	1.97106e-06	0.00882469	+/-
ENSBTAG00000001755	ENSBTAG00000052916	NEUROD1	ENSBTAG00000052916	-0.887707	0.00763304	0.960474	0.000583972	4.756	1.97468e-06	0.00883442	-/+
ENSBTAG00000000536	ENSBTAG00000005039	ZNF395	ARAF	-0.812377	0.0263974	0.977063	0.000151156	4.755	1.98445e-06	0.00885075	-/+
ENSBTAG00000008091	ENSBTAG00000018244	SELENBP1	VSTM2B	0.600869	0.153623	-0.99039	1.73012e-05	-4.75334	2.00079e-06	0.00887625	0/-
ENSBTAG00000008852	ENSBTAG00000030539	SIGLEC10	KRT222	0.950807	0.00100386	-0.908809	0.00458971	-4.75283	2.00588e-06	0.00887979	+/-
ENSBTAG00000009269	ENSBTAG00000014027	GRIK3	TRIM36	-0.741001	0.0567047	0.983928	6.23573e-05	4.75256	2.00854e-06	0.008881	0/+
ENSBTAG00000014823	ENSBTAG00000050523	TXNDC11	POU3F3	0.958173	0.000671888	-0.893163	0.0067599	-4.75241	2.01008e-06	0.00888216	+/-
ENSBTAG00000013689	ENSBTAG00000017371	MCTP2	RELL2	0.894354	0.0065774	-0.957684	0.000691521	-4.75238	2.01033e-06	0.00888216	+/-
ENSBTAG00000006187	ENSBTAG00000015131	MFAP4	SLC29A1	-0.613036	0.143255	0.991375	1.3207e-05	4.75236	2.01059e-06	0.00888216	0/+
ENSBTAG00000004215	ENSBTAG00000046917	RARRES2	GPR22	0.81669	0.0249677	-0.976387	0.000162488	-4.75234	2.01079e-06	0.00888216	+/-
ENSBTAG00000021099	ENSBTAG00000038112	CLVS2	ENSBTAG00000038112	0.964854	0.000436445	-0.873718	0.0101572	-4.75234	2.0108e-06	0.00888216	+/-
ENSBTAG00000019210	ENSBTAG00000043978	ADCY2	CLVS1	0.95143	0.000972724	-0.907552	0.00474617	-4.75192	2.01493e-06	0.00888958	+/-
ENSBTAG00000003331	ENSBTAG00000031242	NEUROG1	CDCA4	0.990131	1.84867e-05	-0.612324	0.143852	-4.75074	2.0267e-06	0.00891022	+/0
ENSBTAG00000002192	ENSBTAG00000012674	VXN	CNKSR3	0.147524	0.752271	-0.996752	1.15268e-06	-4.75068	2.0273e-06	0.00891201	0/-
ENSBTAG00000020747	ENSBTAG00000021588	ASS1	SCG2	0.988404	2.76387e-05	-0.656556	0.109176	-4.75027	2.03141e-06	0.00891834	+/0
ENSBTAG00000003447	ENSBTAG00000030749	ENSBTAG00000003447	DNAJC6	-0.610639	0.145269	0.994651	4.00806e-06	4.74694	2.06519e-06	0.00897006	0/+
ENSBTAG00000002192	ENSBTAG00000037640	VXN	PID1	0.971777	0.000253146	-0.84353	0.0170655	-4.74689	2.06565e-06	0.00897008	+/-
ENSBTAG00000006256	ENSBTAG00000023847	PTPRO	IKZF5	-0.829394	0.0210157	0.974277	0.000201014	4.74679	2.06669e-06	0.00897033	-/+
ENSBTAG00000013510	ENSBTAG00000045981	TOR2A	DIRAS1	0.447895	0.313545	-0.993646	6.16053e-06	-4.74662	2.0684e-06	0.0089728	0/-
ENSBTAG00000003832	ENSBTAG00000010251	MFAP2	GABRG2	0.355981	0.433219	-0.994891	3.57315e-06	-4.74606	2.07417e-06	0.00898623	0/-
ENSBTAG00000015388	ENSBTAG00000038347	RPL18	SLC17A6	0.430521	0.334931	-0.993908	5.54626e-06	-4.74602	2.07458e-06	0.00898623	0/-
ENSBTAG00000014123	ENSBTAG00000054662	ZNF507	FBXL17	-0.964017	0.000462685	0.875469	0.0098184	4.74592	2.07557e-06	0.00898623	-/+
ENSBTAG00000013612	ENSBTAG00000017209	MBLAC2	GLRA2	-0.909971	0.00444767	0.949634	0.00106409	4.74525	2.08252e-06	0.00899226	-/+
ENSBTAG00000020282	ENSBTAG00000020355	DCTD	KLF4	-0.676108	0.095415	0.987473	3.35067e-05	4.74509	2.08413e-06	0.00899226	0/+
ENSBTAG00000021046	ENSBTAG00000021961	ELAVL4	SPR	0.926761	0.0026795	-0.93788	0.00178615	-4.7448	2.08717e-06	0.00899625	+/-
ENSBTAG00000001911	ENSBTAG00000010769	ENSBTAG00000001911	GPR12	-0.953205	0.000887129	0.903172	0.00531556	4.74453	2.08988e-06	0.00899909	-/+
ENSBTAG00000003447	ENSBTAG00000017801	ENSBTAG00000003447	ATP6AP2	-0.969596	0.00030457	0.853544	0.0145469	4.74407	2.09471e-06	0.00900976	-/+
ENSBTAG00000016680	ENSBTAG00000021046	PPID	ELAVL4	0.949912	0.00104961	-0.90932	0.0045269	-4.74393	2.09612e-06	0.00901254	+/-
ENSBTAG00000009214	ENSBTAG00000019345	ETS2	RFK	0.930642	0.00234352	-0.934298	0.00205085	-4.74377	2.09779e-06	0.00901712	+/-
ENSBTAG00000005456	ENSBTAG00000006673	TTK	TMEM179	-0.995356	2.81598e-06	0.312083	0.49561	4.74375	2.09794e-06	0.00901712	-/0
ENSBTAG00000026772	ENSBTAG00000031583	ZNF142	NUPR2	-0.995365	2.80183e-06	0.311087	0.497062	4.74362	2.0993e-06	0.00901911	-/0
ENSBTAG00000009214	ENSBTAG00000040061	ETS2	ZBTB38	0.976848	0.000154702	-0.811204	0.0267938	-4.74347	2.10088e-06	0.00901911	+/-
ENSBTAG00000001050	ENSBTAG00000006579	LDLRAP1	P4HA3	-0.882503	0.00852351	0.961606	0.00054339	4.74297	2.10606e-06	0.00902857	-/+
ENSBTAG00000008883	ENSBTAG00000017540	ZNF207	FAM13C	-0.905092	0.00506137	0.95212	0.000938885	4.74281	2.10776e-06	0.00903067	-/+
ENSBTAG00000021046	ENSBTAG00000021199	ELAVL4	COA8	0.883934	0.008273	-0.961093	0.000561579	-4.74259	2.10998e-06	0.00903328	+/-
ENSBTAG00000013577	ENSBTAG00000020578	SLC1A5	PRDM6	-0.872889	0.0103199	0.964578	0.000444995	4.74177	2.11862e-06	0.00905124	-/+
ENSBTAG00000003625	ENSBTAG00000013505	VSTM2A	IQCA1	0.631139	0.128505	-0.989234	2.29672e-05	-4.74165	2.11987e-06	0.00905216	0/-
ENSBTAG00000001668	ENSBTAG00000011810	WNT7A	ANGPTL2	0.954471	0.000828897	-0.900055	0.00574377	-4.74083	2.12847e-06	0.00906311	+/-
ENSBTAG00000002922	ENSBTAG00000008883	GAB2	ZNF207	-0.70283	0.0781773	0.98604	4.38909e-05	4.74007	2.1364e-06	0.00907557	0/+
ENSBTAG00000003935	ENSBTAG00000021046	TMBIM1	ELAVL4	0.831401	0.0204265	-0.9737	0.00021243	-4.74001	2.13704e-06	0.00907596	+/-
ENSBTAG00000010769	ENSBTAG00000044097	GPR12	KLF7	-0.858065	0.0134842	0.968384	0.000335615	4.73989	2.13835e-06	0.00907738	-/+
ENSBTAG00000019906	ENSBTAG00000021046	VPS25	ELAVL4	0.889941	0.00726803	-0.95871	0.000650733	-4.73952	2.14223e-06	0.00908594	+/-
ENSBTAG00000001844	ENSBTAG00000007736	MOGS	ENSBTAG00000007736	-0.609791	0.145985	0.989921	1.9485e-05	4.7394	2.14353e-06	0.00908724	0/+
ENSBTAG00000012004	ENSBTAG00000024507	TGFB3	KCNJ9	0.684473	0.0898236	-0.986966	3.69954e-05	-4.73884	2.14945e-06	0.00909705	0/-
ENSBTAG00000007453	ENSBTAG00000038347	NELFE	SLC17A6	0.403374	0.369535	-0.994227	4.84925e-06	-4.73769	2.16166e-06	0.00911454	0/-
ENSBTAG00000004383	ENSBTAG00000050523	FNBP1L	POU3F3	-0.80382	0.0293664	0.977608	0.000142388	4.7373	2.16584e-06	0.00912001	-/+
ENSBTAG00000013227	ENSBTAG00000013577	SNAI2	SLC1A5	-0.918374	0.00349751	0.943654	0.00140403	4.73613	2.17835e-06	0.00914442	-/+
ENSBTAG00000017679	ENSBTAG00000039684	PAK5	CAVIN1	0.672937	0.0975815	-0.987459	3.36004e-05	-4.73606	2.17908e-06	0.00914513	0/-
ENSBTAG00000000128	ENSBTAG00000005714	FGF18	ACTC1	-0.648783	0.114915	0.988482	2.71784e-05	4.73591	2.18072e-06	0.00914905	0/+
ENSBTAG00000004438	ENSBTAG00000016227	XPNPEP1	ASCL1	0.95205	0.000942259	-0.904297	0.00516576	-4.73556	2.18447e-06	0.0091548	+/-
ENSBTAG00000004124	ENSBTAG00000006017	CPOX	NFKB2	0.573456	0.178305	-0.990932	1.49683e-05	-4.7354	2.18621e-06	0.00915854	0/-
ENSBTAG00000005863	ENSBTAG00000021046	ATF7	ELAVL4	-0.97321	0.000222397	0.83295	0.019978	4.73392	2.20223e-06	0.00917978	-/+
ENSBTAG00000002858	ENSBTAG00000003447	ACBD7	ENSBTAG00000003447	-0.956228	0.000751939	0.895165	0.00645474	4.7337	2.20467e-06	0.00918434	-/+
ENSBTAG00000007196	ENSBTAG00000014384	TAGLN	ZDHHC22	0.336463	0.460577	-0.995025	3.34483e-06	-4.73344	2.20746e-06	0.00919042	0/-
ENSBTAG00000018527	ENSBTAG00000045824	HDGFL3	SOX9	-0.926276	0.00272336	0.937247	0.00183137	4.73255	2.21717e-06	0.00920445	-/+
ENSBTAG00000007303	ENSBTAG00000009214	RAD21	ETS2	0.35136	0.439641	-0.994846	3.65206e-06	-4.73239	2.21893e-06	0.00920885	0/-
ENSBTAG00000009269	ENSBTAG00000017679	GRIK3	PAK5	-0.886626	0.00781329	0.959561	0.000617975	4.73235	2.21941e-06	0.00920965	-/+
ENSBTAG00000003598	ENSBTAG00000021046	P3H3	ELAVL4	0.757446	0.0485934	-0.982177	8.06717e-05	-4.73187	2.22458e-06	0.00921698	+/-
ENSBTAG00000014831	ENSBTAG00000046917	PPP1R3C	GPR22	0.845762	0.0164844	-0.970734	0.000277031	-4.73187	2.2246e-06	0.00921698	+/-
ENSBTAG00000002192	ENSBTAG00000031252	VXN	CD82	0.916436	0.00370496	-0.944611	0.00134586	-4.73128	2.23107e-06	0.00922514	+/-
ENSBTAG00000010106	ENSBTAG00000017679	CCND3	PAK5	0.767704	0.0438788	-0.981273	9.12495e-05	-4.73123	2.23159e-06	0.00922514	+/-
ENSBTAG00000006159	ENSBTAG00000021099	KCNJ3	CLVS2	-0.68345	0.0904979	0.98686	3.77482e-05	4.73037	2.24111e-06	0.00924171	0/+
ENSBTAG00000008883	ENSBTAG00000009908	ZNF207	RPS3A	0.985652	4.69971e-05	-0.706256	0.0760984	-4.73016	2.24345e-06	0.00924256	+/0
ENSBTAG00000010251	ENSBTAG00000015584	GABRG2	BMI1	-0.885791	0.00795436	0.959724	0.000611832	4.72975	2.24798e-06	0.00924835	-/+
ENSBTAG00000012708	ENSBTAG00000020355	SERPINI1	KLF4	0.886444	0.00784399	-0.959463	0.000621715	-4.72938	2.25205e-06	0.00925226	+/-
ENSBTAG00000014123	ENSBTAG00000019107	ZNF507	GAS7	-0.949638	0.0010639	0.907992	0.004691	4.72919	2.25414e-06	0.0092562	-/+
ENSBTAG00000009214	ENSBTAG00000020384	ETS2	WDR47	0.83577	0.0191762	-0.972528	0.000236724	-4.72904	2.25584e-06	0.00925796	+/-
ENSBTAG00000021046	ENSBTAG00000038842	ELAVL4	NEDD8	0.935219	0.00198079	-0.928206	0.0025513	-4.72878	2.25875e-06	0.00926	+/-
ENSBTAG00000015438	ENSBTAG00000019355	RRBP1	KCNK10	0.85757	0.0135984	-0.968004	0.000345697	-4.72867	2.25994e-06	0.0092613	+/-
ENSBTAG00000009587	ENSBTAG00000021046	NRG3	ELAVL4	-0.905852	0.0049627	0.950715	0.00100851	4.72782	2.26945e-06	0.00928057	-/+
ENSBTAG00000010769	ENSBTAG00000017734	GPR12	ENSBTAG00000017734	-0.979969	0.000107903	0.780352	0.0384288	4.72779	2.26982e-06	0.0092811	-/+
ENSBTAG00000010769	ENSBTAG00000021661	GPR12	APAF1	-0.981171	9.25014e-05	0.767836	0.0438201	4.72778	2.26986e-06	0.0092811	-/+
ENSBTAG00000030587	ENSBTAG00000045526	LASP1	INSM1	0.974253	0.000201487	-0.825206	0.0222763	-4.72734	2.27476e-06	0.00928719	+/-
ENSBTAG00000014605	ENSBTAG00000046922	ETV6	TWIST1	-0.813834	0.0259094	0.975945	0.00017015	4.72703	2.27823e-06	0.00929205	-/+
ENSBTAG00000007736	ENSBTAG00000052902	ENSBTAG00000007736	ENSBTAG00000052902	0.874863	0.00993492	-0.963201	0.000489142	-4.72612	2.28855e-06	0.00930453	+/-
ENSBTAG00000010769	ENSBTAG00000040308	GPR12	RPS13	0.972699	0.000233098	-0.834088	0.0196524	-4.72564	2.29394e-06	0.00930958	+/-
ENSBTAG00000050523	ENSBTAG00000054635	POU3F3	ENSBTAG00000054635	-0.743202	0.0555794	0.983145	7.02023e-05	4.72558	2.29464e-06	0.00930958	0/+
ENSBTAG00000004077	ENSBTAG00000044097	YWHAG	KLF7	-0.816072	0.0251699	0.975568	0.000176873	4.7253	2.29772e-06	0.00931281	-/+
ENSBTAG00000000807	ENSBTAG00000010769	TMED3	GPR12	0.979497	0.000114348	-0.784227	0.0368388	-4.72526	2.29822e-06	0.00931429	+/-
ENSBTAG00000046922	ENSBTAG00000048903	TWIST1	PRNP	0.940195	0.00162647	-0.921891	0.00313896	-4.72518	2.29915e-06	0.00931632	+/-
ENSBTAG00000021046	ENSBTAG00000053714	ELAVL4	ENSBTAG00000053714	0.855595	0.014059	-0.968311	0.000337522	-4.72511	2.29992e-06	0.00931654	+/-
ENSBTAG00000018727	ENSBTAG00000051439	GOLIM4	ENSBTAG00000051439	0.563512	0.187704	-0.991054	1.44701e-05	-4.72426	2.30954e-06	0.00932731	0/-
ENSBTAG00000008883	ENSBTAG00000054588	ZNF207	ENSBTAG00000054588	0.931908	0.00223954	-0.931212	0.00229633	-4.72368	2.31618e-06	0.00933606	+/-
ENSBTAG00000005426	ENSBTAG00000010769	PSMC1	GPR12	0.964638	0.000443114	-0.869571	0.0109862	-4.72352	2.31797e-06	0.00933767	+/-
ENSBTAG00000044097	ENSBTAG00000050066	KLF7	C15H11orf87	-0.753507	0.0504741	0.982284	7.94714e-05	4.72319	2.32175e-06	0.00934192	0/+
ENSBTAG00000007736	ENSBTAG00000021771	ENSBTAG00000007736	PTTG1IP	-0.907539	0.0047478	0.949378	0.00107754	4.72181	2.33752e-06	0.00936205	-/+
ENSBTAG00000016717	ENSBTAG00000038347	CEP68	SLC17A6	-0.610618	0.145286	0.989631	2.09122e-05	4.72112	2.34546e-06	0.00937143	0/+
ENSBTAG00000050392	ENSBTAG00000050523	FAM171B	POU3F3	-0.907829	0.00471146	0.94915	0.00108955	4.72089	2.3482e-06	0.00937223	-/+
ENSBTAG00000000428	ENSBTAG00000001668	BAK1	WNT7A	0.109088	0.815906	-0.996864	1.05587e-06	-4.72028	2.35521e-06	0.00938059	0/-
ENSBTAG00000021046	ENSBTAG00000048707	ELAVL4	ENSBTAG00000048707	-0.953527	0.000872103	0.899243	0.00585849	4.71995	2.35908e-06	0.00938829	-/+
ENSBTAG00000002192	ENSBTAG00000026896	VXN	FOXF2	0.58691	0.165963	-0.99035	1.74787e-05	-4.71994	2.35916e-06	0.00938829	0/-
ENSBTAG00000003604	ENSBTAG00000047595	ADAMTSL4	FSTL5	0.868039	0.0113019	-0.964894	0.000435199	-4.71991	2.35947e-06	0.0093884	+/-
ENSBTAG00000008883	ENSBTAG00000020733	ZNF207	RPS15A	0.97933	0.000116671	-0.784205	0.0368479	-4.7194	2.36538e-06	0.00939701	+/-
ENSBTAG00000004280	ENSBTAG00000014412	SRPX	ELAVL3	0.414493	0.35519	-0.993907	5.54699e-06	-4.71839	2.37719e-06	0.00941136	0/-
ENSBTAG00000003447	ENSBTAG00000017677	ENSBTAG00000003447	SCG3	-0.931841	0.00224501	0.930736	0.00233573	4.71789	2.38299e-06	0.00941826	-/+
ENSBTAG00000007736	ENSBTAG00000013623	ENSBTAG00000007736	TIMM13	-0.876791	0.00956697	0.962142	0.000524799	4.71738	2.38906e-06	0.00942806	-/+
ENSBTAG00000002648	ENSBTAG00000021099	RPS18	CLVS2	0.973557	0.000215308	-0.82715	0.0216862	-4.71688	2.39487e-06	0.00943864	+/-
ENSBTAG00000002562	ENSBTAG00000038347	PRAF2	SLC17A6	0.489289	0.265106	-0.992634	8.90989e-06	-4.71678	2.39604e-06	0.00944077	0/-
ENSBTAG00000003100	ENSBTAG00000009214	SMTN	ETS2	-0.976914	0.000153622	0.804073	0.0292761	4.71648	2.3996e-06	0.00944626	-/+
ENSBTAG00000008737	ENSBTAG00000009214	DR1	ETS2	0.830504	0.0206886	-0.972959	0.000227602	-4.71603	2.40495e-06	0.00945366	+/-
ENSBTAG00000021301	ENSBTAG00000046917	ACSF2	GPR22	0.326643	0.474577	-0.995006	3.37527e-06	-4.71527	2.41395e-06	0.0094699	0/-
ENSBTAG00000015989	ENSBTAG00000021099	RPS5	CLVS2	0.959934	0.000603953	-0.882975	0.00844047	-4.71524	2.41421e-06	0.0094699	+/-
ENSBTAG00000019105	ENSBTAG00000047219	NPLOC4	ZNF793	0.333256	0.465133	-0.994931	3.50443e-06	-4.7151	2.41592e-06	0.0094729	0/-
ENSBTAG00000010867	ENSBTAG00000040598	LONP2	RTP5	0.327679	0.473093	-0.994994	3.39683e-06	-4.7151	2.41594e-06	0.0094729	0/-
ENSBTAG00000010196	ENSBTAG00000010251	NUP43	GABRG2	-0.915928	0.00376043	0.943707	0.00140076	4.71504	2.41668e-06	0.00947456	-/+
ENSBTAG00000002703	ENSBTAG00000003447	ATP6V1A	ENSBTAG00000003447	-0.880434	0.00889346	0.960807	0.000571877	4.71499	2.41727e-06	0.00947456	-/+
ENSBTAG00000009214	ENSBTAG00000014027	ETS2	TRIM36	0.957109	0.000715036	-0.890371	0.00719904	-4.71497	2.41746e-06	0.00947456	+/-
ENSBTAG00000011805	ENSBTAG00000017679	PLIN3	PAK5	0.878097	0.00932236	-0.961555	0.000545208	-4.71431	2.42534e-06	0.00948395	+/-
ENSBTAG00000025434	ENSBTAG00000049102	ZFP36L1	ENSBTAG00000049102	0.92564	0.00278153	-0.936195	0.00190804	-4.71409	2.42791e-06	0.00948895	+/-
ENSBTAG00000020578	ENSBTAG00000032844	PRDM6	GPR85	0.768201	0.0436574	-0.980765	9.75461e-05	-4.71381	2.43123e-06	0.00949457	+/-
ENSBTAG00000021046	ENSBTAG00000046394	ELAVL4	RPL23A	0.946969	0.00120873	-0.910522	0.00438131	-4.71236	2.44861e-06	0.00951931	+/-
ENSBTAG00000017391	ENSBTAG00000021588	HS3ST2	SCG2	0.988307	2.82216e-05	-0.643475	0.118921	-4.71228	2.44955e-06	0.00952128	+/0
ENSBTAG00000016430	ENSBTAG00000017209	METTL8	GLRA2	-0.976274	0.000164434	0.807619	0.0280262	4.71122	2.46239e-06	0.00953345	-/+
ENSBTAG00000013577	ENSBTAG00000020355	SLC1A5	KLF4	-0.935664	0.00194741	0.92593	0.00275492	4.71091	2.46614e-06	0.00954063	-/+
ENSBTAG00000003447	ENSBTAG00000019345	ENSBTAG00000003447	RFK	-0.822816	0.0230143	0.974036	0.000205735	4.7108	2.46746e-06	0.00954063	-/+
ENSBTAG00000021187	ENSBTAG00000052255	ID2	TVP23A	0.822016	0.0232641	-0.974154	0.000203413	-4.71058	2.47015e-06	0.00954515	+/-
ENSBTAG00000021046	ENSBTAG00000027924	ELAVL4	SNX18	0.967337	0.000363877	-0.856854	0.0137644	-4.71001	2.477e-06	0.009558	+/-
ENSBTAG00000018628	ENSBTAG00000021046	RPL29	ELAVL4	0.900599	0.0056677	-0.952217	0.000934153	-4.70991	2.47825e-06	0.00956004	+/-
ENSBTAG00000001755	ENSBTAG00000025434	NEUROD1	ZFP36L1	0.985616	4.72931e-05	-0.699553	0.0801934	-4.70963	2.48171e-06	0.00956446	+/0
ENSBTAG00000005257	ENSBTAG00000017209	PEX13	GLRA2	-0.8609	0.0128415	0.966308	0.000392996	4.70953	2.48293e-06	0.0095653	-/+
ENSBTAG00000001762	ENSBTAG00000009214	RFXANK	ETS2	-0.827062	0.0217125	0.973292	0.000220705	4.70935	2.48504e-06	0.00956702	-/+
ENSBTAG00000008350	ENSBTAG00000020598	KLHL21	PPP2R2C	0.899051	0.00588584	-0.952893	0.000901818	-4.70872	2.49274e-06	0.00957713	+/-
ENSBTAG00000017209	ENSBTAG00000019704	GLRA2	HLTF	-0.7684	0.0435688	0.980606	9.95623e-05	4.70863	2.49384e-06	0.00957857	-/+
ENSBTAG00000004805	ENSBTAG00000017209	ITFG1	GLRA2	-0.937153	0.00183815	0.923897	0.0029445	4.70813	2.49999e-06	0.00958897	-/+
ENSBTAG00000038347	ENSBTAG00000052272	SLC17A6	COX8A	0.322323	0.480784	-0.995004	3.37995e-06	-4.70804	2.50106e-06	0.00959196	0/-
ENSBTAG00000010769	ENSBTAG00000013343	GPR12	FTL	0.951258	0.000981241	-0.902206	0.00544617	-4.70763	2.5061e-06	0.00960001	+/-
ENSBTAG00000009109	ENSBTAG00000010769	CASD1	GPR12	-0.975196	0.000183646	0.814416	0.0257159	4.7075	2.50772e-06	0.00960173	-/+
ENSBTAG00000024507	ENSBTAG00000043560	KCNJ9	COX3	0.716048	0.0703218	-0.984581	5.62312e-05	-4.7069	2.51516e-06	0.00961445	0/-
ENSBTAG00000008705	ENSBTAG00000010251	CABLES1	GABRG2	0.793483	0.0331911	-0.977915	0.000137568	-4.70682	2.51607e-06	0.00961451	+/-
ENSBTAG00000016098	ENSBTAG00000017679	BRK1	PAK5	0.826704	0.0218205	-0.973254	0.00022148	-4.70674	2.51706e-06	0.00961459	+/-
ENSBTAG00000014831	ENSBTAG00000030539	PPP1R3C	KRT222	0.816339	0.0250824	-0.974882	0.00018947	-4.70663	2.51851e-06	0.00961585	+/-
ENSBTAG00000019355	ENSBTAG00000032007	KCNK10	LRP11	-0.865188	0.0119032	0.965033	0.000430924	4.70658	2.51905e-06	0.00961585	-/+
ENSBTAG00000012146	ENSBTAG00000017679	PPP1CA	PAK5	0.862423	0.0125037	-0.965737	0.000409726	-4.7058	2.5287e-06	0.00963025	+/-
ENSBTAG00000000510	ENSBTAG00000007736	ATG101	ENSBTAG00000007736	-0.841285	0.0176619	0.970553	0.000281289	4.70551	2.53226e-06	0.00963303	-/+
ENSBTAG00000002192	ENSBTAG00000008341	VXN	ARSB	0.736702	0.0589379	-0.983145	7.0199e-05	-4.70527	2.53527e-06	0.00963998	0/-
ENSBTAG00000001061	ENSBTAG00000015317	PRKCA	SLC4A10	-0.90203	0.0054702	0.951173	0.000985479	4.70503	2.53827e-06	0.00964442	-/+
ENSBTAG00000014491	ENSBTAG00000021050	ATP6V1G2	ECEL1	-0.700086	0.0798637	0.98549	4.83289e-05	4.70491	2.53977e-06	0.0096463	0/+
ENSBTAG00000010128	ENSBTAG00000020578	NAP1L5	PRDM6	0.934077	0.0020679	-0.927058	0.00265289	-4.70437	2.54653e-06	0.00965863	+/-
ENSBTAG00000019355	ENSBTAG00000023989	KCNK10	MSANTD4	-0.886935	0.00776154	0.957803	0.000686719	4.70365	2.5555e-06	0.00966952	-/+
ENSBTAG00000000552	ENSBTAG00000016834	DISP2	LHFPL5	-0.982576	7.62502e-05	0.743579	0.0553881	4.7031	2.56236e-06	0.00967737	-/0
ENSBTAG00000010210	ENSBTAG00000051284	SUV39H2	ENSBTAG00000051284	0.969802	0.000299456	-0.844471	0.0168192	-4.70299	2.56382e-06	0.00967787	+/-
ENSBTAG00000004832	ENSBTAG00000017121	KIF21A	ALB	0.97124	0.000265279	-0.837211	0.0187737	-4.70295	2.56424e-06	0.00967787	+/-
ENSBTAG00000019416	ENSBTAG00000023792	KCTD4	ENSBTAG00000023792	0.987679	3.21521e-05	-0.654711	0.110525	-4.70255	2.56936e-06	0.00968533	+/0
ENSBTAG00000014579	ENSBTAG00000021046	MRPL34	ELAVL4	0.929091	0.00247464	-0.931954	0.00223584	-4.70191	2.57737e-06	0.00969736	+/-
ENSBTAG00000015807	ENSBTAG00000043978	GALT	CLVS1	0.731521	0.061692	-0.983422	6.73648e-05	-4.70118	2.58667e-06	0.00971152	0/-
ENSBTAG00000002915	ENSBTAG00000015067	GPR63	NHLH2	-0.714171	0.0714102	0.984568	5.63564e-05	4.70083	2.59109e-06	0.00971857	0/+
ENSBTAG00000018743	ENSBTAG00000050523	C5H12orf29	POU3F3	-0.963904	0.00046628	0.868183	0.011272	4.70072	2.59246e-06	0.00972089	-/+
ENSBTAG00000013776	ENSBTAG00000021046	ITPA	ELAVL4	0.939684	0.00166093	-0.91991	0.00333816	-4.70054	2.59474e-06	0.00972407	+/-
ENSBTAG00000015317	ENSBTAG00000018286	SLC4A10	RNF181	0.800279	0.0306474	-0.976879	0.0001542	-4.70035	2.59721e-06	0.00972832	+/-
ENSBTAG00000010769	ENSBTAG00000015321	GPR12	TRERF1	-0.908321	0.00465012	0.947391	0.00118509	4.70017	2.59948e-06	0.00973009	-/+
ENSBTAG00000017679	ENSBTAG00000043964	PAK5	ARL5B	-0.903974	0.00520843	0.949808	0.00105501	4.69994	2.60237e-06	0.00973537	-/+
ENSBTAG00000002192	ENSBTAG00000020957	VXN	FZD5	-0.842161	0.0174279	0.970141	0.000291184	4.69977	2.6045e-06	0.00973888	-/+
ENSBTAG00000013070	ENSBTAG00000019416	EAF2	KCTD4	0.937885	0.00178585	-0.922107	0.00311768	-4.69957	2.60705e-06	0.00974207	+/-
ENSBTAG00000002367	ENSBTAG00000010251	HCFC1R1	GABRG2	0.591286	0.162044	-0.989935	1.94171e-05	-4.69946	2.60854e-06	0.00974395	0/-
ENSBTAG00000008642	ENSBTAG00000017679	POLR1D	PAK5	0.964336	0.00045255	-0.86636	0.011654	-4.69899	2.61451e-06	0.00975221	+/-
ENSBTAG00000003025	ENSBTAG00000010769	NME6	GPR12	0.935393	0.00196766	-0.924989	0.00284173	-4.69858	2.61981e-06	0.00975924	+/-
ENSBTAG00000000541	ENSBTAG00000054343	NKX2-1	ENSBTAG00000054343	-0.945725	0.00128001	0.910872	0.00433943	4.69841	2.6219e-06	0.00976277	-/+
ENSBTAG00000010769	ENSBTAG00000031146	GPR12	PYM1	0.968408	0.000334981	-0.849994	0.0154136	-4.69825	2.62404e-06	0.00976554	+/-
ENSBTAG00000011146	ENSBTAG00000016227	RAB8B	ASCL1	-0.973251	0.000221544	0.824804	0.0223995	4.69821	2.62452e-06	0.0097662	-/+
ENSBTAG00000007383	ENSBTAG00000017679	ZNF521	PAK5	0.977759	0.000140007	-0.792397	0.0336083	-4.69763	2.63192e-06	0.00977586	+/-
ENSBTAG00000017679	ENSBTAG00000032603	PAK5	ENSBTAG00000032603	-0.928213	0.00255071	0.932391	0.00220068	4.6976	2.63237e-06	0.00977593	-/+
ENSBTAG00000004392	ENSBTAG00000016227	C29H11orf24	ASCL1	0.965753	0.000409259	-0.860836	0.0128557	-4.69742	2.63463e-06	0.00978045	+/-
ENSBTAG00000002243	ENSBTAG00000043978	SNX15	CLVS1	0.60319	0.151617	-0.989519	2.14774e-05	-4.69689	2.64147e-06	0.00979011	0/-
ENSBTAG00000006579	ENSBTAG00000008981	P4HA3	USP49	0.143157	0.759451	-0.996526	1.36383e-06	-4.69668	2.64419e-06	0.00979234	0/-
ENSBTAG00000010769	ENSBTAG00000021023	GPR12	ZMYM4	-0.982836	7.34483e-05	0.738027	0.0582449	4.69642	2.64758e-06	0.00979345	-/0
ENSBTAG00000009269	ENSBTAG00000010387	GRIK3	MINDY3	-0.865977	0.0117352	0.96431	0.000453381	4.69629	2.64933e-06	0.00979348	-/+
ENSBTAG00000001668	ENSBTAG00000019237	WNT7A	TXNDC5	0.954023	0.000849248	-0.894837	0.00650427	-4.6958	2.65563e-06	0.00979917	+/-
ENSBTAG00000003382	ENSBTAG00000015294	RIMS4	COX10	0.908959	0.00457114	-0.946619	0.00122853	-4.69477	2.66909e-06	0.00982632	+/-
ENSBTAG00000002051	ENSBTAG00000020578	ARAP1	PRDM6	-0.617701	0.139376	0.988991	2.42806e-05	4.69464	2.67075e-06	0.00982705	0/+
ENSBTAG00000010234	ENSBTAG00000045981	DHRS1	DIRAS1	0.575095	0.176778	-0.990348	1.74882e-05	-4.69456	2.67185e-06	0.00982705	0/-
ENSBTAG00000016313	ENSBTAG00000021046	ECH1	ELAVL4	0.885607	0.00798557	-0.957756	0.000688611	-4.69409	2.67793e-06	0.00983224	+/-
ENSBTAG00000017679	ENSBTAG00000044073	PAK5	CD248	0.746765	0.0537839	-0.982094	8.16209e-05	-4.69374	2.68257e-06	0.00984163	0/-
ENSBTAG00000001668	ENSBTAG00000018037	WNT7A	PSKH1	0.97954	0.000113745	-0.774896	0.0407311	-4.69313	2.69055e-06	0.00985198	+/-
ENSBTAG00000011516	ENSBTAG00000045824	LRP12	SOX9	-0.936102	0.00191488	0.923558	0.00297689	4.69275	2.69563e-06	0.00986234	-/+
ENSBTAG00000017679	ENSBTAG00000020578	PAK5	PRDM6	0.749666	0.0523454	-0.981829	8.46519e-05	-4.69261	2.69738e-06	0.00986541	0/-
ENSBTAG00000025434	ENSBTAG00000043958	ZFP36L1	TMEM33	0.985907	4.49455e-05	-0.687938	0.0875596	-4.69251	2.69879e-06	0.00986671	+/0
ENSBTAG00000012263	ENSBTAG00000013895	ASAP3	RELA	-0.92035	0.00329328	0.938659	0.00173147	4.6923	2.70146e-06	0.00986701	-/+
ENSBTAG00000022989	ENSBTAG00000024021	FAM174B	NRXN1	0.7618	0.04656	-0.980763	9.75698e-05	-4.69192	2.70654e-06	0.00987241	+/-
ENSBTAG00000011761	ENSBTAG00000017679	LRP6	PAK5	-0.935341	0.00197158	0.924333	0.00290329	4.69158	2.71101e-06	0.00987603	-/+
ENSBTAG00000006579	ENSBTAG00000016908	P4HA3	METTL1	-0.750703	0.0518366	0.981716	8.59778e-05	4.69151	2.71193e-06	0.00987718	0/+
ENSBTAG00000006017	ENSBTAG00000021675	NFKB2	PJA2	0.265015	0.565728	-0.995487	2.62159e-06	-4.69142	2.71314e-06	0.00987894	0/-
ENSBTAG00000010769	ENSBTAG00000051481	GPR12	FAM200A	-0.966876	0.000376743	0.855235	0.014144	4.69138	2.71368e-06	0.00987894	-/+
ENSBTAG00000017209	ENSBTAG00000019956	GLRA2	CMPK1	-0.894183	0.00660345	0.954034	0.000848745	4.69135	2.71411e-06	0.00987894	-/+
ENSBTAG00000014412	ENSBTAG00000014605	ELAVL3	ETV6	0.959921	0.000604462	-0.879196	0.00911924	-4.6911	2.71735e-06	0.00988167	+/-
ENSBTAG00000005724	ENSBTAG00000017679	SYTL4	PAK5	-0.951887	0.000950232	0.898702	0.00593565	4.69084	2.7208e-06	0.00988907	-/+
ENSBTAG00000044012	ENSBTAG00000046922	TMEM196	TWIST1	0.865786	0.0117757	-0.964091	0.000460321	-4.6908	2.72139e-06	0.00988971	+/-
ENSBTAG00000012867	ENSBTAG00000021046	TXLNA	ELAVL4	-0.950297	0.00102979	0.901752	0.00550828	4.69003	2.73166e-06	0.00990436	-/+
ENSBTAG00000001005	ENSBTAG00000019956	ZNF280B	CMPK1	-0.926464	0.00270632	0.933272	0.00213066	4.68954	2.73817e-06	0.00991086	-/+
ENSBTAG00000030258	ENSBTAG00000045981	CDC42EP1	DIRAS1	0.73906	0.0577071	-0.982587	7.61329e-05	-4.68936	2.74063e-06	0.0099144	0/-
ENSBTAG00000009214	ENSBTAG00000021695	ETS2	GLYCTK	-0.948593	0.00111931	0.904842	0.00509403	4.68932	2.74119e-06	0.00991464	-/+
ENSBTAG00000014822	ENSBTAG00000038347	MRPL52	SLC17A6	0.536014	0.214911	-0.991303	1.3485e-05	-4.68858	2.75103e-06	0.00992966	0/-
ENSBTAG00000000213	ENSBTAG00000047219	TMEM39A	ZNF793	0.948024	0.00115018	-0.905761	0.00497442	-4.68853	2.75169e-06	0.0099301	+/-
ENSBTAG00000004709	ENSBTAG00000017679	MAPK9	PAK5	-0.925122	0.00282938	0.93437	0.00204534	4.68839	2.75358e-06	0.00993207	-/+
ENSBTAG00000008224	ENSBTAG00000017209	PAIP2	GLRA2	-0.951478	0.000970321	0.899146	0.00587229	4.68799	2.75906e-06	0.00994046	-/+
ENSBTAG00000018084	ENSBTAG00000045981	CASTOR1	DIRAS1	0.895584	0.00639205	-0.953164	0.00088905	-4.68772	2.76262e-06	0.00994208	+/-
ENSBTAG00000003447	ENSBTAG00000004231	ENSBTAG00000003447	GPM6A	-0.820271	0.0238149	0.973593	0.000214581	4.6876	2.76432e-06	0.00994702	-/+
ENSBTAG00000019416	ENSBTAG00000026519	KCTD4	ADAT2	0.994963	3.44833e-06	-0.583207	0.169317	-4.68665	2.77713e-06	0.00996406	+/0
ENSBTAG00000015249	ENSBTAG00000020355	B4GALT1	KLF4	-0.876644	0.00959475	0.960526	0.000582066	4.68635	2.78116e-06	0.0099697	-/+
ENSBTAG00000010251	ENSBTAG00000017184	GABRG2	ZBTB33	-0.879893	0.00899178	0.9594	0.000624096	4.68615	2.78394e-06	0.00997431	-/+
ENSBTAG00000009269	ENSBTAG00000030286	GRIK3	GABRA1	-0.871683	0.0105595	0.962073	0.000527148	4.68542	2.79381e-06	0.00999045	-/+
ENSBTAG00000006367	ENSBTAG00000021046	CCN2	ELAVL4	0.927855	0.00258207	-0.931586	0.00226572	-4.6853	2.7955e-06	0.00999347	+/-
ENSBTAG00000007736	ENSBTAG00000054728	ENSBTAG00000007736	ENSBTAG00000054728	0.826455	0.0218959	-0.972481	0.00023775	-4.68518	2.79708e-06	0.00999649	+/-
ENSBTAG00000006187	ENSBTAG00000014312	MFAP4	ATL1	0.715023	0.0709155	-0.98417	6.00475e-05	-4.68514	2.79766e-06	0.00999678	0/-
ENSBTAG00000000536	ENSBTAG00000003300	ZNF395	MFGE8	-0.58237	0.17008	0.992021	1.08756e-05	4.68486	2.80157e-06	0.0100021	0/+
ENSBTAG00000004155	ENSBTAG00000006899	SPATA20	JPH3	0.978299	0.000131701	-0.784249	0.0368299	-4.68476	2.80282e-06	0.010003	+/-
ENSBTAG00000010769	ENSBTAG00000019906	GPR12	VPS25	0.974756	0.000191849	-0.811828	0.0265826	-4.68411	2.81174e-06	0.0100177	+/-
ENSBTAG00000046917	ENSBTAG00000054306	GPR22	ENSBTAG00000054306	0.97165	0.000255992	-0.830879	0.0205789	-4.68382	2.81582e-06	0.0100246	+/-
ENSBTAG00000013662	ENSBTAG00000014312	COL8A1	ATL1	0.727895	0.0636597	-0.983268	6.89332e-05	-4.68362	2.81851e-06	0.0100283	0/-
ENSBTAG00000008837	ENSBTAG00000011170	CSNK2B	JAKMIP1	0.987395	3.40316e-05	-0.653608	0.111335	-4.68361	2.81872e-06	0.0100285	+/0
ENSBTAG00000021764	ENSBTAG00000044097	GLRB	KLF7	-0.882373	0.00854663	0.95832	0.000666034	4.68288	2.82868e-06	0.0100399	-/+
ENSBTAG00000002039	ENSBTAG00000046922	FRMD8	TWIST1	-0.868877	0.0111287	0.962769	0.000503483	4.68242	2.83513e-06	0.0100507	-/+
ENSBTAG00000016609	ENSBTAG00000051737	DQX1	ENSBTAG00000051737	-0.785325	0.036395	0.978087	0.00013492	4.68179	2.84382e-06	0.0100658	-/+
ENSBTAG00000017209	ENSBTAG00000020367	GLRA2	SLC30A9	-0.919257	0.00340543	0.93861	0.00173486	4.68168	2.84532e-06	0.01007	-/+
ENSBTAG00000003268	ENSBTAG00000021588	PELO	SCG2	0.962672	0.000506749	-0.869009	0.0111016	-4.6813	2.85063e-06	0.0100795	+/-
ENSBTAG00000017209	ENSBTAG00000018581	GLRA2	EPC2	-0.903111	0.00532373	0.948955	0.00109989	4.68107	2.85384e-06	0.0100817	-/+
ENSBTAG00000032844	ENSBTAG00000046922	GPR85	TWIST1	0.752705	0.0508616	-0.981275	9.12337e-05	-4.68102	2.85458e-06	0.0100836	0/-
ENSBTAG00000000797	ENSBTAG00000017679	MRPL9	PAK5	0.936862	0.00185923	-0.921354	0.00319223	-4.68058	2.86071e-06	0.0100906	+/-
ENSBTAG00000006070	ENSBTAG00000008883	RANBP3	ZNF207	-0.973659	0.00021325	0.81809	0.0245135	4.68001	2.86857e-06	0.0101019	-/+
ENSBTAG00000015356	ENSBTAG00000046922	TAC1	TWIST1	0.562636	0.188544	-0.990503	1.6798e-05	-4.67997	2.86912e-06	0.0101022	0/-
ENSBTAG00000010769	ENSBTAG00000018019	GPR12	BCL11B	-0.933893	0.00208217	0.924762	0.00286292	4.67958	2.87468e-06	0.0101065	-/+
ENSBTAG00000010251	ENSBTAG00000054635	GABRG2	ENSBTAG00000054635	-0.579638	0.17258	0.991645	1.22011e-05	4.67902	2.88245e-06	0.0101169	0/+
ENSBTAG00000014007	ENSBTAG00000016227	ELMOD2	ASCL1	-0.980427	0.000101862	0.761542	0.0466791	4.6787	2.88695e-06	0.0101252	-/+
ENSBTAG00000015194	ENSBTAG00000019644	CBLN1	EXT2	0.882713	0.00848655	-0.957922	0.000681935	-4.67818	2.89431e-06	0.010138	+/-
ENSBTAG00000011170	ENSBTAG00000016724	JAKMIP1	NPEPL1	0.958623	0.000654099	-0.880786	0.00882993	-4.67808	2.8957e-06	0.0101397	+/-
ENSBTAG00000014823	ENSBTAG00000017209	TXNDC11	GLRA2	0.940033	0.00163736	-0.916954	0.00364876	-4.67805	2.89615e-06	0.0101397	+/-
ENSBTAG00000010847	ENSBTAG00000015235	FOXN4	HMCN1	0.947511	0.00117843	-0.905331	0.00503024	-4.67802	2.89656e-06	0.0101397	+/-
ENSBTAG00000016251	ENSBTAG00000017679	TMEM101	PAK5	0.946549	0.00123252	-0.906994	0.00481663	-4.67798	2.89712e-06	0.0101402	+/-
ENSBTAG00000009214	ENSBTAG00000020367	ETS2	SLC30A9	0.75547	0.0495318	-0.980954	9.51695e-05	-4.67797	2.89727e-06	0.0101402	+/-
ENSBTAG00000021046	ENSBTAG00000053546	ELAVL4	PCDHAC2	-0.579069	0.173103	0.990098	1.86381e-05	4.67781	2.8995e-06	0.0101436	0/+
ENSBTAG00000011779	ENSBTAG00000019355	MAL2	KCNK10	-0.967568	0.000357515	0.849632	0.0155034	4.67756	2.90304e-06	0.0101482	-/+
ENSBTAG00000007943	ENSBTAG00000019355	AZIN1	KCNK10	-0.907902	0.00470227	0.945973	0.0012656	4.67747	2.9044e-06	0.0101499	-/+
ENSBTAG00000000560	ENSBTAG00000008883	ENSBTAG00000000560	ZNF207	0.957473	0.000700086	-0.883748	0.0083054	-4.67717	2.90855e-06	0.0101536	+/-
ENSBTAG00000013343	ENSBTAG00000017679	FTL	PAK5	0.911931	0.00421409	-0.943418	0.00141856	-4.677	2.91105e-06	0.0101564	+/-
ENSBTAG00000017679	ENSBTAG00000052280	PAK5	NDUFA7	0.917768	0.00356161	-0.939339	0.00168449	-4.67693	2.91202e-06	0.0101571	+/-
ENSBTAG00000021099	ENSBTAG00000032527	CLVS2	ERCC6	-0.941609	0.00153322	0.914604	0.00390733	4.67686	2.91307e-06	0.0101582	-/+
ENSBTAG00000000522	ENSBTAG00000014114	AHSG	KLHL26	-0.970893	0.000273301	0.833399	0.0198493	4.67651	2.91795e-06	0.0101646	-/+
ENSBTAG00000011333	ENSBTAG00000021046	CLASP2	ELAVL4	-0.898977	0.00589642	0.950778	0.00100532	4.67635	2.92024e-06	0.0101655	-/+
ENSBTAG00000003447	ENSBTAG00000011095	ENSBTAG00000003447	FAR2	-0.826673	0.0218302	0.972082	0.000246404	4.67584	2.92756e-06	0.0101818	-/+
ENSBTAG00000020166	ENSBTAG00000047186	ZNFX1	NME2	-0.994676	3.96187e-06	0.330424	0.469169	4.67577	2.92855e-06	0.0101847	-/0
ENSBTAG00000015194	ENSBTAG00000016828	CBLN1	TAPBP	0.921068	0.00322082	-0.936671	0.00187308	-4.6757	2.92947e-06	0.0101852	+/-
ENSBTAG00000015067	ENSBTAG00000054103	NHLH2	SLC66A2	0.970497	0.000282632	-0.835304	0.0193075	-4.67568	2.92979e-06	0.0101854	+/-
ENSBTAG00000027557	ENSBTAG00000054994	ZNF408	ENSBTAG00000054994	0.876316	0.00965681	-0.960034	0.000600248	-4.6754	2.9338e-06	0.0101916	+/-
ENSBTAG00000002688	ENSBTAG00000021050	ATP1B1	ECEL1	-0.958435	0.000661501	0.880874	0.00881411	4.67536	2.93443e-06	0.0101922	-/+
ENSBTAG00000000201	ENSBTAG00000010769	LTN1	GPR12	-0.984501	5.69614e-05	0.706231	0.0761132	4.67512	2.93787e-06	0.0101946	-/0
ENSBTAG00000020431	ENSBTAG00000038347	DERL2	SLC17A6	0.85435	0.0143541	-0.96632	0.00039266	-4.67474	2.94323e-06	0.0102026	+/-
ENSBTAG00000000199	ENSBTAG00000019355	PDP1	KCNK10	-0.831619	0.0203632	0.971146	0.000267433	4.67458	2.94557e-06	0.0102026	-/+
ENSBTAG00000007623	ENSBTAG00000021588	CPTP	SCG2	0.986002	4.41906e-05	-0.679285	0.0932706	-4.67437	2.94857e-06	0.0102036	+/0
ENSBTAG00000038347	ENSBTAG00000051287	SLC17A6	NDUFB11	0.816571	0.0250069	-0.973689	0.000212643	-4.67436	2.9487e-06	0.0102036	+/-
ENSBTAG00000015010	ENSBTAG00000021588	TBC1D23	SCG2	-0.978061	0.00013533	0.783399	0.0371755	4.67384	2.95622e-06	0.0102124	-/+
ENSBTAG00000013981	ENSBTAG00000017209	SPTSSA	GLRA2	-0.976968	0.000152718	0.792522	0.0335603	4.67313	2.96651e-06	0.0102253	-/+
ENSBTAG00000038347	ENSBTAG00000047362	SLC17A6	RCN1	0.82975	0.0209107	-0.971423	0.000261111	-4.67296	2.96889e-06	0.010227	+/-
ENSBTAG00000002363	ENSBTAG00000007736	SESN2	ENSBTAG00000007736	-0.76716	0.0441223	0.979725	0.000111209	4.67262	2.97376e-06	0.0102331	-/+
ENSBTAG00000011022	ENSBTAG00000050523	ARPP19	POU3F3	-0.915774	0.00377736	0.940399	0.00161279	4.6721	2.98136e-06	0.010242	-/+
ENSBTAG00000020578	ENSBTAG00000046467	PRDM6	PTP4A3	-0.937119	0.00184061	0.920117	0.00331705	4.67206	2.98198e-06	0.0102424	-/+
ENSBTAG00000003503	ENSBTAG00000019355	C18H16orf87	KCNK10	-0.96273	0.000504795	0.867025	0.0115138	4.67104	2.99675e-06	0.0102672	-/+
ENSBTAG00000011412	ENSBTAG00000053362	LAMB1	ENSBTAG00000053362	0.562977	0.188217	-0.990372	1.73781e-05	-4.67101	2.9972e-06	0.0102682	0/-
ENSBTAG00000009269	ENSBTAG00000019409	GRIK3	GNPTAB	-0.924506	0.00288694	0.93334	0.00212537	4.67098	2.99761e-06	0.0102691	-/+
ENSBTAG00000045981	ENSBTAG00000053414	DIRAS1	ENSBTAG00000053414	-0.776001	0.0402587	0.978766	0.000124761	4.67051	3.00452e-06	0.0102798	-/+
ENSBTAG00000003447	ENSBTAG00000004805	ENSBTAG00000003447	ITFG1	-0.873166	0.0102655	0.960786	0.000572611	4.67014	3.00989e-06	0.0102877	-/+
ENSBTAG00000014614	ENSBTAG00000024507	ACTA2	KCNJ9	0.252126	0.585451	-0.995473	2.64239e-06	-4.66965	3.0172e-06	0.0102976	0/-
ENSBTAG00000000622	ENSBTAG00000008883	RPS17	ZNF207	0.969338	0.000311029	-0.839794	0.0180643	-4.66928	3.02255e-06	0.010307	+/-
ENSBTAG00000008396	ENSBTAG00000038347	MRPL54	SLC17A6	0.725067	0.0652173	-0.983129	7.03674e-05	-4.66926	3.02289e-06	0.0103076	0/-
ENSBTAG00000018898	ENSBTAG00000050523	ARID4A	POU3F3	-0.938612	0.00173468	0.917878	0.00354997	4.66923	3.02331e-06	0.0103076	-/+
ENSBTAG00000017573	ENSBTAG00000050523	RBM26	POU3F3	-0.942916	0.00144986	0.911771	0.00423292	4.66922	3.02348e-06	0.0103076	-/+
ENSBTAG00000021046	ENSBTAG00000044075	ELAVL4	SRPRB	0.978528	0.000128268	-0.777827	0.0394849	-4.66906	3.02576e-06	0.0103094	+/-
ENSBTAG00000010251	ENSBTAG00000010564	GABRG2	ELOVL6	-0.869072	0.0110884	0.961982	0.000530303	4.66846	3.03461e-06	0.0103212	-/+
ENSBTAG00000001567	ENSBTAG00000003447	LRRK1	ENSBTAG00000003447	0.984325	5.85934e-05	-0.706582	0.0759022	-4.66803	3.04107e-06	0.010327	+/0
ENSBTAG00000019529	ENSBTAG00000021046	ATP8A2	ELAVL4	-0.574226	0.177586	0.992313	9.90967e-06	4.66755	3.04809e-06	0.0103369	0/+
ENSBTAG00000032007	ENSBTAG00000047219	LRP11	ZNF793	-0.914592	0.00390875	0.940838	0.00158362	4.6672	3.05331e-06	0.0103442	-/+
ENSBTAG00000017677	ENSBTAG00000020578	SCG3	PRDM6	0.826023	0.0220271	-0.971856	0.000251389	-4.66716	3.0539e-06	0.0103442	+/-
ENSBTAG00000000213	ENSBTAG00000009269	TMEM39A	GRIK3	0.932397	0.00220019	-0.925149	0.00282688	-4.66699	3.05647e-06	0.0103476	+/-
ENSBTAG00000005349	ENSBTAG00000008883	RPL27A	ZNF207	0.970587	0.0002805	-0.832959	0.0199756	-4.66697	3.05679e-06	0.0103476	+/-
ENSBTAG00000007736	ENSBTAG00000030593	ENSBTAG00000007736	ENSBTAG00000030593	-0.89467	0.00652942	0.95223	0.000933545	4.66693	3.05734e-06	0.0103476	-/+
ENSBTAG00000002060	ENSBTAG00000046917	RPL19	GPR22	0.907606	0.00473942	-0.945353	0.00130178	-4.66679	3.05939e-06	0.0103511	+/-
ENSBTAG00000020355	ENSBTAG00000044012	KLF4	TMEM196	0.83294	0.019981	-0.970579	0.000280682	-4.66669	3.06086e-06	0.010355	+/-
ENSBTAG00000000731	ENSBTAG00000004237	WFIKKN2	BTC	0.980892	9.59506e-05	-0.752724	0.0508527	-4.66662	3.06192e-06	0.0103565	+/0
ENSBTAG00000011782	ENSBTAG00000013227	CHGB	SNAI2	0.470806	0.286289	-0.992463	9.43351e-06	-4.66657	3.06264e-06	0.0103577	0/-
ENSBTAG00000010144	ENSBTAG00000019355	MTERF2	KCNK10	-0.840828	0.0177846	0.968994	0.000319748	4.66626	3.06728e-06	0.0103658	-/+
ENSBTAG00000002949	ENSBTAG00000018898	CBX1	ARID4A	-0.969197	0.000314575	0.839663	0.0181	4.66537	3.08057e-06	0.0103825	-/+
ENSBTAG00000009636	ENSBTAG00000021046	SLC7A6OS	ELAVL4	0.904634	0.00512133	-0.946977	0.00120827	-4.66523	3.08274e-06	0.0103849	+/-
ENSBTAG00000012289	ENSBTAG00000015194	AKR7A2	CBLN1	0.931415	0.00227969	-0.925989	0.00274948	-4.66473	3.09024e-06	0.0103928	+/-
ENSBTAG00000006347	ENSBTAG00000046922	UTP4	TWIST1	-0.930227	0.00237817	0.92723	0.00263746	4.66456	3.09276e-06	0.0103972	-/+
ENSBTAG00000017679	ENSBTAG00000030174	PAK5	ACOX1	-0.910481	0.00438627	0.943331	0.00142396	4.66379	3.10443e-06	0.0104107	-/+
ENSBTAG00000008172	ENSBTAG00000017679	EGLN3	PAK5	0.972465	0.000238077	-0.821572	0.0234035	-4.66327	3.11218e-06	0.0104186	+/-
ENSBTAG00000013842	ENSBTAG00000019355	ACTR6	KCNK10	-0.906931	0.00482462	0.945488	0.00129383	4.6632	3.11329e-06	0.0104197	-/+
ENSBTAG00000001755	ENSBTAG00000003358	NEUROD1	MCFD2	0.982963	7.21003e-05	-0.725296	0.0650907	-4.66297	3.11671e-06	0.0104264	+/0
ENSBTAG00000016906	ENSBTAG00000047595	CYP27B1	FSTL5	0.975237	0.000182878	-0.803233	0.0295767	-4.66296	3.11692e-06	0.0104264	+/-
ENSBTAG00000007578	ENSBTAG00000019355	SHTN1	KCNK10	-0.934887	0.00200589	0.921857	0.00314234	4.66279	3.1195e-06	0.0104318	-/+
ENSBTAG00000005542	ENSBTAG00000018898	EPS15	ARID4A	-0.93132	0.00228751	0.925891	0.00275847	4.66274	3.12033e-06	0.0104321	-/+
ENSBTAG00000013745	ENSBTAG00000045981	ITGA5	DIRAS1	0.79487	0.0326628	-0.97633	0.000163455	-4.66256	3.12303e-06	0.0104377	+/-
ENSBTAG00000013662	ENSBTAG00000014554	COL8A1	SNAI1	-0.645989	0.117015	0.987344	3.43734e-05	4.6621	3.12992e-06	0.0104467	0/+
ENSBTAG00000001518	ENSBTAG00000010769	ISG20L2	GPR12	0.963561	0.000477354	-0.86253	0.0124801	-4.66207	3.13051e-06	0.0104467	+/-
ENSBTAG00000021099	ENSBTAG00000044073	CLVS2	CD248	0.92168	0.00315988	-0.934968	0.00199976	-4.66203	3.13105e-06	0.0104467	+/-
ENSBTAG00000004937	ENSBTAG00000045526	SEC61A1	INSM1	0.96112	0.00056062	-0.870736	0.0107496	-4.66196	3.13205e-06	0.0104467	+/-
ENSBTAG00000010387	ENSBTAG00000019355	MINDY3	KCNK10	-0.903117	0.00532294	0.947571	0.00117512	4.66168	3.13634e-06	0.0104539	-/+
ENSBTAG00000010769	ENSBTAG00000018628	GPR12	RPL29	0.961818	0.000536	-0.86843	0.0112208	-4.66165	3.13677e-06	0.0104547	+/-
ENSBTAG00000015599	ENSBTAG00000044097	PRKD2	KLF7	0.7486	0.0528715	-0.981102	9.33388e-05	-4.66118	3.14408e-06	0.0104604	0/-
ENSBTAG00000011928	ENSBTAG00000017679	ZBTB20	PAK5	-0.860618	0.0129046	0.96402	0.000462564	4.66071	3.15114e-06	0.0104727	-/+
ENSBTAG00000015317	ENSBTAG00000054306	SLC4A10	ENSBTAG00000054306	0.944475	0.00135406	-0.908271	0.00465623	-4.66056	3.15351e-06	0.0104779	+/-
ENSBTAG00000003447	ENSBTAG00000020801	ENSBTAG00000003447	FAM49B	-0.916501	0.0036979	0.938892	0.00171526	4.66029	3.15764e-06	0.010481	-/+
ENSBTAG00000014821	ENSBTAG00000021099	SLC7A7	CLVS2	0.953343	0.000880647	-0.891221	0.00706367	-4.65993	3.16321e-06	0.0104857	+/-
ENSBTAG00000002060	ENSBTAG00000017679	RPL19	PAK5	0.883098	0.00841893	-0.956691	0.000732385	-4.65983	3.16474e-06	0.0104873	+/-
ENSBTAG00000016297	ENSBTAG00000017679	CCNYL1	PAK5	-0.893967	0.00663638	0.952044	0.000942574	4.65914	3.1753e-06	0.0104971	-/+
ENSBTAG00000016822	ENSBTAG00000017679	PPIB	PAK5	0.884311	0.0082077	-0.956171	0.000754366	-4.65903	3.17703e-06	0.0105	+/-
ENSBTAG00000004457	ENSBTAG00000020355	ORAI1	KLF4	-0.664433	0.103516	0.986441	4.08214e-05	4.65873	3.18163e-06	0.0105044	0/+
ENSBTAG00000010769	ENSBTAG00000015989	GPR12	RPS5	0.951767	0.000956069	-0.894331	0.00658093	-4.65755	3.20002e-06	0.0105329	+/-
ENSBTAG00000000332	ENSBTAG00000053400	ERF	ENSBTAG00000053400	-0.568665	0.182804	0.992187	1.03215e-05	4.65587	3.22608e-06	0.0105665	0/+
ENSBTAG00000017679	ENSBTAG00000026122	PAK5	ZNF804A	-0.831551	0.0203829	0.970394	0.000285087	4.6558	3.22721e-06	0.010567	-/+
ENSBTAG00000018094	ENSBTAG00000018898	ZNF689	ARID4A	-0.984216	5.96139e-05	0.703806	0.0775818	4.65528	3.23544e-06	0.0105748	-/0
ENSBTAG00000011170	ENSBTAG00000054195	JAKMIP1	GPX1	0.900593	0.00566853	-0.948476	0.0011256	-4.6552	3.23664e-06	0.0105751	+/-
ENSBTAG00000002192	ENSBTAG00000019636	VXN	SCARA5	0.725001	0.0652544	-0.982798	7.38602e-05	-4.65519	3.23685e-06	0.0105752	0/-
ENSBTAG00000016801	ENSBTAG00000019358	RXRG	RNF214	-0.667283	0.101507	0.986231	4.24155e-05	4.65503	3.23932e-06	0.0105784	0/+
ENSBTAG00000015194	ENSBTAG00000020979	CBLN1	NGFR	0.916579	0.0036894	-0.93839	0.00175023	-4.65501	3.23959e-06	0.0105784	+/-
ENSBTAG00000003030	ENSBTAG00000016644	KCNQ2	LVRN	0.873804	0.0101405	-0.959701	0.000612698	-4.65426	3.25153e-06	0.0105937	+/-
ENSBTAG00000001755	ENSBTAG00000012995	NEUROD1	MCUB	0.983686	6.47212e-05	-0.711741	0.0728324	-4.65425	3.25167e-06	0.0105937	+/0
ENSBTAG00000019385	ENSBTAG00000038347	SCN3A	SLC17A6	-0.567769	0.183652	0.990105	1.86053e-05	4.654	3.25553e-06	0.0105981	0/+
ENSBTAG00000009279	ENSBTAG00000021046	TNKS2	ELAVL4	-0.915771	0.00377764	0.938886	0.00171566	4.6538	3.25866e-06	0.0106009	-/+
ENSBTAG00000039324	ENSBTAG00000046367	FGFBP3	ENSBTAG00000046367	-0.952484	0.000921293	0.892205	0.00690874	4.65352	3.2632e-06	0.0106098	-/+
ENSBTAG00000017679	ENSBTAG00000046979	PAK5	LGMN	0.852665	0.0147588	-0.965718	0.000410284	-4.65324	3.2676e-06	0.0106131	+/-
ENSBTAG00000018456	ENSBTAG00000021046	ZNF7	ELAVL4	-0.964472	0.000448281	0.857461	0.0136237	4.65278	3.27495e-06	0.0106227	-/+
ENSBTAG00000006579	ENSBTAG00000018186	P4HA3	PDXK	0.154981	0.740045	-0.996213	1.69138e-06	-4.65275	3.27544e-06	0.0106227	0/-
ENSBTAG00000026916	ENSBTAG00000038347	PRR13	SLC17A6	0.86283	0.0124142	-0.962991	0.000496084	-4.65255	3.27861e-06	0.0106261	+/-
ENSBTAG00000011170	ENSBTAG00000043973	JAKMIP1	LIN28B	-0.980736	9.79064e-05	0.749968	0.0521973	4.65189	3.28914e-06	0.0106387	-/0
ENSBTAG00000011990	ENSBTAG00000045912	ALOX15	ENSBTAG00000045912	0.848232	0.0158543	-0.966666	0.000382718	-4.65074	3.30741e-06	0.010658	+/-
ENSBTAG00000011212	ENSBTAG00000021046	EIF3K	ELAVL4	0.935725	0.00194281	-0.919535	0.00337663	-4.65071	3.30797e-06	0.010658	+/-
ENSBTAG00000021099	ENSBTAG00000050219	CLVS2	MICOS10	0.959863	0.00060663	-0.87264	0.0103692	-4.65022	3.3158e-06	0.0106668	+/-
ENSBTAG00000014384	ENSBTAG00000039688	ZDHHC22	RFLNA	0.882271	0.00856459	-0.956428	0.000743468	-4.65015	3.31692e-06	0.0106685	+/-
ENSBTAG00000030539	ENSBTAG00000053714	KRT222	ENSBTAG00000053714	0.720692	0.0676677	-0.982965	7.20802e-05	-4.64941	3.32881e-06	0.0106797	0/-
ENSBTAG00000025434	ENSBTAG00000053675	ZFP36L1	ENSBTAG00000053675	0.957474	0.000700028	-0.879228	0.00911325	-4.64853	3.34305e-06	0.0106967	+/-
ENSBTAG00000000199	ENSBTAG00000050523	PDP1	POU3F3	-0.76944	0.0431072	0.978789	0.000124425	4.64826	3.34755e-06	0.0106997	-/+
ENSBTAG00000006759	ENSBTAG00000047219	SUCLA2	ZNF793	-0.910069	0.00443586	0.942355	0.00148529	4.64796	3.35235e-06	0.0107059	-/+
ENSBTAG00000006187	ENSBTAG00000009187	MFAP4	DNAJC28	0.994267	4.76424e-06	-0.564619	0.186646	-4.64745	3.3607e-06	0.0107168	+/0
ENSBTAG00000016010	ENSBTAG00000017121	KLHL7	ALB	0.966999	0.000373286	-0.846077	0.0164032	-4.64718	3.36509e-06	0.0107244	+/-
ENSBTAG00000007047	ENSBTAG00000011939	FZD10	LY6H	0.967477	0.000360009	-0.843927	0.0169614	-4.64703	3.36744e-06	0.0107265	+/-
ENSBTAG00000038347	ENSBTAG00000047219	SLC17A6	ZNF793	-0.765422	0.0449051	0.97915	0.000119224	4.64669	3.37304e-06	0.0107368	-/+
ENSBTAG00000010634	ENSBTAG00000038347	NDNF	SLC17A6	0.795854	0.0322908	-0.975652	0.000175351	-4.64613	3.38221e-06	0.0107534	+/-
ENSBTAG00000017368	ENSBTAG00000020578	YBX1	PRDM6	0.89605	0.00632257	-0.95011	0.00103937	-4.6453	3.39583e-06	0.0107714	+/-
ENSBTAG00000016912	ENSBTAG00000017679	TSFM	PAK5	0.816922	0.0248923	-0.972543	0.000236416	-4.64529	3.39595e-06	0.0107714	+/-
ENSBTAG00000008893	ENSBTAG00000013227	ANO10	SNAI2	-0.943897	0.00138911	0.907276	0.00478088	4.64504	3.40018e-06	0.0107785	-/+
ENSBTAG00000018747	ENSBTAG00000021046	PRKAA2	ELAVL4	-0.859821	0.0130841	0.963438	0.000481349	4.64482	3.40377e-06	0.0107813	-/+
ENSBTAG00000014262	ENSBTAG00000021046	BZW2	ELAVL4	0.97708	0.000150875	-0.783967	0.0369445	-4.64466	3.40632e-06	0.0107849	+/-
ENSBTAG00000004863	ENSBTAG00000021050	RIC3	ECEL1	-0.785955	0.036142	0.976833	0.00015496	4.64431	3.41223e-06	0.0107916	-/+
ENSBTAG00000002038	ENSBTAG00000021046	RPL14	ELAVL4	0.934591	0.00202842	-0.920202	0.00330833	-4.64405	3.41643e-06	0.0108001	+/-
ENSBTAG00000017184	ENSBTAG00000017209	ZBTB33	GLRA2	-0.895179	0.00645266	0.950442	0.00102239	4.64391	3.4188e-06	0.0108055	-/+
ENSBTAG00000019416	ENSBTAG00000050114	KCTD4	SOX11	-0.982022	8.244e-05	0.731437	0.0617369	4.64309	3.43236e-06	0.0108183	-/0
ENSBTAG00000010128	ENSBTAG00000021187	NAP1L5	ID2	0.955926	0.000764873	-0.882453	0.00853242	-4.64303	3.43343e-06	0.0108183	+/-
ENSBTAG00000011939	ENSBTAG00000049314	LY6H	ENSBTAG00000049314	-0.919473	0.00338311	0.935072	0.00199185	4.64274	3.43813e-06	0.0108232	-/+
ENSBTAG00000012980	ENSBTAG00000047219	RRAGB	ZNF793	-0.932669	0.00217844	0.92232	0.00309677	4.64267	3.43937e-06	0.0108256	-/+
ENSBTAG00000009237	ENSBTAG00000021046	KDELR2	ELAVL4	0.924588	0.00287929	-0.930627	0.00234471	-4.64258	3.4408e-06	0.0108264	+/-
ENSBTAG00000018084	ENSBTAG00000046922	CASTOR1	TWIST1	-0.843386	0.0171036	0.967377	0.000362769	4.64217	3.44777e-06	0.0108315	-/+
ENSBTAG00000003036	ENSBTAG00000052521	PPFIA2	ENSBTAG00000052521	-0.992616	8.96271e-06	0.449013	0.31219	4.64204	3.44985e-06	0.0108324	-/0
ENSBTAG00000005186	ENSBTAG00000021046	DBNDD2	ELAVL4	0.902115	0.00545858	-0.946693	0.00122432	-4.64198	3.45083e-06	0.0108344	+/-
ENSBTAG00000018286	ENSBTAG00000021046	RNF181	ELAVL4	0.945404	0.00129876	-0.904315	0.00516336	-4.64151	3.45877e-06	0.0108463	+/-
ENSBTAG00000007578	ENSBTAG00000046922	SHTN1	TWIST1	0.709232	0.0743172	-0.983557	6.60061e-05	-4.64145	3.45967e-06	0.0108476	0/-
ENSBTAG00000007878	ENSBTAG00000054924	ARHGAP22	CPLX2	0.678833	0.0935745	-0.985357	4.94432e-05	-4.64109	3.46578e-06	0.0108542	0/-
ENSBTAG00000017209	ENSBTAG00000023989	GLRA2	MSANTD4	-0.905769	0.00497348	0.944509	0.00135197	4.64105	3.4664e-06	0.0108542	-/+
ENSBTAG00000003447	ENSBTAG00000008816	ENSBTAG00000003447	TRIM2	-0.785504	0.0363229	0.976774	0.000155947	4.64082	3.47036e-06	0.0108599	-/+
ENSBTAG00000008688	ENSBTAG00000030539	HEYL	KRT222	0.16258	0.727629	-0.996087	1.83619e-06	-4.64047	3.47615e-06	0.0108649	0/-
ENSBTAG00000003994	ENSBTAG00000038347	IGFBP3	SLC17A6	0.87332	0.0102351	-0.959046	0.00063766	-4.63974	3.48853e-06	0.010884	+/-
ENSBTAG00000019210	ENSBTAG00000045981	ADCY2	DIRAS1	0.925295	0.00281333	-0.92965	0.00242688	-4.63926	3.49665e-06	0.010894	+/-
ENSBTAG00000006134	ENSBTAG00000017679	DYNLRB1	PAK5	0.909692	0.00448161	-0.941825	0.00151924	-4.63819	3.51475e-06	0.0109156	+/-
ENSBTAG00000015117	ENSBTAG00000021099	GADD45GIP1	CLVS2	0.923169	0.00301427	-0.931487	0.00227383	-4.63801	3.51774e-06	0.0109217	+/-
ENSBTAG00000010251	ENSBTAG00000018527	GABRG2	HDGFL3	-0.560041	0.19104	0.991309	1.34612e-05	4.63798	3.51834e-06	0.0109225	0/+
ENSBTAG00000010508	ENSBTAG00000011170	BLVRB	JAKMIP1	-0.271211	0.556323	-0.998376	2.03872e-07	-4.63793	3.51912e-06	0.0109239	0/-
ENSBTAG00000003030	ENSBTAG00000014105	KCNQ2	SRPRA	0.301306	0.511387	-0.994732	3.85716e-06	-4.63763	3.52434e-06	0.0109285	0/-
ENSBTAG00000011162	ENSBTAG00000021046	ZKSCAN2	ELAVL4	-0.73021	0.0623993	0.981975	8.29699e-05	4.63753	3.52597e-06	0.0109307	0/+
ENSBTAG00000014465	ENSBTAG00000020355	SERPINE1	KLF4	-0.800746	0.0304765	0.974683	0.000193225	4.63726	3.53065e-06	0.0109353	-/+
ENSBTAG00000001898	ENSBTAG00000044097	CCDC112	KLF7	-0.934291	0.00205141	0.919737	0.00335591	4.63642	3.54488e-06	0.0109524	-/+
ENSBTAG00000017679	ENSBTAG00000046548	PAK5	ST6GALNAC4	0.422474	0.345039	-0.993024	7.77649e-06	-4.63607	3.551e-06	0.0109606	0/-
ENSBTAG00000003144	ENSBTAG00000017209	KIAA0825	GLRA2	-0.910553	0.00437758	0.941076	0.00156799	4.63596	3.55277e-06	0.0109628	-/+
ENSBTAG00000016227	ENSBTAG00000055062	ASCL1	SMAD5	-0.969321	0.00031144	0.832771	0.0200296	4.63586	3.55457e-06	0.0109649	-/+
ENSBTAG00000019368	ENSBTAG00000046917	IGFBP7	GPR22	0.82229	0.0231784	-0.971261	0.000264796	-4.6357	3.55728e-06	0.0109651	+/-
ENSBTAG00000002275	ENSBTAG00000017209	PTP4A1	GLRA2	-0.943318	0.0014248	0.907041	0.00481064	4.63568	3.55765e-06	0.0109651	-/+
ENSBTAG00000021046	ENSBTAG00000025477	ELAVL4	KIF3A	-0.905291	0.00503535	0.944384	0.00135952	4.63566	3.55796e-06	0.0109651	-/+
ENSBTAG00000004221	ENSBTAG00000053362	ESM1	ENSBTAG00000053362	0.625026	0.133395	-0.987743	3.17341e-05	-4.63516	3.56658e-06	0.010975	0/-
ENSBTAG00000011931	ENSBTAG00000017679	CD63	PAK5	0.817564	0.0246836	-0.972039	0.000247353	-4.63498	3.56975e-06	0.0109752	+/-
ENSBTAG00000016218	ENSBTAG00000024021	PTGES2	NRXN1	0.866274	0.0116721	-0.961032	0.000563766	-4.63465	3.57536e-06	0.0109822	+/-
ENSBTAG00000012243	ENSBTAG00000019416	POLR1E	KCTD4	0.884909	0.0081048	-0.954386	0.000832708	-4.63405	3.58579e-06	0.0109956	+/-
ENSBTAG00000009471	ENSBTAG00000021588	CEP135	SCG2	-0.978694	0.000125814	0.766069	0.0446125	4.63345	3.59613e-06	0.0110014	-/+
ENSBTAG00000010769	ENSBTAG00000013337	GPR12	DHDH	0.972135	0.000245232	-0.816503	0.025029	-4.63295	3.60495e-06	0.0110125	+/-
ENSBTAG00000000754	ENSBTAG00000020355	PPP2R5A	KLF4	-0.873567	0.0101868	0.958557	0.000656712	4.63263	3.61052e-06	0.0110196	-/+
ENSBTAG00000015317	ENSBTAG00000032881	SLC4A10	SLCO5A1	-0.759706	0.0475321	0.979298	0.000117127	4.63247	3.61334e-06	0.011021	-/+
ENSBTAG00000001005	ENSBTAG00000001192	ZNF280B	STX12	-0.95396	0.000852106	0.885681	0.00797295	4.63237	3.61507e-06	0.0110222	-/+
ENSBTAG00000038347	ENSBTAG00000051481	SLC17A6	FAM200A	-0.760668	0.0470841	0.979192	0.000118621	4.63205	3.62055e-06	0.0110277	-/+
ENSBTAG00000000260	ENSBTAG00000009214	ZNRF2	ETS2	0.928036	0.00256616	-0.926247	0.002726	-4.63205	3.6207e-06	0.0110277	+/-
ENSBTAG00000046922	ENSBTAG00000048033	TWIST1	SMIM15	0.930467	0.00235811	-0.923626	0.00297041	-4.63157	3.62898e-06	0.0110405	+/-
ENSBTAG00000017679	ENSBTAG00000020041	PAK5	FAM13B	-0.945269	0.00130673	0.903247	0.00530549	4.63146	3.6309e-06	0.0110432	-/+
ENSBTAG00000001005	ENSBTAG00000002703	ZNF280B	ATP6V1A	-0.928203	0.00255154	0.925981	0.00275021	4.63111	3.63709e-06	0.0110461	-/+
ENSBTAG00000018527	ENSBTAG00000019355	HDGFL3	KCNK10	-0.872067	0.0104827	0.958971	0.000640567	4.63098	3.63941e-06	0.0110501	-/+
ENSBTAG00000005196	ENSBTAG00000016227	TYW3	ASCL1	-0.985443	4.87228e-05	0.673239	0.0973737	4.63072	3.64405e-06	0.0110554	-/0
ENSBTAG00000003827	ENSBTAG00000046922	RIMS2	TWIST1	0.646363	0.116733	-0.98674	3.86113e-05	-4.62982	3.65981e-06	0.011082	0/-
ENSBTAG00000018829	ENSBTAG00000019043	SPRYD7	GABPA	-0.828077	0.0214078	0.96997	0.000295339	4.62982	3.65992e-06	0.011082	-/+
ENSBTAG00000002714	ENSBTAG00000003447	GNAI1	ENSBTAG00000003447	-0.766823	0.0442735	0.978505	0.000128614	4.62972	3.66169e-06	0.0110839	-/+
ENSBTAG00000003446	ENSBTAG00000010769	EPHB4	GPR12	0.935667	0.00194721	-0.917259	0.00361601	-4.62947	3.66598e-06	0.011089	+/-
ENSBTAG00000003447	ENSBTAG00000019956	ENSBTAG00000003447	CMPK1	-0.908852	0.00458432	0.941663	0.00152966	4.62932	3.66867e-06	0.0110946	-/+
ENSBTAG00000017350	ENSBTAG00000017679	PCLO	PAK5	-0.770347	0.0427069	0.978112	0.000134536	4.62896	3.67504e-06	0.011101	-/+
ENSBTAG00000013180	ENSBTAG00000021588	POT1	SCG2	-0.955026	0.0008041	0.882529	0.00851893	4.6289	3.67605e-06	0.0111011	-/+
ENSBTAG00000010106	ENSBTAG00000021099	CCND3	CLVS2	0.894044	0.00662457	-0.949958	0.00104726	-4.62882	3.67752e-06	0.011102	+/-
ENSBTAG00000013981	ENSBTAG00000019355	SPTSSA	KCNK10	-0.977806	0.000139278	0.773131	0.0414915	4.62874	3.67893e-06	0.0111031	-/+
ENSBTAG00000005844	ENSBTAG00000021046	SCAMP2	ELAVL4	0.910458	0.00438902	-0.94054	0.00160338	-4.62859	3.68173e-06	0.0111051	+/-
ENSBTAG00000002011	ENSBTAG00000015317	KIAA0895	SLC4A10	-0.848434	0.0158034	0.965562	0.000414954	4.62832	3.68638e-06	0.011108	-/+
ENSBTAG00000023947	ENSBTAG00000053362	AVPI1	ENSBTAG00000053362	0.956061	0.000759063	-0.879768	0.0090145	-4.62827	3.68726e-06	0.0111082	+/-
ENSBTAG00000021099	ENSBTAG00000023997	CLVS2	VAMP8	0.897088	0.0061695	-0.948376	0.00113098	-4.62799	3.69227e-06	0.0111119	+/-
ENSBTAG00000010769	ENSBTAG00000026122	GPR12	ZNF804A	-0.900187	0.00572521	0.946699	0.00122398	4.62755	3.70009e-06	0.0111213	-/+
ENSBTAG00000009214	ENSBTAG00000010071	ETS2	FBXO3	0.807083	0.0282132	-0.973408	0.000218324	-4.6274	3.70286e-06	0.0111232	+/-
ENSBTAG00000009214	ENSBTAG00000021062	ETS2	SMARCD2	-0.907721	0.00472493	0.942225	0.00149355	4.62723	3.7059e-06	0.0111252	-/+
ENSBTAG00000021099	ENSBTAG00000021961	CLVS2	SPR	0.962169	0.000523868	-0.861087	0.0127997	-4.62712	3.70781e-06	0.0111268	+/-
ENSBTAG00000006579	ENSBTAG00000043577	P4HA3	ND4	-0.704962	0.0768797	0.983503	6.65502e-05	4.62703	3.70948e-06	0.0111292	0/+
ENSBTAG00000010251	ENSBTAG00000032007	GABRG2	LRP11	-0.631868	0.127928	0.987311	3.4598e-05	4.6265	3.71905e-06	0.011141	0/+
ENSBTAG00000021588	ENSBTAG00000046840	SCG2	DEXI	0.988293	2.83036e-05	-0.606771	0.148548	-4.6262	3.72438e-06	0.0111418	+/0
ENSBTAG00000008883	ENSBTAG00000047135	ZNF207	GORASP1	-0.93898	0.00170921	0.912414	0.00415773	4.62604	3.72728e-06	0.011143	-/+
ENSBTAG00000008883	ENSBTAG00000051254	ZNF207	RPL37A	0.951855	0.000951766	-0.889565	0.00732883	-4.62589	3.72993e-06	0.0111448	+/-
ENSBTAG00000011022	ENSBTAG00000019355	ARPP19	KCNK10	-0.890978	0.00710223	0.951211	0.000983589	4.62589	3.72995e-06	0.0111448	-/+
ENSBTAG00000012708	ENSBTAG00000020578	SERPINI1	PRDM6	0.821178	0.0235278	-0.971053	0.000269594	-4.62567	3.73384e-06	0.0111477	+/-
ENSBTAG00000006579	ENSBTAG00000035054	P4HA3	COL9A1	-0.766858	0.0442578	0.978364	0.000130725	4.62516	3.74311e-06	0.0111632	-/+
ENSBTAG00000007736	ENSBTAG00000014995	ENSBTAG00000007736	THAP8	-0.696749	0.0819402	0.983978	6.187e-05	4.62507	3.74479e-06	0.0111648	0/+
ENSBTAG00000003414	ENSBTAG00000021099	SAXO2	CLVS2	0.899787	0.00578157	-0.946644	0.0012271	-4.62382	3.76731e-06	0.0111929	+/-
ENSBTAG00000007736	ENSBTAG00000021931	ENSBTAG00000007736	C19H17orf49	-0.806088	0.0285622	0.973422	0.000218045	4.62374	3.76881e-06	0.0111938	-/+
ENSBTAG00000011170	ENSBTAG00000019388	JAKMIP1	KIAA2013	0.872499	0.010397	-0.958405	0.000662702	-4.62363	3.77076e-06	0.0111938	+/-
ENSBTAG00000008528	ENSBTAG00000017131	SLC25A1	AFP	-0.965377	0.000420508	0.848099	0.0158879	4.62278	3.78634e-06	0.0112141	-/+
ENSBTAG00000013541	ENSBTAG00000032427	LMO3	FHOD1	0.745364	0.0544859	-0.980344	0.000102946	-4.62273	3.78727e-06	0.011215	0/-
ENSBTAG00000015317	ENSBTAG00000023610	SLC4A10	U2AF1L4	0.480355	0.275254	-0.991782	1.17085e-05	-4.62257	3.79012e-06	0.0112187	0/-
ENSBTAG00000007736	ENSBTAG00000016931	ENSBTAG00000007736	E2F7	0.760887	0.0469823	-0.978888	0.000122979	-4.62243	3.79269e-06	0.0112223	+/-
ENSBTAG00000006420	ENSBTAG00000050523	BMPR2	POU3F3	-0.947183	0.00119672	0.898575	0.00595388	4.62224	3.79609e-06	0.0112243	-/+
ENSBTAG00000044097	ENSBTAG00000049383	KLF7	LSAMP	-0.842901	0.0172314	0.966567	0.000385534	4.62217	3.79754e-06	0.0112262	-/+
ENSBTAG00000014872	ENSBTAG00000045526	CAPNS1	INSM1	0.958148	0.000672869	-0.872968	0.0103043	-4.62198	3.80097e-06	0.0112297	+/-
ENSBTAG00000010769	ENSBTAG00000053714	GPR12	ENSBTAG00000053714	0.948237	0.00113854	-0.896519	0.00625315	-4.62193	3.80195e-06	0.0112297	+/-
ENSBTAG00000010251	ENSBTAG00000011022	GABRG2	ARPP19	-0.808617	0.02768	0.972968	0.000227427	4.62187	3.80302e-06	0.0112312	-/+
ENSBTAG00000014554	ENSBTAG00000021774	SNAI1	CELF5	0.692211	0.0848096	-0.984176	5.99864e-05	-4.62152	3.80947e-06	0.0112445	0/-
ENSBTAG00000008883	ENSBTAG00000033136	ZNF207	COX20	0.834636	0.0194965	-0.968319	0.000337311	-4.62142	3.81116e-06	0.0112461	+/-
ENSBTAG00000003625	ENSBTAG00000023997	VSTM2A	VAMP8	0.942838	0.00145474	-0.905998	0.0049439	-4.62127	3.81396e-06	0.0112502	+/-
ENSBTAG00000000522	ENSBTAG00000001108	AHSG	GMCL1	0.993502	6.51386e-06	-0.551543	0.199329	-4.62059	3.82655e-06	0.0112652	+/0
ENSBTAG00000017679	ENSBTAG00000019648	PAK5	RACK1	0.873772	0.0101466	-0.957788	0.000687321	-4.62058	3.82676e-06	0.0112652	+/-
ENSBTAG00000008737	ENSBTAG00000017209	DR1	GLRA2	-0.917608	0.00357873	0.9346	0.00202772	4.62057	3.82683e-06	0.0112652	-/+
ENSBTAG00000017679	ENSBTAG00000025477	PAK5	KIF3A	-0.943404	0.00141948	0.904976	0.00507651	4.62048	3.82855e-06	0.0112657	-/+
ENSBTAG00000002232	ENSBTAG00000007736	TRPC1	ENSBTAG00000007736	0.784034	0.0369173	-0.97627	0.000164493	-4.62005	3.8364e-06	0.0112741	+/-
ENSBTAG00000014412	ENSBTAG00000014554	ELAVL3	SNAI1	0.933785	0.00209059	-0.918554	0.0034787	-4.62003	3.83692e-06	0.0112741	+/-
ENSBTAG00000006478	ENSBTAG00000013895	C8H9orf64	RELA	0.616732	0.140177	-0.987807	3.13217e-05	-4.61981	3.841e-06	0.0112816	0/-
ENSBTAG00000010847	ENSBTAG00000015805	FOXN4	SIPA1L1	0.90433	0.00516131	-0.943706	0.00140084	-4.61935	3.84948e-06	0.0112912	+/-
ENSBTAG00000016912	ENSBTAG00000054924	TSFM	CPLX2	0.271714	0.555561	-0.994928	3.50945e-06	-4.61885	3.85874e-06	0.0113017	0/-
ENSBTAG00000000696	ENSBTAG00000011170	ILK	JAKMIP1	0.947521	0.00117789	-0.897416	0.00612154	-4.61844	3.8664e-06	0.0113114	+/-
ENSBTAG00000016227	ENSBTAG00000018084	ASCL1	CASTOR1	0.957938	0.000681261	-0.872909	0.010316	-4.61801	3.8743e-06	0.0113228	+/-
ENSBTAG00000002648	ENSBTAG00000017679	RPS18	PAK5	0.872916	0.0103146	-0.957926	0.000681766	-4.61784	3.87757e-06	0.0113269	+/-
ENSBTAG00000017679	ENSBTAG00000039782	PAK5	ZNF12	-0.95002	0.00104406	0.892341	0.00688743	4.61781	3.87812e-06	0.0113269	-/+
ENSBTAG00000000541	ENSBTAG00000011258	NKX2-1	ACOT9	0.868806	0.0111432	-0.959289	0.000628344	-4.61756	3.88279e-06	0.011329	+/-
ENSBTAG00000020355	ENSBTAG00000052741	KLF4	ENSBTAG00000052741	-0.951506	0.000968942	0.889096	0.0074049	4.61748	3.88426e-06	0.011329	-/+
ENSBTAG00000002192	ENSBTAG00000011854	VXN	SLC38A5	0.677948	0.0941703	-0.984898	5.33948e-05	-4.61679	3.89722e-06	0.0113447	0/-
ENSBTAG00000009269	ENSBTAG00000018527	GRIK3	HDGFL3	-0.910978	0.00432674	0.939135	0.00169849	4.61587	3.91446e-06	0.0113655	-/+
ENSBTAG00000004215	ENSBTAG00000038347	RARRES2	SLC17A6	0.759643	0.0475615	-0.978815	0.000124038	-4.6158	3.9159e-06	0.0113673	+/-
ENSBTAG00000003941	ENSBTAG00000050523	AP1AR	POU3F3	-0.950572	0.00101574	0.890876	0.00711846	4.61576	3.91655e-06	0.0113673	-/+
ENSBTAG00000014840	ENSBTAG00000046922	MTX1	TWIST1	-0.870258	0.0108462	0.958698	0.000651172	4.61558	3.91994e-06	0.0113687	-/+
ENSBTAG00000021046	ENSBTAG00000033983	ELAVL4	MAP2K1	0.975225	0.000183107	-0.791	0.034149	-4.61514	3.92833e-06	0.0113767	+/-
ENSBTAG00000005654	ENSBTAG00000021099	TMSB10	CLVS2	0.941639	0.00153127	-0.907124	0.00480021	-4.61508	3.92936e-06	0.0113769	+/-
ENSBTAG00000009271	ENSBTAG00000047219	PNMA1	ZNF793	-0.964979	0.000432584	0.848172	0.0158695	4.61493	3.93224e-06	0.0113782	-/+
ENSBTAG00000012467	ENSBTAG00000039324	MASP1	FGFBP3	0.962461	0.000513906	-0.857782	0.0135494	-4.61482	3.93436e-06	0.0113818	+/-
ENSBTAG00000000825	ENSBTAG00000010769	MRPS26	GPR12	0.973167	0.000223273	-0.805544	0.0287539	-4.61472	3.93633e-06	0.011386	+/-
ENSBTAG00000008883	ENSBTAG00000009299	ZNF207	AFTPH	-0.94069	0.00159345	0.908345	0.00464709	4.61315	3.96618e-06	0.0114273	-/+
ENSBTAG00000002755	ENSBTAG00000050523	ANKRD12	POU3F3	-0.547701	0.203132	0.99185	1.14684e-05	4.6128	3.97277e-06	0.0114296	0/+
ENSBTAG00000015214	ENSBTAG00000046917	CA3	GPR22	0.661039	0.105936	-0.985709	4.6532e-05	-4.61277	3.97344e-06	0.0114297	0/-
ENSBTAG00000008102	ENSBTAG00000021588	CRTAC1	SCG2	0.929375	0.00245027	-0.922816	0.00304845	-4.6124	3.98045e-06	0.0114371	+/-
ENSBTAG00000000062	ENSBTAG00000023847	RASL12	IKZF5	0.650008	0.114001	-0.986236	4.23767e-05	-4.61214	3.98553e-06	0.0114418	0/-
ENSBTAG00000001662	ENSBTAG00000006673	EHD3	TMEM179	0.970209	0.00028954	-0.822779	0.0230257	-4.61203	3.98748e-06	0.0114437	+/-
ENSBTAG00000010587	ENSBTAG00000017209	SH3BGRL	GLRA2	-0.957901	0.000682756	0.872006	0.0104949	4.61203	3.98763e-06	0.0114437	-/+
ENSBTAG00000000541	ENSBTAG00000015986	NKX2-1	NDE1	0.958604	0.000654868	-0.869897	0.0109198	-4.61183	3.99145e-06	0.011445	+/-
ENSBTAG00000017209	ENSBTAG00000020384	GLRA2	WDR47	-0.838765	0.0183452	0.966989	0.000373569	4.61133	4.00097e-06	0.0114556	-/+
ENSBTAG00000013420	ENSBTAG00000017679	FSD1L	PAK5	-0.965579	0.000414434	0.844905	0.016706	4.61106	4.00619e-06	0.011461	-/+
ENSBTAG00000003625	ENSBTAG00000017425	VSTM2A	GJB2	0.639571	0.121913	-0.986695	3.89371e-05	-4.61105	4.00643e-06	0.011461	0/-
ENSBTAG00000003827	ENSBTAG00000013662	RIMS2	COL8A1	0.621007	0.13666	-0.987485	3.3427e-05	-4.61104	4.00658e-06	0.011461	0/-
ENSBTAG00000008433	ENSBTAG00000009214	PGAP2	ETS2	-0.833027	0.019956	0.968168	0.000341336	4.61052	4.01658e-06	0.0114724	-/+
ENSBTAG00000014823	ENSBTAG00000016227	TXNDC11	ASCL1	0.966938	0.00037501	-0.838808	0.0183333	-4.61042	4.01849e-06	0.0114748	+/-
ENSBTAG00000008816	ENSBTAG00000044097	TRIM2	KLF7	-0.838514	0.018414	0.966997	0.000373344	4.61031	4.02067e-06	0.0114765	-/+
ENSBTAG00000016648	ENSBTAG00000045981	BSG	DIRAS1	0.580095	0.172161	-0.98897	2.43975e-05	-4.6103	4.02097e-06	0.0114765	0/-
ENSBTAG00000000905	ENSBTAG00000006579	RAB6B	P4HA3	0.361215	0.425992	-0.993737	5.94123e-06	-4.61015	4.02372e-06	0.0114785	0/-
ENSBTAG00000008632	ENSBTAG00000008883	ENSBTAG00000008632	ZNF207	0.773761	0.0412193	-0.977138	0.000149934	-4.60977	4.03123e-06	0.0114877	+/-
ENSBTAG00000017209	ENSBTAG00000033267	GLRA2	LIN9	-0.690206	0.0860946	0.984026	6.14109e-05	4.60937	4.03892e-06	0.0114931	0/+
ENSBTAG00000008883	ENSBTAG00000020799	ZNF207	EXOC6B	-0.741071	0.0566686	0.980343	0.000102956	4.60913	4.04348e-06	0.0114932	0/+
ENSBTAG00000001192	ENSBTAG00000047219	STX12	ZNF793	-0.923025	0.00302815	0.928831	0.00249704	4.60877	4.05062e-06	0.0114982	-/+
ENSBTAG00000012708	ENSBTAG00000047219	SERPINI1	ZNF793	-0.857268	0.0136683	0.962281	0.000520015	4.60864	4.05314e-06	0.0115019	-/+
ENSBTAG00000046917	ENSBTAG00000046922	GPR22	TWIST1	0.656393	0.109295	-0.985854	4.53668e-05	-4.60841	4.05766e-06	0.0115074	0/-
ENSBTAG00000021046	ENSBTAG00000050114	ELAVL4	SOX11	-0.860061	0.01303	0.961472	0.000548129	4.60836	4.05851e-06	0.0115076	-/+
ENSBTAG00000006579	ENSBTAG00000030539	P4HA3	KRT222	0.869154	0.0110716	-0.958636	0.000653602	-4.60809	4.06388e-06	0.0115149	+/-
ENSBTAG00000009636	ENSBTAG00000052521	SLC7A6OS	ENSBTAG00000052521	0.992458	9.44998e-06	-0.545092	0.205735	-4.60754	4.07458e-06	0.0115287	+/0
ENSBTAG00000014583	ENSBTAG00000021588	CALM3	SCG2	0.98948	2.16811e-05	-0.562586	0.188592	-4.60718	4.08175e-06	0.0115359	+/0
ENSBTAG00000014412	ENSBTAG00000019275	ELAVL3	INIP	-0.940311	0.0016187	0.908166	0.0046693	4.60706	4.08401e-06	0.0115388	-/+
ENSBTAG00000014278	ENSBTAG00000015194	TBX2	CBLN1	0.828675	0.0212293	-0.968886	0.000322531	-4.60704	4.08433e-06	0.0115388	+/-
ENSBTAG00000000163	ENSBTAG00000020355	DDIT4	KLF4	-0.576842	0.175158	0.989023	2.41073e-05	4.60679	4.08926e-06	0.0115429	0/+
ENSBTAG00000016724	ENSBTAG00000054924	NPEPL1	CPLX2	0.691429	0.0853097	-0.98389	6.27276e-05	-4.60661	4.09288e-06	0.0115459	0/-
ENSBTAG00000021099	ENSBTAG00000049125	CLVS2	ENSBTAG00000049125	0.849012	0.0156583	-0.964357	0.000451895	-4.60651	4.09493e-06	0.0115482	+/-
ENSBTAG00000002113	ENSBTAG00000011170	ZNF41	JAKMIP1	-0.803642	0.0294301	0.973136	0.000223924	4.60625	4.10001e-06	0.0115536	-/+
ENSBTAG00000000199	ENSBTAG00000047219	PDP1	ZNF793	-0.886623	0.0078139	0.951853	0.000951904	4.60616	4.10182e-06	0.0115547	-/+
ENSBTAG00000010769	ENSBTAG00000017983	GPR12	PRELID3A	-0.949006	0.0010972	0.892724	0.00682784	4.60591	4.10675e-06	0.0115566	-/+
ENSBTAG00000002192	ENSBTAG00000015019	VXN	STN1	0.609536	0.1462	-0.987839	3.11198e-05	-4.60534	4.11783e-06	0.0115667	0/-
ENSBTAG00000013641	ENSBTAG00000046917	BAG3	GPR22	0.678426	0.0938479	-0.984614	5.59321e-05	-4.60477	4.12928e-06	0.0115769	0/-
ENSBTAG00000002468	ENSBTAG00000038347	RPS28	SLC17A6	0.649728	0.11421	-0.986105	4.33907e-05	-4.60469	4.13071e-06	0.0115792	0/-
ENSBTAG00000017121	ENSBTAG00000023416	ALB	PPP2R3A	0.964684	0.000441696	-0.847211	0.016113	-4.60406	4.14339e-06	0.0115952	+/-
ENSBTAG00000008913	ENSBTAG00000017679	TMEM98	PAK5	0.941326	0.00155159	-0.906172	0.00492154	-4.60363	4.15187e-06	0.0116053	+/-
ENSBTAG00000002192	ENSBTAG00000006414	VXN	NUTF2	0.780419	0.0384012	-0.976158	0.000166439	-4.6035	4.15455e-06	0.0116053	+/-
ENSBTAG00000008350	ENSBTAG00000050523	KLHL21	POU3F3	0.8896	0.00732312	-0.950325	0.00102834	-4.60345	4.15545e-06	0.0116053	+/-
ENSBTAG00000045824	ENSBTAG00000050125	SOX9	ENSBTAG00000050125	-0.987451	3.36573e-05	0.618288	0.138892	4.60284	4.16769e-06	0.0116188	-/0
ENSBTAG00000008732	ENSBTAG00000017679	ZC3H12C	PAK5	-0.837343	0.0187371	0.966867	0.000377003	4.60193	4.18598e-06	0.0116397	-/+
ENSBTAG00000020801	ENSBTAG00000047219	FAM49B	ZNF793	-0.917558	0.003584	0.932897	0.00216027	4.60133	4.19796e-06	0.0116578	-/+
ENSBTAG00000013662	ENSBTAG00000017411	COL8A1	AK5	0.432539	0.332417	-0.992487	9.35966e-06	-4.6008	4.20872e-06	0.0116702	0/-
ENSBTAG00000000080	ENSBTAG00000007736	GRWD1	ENSBTAG00000007736	-0.783558	0.0371109	0.975677	0.000174903	4.60065	4.21175e-06	0.0116741	-/+
ENSBTAG00000009183	ENSBTAG00000021588	SHISA5	SCG2	0.972791	0.00023115	-0.80446	0.0291383	-4.60036	4.21762e-06	0.011679	+/-
ENSBTAG00000011854	ENSBTAG00000021099	SLC38A5	CLVS2	0.959182	0.000632451	-0.866089	0.0117113	-4.60014	4.2221e-06	0.011684	+/-
ENSBTAG00000004745	ENSBTAG00000050523	NAA15	POU3F3	-0.964635	0.000443206	0.846624	0.0162629	4.60013	4.22228e-06	0.011684	-/+
ENSBTAG00000010847	ENSBTAG00000015387	FOXN4	RAB40B	-0.969949	0.000295852	0.821358	0.0234711	4.5996	4.23301e-06	0.0116978	-/+
ENSBTAG00000001668	ENSBTAG00000006143	WNT7A	CREB3L1	0.934487	0.00203639	-0.915238	0.00383663	-4.59838	4.25789e-06	0.01172	+/-
ENSBTAG00000021046	ENSBTAG00000034147	ELAVL4	OLFML2B	0.916789	0.00366666	-0.933201	0.00213628	-4.5978	4.26981e-06	0.0117297	+/-
ENSBTAG00000002192	ENSBTAG00000021811	VXN	ANGPT4	0.898324	0.0059899	-0.945479	0.00129439	-4.59733	4.2793e-06	0.0117435	+/-
ENSBTAG00000017679	ENSBTAG00000047293	PAK5	NRIP1	-0.936776	0.00186548	0.912075	0.00419728	4.59729	4.2802e-06	0.0117443	-/+
ENSBTAG00000006579	ENSBTAG00000008789	P4HA3	HMG20B	-0.862281	0.0125349	0.960204	0.000593913	4.59717	4.28259e-06	0.0117464	-/+
ENSBTAG00000018527	ENSBTAG00000020578	HDGFL3	PRDM6	0.908544	0.00462237	-0.939237	0.00169149	-4.59712	4.28375e-06	0.0117475	+/-
ENSBTAG00000002703	ENSBTAG00000020578	ATP6V1A	PRDM6	0.941934	0.00151222	-0.904288	0.00516686	-4.59646	4.2972e-06	0.0117623	+/-
ENSBTAG00000002170	ENSBTAG00000013541	NOVA1	LMO3	-0.669602	0.0998869	0.984905	5.33368e-05	4.59548	4.31747e-06	0.0117805	0/+
ENSBTAG00000012919	ENSBTAG00000045526	MMP15	INSM1	0.984737	5.48301e-05	-0.67244	0.0979233	-4.59489	4.32982e-06	0.0117937	+/0
ENSBTAG00000015426	ENSBTAG00000045981	PDLIM4	DIRAS1	0.904284	0.00516748	-0.941802	0.0015207	-4.59478	4.33214e-06	0.0117947	+/-
ENSBTAG00000015194	ENSBTAG00000016648	CBLN1	BSG	0.890735	0.00714078	-0.949186	0.00108765	-4.59474	4.3329e-06	0.0117958	+/-
ENSBTAG00000014877	ENSBTAG00000038347	UNC50	SLC17A6	0.81095	0.02688	-0.971545	0.000258339	-4.59468	4.33421e-06	0.0117964	+/-
ENSBTAG00000000087	ENSBTAG00000047219	HSD17B12	ZNF793	-0.884195	0.0082277	0.952088	0.000940412	4.59382	4.35196e-06	0.0118194	-/+
ENSBTAG00000010509	ENSBTAG00000021742	CDK3	ZNF568	0.964347	0.000452215	-0.846455	0.0163061	-4.59345	4.35981e-06	0.0118303	+/-
ENSBTAG00000002192	ENSBTAG00000054085	VXN	SELENOP	0.523212	0.228175	-0.990402	1.72432e-05	-4.59343	4.3602e-06	0.0118303	0/-
ENSBTAG00000005364	ENSBTAG00000017679	HMBS	PAK5	0.913913	0.0039854	-0.935052	0.00199341	-4.59325	4.36393e-06	0.0118329	+/-
ENSBTAG00000004242	ENSBTAG00000021588	ARPC1A	SCG2	0.972512	0.000237071	-0.80446	0.0291383	-4.59306	4.36789e-06	0.0118403	+/-
ENSBTAG00000010251	ENSBTAG00000012500	GABRG2	RARA	0.9127	0.00412448	-0.935934	0.00192732	-4.59291	4.37115e-06	0.0118441	+/-
ENSBTAG00000015074	ENSBTAG00000050523	PTGDS	POU3F3	0.886775	0.00778839	-0.950892	0.000999544	-4.59285	4.37227e-06	0.0118444	+/-
ENSBTAG00000012500	ENSBTAG00000016227	RARA	ASCL1	0.963723	0.0004721	-0.848802	0.015711	-4.59274	4.37455e-06	0.0118454	+/-
ENSBTAG00000003183	ENSBTAG00000017121	NTN4	ALB	0.960665	0.000577022	-0.859744	0.0131014	-4.5917	4.39644e-06	0.0118698	+/-
ENSBTAG00000004906	ENSBTAG00000006673	CCNE2	TMEM179	-0.982645	7.55052e-05	0.705141	0.0767717	4.59139	4.40311e-06	0.011879	-/0
ENSBTAG00000012634	ENSBTAG00000038347	NDUFB7	SLC17A6	0.727388	0.0639373	-0.980985	9.47907e-05	-4.59084	4.41464e-06	0.0118905	0/-
ENSBTAG00000013541	ENSBTAG00000017225	LMO3	RNF135	0.52308	0.228314	-0.990371	1.73862e-05	-4.59082	4.4151e-06	0.0118907	0/-
ENSBTAG00000018244	ENSBTAG00000032089	VSTM2B	CDC42EP2	0.917806	0.00355758	-0.931645	0.00226096	-4.59002	4.43209e-06	0.0119005	+/-
ENSBTAG00000003144	ENSBTAG00000019355	KIAA0825	KCNK10	-0.950559	0.00101643	0.887052	0.00774193	4.58978	4.43707e-06	0.0119073	-/+
ENSBTAG00000012779	ENSBTAG00000014123	FAM49A	ZNF507	-0.915183	0.00384268	0.933753	0.00209303	4.58976	4.43748e-06	0.0119073	-/+
ENSBTAG00000001546	ENSBTAG00000001668	MGAT1	WNT7A	0.752064	0.051173	-0.978778	0.000124578	-4.58954	4.44214e-06	0.011911	0/-
ENSBTAG00000004991	ENSBTAG00000023847	ELP1	IKZF5	-0.825928	0.0220559	0.968648	0.000328694	4.58926	4.44822e-06	0.011916	-/+
ENSBTAG00000003966	ENSBTAG00000038347	DUSP3	SLC17A6	0.883951	0.00827007	-0.95189	0.000950077	-4.58925	4.44849e-06	0.011916	+/-
ENSBTAG00000014741	ENSBTAG00000019951	OTX2	PCYOX1L	0.833831	0.0197255	-0.96703	0.000372434	-4.589	4.45369e-06	0.0119185	+/-
ENSBTAG00000007736	ENSBTAG00000013408	ENSBTAG00000007736	RBM12B	0.765032	0.0450817	-0.977436	0.000145116	-4.5889	4.45589e-06	0.0119208	+/-
ENSBTAG00000010769	ENSBTAG00000017216	GPR12	FRMD5	-0.851315	0.0150878	0.962874	0.000500001	4.58888	4.45637e-06	0.0119208	-/+
ENSBTAG00000007736	ENSBTAG00000012099	ENSBTAG00000007736	TMEM87B	0.740609	0.0569062	-0.979818	0.000109944	-4.58885	4.45702e-06	0.0119209	0/-
ENSBTAG00000000764	ENSBTAG00000015194	GIPC1	CBLN1	0.927357	0.00262616	-0.922476	0.00308151	-4.58851	4.46421e-06	0.0119296	+/-
ENSBTAG00000006760	ENSBTAG00000010785	OTX1	FAS	0.666264	0.102222	-0.984936	5.3064e-05	-4.58843	4.46598e-06	0.0119314	0/-
ENSBTAG00000021768	ENSBTAG00000024507	CCNG2	KCNJ9	-0.83938	0.0181771	0.965761	0.000409027	4.58799	4.47529e-06	0.0119382	-/+
ENSBTAG00000017209	ENSBTAG00000020567	GLRA2	HNRNPLL	-0.884496	0.00817586	0.951539	0.000967301	4.58751	4.48554e-06	0.0119485	-/+
ENSBTAG00000002858	ENSBTAG00000047219	ACBD7	ZNF793	-0.96858	0.00033045	0.825801	0.0220945	4.58715	4.4933e-06	0.0119554	-/+
ENSBTAG00000010252	ENSBTAG00000054994	ZNF397	ENSBTAG00000054994	-0.566726	0.184641	0.989046	2.39776e-05	4.58707	4.495e-06	0.0119561	0/+
ENSBTAG00000004237	ENSBTAG00000021916	BTC	MYL4	0.949653	0.00106308	-0.888546	0.00749483	-4.58659	4.50542e-06	0.011969	+/-
ENSBTAG00000017458	ENSBTAG00000025434	CALCR	ZFP36L1	0.881304	0.00873683	-0.952816	0.000905456	-4.58639	4.50976e-06	0.011971	+/-
ENSBTAG00000000808	ENSBTAG00000021046	COX14	ELAVL4	0.93597	0.00192465	-0.911865	0.00422188	-4.58628	4.51221e-06	0.0119721	+/-
ENSBTAG00000017679	ENSBTAG00000054726	PAK5	MNF1	0.818788	0.0242887	-0.96984	0.000298532	-4.5859	4.52041e-06	0.01198	+/-
ENSBTAG00000014741	ENSBTAG00000020035	OTX2	RCAN1	0.822131	0.0232281	-0.969221	0.000313961	-4.58579	4.52265e-06	0.01198	+/-
ENSBTAG00000017679	ENSBTAG00000050155	PAK5	SERPINB6	0.861902	0.0126186	-0.959683	0.000613365	-4.58571	4.52457e-06	0.0119802	+/-
ENSBTAG00000007300	ENSBTAG00000046917	FHL3	GPR22	0.551427	0.199444	-0.989492	2.16159e-05	-4.58515	4.53654e-06	0.011995	0/-
ENSBTAG00000000625	ENSBTAG00000039324	SMAD6	FGFBP3	0.968865	0.000323073	-0.823706	0.0227377	-4.58442	4.55247e-06	0.0120107	+/-
ENSBTAG00000011805	ENSBTAG00000021046	PLIN3	ELAVL4	0.890702	0.00714604	-0.948418	0.00112874	-4.58363	4.56982e-06	0.0120271	+/-
ENSBTAG00000012805	ENSBTAG00000019355	TSPAN13	KCNK10	-0.89166	0.00699429	0.947923	0.00115567	4.58328	4.57734e-06	0.0120315	-/+
ENSBTAG00000014412	ENSBTAG00000046255	ELAVL3	ATXN1L	-0.577526	0.174525	0.988621	2.63646e-05	4.58272	4.58957e-06	0.0120463	0/+
ENSBTAG00000000536	ENSBTAG00000021799	ZNF395	RCN3	-0.532521	0.218493	0.995277	2.93676e-06	4.58249	4.59472e-06	0.0120506	0/+
ENSBTAG00000001514	ENSBTAG00000009214	ASB11	ETS2	-0.870377	0.0108223	0.956709	0.000731656	4.58229	4.59921e-06	0.0120575	-/+
ENSBTAG00000011324	ENSBTAG00000017679	EMILIN1	PAK5	0.349405	0.442367	-0.993656	6.13569e-06	-4.58189	4.608e-06	0.0120686	0/-
ENSBTAG00000021099	ENSBTAG00000051907	CLVS2	CYBA	0.953312	0.000882119	-0.879298	0.00910047	-4.58143	4.61818e-06	0.0120811	+/-
ENSBTAG00000017679	ENSBTAG00000018456	PAK5	ZNF7	-0.969413	0.00030912	0.820067	0.0238798	4.58133	4.62035e-06	0.0120839	-/+
ENSBTAG00000006391	ENSBTAG00000010769	NDUFAB1	GPR12	0.975559	0.000177034	-0.779177	0.0389186	-4.58125	4.62196e-06	0.0120853	+/-
ENSBTAG00000001794	ENSBTAG00000038347	RPL36	SLC17A6	0.813992	0.025857	-0.97049	0.000282788	-4.58121	4.62283e-06	0.012086	+/-
ENSBTAG00000019355	ENSBTAG00000019956	KCNK10	CMPK1	-0.919965	0.00333253	0.928937	0.00248788	4.58117	4.62385e-06	0.0120872	-/+
ENSBTAG00000002770	ENSBTAG00000007736	TCN2	ENSBTAG00000007736	-0.801333	0.0302627	0.97253	0.000236698	4.58107	4.62592e-06	0.0120898	-/+
ENSBTAG00000007736	ENSBTAG00000033453	ENSBTAG00000007736	MTCH1	-0.86557	0.0118216	0.958257	0.000668547	4.58103	4.62687e-06	0.0120898	-/+
ENSBTAG00000007234	ENSBTAG00000050523	PLRG1	POU3F3	-0.92078	0.00324981	0.928158	0.00255554	4.58071	4.63401e-06	0.0120959	-/+
ENSBTAG00000001711	ENSBTAG00000017560	BORCS6	CEBPG	0.0345309	0.941414	-0.996712	1.18853e-06	-4.58069	4.63446e-06	0.0120959	0/-
ENSBTAG00000001668	ENSBTAG00000038011	WNT7A	SH3RF3	0.924353	0.00290137	-0.924739	0.00286511	-4.58053	4.63797e-06	0.012098	+/-
ENSBTAG00000049163	ENSBTAG00000054924	TSPAN9	CPLX2	0.857411	0.0136352	-0.96073	0.000574638	-4.58035	4.64195e-06	0.0121008	+/-
ENSBTAG00000000305	ENSBTAG00000021046	LMO4	ELAVL4	0.906492	0.00488052	-0.939193	0.0016945	-4.58014	4.64665e-06	0.012106	+/-
ENSBTAG00000007943	ENSBTAG00000044097	AZIN1	KLF7	-0.881035	0.0087851	0.952504	0.000920335	4.57992	4.65161e-06	0.0121081	-/+
ENSBTAG00000002734	ENSBTAG00000038347	EIF3G	SLC17A6	0.468137	0.289407	-0.991542	1.25801e-05	-4.57985	4.65308e-06	0.0121092	0/-
ENSBTAG00000017851	ENSBTAG00000019355	RXRA	KCNK10	0.723982	0.0658206	-0.980961	9.50815e-05	-4.57979	4.6545e-06	0.0121092	0/-
ENSBTAG00000017679	ENSBTAG00000052173	PAK5	ENSBTAG00000052173	-0.950582	0.00101524	0.885468	0.00800914	4.57968	4.65679e-06	0.0121106	-/+
ENSBTAG00000003447	ENSBTAG00000004636	ENSBTAG00000003447	PLEKHA1	-0.746914	0.0537093	0.978977	0.000121699	4.57964	4.65771e-06	0.0121118	0/+
ENSBTAG00000006017	ENSBTAG00000048378	NFKB2	DCC	0.263024	0.568761	-0.994736	3.8496e-06	-4.57935	4.66424e-06	0.0121175	0/-
ENSBTAG00000001755	ENSBTAG00000015283	NEUROD1	RPL32	0.992182	1.0338e-05	-0.530891	0.220175	-4.57928	4.66589e-06	0.0121175	+/0
ENSBTAG00000018518	ENSBTAG00000018898	RASL10B	ARID4A	-0.815115	0.0254846	0.970205	0.000289636	4.57902	4.67151e-06	0.0121207	-/+
ENSBTAG00000009469	ENSBTAG00000019416	SREK1IP1	KCTD4	0.990944	1.49167e-05	-0.530739	0.220331	-4.57898	4.67254e-06	0.0121217	+/0
ENSBTAG00000013227	ENSBTAG00000053675	SNAI2	ENSBTAG00000053675	0.736042	0.0592847	-0.979939	0.000108309	-4.57895	4.67324e-06	0.0121222	0/-
ENSBTAG00000030584	ENSBTAG00000045981	SLC35A4	DIRAS1	0.810029	0.0271943	-0.971066	0.000269294	-4.57889	4.67455e-06	0.0121242	+/-
ENSBTAG00000017597	ENSBTAG00000018898	ESCO1	ARID4A	-0.604487	0.150502	0.987576	3.28255e-05	4.57881	4.67625e-06	0.0121262	0/+
ENSBTAG00000013253	ENSBTAG00000013764	THAP4	OPTC	-0.72768	0.0637775	0.980632	9.92241e-05	4.57861	4.6808e-06	0.0121327	0/+
ENSBTAG00000013662	ENSBTAG00000014619	COL8A1	WASF3	0.627084	0.131738	-0.986639	3.93491e-05	-4.57855	4.68202e-06	0.0121335	0/-
ENSBTAG00000009269	ENSBTAG00000015498	GRIK3	ELOVL4	-0.647159	0.116133	0.985711	4.6519e-05	4.57854	4.6824e-06	0.0121335	0/+
ENSBTAG00000018254	ENSBTAG00000045824	CDKN1B	SOX9	-0.90373	0.00524087	0.940827	0.00158436	4.57839	4.68566e-06	0.012135	-/+
ENSBTAG00000006187	ENSBTAG00000015438	MFAP4	RRBP1	-0.641884	0.120136	0.98596	4.45243e-05	4.5783	4.68778e-06	0.0121377	0/+
ENSBTAG00000003276	ENSBTAG00000021187	PRKCH	ID2	-0.587909	0.165065	0.988187	2.89494e-05	4.57828	4.68808e-06	0.0121377	0/+
ENSBTAG00000010210	ENSBTAG00000014412	SUV39H2	ELAVL3	-0.968973	0.000320298	0.821716	0.0233585	4.5782	4.68987e-06	0.0121393	-/+
ENSBTAG00000001042	ENSBTAG00000017679	MXD1	PAK5	-0.818015	0.0245377	0.969641	0.000303433	4.57788	4.69715e-06	0.01215	-/+
ENSBTAG00000006187	ENSBTAG00000049309	MFAP4	TAF13	0.893493	0.00670902	-0.946546	0.00123268	-4.57708	4.71522e-06	0.012164	+/-
ENSBTAG00000016648	ENSBTAG00000024507	BSG	KCNJ9	0.261845	0.570559	-0.994732	3.85835e-06	-4.57691	4.71884e-06	0.012169	0/-
ENSBTAG00000012809	ENSBTAG00000017679	PHF24	PAK5	-0.636733	0.124112	0.986173	4.28626e-05	4.57684	4.72045e-06	0.0121705	0/+
ENSBTAG00000009271	ENSBTAG00000045824	PNMA1	SOX9	-0.891146	0.00707546	0.947714	0.00116722	4.57682	4.72087e-06	0.0121705	-/+
ENSBTAG00000013541	ENSBTAG00000030749	LMO3	DNAJC6	-0.529623	0.221486	0.990472	1.69333e-05	4.57678	4.72185e-06	0.0121705	0/+
ENSBTAG00000005165	ENSBTAG00000050523	CSGALNACT2	POU3F3	-0.917905	0.00354707	0.930282	0.00237352	4.57645	4.72922e-06	0.0121795	-/+
ENSBTAG00000013070	ENSBTAG00000018898	EAF2	ARID4A	0.913387	0.0040454	-0.933948	0.00207789	-4.57643	4.72969e-06	0.0121802	+/-
ENSBTAG00000006818	ENSBTAG00000007736	TMEM185A	ENSBTAG00000007736	-0.870126	0.010873	0.956436	0.000743124	4.57629	4.73299e-06	0.0121822	-/+
ENSBTAG00000001192	ENSBTAG00000045824	STX12	SOX9	-0.965551	0.000415262	0.837773	0.0186182	4.57595	4.74066e-06	0.0121897	-/+
ENSBTAG00000014179	ENSBTAG00000048957	SLC12A5	ENSBTAG00000048957	-0.549989	0.200863	0.989395	2.21211e-05	4.57565	4.74741e-06	0.012196	0/+
ENSBTAG00000019915	ENSBTAG00000046922	GSN	TWIST1	-0.65559	0.109881	0.985225	5.05631e-05	4.57542	4.75263e-06	0.0122042	0/+
ENSBTAG00000038347	ENSBTAG00000052055	SLC17A6	PRSS35	0.859588	0.0131369	-0.959812	0.000608537	-4.57537	4.75372e-06	0.0122042	+/-
ENSBTAG00000002640	ENSBTAG00000021046	KALRN	ELAVL4	-0.713073	0.0720509	0.981677	8.64255e-05	4.57525	4.75644e-06	0.0122042	0/+
ENSBTAG00000021099	ENSBTAG00000055124	CLVS2	ENSBTAG00000055124	0.944005	0.00138254	-0.897941	0.00604531	-4.57513	4.75926e-06	0.0122062	+/-
ENSBTAG00000002382	ENSBTAG00000017209	DDX10	GLRA2	-0.983783	6.37624e-05	0.681405	0.091854	4.57512	4.7595e-06	0.0122062	-/0
ENSBTAG00000007736	ENSBTAG00000013824	ENSBTAG00000007736	WWC3	-0.657704	0.108342	0.985102	5.1615e-05	4.57479	4.76694e-06	0.0122162	0/+
ENSBTAG00000010251	ENSBTAG00000012447	GABRG2	PPP1CB	-0.885015	0.00808655	0.950414	0.00102382	4.57426	4.77917e-06	0.0122344	-/+
ENSBTAG00000016227	ENSBTAG00000020090	ASCL1	EPHX3	0.915804	0.00377404	-0.931826	0.00224624	-4.5742	4.78038e-06	0.0122352	+/-
ENSBTAG00000010769	ENSBTAG00000017010	GPR12	FAM207A	0.933209	0.00213565	-0.914044	0.00397053	-4.57392	4.78677e-06	0.0122408	+/-
ENSBTAG00000016294	ENSBTAG00000021869	ZNF438	THAP5	0.753014	0.0507123	-0.978215	0.000132978	-4.5739	4.78732e-06	0.0122413	0/-
ENSBTAG00000001822	ENSBTAG00000019355	SNX10	KCNK10	-0.830745	0.0206181	0.966982	0.000373772	4.57376	4.79049e-06	0.0122456	-/+
ENSBTAG00000011779	ENSBTAG00000017209	MAL2	GLRA2	-0.941056	0.00156928	0.902682	0.00538161	4.57317	4.80409e-06	0.0122635	-/+
ENSBTAG00000003619	ENSBTAG00000021046	SEC24D	ELAVL4	0.954737	0.000816951	-0.874262	0.0100513	-4.57307	4.80635e-06	0.0122655	+/-
ENSBTAG00000010995	ENSBTAG00000017679	CINP	PAK5	0.876992	0.0095291	-0.953688	0.000864621	-4.57304	4.80707e-06	0.0122655	+/-
ENSBTAG00000000434	ENSBTAG00000007736	CRYAB	ENSBTAG00000007736	-0.850357	0.0153236	0.9623	0.000519358	4.57293	4.80945e-06	0.0122655	-/+
ENSBTAG00000010251	ENSBTAG00000020567	GABRG2	HNRNPLL	-0.851077	0.015146	0.962107	0.000525996	4.57293	4.80949e-06	0.0122655	-/+
ENSBTAG00000006352	ENSBTAG00000014554	MYT1	SNAI1	0.845578	0.0165318	-0.963528	0.000478441	-4.57272	4.81438e-06	0.0122677	+/-
ENSBTAG00000020384	ENSBTAG00000050523	WDR47	POU3F3	-0.860812	0.0128613	0.959251	0.000629808	4.57202	4.83034e-06	0.0122834	-/+
ENSBTAG00000000550	ENSBTAG00000021588	ATP5F1D	SCG2	0.982412	7.80519e-05	-0.701604	0.0789282	-4.57199	4.83123e-06	0.0122848	+/0
ENSBTAG00000007111	ENSBTAG00000038347	STEAP3	SLC17A6	0.84025	0.0179406	-0.964752	0.000439581	-4.57128	4.8476e-06	0.0122996	+/-
ENSBTAG00000006899	ENSBTAG00000007130	JPH3	ESF1	-0.990994	1.47125e-05	0.487589	0.267024	4.57094	4.85548e-06	0.0123057	-/0
ENSBTAG00000000682	ENSBTAG00000017679	ENSBTAG00000000682	PAK5	-0.94977	0.00105698	0.885916	0.00793313	4.57081	4.85854e-06	0.0123081	-/+
ENSBTAG00000003382	ENSBTAG00000049277	RIMS4	DISP1	0.831566	0.0203785	-0.966659	0.000382913	-4.57051	4.86529e-06	0.0123158	+/-
ENSBTAG00000010769	ENSBTAG00000044023	GPR12	CDK6	-0.936664	0.0018736	0.908944	0.00457302	4.57011	4.87477e-06	0.0123274	-/+
ENSBTAG00000003447	ENSBTAG00000021062	ENSBTAG00000003447	SMARCD2	0.726262	0.0645568	-0.980514	0.000100746	-4.56999	4.8775e-06	0.0123316	0/-
ENSBTAG00000014687	ENSBTAG00000044097	TP53I13	KLF7	0.221492	0.633139	-0.99511	3.20308e-06	-4.56913	4.89748e-06	0.0123538	0/-
ENSBTAG00000021768	ENSBTAG00000050523	CCNG2	POU3F3	-0.638355	0.122853	0.985945	4.46465e-05	4.56906	4.8992e-06	0.0123551	0/+
ENSBTAG00000001407	ENSBTAG00000007736	AP3S2	ENSBTAG00000007736	-0.972828	0.00023036	0.796246	0.0321433	4.56902	4.90002e-06	0.0123554	-/+
ENSBTAG00000019517	ENSBTAG00000045981	ELN	DIRAS1	0.676339	0.0952585	-0.983938	6.22567e-05	-4.56867	4.90833e-06	0.012363	0/-
ENSBTAG00000000341	ENSBTAG00000016169	ISOC1	ID1	0.962754	0.000504017	-0.847726	0.0159822	-4.56832	4.91651e-06	0.0123693	+/-
ENSBTAG00000030539	ENSBTAG00000031441	KRT222	FXYD5	0.675558	0.0957892	-0.983963	6.20214e-05	-4.56772	4.93064e-06	0.0123853	0/-
ENSBTAG00000000536	ENSBTAG00000021176	ZNF395	CRISPLD2	-0.524886	0.226419	0.991401	1.31104e-05	4.5675	4.93566e-06	0.0123936	0/+
ENSBTAG00000008103	ENSBTAG00000014384	ALDH1A1	ZDHHC22	0.897517	0.00610675	-0.943633	0.00140532	-4.56723	4.94212e-06	0.0123991	+/-
ENSBTAG00000016730	ENSBTAG00000017371	ANP32E	RELL2	-0.992502	9.31371e-06	0.412107	0.358249	4.56703	4.94686e-06	0.0124065	-/0
ENSBTAG00000019246	ENSBTAG00000050523	SC5D	POU3F3	-0.942239	0.00149267	0.899899	0.00576569	4.56697	4.94834e-06	0.0124076	-/+
ENSBTAG00000007736	ENSBTAG00000031875	ENSBTAG00000007736	BANF1	-0.927813	0.00258584	0.919667	0.00336305	4.56692	4.94931e-06	0.0124076	-/+
ENSBTAG00000003446	ENSBTAG00000021099	EPHB4	CLVS2	0.928097	0.00256089	-0.919304	0.00340051	-4.56649	4.95952e-06	0.0124173	+/-
ENSBTAG00000019275	ENSBTAG00000045981	INIP	DIRAS1	-0.915392	0.00381952	0.931438	0.00227786	4.56644	4.96072e-06	0.012418	-/+
ENSBTAG00000012219	ENSBTAG00000021046	CSPG4	ELAVL4	0.762618	0.0461836	-0.976958	0.000152883	-4.56571	4.97805e-06	0.0124374	+/-
ENSBTAG00000009897	ENSBTAG00000050523	AGPS	POU3F3	-0.9206	0.00326794	0.926786	0.00267726	4.56516	4.99102e-06	0.0124522	-/+
ENSBTAG00000009490	ENSBTAG00000021588	STX5	SCG2	0.957679	0.000691729	-0.864476	0.0120563	-4.56494	4.99628e-06	0.0124592	+/-
ENSBTAG00000002060	ENSBTAG00000010769	RPL19	GPR12	0.948892	0.00110328	-0.886913	0.00776526	-4.5648	4.9996e-06	0.0124636	+/-
ENSBTAG00000017120	ENSBTAG00000052146	PHB	MSANTD3	0.985188	5.08795e-05	-0.651814	0.112659	-4.56431	5.01131e-06	0.012475	+/0
ENSBTAG00000004014	ENSBTAG00000054924	FBLN2	CPLX2	0.941883	0.00151547	-0.900142	0.00573155	-4.5643	5.0116e-06	0.012475	+/-
ENSBTAG00000012719	ENSBTAG00000043978	UBTD1	CLVS1	0.901166	0.00558893	-0.94126	0.0015559	-4.5642	5.01398e-06	0.0124773	+/-
ENSBTAG00000017209	ENSBTAG00000019105	GLRA2	NPLOC4	0.699669	0.0801217	-0.982351	7.87244e-05	-4.56415	5.01515e-06	0.0124781	0/-
ENSBTAG00000017679	ENSBTAG00000033727	PAK5	RBPMS	0.719737	0.0682092	-0.980864	9.62923e-05	-4.56362	5.02785e-06	0.0124938	0/-
ENSBTAG00000021046	ENSBTAG00000046486	ELAVL4	ENSBTAG00000046486	0.871758	0.0105443	-0.955036	0.000803672	-4.56297	5.04352e-06	0.0125089	+/-
ENSBTAG00000002512	ENSBTAG00000017209	HAUS1	GLRA2	-0.886696	0.00780155	0.948855	0.00110526	4.56284	5.04654e-06	0.0125134	-/+
ENSBTAG00000043960	ENSBTAG00000046922	MTHFD2L	TWIST1	0.843834	0.0169858	-0.96346	0.000480631	-4.56278	5.04809e-06	0.0125134	+/-
ENSBTAG00000002706	ENSBTAG00000038347	GSTZ1	SLC17A6	0.848823	0.0157056	-0.962173	0.000523711	-4.56271	5.04973e-06	0.0125155	+/-
ENSBTAG00000003329	ENSBTAG00000017679	FST	PAK5	0.831395	0.0204282	-0.966324	0.000392533	-4.56254	5.05376e-06	0.0125184	+/-
ENSBTAG00000009109	ENSBTAG00000017679	CASD1	PAK5	-0.96081	0.000571745	0.853702	0.0145088	4.56225	5.06079e-06	0.012525	-/+
ENSBTAG00000007736	ENSBTAG00000016411	ENSBTAG00000007736	RNF122	-0.844549	0.0167988	0.963204	0.000489029	4.56127	5.08453e-06	0.0125456	-/+
ENSBTAG00000001005	ENSBTAG00000019409	ZNF280B	GNPTAB	-0.954419	0.000831239	0.873103	0.0102778	4.56107	5.08927e-06	0.0125486	-/+
ENSBTAG00000009232	ENSBTAG00000010769	PIK3CA	GPR12	-0.973368	0.000219147	0.790352	0.0344016	4.56093	5.09288e-06	0.012552	-/+
ENSBTAG00000000522	ENSBTAG00000005922	AHSG	EFCC1	-0.924953	0.00284509	0.922063	0.00312206	4.56069	5.0985e-06	0.0125578	-/+
ENSBTAG00000009636	ENSBTAG00000010769	SLC7A6OS	GPR12	0.978186	0.000133414	-0.749171	0.0525896	-4.56049	5.10346e-06	0.0125644	+/0
ENSBTAG00000006089	ENSBTAG00000038347	C19H17orf80	SLC17A6	-0.881291	0.00873918	0.951101	0.000989057	4.56044	5.1046e-06	0.012565	-/+
ENSBTAG00000019355	ENSBTAG00000021799	KCNK10	RCN3	0.74903	0.0526589	-0.97817	0.00013365	-4.55953	5.12687e-06	0.012581	0/-
ENSBTAG00000020567	ENSBTAG00000050523	HNRNPLL	POU3F3	-0.917775	0.00356091	0.928766	0.00250261	4.55951	5.12721e-06	0.0125811	-/+
ENSBTAG00000008150	ENSBTAG00000044097	PKIA	KLF7	-0.86488	0.0119694	0.957207	0.000710982	4.5592	5.13486e-06	0.0125857	-/+
ENSBTAG00000030616	ENSBTAG00000045981	ZCCHC10	DIRAS1	-0.980663	9.88328e-05	0.720721	0.0676513	4.55905	5.13864e-06	0.0125921	-/0
ENSBTAG00000017131	ENSBTAG00000054998	AFP	ENSBTAG00000054998	0.965248	0.000424404	-0.835514	0.0192484	-4.55899	5.14009e-06	0.0125928	+/-
ENSBTAG00000000764	ENSBTAG00000010251	GIPC1	GABRG2	0.550215	0.20064	-0.989132	2.35129e-05	-4.55872	5.14671e-06	0.0126029	0/-
ENSBTAG00000005496	ENSBTAG00000009214	RP2	ETS2	0.723486	0.0660972	-0.980426	0.000101876	-4.55852	5.15154e-06	0.0126064	0/-
ENSBTAG00000013253	ENSBTAG00000054662	THAP4	FBXL17	0.902967	0.0053431	-0.939679	0.00166132	-4.55851	5.15173e-06	0.0126064	+/-
ENSBTAG00000008839	ENSBTAG00000021046	AMER1	ELAVL4	-0.802047	0.030004	0.971535	0.000258563	4.5584	5.15448e-06	0.0126083	-/+
ENSBTAG00000000087	ENSBTAG00000003447	HSD17B12	ENSBTAG00000003447	-0.879976	0.00897659	0.951498	0.000969345	4.55806	5.16288e-06	0.012614	-/+
ENSBTAG00000019105	ENSBTAG00000050523	NPLOC4	POU3F3	0.858429	0.0134007	-0.95919	0.000632151	-4.55804	5.16341e-06	0.012614	+/-
ENSBTAG00000015117	ENSBTAG00000021046	GADD45GIP1	ELAVL4	0.881754	0.00865638	-0.950731	0.00100771	-4.5579	5.16664e-06	0.0126151	+/-
ENSBTAG00000015131	ENSBTAG00000020578	SLC29A1	PRDM6	-0.645349	0.117499	0.985381	4.92453e-05	4.55786	5.16764e-06	0.0126156	0/+
ENSBTAG00000002192	ENSBTAG00000012319	VXN	KCNE5	0.817783	0.0246128	-0.968823	0.000324143	-4.55779	5.16939e-06	0.0126162	+/-
ENSBTAG00000009269	ENSBTAG00000014312	GRIK3	ATL1	-0.869336	0.0110342	0.955585	0.000779578	4.55772	5.17125e-06	0.0126171	-/+
ENSBTAG00000024493	ENSBTAG00000053362	DHRS3	ENSBTAG00000053362	0.921756	0.00315229	-0.924901	0.00284998	-4.55729	5.1817e-06	0.0126249	+/-
ENSBTAG00000001768	ENSBTAG00000021046	TXLNG	ELAVL4	-0.838844	0.0183234	0.964395	0.000450717	4.55728	5.18202e-06	0.0126249	-/+
ENSBTAG00000019956	ENSBTAG00000020578	CMPK1	PRDM6	0.911375	0.00427958	-0.933736	0.00209436	-4.55712	5.18608e-06	0.0126277	+/-
ENSBTAG00000014920	ENSBTAG00000017679	SEMA3E	PAK5	-0.952339	0.000928285	0.877777	0.00938184	4.55707	5.18722e-06	0.0126283	-/+
ENSBTAG00000003298	ENSBTAG00000016169	LZTS2	ID1	-0.847478	0.0160451	0.962222	0.000522035	4.55686	5.19228e-06	0.0126317	-/+
ENSBTAG00000016559	ENSBTAG00000021588	NUDT22	SCG2	0.969134	0.000316182	-0.815858	0.0252401	-4.55681	5.19369e-06	0.0126327	+/-
ENSBTAG00000006432	ENSBTAG00000046917	KCNE4	GPR22	0.885301	0.00803767	-0.949071	0.00109374	-4.55674	5.1953e-06	0.0126343	+/-
ENSBTAG00000030539	ENSBTAG00000051481	KRT222	FAM200A	-0.784404	0.0367672	0.974013	0.000206189	4.55636	5.20479e-06	0.0126465	-/+
ENSBTAG00000013745	ENSBTAG00000046922	ITGA5	TWIST1	-0.519038	0.232581	0.991413	1.30639e-05	4.55614	5.21032e-06	0.0126506	0/+
ENSBTAG00000009157	ENSBTAG00000021046	SLC35B3	ELAVL4	0.877282	0.00947465	-0.952475	0.000921725	-4.5561	5.21129e-06	0.0126511	+/-
ENSBTAG00000003827	ENSBTAG00000006187	RIMS2	MFAP4	0.581588	0.170793	-0.988038	2.98631e-05	-4.55583	5.2178e-06	0.0126557	0/-
ENSBTAG00000021588	ENSBTAG00000021776	SCG2	NDUFV1	0.982236	8.00131e-05	-0.698329	0.0809533	-4.5558	5.21873e-06	0.0126557	+/0
ENSBTAG00000003447	ENSBTAG00000009390	ENSBTAG00000003447	MINDY4	0.898182	0.0060105	-0.942358	0.00148511	-4.55579	5.21882e-06	0.0126557	+/-
ENSBTAG00000004287	ENSBTAG00000010769	EVC	GPR12	-0.967895	0.000348649	0.822141	0.0232251	4.55552	5.22573e-06	0.0126637	-/+
ENSBTAG00000001822	ENSBTAG00000020578	SNX10	PRDM6	0.881688	0.00866827	-0.95058	0.00101532	-4.55528	5.23168e-06	0.0126686	+/-
ENSBTAG00000014579	ENSBTAG00000021099	MRPL34	CLVS2	0.95403	0.000848922	-0.87314	0.0102705	-4.55514	5.23506e-06	0.0126721	+/-
ENSBTAG00000020384	ENSBTAG00000047219	WDR47	ZNF793	-0.734536	0.060081	0.979392	0.000115807	4.55509	5.2362e-06	0.012673	0/+
ENSBTAG00000046922	ENSBTAG00000050066	TWIST1	C15H11orf87	0.505853	0.246754	-0.990335	1.75492e-05	-4.55503	5.23789e-06	0.012673	0/-
ENSBTAG00000005257	ENSBTAG00000010251	PEX13	GABRG2	-0.755251	0.0496365	0.977395	0.000145775	4.55483	5.24282e-06	0.0126772	-/+
ENSBTAG00000044015	ENSBTAG00000045824	RBM12	SOX9	-0.899082	0.00588138	0.941723	0.00152584	4.55443	5.25279e-06	0.0126886	-/+
ENSBTAG00000010769	ENSBTAG00000014881	GPR12	PHF23	0.888095	0.00756883	-0.94759	0.00117405	-4.55442	5.25299e-06	0.0126886	+/-
ENSBTAG00000009269	ENSBTAG00000017404	GRIK3	SEC14L2	-0.951267	0.000980792	0.879919	0.008987	4.55426	5.25704e-06	0.0126914	-/+
ENSBTAG00000021046	ENSBTAG00000039888	ELAVL4	MAGED2	0.951084	0.000989914	-0.880319	0.00891429	-4.55406	5.26207e-06	0.0126971	+/-
ENSBTAG00000006740	ENSBTAG00000009214	SCYL1	ETS2	-0.65781	0.108264	0.984657	5.55494e-05	4.55405	5.26222e-06	0.0126971	0/+
ENSBTAG00000012070	ENSBTAG00000017679	INTS2	PAK5	-0.949088	0.00109283	0.884838	0.00811691	4.55397	5.26439e-06	0.0126995	-/+
ENSBTAG00000001755	ENSBTAG00000017108	NEUROD1	OTUD3	-0.896038	0.00632429	0.943419	0.00141853	4.55379	5.26885e-06	0.012704	-/+
ENSBTAG00000014384	ENSBTAG00000032089	ZDHHC22	CDC42EP2	0.749417	0.0524684	-0.977951	0.000137013	-4.55363	5.2727e-06	0.0127057	0/-
ENSBTAG00000038347	ENSBTAG00000050523	SLC17A6	POU3F3	-0.711004	0.0732671	0.98126	9.14073e-05	4.55325	5.28228e-06	0.0127161	0/+
ENSBTAG00000027557	ENSBTAG00000042846	ZNF408	ENSBTAG00000042846	-0.968471	0.000333317	0.818526	0.024373	4.5529	5.29121e-06	0.0127227	-/+
ENSBTAG00000002006	ENSBTAG00000021046	THBS1	ELAVL4	0.899654	0.00580035	-0.941257	0.00155608	-4.55286	5.29204e-06	0.0127233	+/-
ENSBTAG00000021046	ENSBTAG00000053048	ELAVL4	ENSBTAG00000053048	0.913422	0.0040414	-0.931754	0.00225203	-4.55283	5.29298e-06	0.012724	+/-
ENSBTAG00000043560	ENSBTAG00000045981	COX3	DIRAS1	0.0181197	0.969244	-0.99669	1.20888e-06	-4.55265	5.2974e-06	0.0127277	0/-
ENSBTAG00000006075	ENSBTAG00000017679	SUCLG1	PAK5	0.935508	0.00195907	-0.908407	0.00463937	-4.55253	5.30045e-06	0.0127332	+/-
ENSBTAG00000013842	ENSBTAG00000046922	ACTR6	TWIST1	0.883409	0.00836446	-0.949619	0.00106487	-4.55231	5.30592e-06	0.0127345	+/-
ENSBTAG00000003511	ENSBTAG00000020598	SLAIN1	PPP2R2C	-0.941662	0.00152975	0.898877	0.00591063	4.55216	5.3097e-06	0.0127375	-/+
ENSBTAG00000020412	ENSBTAG00000021046	RAP2A	ELAVL4	-0.839082	0.0182583	0.96408	0.000460668	4.55208	5.31185e-06	0.0127393	-/+
ENSBTAG00000017679	ENSBTAG00000048810	PAK5	ZEB2	-0.967156	0.000368914	0.825073	0.0223169	4.55205	5.31261e-06	0.0127393	-/+
ENSBTAG00000007736	ENSBTAG00000013510	ENSBTAG00000007736	TOR2A	-0.893457	0.00671456	0.944642	0.001344	4.55138	5.32947e-06	0.0127518	-/+
ENSBTAG00000000731	ENSBTAG00000014605	WFIKKN2	ETV6	-0.769475	0.043092	0.975707	0.000174382	4.55133	5.33083e-06	0.0127521	-/+
ENSBTAG00000000731	ENSBTAG00000002717	WFIKKN2	INA	0.234741	0.612379	-0.994843	3.65763e-06	-4.55123	5.33333e-06	0.0127527	0/-
ENSBTAG00000009307	ENSBTAG00000038347	RER1	SLC17A6	0.841015	0.0177342	-0.963566	0.000477181	-4.55114	5.33552e-06	0.0127536	+/-
ENSBTAG00000006579	ENSBTAG00000013548	P4HA3	GABRE	-0.51628	0.235513	0.998024	3.32995e-07	4.55081	5.34404e-06	0.0127597	0/+
ENSBTAG00000008883	ENSBTAG00000047428	ZNF207	ZNF281	-0.953613	0.000868101	0.873383	0.0102229	4.55005	5.3633e-06	0.0127707	-/+
ENSBTAG00000002038	ENSBTAG00000021099	RPL14	CLVS2	0.956216	0.000752473	-0.866165	0.0116951	-4.5499	5.36726e-06	0.0127768	+/-
ENSBTAG00000050523	ENSBTAG00000055062	POU3F3	SMAD5	-0.924928	0.00284741	0.920884	0.00323938	4.5494	5.37996e-06	0.0127879	-/+
ENSBTAG00000006296	ENSBTAG00000010251	VMA21	GABRG2	-0.93143	0.0022785	0.913418	0.00404177	4.54933	5.38183e-06	0.0127892	-/+
ENSBTAG00000012980	ENSBTAG00000047595	RRAGB	FSTL5	-0.959713	0.000612266	0.855008	0.0141977	4.54916	5.38614e-06	0.0127945	-/+
ENSBTAG00000007900	ENSBTAG00000010769	FIS1	GPR12	0.96117	0.000558833	-0.849858	0.0154473	-4.54909	5.38787e-06	0.0127952	+/-
ENSBTAG00000044097	ENSBTAG00000049102	KLF7	ENSBTAG00000049102	-0.890055	0.0072497	0.946233	0.0012506	4.54908	5.38805e-06	0.0127952	-/+
ENSBTAG00000019634	ENSBTAG00000033562	PIDD1	LHX1	-0.921787	0.00314926	0.923976	0.00293703	4.54859	5.40069e-06	0.0128059	-/+
ENSBTAG00000000911	ENSBTAG00000008883	UBE2H	ZNF207	-0.790748	0.0342472	0.97284	0.00023011	4.54834	5.40704e-06	0.0128075	-/+
ENSBTAG00000019416	ENSBTAG00000034973	KCTD4	ENSBTAG00000034973	0.990248	1.79418e-05	-0.514983	0.236898	-4.54831	5.40785e-06	0.0128075	+/0
ENSBTAG00000003447	ENSBTAG00000014958	ENSBTAG00000003447	PRKAR2B	-0.579334	0.17286	0.987992	3.01559e-05	4.54824	5.40954e-06	0.0128091	0/+
ENSBTAG00000003447	ENSBTAG00000019409	ENSBTAG00000003447	GNPTAB	-0.901062	0.00560332	0.939979	0.00164099	4.54769	5.42369e-06	0.0128242	-/+
ENSBTAG00000003144	ENSBTAG00000014359	KIAA0825	DRAXIN	-0.952655	0.000913121	0.875415	0.00982881	4.54746	5.42963e-06	0.0128292	-/+
ENSBTAG00000017679	ENSBTAG00000018965	PAK5	PRDM16	-0.974957	0.000188061	0.774568	0.0408716	4.54742	5.4308e-06	0.0128292	-/+
ENSBTAG00000007736	ENSBTAG00000017825	ENSBTAG00000007736	SEC13	-0.867669	0.0113789	0.955537	0.000781695	4.54733	5.43307e-06	0.0128299	-/+
ENSBTAG00000010175	ENSBTAG00000017679	COL8A2	PAK5	0.723376	0.0661591	-0.980122	0.00010586	-4.54718	5.43683e-06	0.0128309	0/-
ENSBTAG00000019210	ENSBTAG00000050523	ADCY2	POU3F3	0.894104	0.00661541	-0.943905	0.00138866	-4.5463	5.45959e-06	0.0128546	+/-
ENSBTAG00000013919	ENSBTAG00000019416	ENSBTAG00000013919	KCTD4	0.873926	0.0101167	-0.953137	0.000890316	-4.5459	5.47003e-06	0.0128657	+/-
ENSBTAG00000000087	ENSBTAG00000019355	HSD17B12	KCNK10	-0.928897	0.00249132	0.916062	0.00374572	4.54565	5.47656e-06	0.0128746	-/+
ENSBTAG00000010769	ENSBTAG00000019368	GPR12	IGFBP7	0.933591	0.00210566	-0.910179	0.00442252	-4.5456	5.478e-06	0.0128758	+/-
ENSBTAG00000006909	ENSBTAG00000010769	PIK3CB	GPR12	-0.966235	0.000395126	0.828016	0.0214259	4.5453	5.48574e-06	0.0128842	-/+
ENSBTAG00000002783	ENSBTAG00000010769	PCYOX1	GPR12	-0.983324	6.8362e-05	0.677552	0.0944377	4.54506	5.49196e-06	0.0128846	-/0
ENSBTAG00000007300	ENSBTAG00000010769	FHL3	GPR12	0.865321	0.0118748	-0.956211	0.000752657	-4.54506	5.492e-06	0.0128846	+/-
ENSBTAG00000014460	ENSBTAG00000021099	PARL	CLVS2	0.941467	0.00154243	-0.898101	0.00602214	-4.54403	5.51887e-06	0.0129118	+/-
ENSBTAG00000002192	ENSBTAG00000039688	VXN	RFLNA	0.930483	0.00235674	-0.913962	0.00397983	-4.54394	5.52133e-06	0.0129143	+/-
ENSBTAG00000004832	ENSBTAG00000019355	KIF21A	KCNK10	-0.738985	0.057746	0.978654	0.000126411	4.5437	5.52746e-06	0.0129201	0/+
ENSBTAG00000010204	ENSBTAG00000025434	PCMT1	ZFP36L1	0.99125	1.36927e-05	-0.512333	0.239739	-4.54322	5.54018e-06	0.0129316	+/0
ENSBTAG00000017679	ENSBTAG00000019614	PAK5	FAM76A	-0.955127	0.000799644	0.868095	0.0112904	4.54314	5.54234e-06	0.0129339	-/+
ENSBTAG00000021046	ENSBTAG00000051287	ELAVL4	NDUFB11	0.904158	0.00518411	-0.937597	0.00180633	-4.54293	5.54769e-06	0.012938	+/-
ENSBTAG00000006673	ENSBTAG00000012291	TMEM179	TBC1D22A	0.967451	0.000360722	-0.821466	0.023437	-4.54272	5.55333e-06	0.0129415	+/-
ENSBTAG00000001755	ENSBTAG00000039014	NEUROD1	DEF8	-0.985421	4.89062e-05	0.638223	0.122955	4.5427	5.55377e-06	0.0129415	-/0
ENSBTAG00000017530	ENSBTAG00000020166	PLGRKT	ZNFX1	-0.993667	6.10979e-06	0.324079	0.478257	4.54269	5.55414e-06	0.0129415	-/0
ENSBTAG00000009412	ENSBTAG00000038347	SIAE	SLC17A6	0.929863	0.00240879	-0.914536	0.00391502	-4.54238	5.56228e-06	0.0129492	+/-
ENSBTAG00000021046	ENSBTAG00000051907	ELAVL4	CYBA	0.878936	0.00916693	-0.950878	0.00100025	-4.54237	5.56253e-06	0.0129492	+/-
ENSBTAG00000003699	ENSBTAG00000021046	ZFP3	ELAVL4	-0.718322	0.0690154	0.980396	0.000102272	4.5422	5.56702e-06	0.012953	0/+
ENSBTAG00000016169	ENSBTAG00000038275	ID1	CYP27C1	-0.511717	0.240402	0.990025	1.89866e-05	4.54204	5.57132e-06	0.0129583	0/+
ENSBTAG00000017679	ENSBTAG00000030648	PAK5	MPST	0.863949	0.0121702	-0.956482	0.000741172	-4.54186	5.57605e-06	0.0129617	+/-
ENSBTAG00000010769	ENSBTAG00000013464	GPR12	CEP97	-0.977927	0.000137385	0.745935	0.0541992	4.54169	5.58053e-06	0.0129651	-/0
ENSBTAG00000002648	ENSBTAG00000038347	RPS18	SLC17A6	0.818392	0.0244159	-0.967991	0.000346061	-4.54147	5.58638e-06	0.0129693	+/-
ENSBTAG00000006045	ENSBTAG00000021099	P4HB	CLVS2	0.959183	0.000632416	-0.855253	0.0141398	-4.54101	5.5984e-06	0.0129781	+/-
ENSBTAG00000047219	ENSBTAG00000048843	ZNF793	UBE2W	-0.511157	0.241006	0.997573	5.56349e-07	4.54096	5.59974e-06	0.0129792	0/+
ENSBTAG00000002640	ENSBTAG00000017679	KALRN	PAK5	-0.638987	0.122364	0.985345	4.95473e-05	4.5408	5.60399e-06	0.0129836	0/+
ENSBTAG00000008350	ENSBTAG00000043978	KLHL21	CLVS1	0.895555	0.00639625	-0.94264	0.00146724	-4.54038	5.61534e-06	0.0129966	+/-
ENSBTAG00000013066	ENSBTAG00000053362	IGF2	ENSBTAG00000053362	0.599775	0.154573	-0.987075	3.6225e-05	-4.54023	5.6193e-06	0.0129992	0/-
ENSBTAG00000003036	ENSBTAG00000010769	PPFIA2	GPR12	-0.975017	0.000186948	0.771864	0.0420423	4.53962	5.63561e-06	0.0130142	-/+
ENSBTAG00000004211	ENSBTAG00000017371	TNFRSF1A	RELL2	0.562964	0.188229	-0.988417	2.75592e-05	-4.53957	5.63698e-06	0.0130142	0/-
ENSBTAG00000002039	ENSBTAG00000006187	FRMD8	MFAP4	-0.736181	0.0592118	0.978783	0.000124508	4.53936	5.64247e-06	0.0130201	0/+
ENSBTAG00000006665	ENSBTAG00000021099	ERP29	CLVS2	0.96875	0.000326036	-0.813676	0.0259622	-4.53875	5.65889e-06	0.0130303	+/-
ENSBTAG00000017209	ENSBTAG00000017367	GLRA2	IFIT5	-0.970278	0.000287876	0.804821	0.02901	4.53845	5.66696e-06	0.0130328	-/+
ENSBTAG00000012648	ENSBTAG00000021046	ZSWIM5	ELAVL4	-0.745867	0.0542334	0.977825	0.000138971	4.53817	5.67436e-06	0.0130381	0/+
ENSBTAG00000017209	ENSBTAG00000019214	GLRA2	USP14	-0.870809	0.0107348	0.953785	0.000860167	4.53754	5.69153e-06	0.0130513	-/+
ENSBTAG00000002192	ENSBTAG00000023831	VXN	ELP4	0.637811	0.123275	-0.985331	4.96636e-05	-4.53733	5.69719e-06	0.0130572	0/-
ENSBTAG00000002052	ENSBTAG00000021099	PLOD1	CLVS2	0.956868	0.000725006	-0.861942	0.0126097	-4.53718	5.70117e-06	0.0130601	+/-
ENSBTAG00000020578	ENSBTAG00000021801	PRDM6	INPP5F	0.714113	0.0714443	-0.980586	9.98197e-05	-4.53694	5.70767e-06	0.013066	0/-
ENSBTAG00000000541	ENSBTAG00000018837	NKX2-1	SLC39A11	0.476149	0.28009	-0.990829	1.53962e-05	-4.53693	5.7078e-06	0.013066	0/-
ENSBTAG00000004231	ENSBTAG00000047219	GPM6A	ZNF793	-0.847052	0.0161535	0.961273	0.000555149	4.53685	5.71017e-06	0.0130663	-/+
ENSBTAG00000002328	ENSBTAG00000020166	KDM2B	ZNFX1	0.991892	1.13185e-05	-0.508995	0.243341	-4.53683	5.71056e-06	0.0130663	+/0
ENSBTAG00000000541	ENSBTAG00000002192	NKX2-1	VXN	-0.788603	0.0350879	0.972707	0.000232908	4.5368	5.71148e-06	0.013067	-/+
ENSBTAG00000001114	ENSBTAG00000002192	PRKD3	VXN	-0.992606	8.99313e-06	0.387873	0.38992	4.53619	5.72808e-06	0.013084	-/0
ENSBTAG00000009269	ENSBTAG00000052904	GRIK3	MEX3B	-0.829802	0.0208953	0.965415	0.000419347	4.53612	5.72983e-06	0.013084	-/+
ENSBTAG00000006579	ENSBTAG00000016593	P4HA3	FMNL3	-0.526121	0.225129	0.989503	2.15614e-05	4.53544	5.74846e-06	0.0131053	0/+
ENSBTAG00000006187	ENSBTAG00000013842	MFAP4	ACTR6	0.835287	0.0193122	-0.964138	0.000458825	-4.5353	5.75217e-06	0.0131089	+/-
ENSBTAG00000015651	ENSBTAG00000015981	ENSBTAG00000015651	ETV1	0.933919	0.00208019	-0.908417	0.00463814	-4.53482	5.76536e-06	0.0131203	+/-
ENSBTAG00000002238	ENSBTAG00000021588	ARL2	SCG2	0.983149	7.01588e-05	-0.676426	0.0951995	-4.53469	5.76869e-06	0.0131228	+/0
ENSBTAG00000006673	ENSBTAG00000009941	TMEM179	MBIP	-0.987756	3.16544e-05	0.579438	0.172764	4.53463	5.77047e-06	0.013124	-/0
ENSBTAG00000001394	ENSBTAG00000038347	TMED9	SLC17A6	0.817368	0.0247471	-0.96787	0.000349319	-4.53438	5.77727e-06	0.013129	+/-
ENSBTAG00000015100	ENSBTAG00000017679	ATP6V0E1	PAK5	0.546875	0.203954	-0.988856	2.50285e-05	-4.53415	5.78349e-06	0.013134	0/-
ENSBTAG00000014384	ENSBTAG00000021521	ZDHHC22	BFAR	0.904728	0.00510894	-0.936452	0.00188913	-4.53409	5.78513e-06	0.0131368	+/-
ENSBTAG00000001460	ENSBTAG00000006187	LIN7C	MFAP4	0.772331	0.0418389	-0.974723	0.000192474	-4.53286	5.81898e-06	0.0131657	+/-
ENSBTAG00000045824	ENSBTAG00000049389	SOX9	ENSBTAG00000049389	-0.950645	0.00101203	0.877947	0.00935017	4.53281	5.82034e-06	0.013166	-/+
ENSBTAG00000009269	ENSBTAG00000021046	GRIK3	ELAVL4	-0.865171	0.011907	0.955503	0.000783143	4.53262	5.82577e-06	0.0131696	-/+
ENSBTAG00000002378	ENSBTAG00000010251	NUCB1	GABRG2	0.804905	0.0289803	-0.970019	0.000294143	-4.53256	5.82729e-06	0.0131703	+/-
ENSBTAG00000001668	ENSBTAG00000002344	WNT7A	ORAI3	0.797897	0.0315259	-0.971154	0.000267261	-4.53255	5.82768e-06	0.0131703	+/-
ENSBTAG00000000213	ENSBTAG00000009214	TMEM39A	ETS2	-0.898156	0.0060142	0.940493	0.0016065	4.53242	5.83127e-06	0.0131752	-/+
ENSBTAG00000014312	ENSBTAG00000020355	ATL1	KLF4	0.866079	0.0117134	-0.955164	0.000798022	-4.53224	5.83608e-06	0.0131819	+/-
ENSBTAG00000025868	ENSBTAG00000047219	TLN1	ZNF793	0.937334	0.00182515	-0.903151	0.00531831	-4.5321	5.83988e-06	0.0131835	+/-
ENSBTAG00000016227	ENSBTAG00000019704	ASCL1	HLTF	-0.931152	0.00230133	0.911733	0.00423744	4.5321	5.83999e-06	0.0131835	-/+
ENSBTAG00000014750	ENSBTAG00000030539	EPB41L4A	KRT222	0.702731	0.0782375	-0.981316	9.07357e-05	-4.53198	5.84328e-06	0.0131835	0/-
ENSBTAG00000000225	ENSBTAG00000021187	POLB	ID2	0.977858	0.000138464	-0.743583	0.055386	-4.53197	5.8436e-06	0.0131835	+/0
ENSBTAG00000018050	ENSBTAG00000021916	CDR2	MYL4	-0.610206	0.145634	0.986489	4.04618e-05	4.53192	5.8451e-06	0.0131859	0/+
ENSBTAG00000022825	ENSBTAG00000038347	BRI3	SLC17A6	0.645368	0.117485	-0.984833	5.39683e-05	-4.53173	5.85031e-06	0.0131935	0/-
ENSBTAG00000006579	ENSBTAG00000015249	P4HA3	B4GALT1	-0.91839	0.00349584	0.925455	0.00279856	4.53171	5.85079e-06	0.0131941	-/+
ENSBTAG00000001005	ENSBTAG00000020801	ZNF280B	FAM49B	-0.930015	0.002396	0.913075	0.00408124	4.53144	5.85843e-06	0.0131963	-/+
ENSBTAG00000016227	ENSBTAG00000018743	ASCL1	C5H12orf29	-0.974713	0.000192655	0.771977	0.041993	4.53135	5.8607e-06	0.0131979	-/+
ENSBTAG00000008883	ENSBTAG00000034269	ZNF207	RCBTB1	-0.679345	0.0932303	0.982873	7.30618e-05	4.53073	5.87815e-06	0.0132164	0/+
ENSBTAG00000008647	ENSBTAG00000019043	KLHL1	GABPA	-0.911898	0.00421797	0.930875	0.00232419	4.53055	5.883e-06	0.0132173	-/+
ENSBTAG00000010587	ENSBTAG00000025434	SH3BGRL	ZFP36L1	0.986217	4.25205e-05	-0.615829	0.140926	-4.53048	5.88494e-06	0.0132187	+/0
ENSBTAG00000001898	ENSBTAG00000047219	CCDC112	ZNF793	-0.881295	0.00873842	0.949032	0.00109581	4.53041	5.88696e-06	0.0132214	-/+
ENSBTAG00000013587	ENSBTAG00000017679	TXNL4A	PAK5	0.801078	0.0303554	-0.970557	0.000281195	-4.53033	5.88904e-06	0.0132225	+/-
ENSBTAG00000000679	ENSBTAG00000050706	PGM3	ENSBTAG00000050706	0.948401	0.00112963	-0.882677	0.00849289	-4.53028	5.89045e-06	0.0132231	+/-
ENSBTAG00000020764	ENSBTAG00000046917	CNN2	GPR22	0.825657	0.0221385	-0.966018	0.000401456	-4.53015	5.89431e-06	0.013227	+/-
ENSBTAG00000010769	ENSBTAG00000025477	GPR12	KIF3A	-0.969818	0.000299054	0.805468	0.028781	4.53004	5.89731e-06	0.0132301	-/+
ENSBTAG00000038347	ENSBTAG00000053714	SLC17A6	ENSBTAG00000053714	0.722791	0.0664859	-0.979687	0.000111729	-4.52997	5.89921e-06	0.0132308	0/-
ENSBTAG00000002551	ENSBTAG00000030539	KCNJ8	KRT222	0.9618	0.000536622	-0.843648	0.0170347	-4.52985	5.90269e-06	0.0132354	+/-
ENSBTAG00000016724	ENSBTAG00000045981	NPEPL1	DIRAS1	0.687944	0.087556	-0.982292	7.93891e-05	-4.52977	5.90481e-06	0.0132374	0/-
ENSBTAG00000009269	ENSBTAG00000020844	GRIK3	TMEM246	-0.784252	0.0368287	0.973038	0.000225959	4.52941	5.91496e-06	0.0132506	-/+
ENSBTAG00000000541	ENSBTAG00000014006	NKX2-1	TOR3A	0.845038	0.0166716	-0.961411	0.000550252	-4.5294	5.91514e-06	0.0132506	+/-
ENSBTAG00000006673	ENSBTAG00000021978	TMEM179	PARVB	0.847094	0.016143	-0.960842	0.000570602	-4.52907	5.92449e-06	0.0132598	+/-
ENSBTAG00000000541	ENSBTAG00000008789	NKX2-1	HMG20B	0.951187	0.000984763	-0.875994	0.00971817	-4.52885	5.93045e-06	0.0132653	+/-
ENSBTAG00000011170	ENSBTAG00000049343	JAKMIP1	ENSBTAG00000049343	-0.881031	0.00878576	0.949035	0.00109564	4.52879	5.93238e-06	0.013267	-/+
ENSBTAG00000013641	ENSBTAG00000030539	BAG3	KRT222	0.628726	0.130424	-0.985593	4.74783e-05	-4.52874	5.93375e-06	0.0132682	0/-
ENSBTAG00000026772	ENSBTAG00000044837	ZNF142	SCARNA21	-0.986161	4.29534e-05	0.616013	0.140774	4.52801	5.9543e-06	0.0132836	-/0
ENSBTAG00000015950	ENSBTAG00000017131	ISOC2	AFP	-0.981815	8.48209e-05	0.694162	0.08357	4.52764	5.96464e-06	0.0132958	-/0
ENSBTAG00000015920	ENSBTAG00000038347	TMEM147	SLC17A6	0.800245	0.0306597	-0.970581	0.000280647	-4.52761	5.96533e-06	0.0132965	+/-
ENSBTAG00000007736	ENSBTAG00000018072	ENSBTAG00000007736	FARS2	-0.662583	0.104831	0.983803	6.35683e-05	4.52744	5.97013e-06	0.0133021	0/+
ENSBTAG00000017537	ENSBTAG00000021046	PTGIS	ELAVL4	0.583759	0.168815	-0.98747	3.35307e-05	-4.52743	5.97051e-06	0.0133021	0/-
ENSBTAG00000021046	ENSBTAG00000047293	ELAVL4	NRIP1	-0.883397	0.00836651	0.947867	0.00115879	4.52742	5.9707e-06	0.0133021	-/+
ENSBTAG00000010251	ENSBTAG00000034867	GABRG2	TMEM38B	-0.913138	0.00407399	0.929571	0.00243361	4.52733	5.97322e-06	0.0133027	-/+
ENSBTAG00000010251	ENSBTAG00000015424	GABRG2	WDR12	-0.894873	0.00649874	0.941953	0.00151097	4.52686	5.98672e-06	0.0133178	-/+
ENSBTAG00000006954	ENSBTAG00000007736	ZNF432	ENSBTAG00000007736	0.682941	0.0908348	-0.982549	7.65512e-05	-4.52685	5.98694e-06	0.0133178	0/-
ENSBTAG00000006744	ENSBTAG00000021099	TMEM131	CLVS2	-0.956758	0.000729591	0.86038	0.012958	4.52679	5.98858e-06	0.0133201	-/+
ENSBTAG00000001254	ENSBTAG00000017209	ANKRD46	GLRA2	-0.894251	0.00659308	0.942288	0.00148957	4.52666	5.99237e-06	0.0133245	-/+
ENSBTAG00000003578	ENSBTAG00000021099	DPCD	CLVS2	0.916824	0.00366287	-0.926338	0.00271771	-4.52644	5.99855e-06	0.0133332	+/-
ENSBTAG00000006579	ENSBTAG00000021035	P4HA3	CTSK	-0.503511	0.249312	0.992874	8.2007e-06	4.5264	5.99956e-06	0.0133336	0/+
ENSBTAG00000002490	ENSBTAG00000019355	CHPT1	KCNK10	-0.929781	0.00241574	0.912644	0.00413094	4.52534	6.02976e-06	0.0133601	-/+
ENSBTAG00000014312	ENSBTAG00000046922	ATL1	TWIST1	0.739218	0.0576254	-0.97807	0.000135178	-4.52516	6.0349e-06	0.0133654	0/-
ENSBTAG00000020578	ENSBTAG00000055278	PRDM6	NEGR1	0.838593	0.0183924	-0.9628	0.000502473	-4.52452	6.05338e-06	0.0133831	+/-
ENSBTAG00000008883	ENSBTAG00000043556	ZNF207	COX2	0.939757	0.00165596	-0.898291	0.00599472	-4.52445	6.05539e-06	0.0133835	+/-
ENSBTAG00000008947	ENSBTAG00000009072	TKTL2	ZNF572	0.977277	0.000147676	-0.747031	0.0536509	-4.52443	6.05591e-06	0.0133837	+/0
ENSBTAG00000010769	ENSBTAG00000052173	GPR12	ENSBTAG00000052173	-0.944667	0.00134249	0.889471	0.00734399	4.52425	6.06099e-06	0.0133886	-/+
ENSBTAG00000010175	ENSBTAG00000030539	COL8A2	KRT222	0.80003	0.0307384	-0.970468	0.000283315	-4.52404	6.06713e-06	0.0133935	+/-
ENSBTAG00000013662	ENSBTAG00000014840	COL8A1	MTX1	-0.665299	0.102903	0.983553	6.60421e-05	4.52339	6.08574e-06	0.0134134	0/+
ENSBTAG00000012279	ENSBTAG00000020578	AASDHPPT	PRDM6	0.843222	0.0171467	-0.961551	0.000545346	-4.52307	6.0949e-06	0.0134201	+/-
ENSBTAG00000003382	ENSBTAG00000021874	RIMS4	KIF14	-0.536059	0.214866	0.989011	2.41715e-05	4.52244	6.113e-06	0.0134395	0/+
ENSBTAG00000025434	ENSBTAG00000055252	ZFP36L1	UBE2E1	0.988328	2.80956e-05	-0.557312	0.193684	-4.52242	6.11361e-06	0.0134395	+/0
ENSBTAG00000012980	ENSBTAG00000019355	RRAGB	KCNK10	-0.721605	0.0671523	0.979563	0.000113423	4.52215	6.12159e-06	0.0134477	0/+
ENSBTAG00000010251	ENSBTAG00000012805	GABRG2	TSPAN13	-0.79042	0.0343748	0.971873	0.000251016	4.52202	6.12535e-06	0.0134493	-/+
ENSBTAG00000015424	ENSBTAG00000017209	WDR12	GLRA2	-0.889417	0.00735281	0.94452	0.00135135	4.52195	6.12736e-06	0.0134511	-/+
ENSBTAG00000015670	ENSBTAG00000017679	PAK3	PAK5	-0.909704	0.00448004	0.931735	0.00225359	4.52152	6.13971e-06	0.0134574	-/+
ENSBTAG00000020578	ENSBTAG00000044012	PRDM6	TMEM196	0.826498	0.021883	-0.965427	0.000418995	-4.52149	6.14054e-06	0.0134574	+/-
ENSBTAG00000008883	ENSBTAG00000012880	ZNF207	DNLZ	0.699441	0.0802624	-0.981275	9.12302e-05	-4.52127	6.14684e-06	0.0134615	0/-
ENSBTAG00000010769	ENSBTAG00000044311	GPR12	SNORD2	-0.791484	0.033961	0.971673	0.00025547	4.52096	6.15603e-06	0.0134701	-/+
ENSBTAG00000013981	ENSBTAG00000025434	SPTSSA	ZFP36L1	0.9895	2.15753e-05	-0.518738	0.232899	-4.52089	6.15795e-06	0.0134702	+/0
ENSBTAG00000010769	ENSBTAG00000014592	GPR12	AFG1L	-0.971307	0.000263753	0.793885	0.0330374	4.52088	6.15822e-06	0.0134702	-/+
ENSBTAG00000021634	ENSBTAG00000038347	PIAS3	SLC17A6	0.669341	0.100068	-0.983254	6.90762e-05	-4.52084	6.15957e-06	0.0134707	0/-
ENSBTAG00000015025	ENSBTAG00000050523	YAF2	POU3F3	-0.949643	0.00106364	0.878309	0.00928294	4.52046	6.17053e-06	0.0134798	-/+
ENSBTAG00000004383	ENSBTAG00000010251	FNBP1L	GABRG2	-0.500238	0.252908	0.991564	1.24972e-05	4.52022	6.17766e-06	0.0134881	0/+
ENSBTAG00000014412	ENSBTAG00000025424	ELAVL3	NOTCH4	0.929296	0.002457	-0.912626	0.00413301	-4.52015	6.17963e-06	0.0134906	+/-
ENSBTAG00000003447	ENSBTAG00000021313	ENSBTAG00000003447	RUNDC3B	-0.869421	0.0110169	0.953177	0.000888432	4.52	6.18402e-06	0.0134944	-/+
ENSBTAG00000013464	ENSBTAG00000017679	CEP97	PAK5	-0.961143	0.000559778	0.844104	0.016915	4.5198	6.18978e-06	0.0135	-/+
ENSBTAG00000006760	ENSBTAG00000019939	OTX1	SLC35D2	0.986617	3.95098e-05	-0.601642	0.152953	-4.51958	6.19633e-06	0.0135052	+/0
ENSBTAG00000018747	ENSBTAG00000021099	PRKAA2	CLVS2	-0.910999	0.00432428	0.930546	0.00235146	4.51957	6.19662e-06	0.0135052	-/+
ENSBTAG00000001546	ENSBTAG00000054924	MGAT1	CPLX2	0.559464	0.191598	-0.988204	2.88441e-05	-4.51934	6.20317e-06	0.0135127	0/-
ENSBTAG00000009521	ENSBTAG00000025434	ZNF565	ZFP36L1	0.9309	0.00232209	-0.91049	0.00438508	-4.51909	6.2106e-06	0.0135185	+/-
ENSBTAG00000006017	ENSBTAG00000037539	NFKB2	ENSBTAG00000037539	-0.987699	3.20243e-05	0.573567	0.178201	4.51888	6.21685e-06	0.0135208	-/0
ENSBTAG00000011170	ENSBTAG00000016516	JAKMIP1	CYB5R3	0.960335	0.000589084	-0.846853	0.0162043	-4.51859	6.22538e-06	0.0135254	+/-
ENSBTAG00000002192	ENSBTAG00000003619	VXN	SEC24D	0.65344	0.111459	-0.984112	6.05887e-05	-4.51837	6.23163e-06	0.0135318	0/-
ENSBTAG00000003604	ENSBTAG00000047219	ADAMTSL4	ZNF793	0.642873	0.119381	-0.984672	5.54117e-05	-4.51815	6.23826e-06	0.0135343	0/-
ENSBTAG00000011234	ENSBTAG00000019416	FOXO3	KCTD4	-0.985285	5.0051e-05	0.630517	0.128998	4.51785	6.247e-06	0.0135421	-/0
ENSBTAG00000015438	ENSBTAG00000046922	RRBP1	TWIST1	-0.702339	0.0784776	0.980971	9.49686e-05	4.51781	6.24813e-06	0.0135429	0/+
ENSBTAG00000017679	ENSBTAG00000044097	PAK5	KLF7	-0.764574	0.0452897	0.975123	0.000184976	4.51751	6.25703e-06	0.0135536	-/+
ENSBTAG00000005105	ENSBTAG00000038347	PAFAH2	SLC17A6	0.863952	0.0121696	-0.954987	0.000805838	-4.51744	6.25906e-06	0.0135549	+/-
ENSBTAG00000021187	ENSBTAG00000051612	ID2	SMIM18	0.924603	0.00287787	-0.91768	0.00357097	-4.51697	6.27295e-06	0.0135687	+/-
ENSBTAG00000010769	ENSBTAG00000016313	GPR12	ECH1	0.937901	0.00178469	-0.900261	0.00571495	-4.51687	6.27612e-06	0.0135725	+/-
ENSBTAG00000002490	ENSBTAG00000017209	CHPT1	GLRA2	-0.944443	0.00135598	0.888781	0.00745629	4.51665	6.28264e-06	0.0135754	-/+
ENSBTAG00000001005	ENSBTAG00000001822	ZNF280B	SNX10	-0.954265	0.000838186	0.865819	0.0117688	4.51642	6.28948e-06	0.0135813	-/+
ENSBTAG00000000707	ENSBTAG00000046917	CCN4	GPR22	0.803835	0.0293611	-0.969511	0.000306678	-4.51621	6.29557e-06	0.0135862	+/-
ENSBTAG00000017779	ENSBTAG00000021046	HSD17B10	ELAVL4	0.888343	0.00752812	-0.944596	0.00134677	-4.51571	6.31052e-06	0.0136053	+/-
ENSBTAG00000002248	ENSBTAG00000015067	SAC3D1	NHLH2	0.893816	0.00665945	-0.941635	0.00153153	-4.5154	6.31976e-06	0.0136137	+/-
ENSBTAG00000008816	ENSBTAG00000019355	TRIM2	KCNK10	-0.871704	0.0105551	0.951992	0.000945081	4.51524	6.32453e-06	0.0136168	-/+
ENSBTAG00000006187	ENSBTAG00000014320	MFAP4	SRFBP1	0.534404	0.216559	-0.988946	2.45274e-05	-4.515	6.33178e-06	0.0136245	0/-
ENSBTAG00000002192	ENSBTAG00000021093	VXN	RPS16	0.769009	0.0432982	-0.974497	0.00019678	-4.51492	6.33408e-06	0.0136252	+/-
ENSBTAG00000031252	ENSBTAG00000038347	CD82	SLC17A6	0.821745	0.0233493	-0.966108	0.000398815	-4.51485	6.33618e-06	0.0136262	+/-
ENSBTAG00000019704	ENSBTAG00000043978	HLTF	CLVS1	-0.86425	0.0121051	0.954714	0.00081799	4.51473	6.33968e-06	0.013627	-/+
ENSBTAG00000004975	ENSBTAG00000021046	CCDC191	ELAVL4	-0.876677	0.0095886	0.949937	0.00104832	4.51468	6.34124e-06	0.0136272	-/+
ENSBTAG00000011534	ENSBTAG00000030539	RAMP1	KRT222	0.933595	0.00210535	-0.906336	0.00490054	-4.51458	6.3441e-06	0.0136273	+/-
ENSBTAG00000008893	ENSBTAG00000020355	ANO10	KLF4	-0.849378	0.0155667	0.959373	0.000625119	4.51402	6.36099e-06	0.0136433	-/+
ENSBTAG00000017679	ENSBTAG00000025250	PAK5	CCL3	0.884774	0.00812798	-0.946226	0.00125099	-4.51384	6.36653e-06	0.0136458	+/-
ENSBTAG00000000140	ENSBTAG00000011170	EPHX1	JAKMIP1	0.79753	0.0316626	-0.970449	0.000283765	-4.51381	6.36733e-06	0.0136458	+/-
ENSBTAG00000003447	ENSBTAG00000018581	ENSBTAG00000003447	EPC2	-0.867613	0.0113907	0.953448	0.000875752	4.5138	6.36777e-06	0.0136458	-/+
ENSBTAG00000002624	ENSBTAG00000013253	PSTPIP2	THAP4	-0.986629	3.94226e-05	0.598455	0.155723	4.51316	6.38674e-06	0.0136647	-/0
ENSBTAG00000046922	ENSBTAG00000054523	TWIST1	CNR1	0.821758	0.0233452	-0.966021	0.000401352	-4.51307	6.38964e-06	0.013668	+/-
ENSBTAG00000009668	ENSBTAG00000015067	TMEM184B	NHLH2	0.93024	0.0023771	-0.910603	0.00437154	-4.51306	6.38996e-06	0.013668	+/-
ENSBTAG00000010387	ENSBTAG00000045824	MINDY3	SOX9	-0.957278	0.000708069	0.856163	0.0139256	4.51288	6.39524e-06	0.0136699	-/+
ENSBTAG00000017679	ENSBTAG00000040308	PAK5	RPS13	0.898327	0.00598958	-0.93876	0.00172441	-4.51273	6.39972e-06	0.0136768	+/-
ENSBTAG00000000894	ENSBTAG00000021046	PGK1	ELAVL4	0.98581	4.5717e-05	-0.617086	0.139884	-4.51264	6.40258e-06	0.0136803	+/0
ENSBTAG00000017350	ENSBTAG00000021046	PCLO	ELAVL4	-0.790481	0.0343512	0.971493	0.000259521	4.51263	6.40301e-06	0.0136803	-/+
ENSBTAG00000001005	ENSBTAG00000005252	ZNF280B	NUDT11	-0.964518	0.00044686	0.828675	0.0212294	4.51258	6.40427e-06	0.0136821	-/+
ENSBTAG00000019355	ENSBTAG00000049002	KCNK10	C1D	-0.931998	0.00223226	0.908244	0.00465968	4.51246	6.40807e-06	0.0136838	-/+
ENSBTAG00000020578	ENSBTAG00000043960	PRDM6	MTHFD2L	0.682151	0.0913579	-0.982242	7.99465e-05	-4.51233	6.41196e-06	0.0136872	0/-
ENSBTAG00000003447	ENSBTAG00000044012	ENSBTAG00000003447	TMEM196	-0.725917	0.0647473	0.978905	0.000122731	4.51231	6.4126e-06	0.0136872	0/+
ENSBTAG00000002709	ENSBTAG00000021187	TM9SF1	ID2	-0.918643	0.00346932	0.923125	0.00301853	4.51138	6.44082e-06	0.013711	-/+
ENSBTAG00000000140	ENSBTAG00000046922	EPHX1	TWIST1	-0.495372	0.258296	0.995022	3.34891e-06	4.51107	6.45019e-06	0.0137187	0/+
ENSBTAG00000014384	ENSBTAG00000025667	ZDHHC22	ASTN2	0.942202	0.00149505	-0.892162	0.00691543	-4.51097	6.45331e-06	0.0137227	+/-
ENSBTAG00000021099	ENSBTAG00000040295	CLVS2	CHCHD2	0.958692	0.000651425	-0.85111	0.0151379	-4.51085	6.45681e-06	0.0137257	+/-
ENSBTAG00000000704	ENSBTAG00000030539	GUSB	KRT222	0.788883	0.0349777	-0.971646	0.000256064	-4.51049	6.4677e-06	0.0137383	+/-
ENSBTAG00000012671	ENSBTAG00000054924	TNIP1	CPLX2	0.679625	0.0930428	-0.98236	7.86306e-05	-4.51042	6.46987e-06	0.0137383	0/-
ENSBTAG00000000265	ENSBTAG00000021943	SYNPR	NFYC	-0.232829	0.615363	-0.997889	3.92596e-07	-4.51031	6.47317e-06	0.013739	0/-
ENSBTAG00000006187	ENSBTAG00000006323	MFAP4	SNX9	-0.756451	0.049065	0.975809	0.000172567	4.51026	6.47497e-06	0.0137414	-/+
ENSBTAG00000020642	ENSBTAG00000046922	ZDHHC13	TWIST1	0.842913	0.0172284	-0.960918	0.000567853	-4.5098	6.48903e-06	0.0137543	+/-
ENSBTAG00000008636	ENSBTAG00000009269	PDE4B	GRIK3	-0.885591	0.0079882	0.945502	0.00129301	4.50946	6.49934e-06	0.0137612	-/+
ENSBTAG00000008396	ENSBTAG00000017679	MRPL54	PAK5	0.872299	0.0104367	-0.951369	0.000975729	-4.5094	6.50112e-06	0.0137625	+/-
ENSBTAG00000010769	ENSBTAG00000054726	GPR12	MNF1	0.896773	0.00621571	-0.939411	0.00167952	-4.50923	6.50643e-06	0.0137667	+/-
ENSBTAG00000014299	ENSBTAG00000017679	RHOC	PAK5	0.784428	0.0367572	-0.972242	0.000242895	-4.5092	6.50711e-06	0.0137667	+/-
ENSBTAG00000008611	ENSBTAG00000010769	IGFBP4	GPR12	0.887615	0.00764829	-0.944464	0.00135471	-4.50911	6.50997e-06	0.0137686	+/-
ENSBTAG00000002858	ENSBTAG00000019355	ACBD7	KCNK10	-0.944209	0.00137012	0.888074	0.00757235	4.50885	6.51809e-06	0.0137735	-/+
ENSBTAG00000014643	ENSBTAG00000017679	EEF1D	PAK5	0.742655	0.0558581	-0.977217	0.00014865	-4.50863	6.52461e-06	0.0137793	0/-
ENSBTAG00000010234	ENSBTAG00000013227	DHRS1	SNAI2	-0.674877	0.0962532	0.98262	7.57705e-05	4.50863	6.52473e-06	0.0137793	0/+
ENSBTAG00000013227	ENSBTAG00000046467	SNAI2	PTP4A3	-0.951553	0.000966622	0.871621	0.0105718	4.50814	6.5397e-06	0.013797	-/+
ENSBTAG00000015590	ENSBTAG00000021046	CILK1	ELAVL4	-0.915079	0.00385431	0.926019	0.00274673	4.50794	6.54588e-06	0.0138007	-/+
ENSBTAG00000010769	ENSBTAG00000016822	GPR12	PPIB	0.957563	0.000696417	-0.854274	0.0143721	-4.50778	6.55109e-06	0.0138039	+/-
ENSBTAG00000023847	ENSBTAG00000048909	IKZF5	ENSBTAG00000048909	0.521191	0.230303	-0.989233	2.29717e-05	-4.50777	6.55113e-06	0.0138039	0/-
ENSBTAG00000016227	ENSBTAG00000020567	ASCL1	HNRNPLL	-0.956826	0.000726769	0.856634	0.0138157	4.50777	6.55115e-06	0.0138039	-/+
ENSBTAG00000006673	ENSBTAG00000019517	TMEM179	ELN	0.854267	0.0143739	-0.957561	0.000696511	-4.5077	6.55352e-06	0.0138039	+/-
ENSBTAG00000008883	ENSBTAG00000012847	ZNF207	NIBAN2	-0.966817	0.000378411	0.816464	0.0250417	4.50737	6.5636e-06	0.0138119	-/+
ENSBTAG00000030258	ENSBTAG00000050523	CDC42EP1	POU3F3	0.900581	0.00567018	-0.936866	0.00185894	-4.50719	6.56906e-06	0.0138142	+/-
ENSBTAG00000012342	ENSBTAG00000053362	LIMA1	ENSBTAG00000053362	0.796308	0.0321198	-0.970371	0.000285648	-4.50716	6.56996e-06	0.0138147	+/-
ENSBTAG00000013227	ENSBTAG00000013612	SNAI2	MBLAC2	0.899821	0.00577678	-0.93735	0.00182399	-4.50714	6.57059e-06	0.0138156	+/-
ENSBTAG00000004436	ENSBTAG00000050523	PPT2	POU3F3	0.86932	0.0110375	-0.952357	0.000927433	-4.50684	6.58007e-06	0.0138228	+/-
ENSBTAG00000015194	ENSBTAG00000019419	CBLN1	NDUFS7	0.873293	0.0102404	-0.950792	0.00100463	-4.50675	6.58281e-06	0.0138258	+/-
ENSBTAG00000017209	ENSBTAG00000050467	GLRA2	BBS10	-0.910648	0.00436623	0.92954	0.00243624	4.50611	6.60275e-06	0.0138436	-/+
ENSBTAG00000010769	ENSBTAG00000039815	GPR12	ZBTB6	-0.921488	0.00317893	0.919744	0.00335521	4.50591	6.60883e-06	0.0138496	-/+
ENSBTAG00000017209	ENSBTAG00000021764	GLRA2	GLRB	-0.924373	0.00289944	0.916652	0.00368145	4.50559	6.61902e-06	0.0138586	-/+
ENSBTAG00000020355	ENSBTAG00000021487	KLF4	CIART	-0.754739	0.0498817	0.975833	0.000172126	4.50535	6.62637e-06	0.0138617	-/+
ENSBTAG00000000656	ENSBTAG00000003030	NFATC1	KCNQ2	0.644114	0.118435	-0.984328	5.85656e-05	-4.50531	6.62748e-06	0.0138617	0/-
ENSBTAG00000015981	ENSBTAG00000019864	ETV1	MAPK15	0.943499	0.00141356	-0.888869	0.00744186	-4.50499	6.6376e-06	0.0138681	+/-
ENSBTAG00000030518	ENSBTAG00000053362	ECSCR	ENSBTAG00000053362	0.747863	0.0532369	-0.976559	0.000159552	-4.50485	6.64198e-06	0.0138724	0/-
ENSBTAG00000014598	ENSBTAG00000021046	BPTF	ELAVL4	-0.868446	0.0112175	0.952551	0.000918105	4.50475	6.64498e-06	0.013876	-/+
ENSBTAG00000021764	ENSBTAG00000050523	GLRB	POU3F3	-0.921457	0.00318202	0.919639	0.00336601	4.50466	6.64801e-06	0.013876	-/+
ENSBTAG00000009269	ENSBTAG00000040061	GRIK3	ZBTB38	-0.577501	0.174549	0.987303	3.46567e-05	4.50465	6.64819e-06	0.013876	0/+
ENSBTAG00000006367	ENSBTAG00000017679	CCN2	PAK5	0.813014	0.0261834	-0.967357	0.00036333	-4.50464	6.64865e-06	0.013876	+/-
ENSBTAG00000013227	ENSBTAG00000046255	SNAI2	ATXN1L	0.844139	0.0169059	-0.9603	0.00059038	-4.50448	6.65342e-06	0.0138796	+/-
ENSBTAG00000010042	ENSBTAG00000044097	RIOK3	KLF7	-0.88901	0.00741885	0.943365	0.00142188	4.50421	6.66193e-06	0.0138839	-/+
ENSBTAG00000002011	ENSBTAG00000018898	KIAA0895	ARID4A	-0.854834	0.0142389	0.957167	0.000712609	4.50401	6.66837e-06	0.0138895	-/+
ENSBTAG00000017196	ENSBTAG00000021046	PDIA3	ELAVL4	0.950695	0.0010095	-0.873067	0.0102849	-4.50398	6.6691e-06	0.0138895	+/-
ENSBTAG00000007893	ENSBTAG00000020166	SCPEP1	ZNFX1	-0.983555	6.60225e-05	0.657435	0.108537	4.5037	6.6779e-06	0.0138988	-/0
ENSBTAG00000000265	ENSBTAG00000003447	SYNPR	ENSBTAG00000003447	-0.912575	0.00413898	0.927714	0.00259458	4.50348	6.68507e-06	0.0139042	-/+
ENSBTAG00000005980	ENSBTAG00000008523	RREB1	TFE3	-0.944865	0.00133066	0.885928	0.00793115	4.50322	6.69329e-06	0.0139074	-/+
ENSBTAG00000010760	ENSBTAG00000023847	REV3L	IKZF5	-0.654685	0.110544	0.9837	6.45787e-05	4.5032	6.69369e-06	0.0139074	0/+
ENSBTAG00000005908	ENSBTAG00000054924	RSPH10B	CPLX2	-0.483403	0.271773	-0.998806	9.45637e-08	-4.50295	6.7017e-06	0.0139084	0/-
ENSBTAG00000008061	ENSBTAG00000024507	RILPL1	KCNJ9	0.554553	0.196374	-0.988095	2.95116e-05	-4.50275	6.70805e-06	0.0139099	0/-
ENSBTAG00000017890	ENSBTAG00000045526	ZMAT5	INSM1	0.962955	0.000497281	-0.833221	0.0199003	-4.50232	6.72172e-06	0.0139206	+/-
ENSBTAG00000007736	ENSBTAG00000010981	ENSBTAG00000007736	CIB2	-0.79789	0.0315286	0.9699	0.000297047	4.50199	6.73202e-06	0.0139282	-/+
ENSBTAG00000009214	ENSBTAG00000009340	ETS2	KATNAL1	0.509826	0.242442	-0.989474	2.17124e-05	-4.50195	6.73321e-06	0.0139292	0/-
ENSBTAG00000017679	ENSBTAG00000019906	PAK5	VPS25	0.890691	0.00714793	-0.942284	0.00148982	-4.50187	6.73596e-06	0.013932	+/-
ENSBTAG00000006579	ENSBTAG00000007592	P4HA3	RARG	-0.644934	0.117813	0.984207	5.96979e-05	4.50182	6.7374e-06	0.0139321	0/+
ENSBTAG00000017679	ENSBTAG00000026896	PAK5	FOXF2	0.758544	0.0480762	-0.97524	0.000182835	-4.50056	6.7774e-06	0.0139589	+/-
ENSBTAG00000001408	ENSBTAG00000010769	CNRIP1	GPR12	0.99541	2.73518e-06	-0.489581	0.264778	-4.50026	6.7872e-06	0.0139668	+/0
ENSBTAG00000010769	ENSBTAG00000024803	GPR12	ENDOD1	0.766515	0.0444118	-0.974277	0.000201015	-4.50019	6.78912e-06	0.0139672	+/-
ENSBTAG00000010692	ENSBTAG00000011170	SND1	JAKMIP1	0.947413	0.00118389	-0.880082	0.0089574	-4.50006	6.79352e-06	0.0139673	+/-
ENSBTAG00000002858	ENSBTAG00000044097	ACBD7	KLF7	-0.940917	0.00157841	0.892811	0.0068143	4.49946	6.8125e-06	0.0139854	-/+
ENSBTAG00000001635	ENSBTAG00000007736	CUTA	ENSBTAG00000007736	-0.903106	0.00532445	0.934497	0.00203558	4.49942	6.81402e-06	0.0139854	-/+
ENSBTAG00000006352	ENSBTAG00000052151	MYT1	ENSBTAG00000052151	-0.894275	0.00658937	0.940071	0.00163478	4.49937	6.81551e-06	0.0139858	-/+
ENSBTAG00000017411	ENSBTAG00000020578	AK5	PRDM6	0.764272	0.0454268	-0.974509	0.000196541	-4.49902	6.82674e-06	0.0139952	+/-
ENSBTAG00000017679	ENSBTAG00000019305	PAK5	EXOG	-0.934428	0.00204088	0.903143	0.00531945	4.49893	6.82963e-06	0.0139985	-/+
ENSBTAG00000007454	ENSBTAG00000017679	RPL10	PAK5	0.820751	0.0236628	-0.965553	0.000415222	-4.49884	6.83243e-06	0.0140006	+/-
ENSBTAG00000021046	ENSBTAG00000030172	ELAVL4	PRPSAP1	0.958998	0.000639529	-0.847624	0.0160081	-4.49852	6.84274e-06	0.0140125	+/-
ENSBTAG00000007220	ENSBTAG00000051737	CASKIN2	ENSBTAG00000051737	-0.980769	9.74863e-05	0.698086	0.0811047	4.49851	6.84307e-06	0.0140125	-/0
ENSBTAG00000009079	ENSBTAG00000021588	RAB4B	SCG2	0.980955	9.51627e-05	-0.695551	0.0826926	-4.49846	6.84472e-06	0.0140133	+/0
ENSBTAG00000007736	ENSBTAG00000010668	ENSBTAG00000007736	GEMIN7	-0.849481	0.0155412	0.958414	0.000662345	4.49769	6.86972e-06	0.0140327	-/+
ENSBTAG00000002977	ENSBTAG00000050523	ECE1	POU3F3	0.950498	0.00101954	-0.872464	0.010404	-4.4975	6.87557e-06	0.0140372	+/-
ENSBTAG00000010769	ENSBTAG00000033331	GPR12	CHMP1A	0.985386	4.92009e-05	-0.6196	0.137812	-4.49741	6.87867e-06	0.0140382	+/0
ENSBTAG00000015670	ENSBTAG00000021046	PAK3	ELAVL4	-0.860348	0.0129653	0.954973	0.000806464	4.49736	6.88019e-06	0.0140388	-/+
ENSBTAG00000023847	ENSBTAG00000032852	IKZF5	GPRASP2	-0.936253	0.00190375	0.9002	0.00572348	4.49729	6.88251e-06	0.0140404	-/+
ENSBTAG00000019167	ENSBTAG00000020578	INPPL1	PRDM6	-0.883607	0.00832989	0.945553	0.00129005	4.49723	6.88451e-06	0.0140423	-/+
ENSBTAG00000009214	ENSBTAG00000021313	ETS2	RUNDC3B	0.938596	0.00173583	-0.896453	0.00626286	-4.49717	6.88639e-06	0.0140435	+/-
ENSBTAG00000000541	ENSBTAG00000004863	NKX2-1	RIC3	-0.885678	0.0079735	0.944521	0.00135128	4.49705	6.89032e-06	0.0140471	-/+
ENSBTAG00000019214	ENSBTAG00000050523	USP14	POU3F3	-0.732074	0.0613948	0.977865	0.000138351	4.49648	6.9089e-06	0.0140601	0/+
ENSBTAG00000003937	ENSBTAG00000010769	ENSBTAG00000003937	GPR12	0.954909	0.000809294	-0.860358	0.012963	-4.49639	6.91158e-06	0.0140608	+/-
ENSBTAG00000020233	ENSBTAG00000038347	CCDC186	SLC17A6	-0.487449	0.267183	0.99539	2.76468e-06	4.4963	6.91477e-06	0.0140632	0/+
ENSBTAG00000003447	ENSBTAG00000054545	ENSBTAG00000003447	RNF11	-0.897097	0.00616819	0.938119	0.00176927	4.49617	6.91873e-06	0.014066	-/+
ENSBTAG00000019355	ENSBTAG00000049102	KCNK10	ENSBTAG00000049102	-0.923931	0.00294134	0.91601	0.00375137	4.49564	6.93623e-06	0.0140783	-/+
ENSBTAG00000001668	ENSBTAG00000016724	WNT7A	NPEPL1	0.859509	0.0131547	-0.955136	0.000799243	-4.49543	6.9428e-06	0.0140837	+/-
ENSBTAG00000000480	ENSBTAG00000020598	IFRD2	PPP2R2C	0.934899	0.00200498	-0.90198	0.00547705	-4.49532	6.94649e-06	0.0140856	+/-
ENSBTAG00000008593	ENSBTAG00000009214	INCA1	ETS2	-0.960595	0.000579559	0.841139	0.0177011	4.49524	6.94928e-06	0.0140873	-/+
ENSBTAG00000010769	ENSBTAG00000015114	GPR12	CALR	0.929595	0.00243155	-0.909249	0.00453555	-4.49518	6.95098e-06	0.0140895	+/-
ENSBTAG00000007234	ENSBTAG00000025434	PLRG1	ZFP36L1	0.988297	2.82778e-05	-0.544481	0.206346	-4.49452	6.9726e-06	0.0141066	+/0
ENSBTAG00000017371	ENSBTAG00000021992	RELL2	CAVIN4	-0.486481	0.268277	0.990859	1.527e-05	4.4945	6.97332e-06	0.0141072	0/+
ENSBTAG00000007736	ENSBTAG00000010123	ENSBTAG00000007736	APOE	-0.861455	0.0127178	0.954413	0.000831497	4.49448	6.97415e-06	0.014108	-/+
ENSBTAG00000001254	ENSBTAG00000047219	ANKRD46	ZNF793	-0.904401	0.00515202	0.933126	0.00214218	4.49426	6.98125e-06	0.014114	-/+
ENSBTAG00000013227	ENSBTAG00000014840	SNAI2	MTX1	-0.855071	0.0141828	0.956503	0.000740282	4.49413	6.98539e-06	0.0141187	-/+
ENSBTAG00000016804	ENSBTAG00000021099	LYST	CLVS2	-0.965104	0.000428776	0.821792	0.0233345	4.49405	6.98807e-06	0.0141203	-/+
ENSBTAG00000001988	ENSBTAG00000021046	EIF3D	ELAVL4	0.901997	0.00547466	-0.934766	0.00201506	-4.49397	6.99086e-06	0.0141219	+/-
ENSBTAG00000006256	ENSBTAG00000015317	PTPRO	SLC4A10	-0.881281	0.00874102	0.946393	0.00124144	4.49366	7.00096e-06	0.0141334	-/+
ENSBTAG00000003447	ENSBTAG00000008737	ENSBTAG00000003447	DR1	-0.868682	0.0111689	0.951716	0.000958605	4.49347	7.00725e-06	0.0141377	-/+
ENSBTAG00000009888	ENSBTAG00000015194	DRAM2	CBLN1	-0.769711	0.0429877	0.973626	0.000213902	4.49331	7.01252e-06	0.0141392	-/+
ENSBTAG00000021876	ENSBTAG00000021916	WDR72	MYL4	0.69776	0.0813079	-0.980652	9.89775e-05	-4.49326	7.01412e-06	0.0141402	0/-
ENSBTAG00000006323	ENSBTAG00000044097	SNX9	KLF7	0.936032	0.00192005	-0.89999	0.00575286	-4.4932	7.01593e-06	0.014142	+/-
ENSBTAG00000007736	ENSBTAG00000008303	ENSBTAG00000007736	FKBP1A	-0.919076	0.00342419	0.920771	0.00325074	4.49311	7.01899e-06	0.0141443	-/+
ENSBTAG00000019355	ENSBTAG00000030286	KCNK10	GABRA1	-0.71745	0.0695149	0.979068	0.000120387	4.49285	7.02749e-06	0.0141488	0/+
ENSBTAG00000008840	ENSBTAG00000015194	HM13	CBLN1	0.863799	0.0122027	-0.953463	0.000875062	-4.4925	7.03933e-06	0.0141542	+/-
ENSBTAG00000018471	ENSBTAG00000046917	SSR3	GPR22	0.893308	0.00673754	-0.940054	0.00163595	-4.49236	7.04395e-06	0.0141598	+/-
ENSBTAG00000000731	ENSBTAG00000018343	WFIKKN2	NCR3	0.893165	0.00675951	-0.940116	0.00163173	-4.49212	7.05165e-06	0.0141678	+/-
ENSBTAG00000024507	ENSBTAG00000030584	KCNJ9	SLC35A4	0.54946	0.201387	-0.988086	2.9566e-05	-4.49186	7.06027e-06	0.0141751	0/-
ENSBTAG00000009513	ENSBTAG00000038347	TGFBI	SLC17A6	0.695755	0.0825644	-0.980751	9.7719e-05	-4.49142	7.07507e-06	0.0141832	0/-
ENSBTAG00000017679	ENSBTAG00000031509	PAK5	PFAS	-0.927803	0.00258666	0.910967	0.00432814	4.4909	7.09223e-06	0.0141961	-/+
ENSBTAG00000004436	ENSBTAG00000016227	PPT2	ASCL1	0.909347	0.00452356	-0.92909	0.00247471	-4.49074	7.09746e-06	0.0142013	+/-
ENSBTAG00000017493	ENSBTAG00000017679	JADE1	PAK5	-0.817578	0.0246791	0.965808	0.000407624	4.49056	7.10367e-06	0.0142038	-/+
ENSBTAG00000002291	ENSBTAG00000021046	ZBTB41	ELAVL4	-0.898679	0.00593896	0.936641	0.00187534	4.49049	7.10602e-06	0.014205	-/+
ENSBTAG00000008883	ENSBTAG00000050101	ZNF207	NRXN3	-0.844124	0.0169098	0.959517	0.000619639	4.49033	7.11138e-06	0.0142088	-/+
ENSBTAG00000010251	ENSBTAG00000017746	GABRG2	SLIT3	0.737492	0.0585241	-0.977137	0.000149949	-4.48999	7.1227e-06	0.0142163	0/-
ENSBTAG00000009214	ENSBTAG00000020202	ETS2	CRHBP	0.844172	0.0168973	-0.959477	0.000621163	-4.48985	7.12748e-06	0.0142192	+/-
ENSBTAG00000013577	ENSBTAG00000045824	SLC1A5	SOX9	0.954186	0.000841804	-0.861256	0.0127622	-4.48978	7.12968e-06	0.014221	+/-
ENSBTAG00000003030	ENSBTAG00000006323	KCNQ2	SNX9	0.841441	0.01762	-0.960212	0.000593626	-4.48972	7.13171e-06	0.0142216	+/-
ENSBTAG00000021046	ENSBTAG00000053998	ELAVL4	ENSBTAG00000053998	-0.911346	0.0042831	0.927337	0.00262792	4.48934	7.14436e-06	0.0142329	-/+
ENSBTAG00000017679	ENSBTAG00000039815	PAK5	ZBTB6	-0.877806	0.00937654	0.947657	0.00117034	4.48929	7.14617e-06	0.0142346	-/+
ENSBTAG00000014614	ENSBTAG00000045981	ACTA2	DIRAS1	0.430878	0.334486	-0.991242	1.37222e-05	-4.48907	7.15364e-06	0.014237	0/-
ENSBTAG00000007736	ENSBTAG00000051210	ENSBTAG00000007736	GSTP1	-0.853928	0.0144548	0.956557	0.000738015	4.48904	7.15453e-06	0.0142375	-/+
ENSBTAG00000015294	ENSBTAG00000054924	COX10	CPLX2	0.932481	0.00219346	-0.904589	0.00512723	-4.4887	7.16603e-06	0.0142442	+/-
ENSBTAG00000003392	ENSBTAG00000044097	GABRA5	KLF7	-0.918751	0.00345801	0.920577	0.00327031	4.48836	7.17722e-06	0.0142482	-/+
ENSBTAG00000000440	ENSBTAG00000020598	HSPB2	PPP2R2C	0.626837	0.131937	-0.984847	5.38456e-05	-4.48835	7.1776e-06	0.0142482	0/-
ENSBTAG00000002192	ENSBTAG00000046979	VXN	LGMN	0.838647	0.0183774	-0.960871	0.000569549	-4.48834	7.17791e-06	0.0142482	+/-
ENSBTAG00000021916	ENSBTAG00000054868	MYL4	LAGE3	0.574129	0.177677	-0.987133	3.58191e-05	-4.4881	7.18609e-06	0.0142567	0/-
ENSBTAG00000016092	ENSBTAG00000017679	SPATS2L	PAK5	0.90999	0.00444544	-0.928254	0.00254713	-4.48742	7.20922e-06	0.0142777	+/-
ENSBTAG00000021978	ENSBTAG00000054924	PARVB	CPLX2	0.910392	0.00439692	-0.92792	0.0025764	-4.48733	7.21228e-06	0.0142802	+/-
ENSBTAG00000000516	ENSBTAG00000046379	OTOR	SLC34A3	-0.958161	0.000672377	0.848171	0.0158697	4.48668	7.23425e-06	0.0143003	-/+
ENSBTAG00000015981	ENSBTAG00000054406	ETV1	C18H19orf33	0.138783	0.766657	-0.995368	2.79811e-06	-4.48652	7.23951e-06	0.0143061	0/-
ENSBTAG00000001662	ENSBTAG00000016227	EHD3	ASCL1	0.927928	0.00257572	-0.910275	0.00441099	-4.48644	7.24236e-06	0.0143061	+/-
ENSBTAG00000006187	ENSBTAG00000046917	MFAP4	GPR22	0.589872	0.163306	-0.986477	4.05465e-05	-4.48637	7.24452e-06	0.0143068	0/-
ENSBTAG00000017120	ENSBTAG00000020858	PHB	UPF3A	0.922316	0.00309715	-0.916694	0.0036769	-4.48622	7.24969e-06	0.0143075	+/-
ENSBTAG00000011888	ENSBTAG00000015981	CCDC24	ETV1	0.888629	0.00748119	-0.94215	0.00149838	-4.48619	7.25079e-06	0.0143075	+/-
ENSBTAG00000012778	ENSBTAG00000024507	CAPN2	KCNJ9	0.0629477	0.893348	-0.996022	1.91264e-06	-4.48606	7.25524e-06	0.0143107	0/-
ENSBTAG00000008523	ENSBTAG00000054839	TFE3	ENSBTAG00000054839	-0.87082	0.0107326	0.950374	0.00102584	4.48602	7.25666e-06	0.0143121	-/+
ENSBTAG00000003298	ENSBTAG00000013227	LZTS2	SNAI2	-0.883571	0.00833615	0.944721	0.0013393	4.48597	7.25831e-06	0.0143133	-/+
ENSBTAG00000021046	ENSBTAG00000038112	ELAVL4	ENSBTAG00000038112	0.889518	0.00733636	-0.941651	0.00153046	-4.48594	7.25923e-06	0.0143133	+/-
ENSBTAG00000019280	ENSBTAG00000021588	CRYBB1	SCG2	0.98638	4.12759e-05	-0.591918	0.161482	-4.48573	7.2665e-06	0.0143199	+/0
ENSBTAG00000008880	ENSBTAG00000019416	POGLUT2	KCTD4	0.982968	7.20504e-05	-0.660186	0.106548	-4.48557	7.27203e-06	0.0143261	+/0
ENSBTAG00000001928	ENSBTAG00000017679	PDIA6	PAK5	0.752137	0.0511373	-0.975436	0.000179247	-4.48517	7.28558e-06	0.014336	0/-
ENSBTAG00000013641	ENSBTAG00000038347	BAG3	SLC17A6	0.762112	0.046416	-0.974261	0.00020134	-4.48475	7.29978e-06	0.0143447	+/-
ENSBTAG00000021046	ENSBTAG00000044073	ELAVL4	CD248	0.872293	0.010438	-0.949685	0.00106145	-4.48468	7.30252e-06	0.014348	+/-
ENSBTAG00000001171	ENSBTAG00000010769	OGFOD1	GPR12	0.938325	0.00175476	-0.895136	0.00645921	-4.48453	7.30745e-06	0.0143512	+/-
ENSBTAG00000006838	ENSBTAG00000020355	AIFM1	KLF4	-0.700601	0.0795453	0.980187	0.000105003	4.48417	7.31984e-06	0.0143613	0/+
ENSBTAG00000004905	ENSBTAG00000030539	KRT19	KRT222	0.752492	0.0509648	-0.975346	0.000180894	-4.48369	7.33617e-06	0.0143761	0/-
ENSBTAG00000010251	ENSBTAG00000011383	GABRG2	SNX4	-0.842071	0.0174519	0.959682	0.00061341	4.48323	7.35225e-06	0.0143903	-/+
ENSBTAG00000017790	ENSBTAG00000021099	B9D1	CLVS2	0.964205	0.000456692	-0.823496	0.022803	-4.4832	7.35309e-06	0.014391	+/-
ENSBTAG00000001192	ENSBTAG00000019355	STX12	KCNK10	-0.904749	0.00510618	0.931806	0.00224785	4.48266	7.37168e-06	0.0143999	-/+
ENSBTAG00000012671	ENSBTAG00000045526	TNIP1	INSM1	0.944775	0.00133605	-0.882937	0.00844721	-4.4826	7.37382e-06	0.0144008	+/-
ENSBTAG00000009277	ENSBTAG00000046922	RGS17	TWIST1	0.488379	0.266132	-0.989773	2.02055e-05	-4.48205	7.39293e-06	0.0144133	0/-
ENSBTAG00000007736	ENSBTAG00000053479	ENSBTAG00000007736	ENSBTAG00000053479	0.779538	0.0387677	-0.971877	0.00025091	-4.48203	7.39354e-06	0.0144133	+/-
ENSBTAG00000018235	ENSBTAG00000020578	SLC45A2	PRDM6	-0.702682	0.0782678	0.979965	0.000107953	4.48201	7.39417e-06	0.0144133	0/+
ENSBTAG00000000522	ENSBTAG00000024539	AHSG	SPSB1	-0.987096	3.6076e-05	0.572186	0.179492	4.48197	7.39573e-06	0.0144133	-/0
ENSBTAG00000031749	ENSBTAG00000038347	SLC35E2	SLC17A6	-0.491541	0.262576	0.989686	2.06357e-05	4.48193	7.39705e-06	0.0144138	0/+
ENSBTAG00000017040	ENSBTAG00000050523	LY6E	POU3F3	0.681091	0.0920633	-0.981537	8.80864e-05	-4.48174	7.40356e-06	0.0144176	0/-
ENSBTAG00000008403	ENSBTAG00000021588	ROCK1	SCG2	-0.957917	0.000682108	0.847961	0.0159228	4.48143	7.41446e-06	0.0144274	-/+
ENSBTAG00000013343	ENSBTAG00000038347	FTL	SLC17A6	0.683207	0.0906587	-0.981372	9.0052e-05	-4.48102	7.42887e-06	0.0144335	0/-
ENSBTAG00000017679	ENSBTAG00000033726	PAK5	GRIP1	-0.958288	0.000667334	0.846593	0.0162707	4.48096	7.43088e-06	0.0144361	-/+
ENSBTAG00000006187	ENSBTAG00000030258	MFAP4	CDC42EP1	-0.479129	0.276659	0.994911	3.53808e-06	4.48094	7.43136e-06	0.0144361	0/+
ENSBTAG00000009214	ENSBTAG00000013311	ETS2	GSPT2	0.847022	0.0161613	-0.95816	0.000672411	-4.48089	7.43328e-06	0.0144377	+/-
ENSBTAG00000005186	ENSBTAG00000021099	DBNDD2	CLVS2	0.924194	0.00291635	-0.913994	0.00397615	-4.48067	7.44091e-06	0.0144441	+/-
ENSBTAG00000000536	ENSBTAG00000013889	ZNF395	TMEM141	-0.766259	0.0445271	0.973597	0.000214497	4.48061	7.44309e-06	0.0144444	-/+
ENSBTAG00000004184	ENSBTAG00000021099	WDSUB1	CLVS2	0.888479	0.00750578	-0.941774	0.00152255	-4.48046	7.44821e-06	0.0144461	+/-
ENSBTAG00000006241	ENSBTAG00000021916	MAN2B1	MYL4	-0.931619	0.00226305	0.904722	0.00510976	4.48045	7.44862e-06	0.0144461	-/+
ENSBTAG00000001668	ENSBTAG00000002363	WNT7A	SESN2	0.932321	0.00220625	-0.9037	0.00524492	-4.48008	7.4615e-06	0.0144553	+/-
ENSBTAG00000016822	ENSBTAG00000021046	PPIB	ELAVL4	0.890234	0.00722105	-0.940766	0.00158838	-4.47984	7.46997e-06	0.014459	+/-
ENSBTAG00000013117	ENSBTAG00000021050	CACNA2D3	ECEL1	-0.478334	0.277573	0.991987	1.09929e-05	4.47948	7.48235e-06	0.0144686	0/+
ENSBTAG00000019859	ENSBTAG00000047219	B3GALT2	ZNF793	-0.869678	0.0109644	0.950369	0.00102608	4.47929	7.48901e-06	0.0144705	-/+
ENSBTAG00000011170	ENSBTAG00000011832	JAKMIP1	ALDH18A1	0.936393	0.00189348	-0.897478	0.0061125	-4.47885	7.50451e-06	0.0144835	+/-
ENSBTAG00000006970	ENSBTAG00000010251	OLA1	GABRG2	-0.924243	0.0029117	0.913611	0.00401975	4.47786	7.53951e-06	0.0145085	-/+
ENSBTAG00000000199	ENSBTAG00000044097	PDP1	KLF7	-0.844929	0.0166999	0.958566	0.000656337	4.47753	7.55103e-06	0.0145147	-/+
ENSBTAG00000038347	ENSBTAG00000055271	SLC17A6	ENSBTAG00000055271	-0.47716	0.278923	0.995322	2.86723e-06	4.47733	7.55808e-06	0.0145205	0/+
ENSBTAG00000000991	ENSBTAG00000014412	MRPL32	ELAVL3	-0.980092	0.000106257	0.69933	0.0803314	4.47724	7.56149e-06	0.0145238	-/0
ENSBTAG00000008883	ENSBTAG00000025564	ZNF207	RPL36AL	0.955849	0.000768148	-0.853875	0.0144675	-4.47708	7.56716e-06	0.0145285	+/-
ENSBTAG00000001212	ENSBTAG00000038347	SSR2	SLC17A6	0.896932	0.00619232	-0.936571	0.00188044	-4.47694	7.57199e-06	0.0145292	+/-
ENSBTAG00000009269	ENSBTAG00000009271	GRIK3	PNMA1	-0.910764	0.00435235	0.926584	0.00269542	4.47693	7.57234e-06	0.0145292	-/+
ENSBTAG00000019282	ENSBTAG00000045981	CRYBA4	DIRAS1	0.597178	0.15684	-0.985983	4.43401e-05	-4.47678	7.57774e-06	0.014534	0/-
ENSBTAG00000010769	ENSBTAG00000023947	GPR12	AVPI1	0.930018	0.00239576	-0.90636	0.00489742	-4.47637	7.59246e-06	0.0145438	+/-
ENSBTAG00000017679	ENSBTAG00000052391	PAK5	ENSBTAG00000052391	-0.961292	0.000554484	0.83444	0.0195521	4.47632	7.59395e-06	0.0145445	-/+
ENSBTAG00000020578	ENSBTAG00000021695	PRDM6	GLYCTK	-0.960485	0.000583565	0.837587	0.0186696	4.47623	7.59728e-06	0.014547	-/+
ENSBTAG00000008883	ENSBTAG00000046503	ZNF207	NCOA7	-0.476524	0.279657	0.9915	1.27362e-05	4.47617	7.59938e-06	0.0145494	0/+
ENSBTAG00000009267	ENSBTAG00000017679	UHRF1BP1	PAK5	-0.889415	0.00735303	0.940901	0.0015795	4.47594	7.60773e-06	0.0145548	-/+
ENSBTAG00000000160	ENSBTAG00000021099	CBS	CLVS2	0.924753	0.00286375	-0.912783	0.0041149	-4.47577	7.6136e-06	0.0145591	+/-
ENSBTAG00000003447	ENSBTAG00000054523	ENSBTAG00000003447	CNR1	-0.718762	0.0687642	0.978443	0.000129532	4.47566	7.61763e-06	0.0145618	0/+
ENSBTAG00000015067	ENSBTAG00000024869	NHLH2	CX3CL1	0.985274	5.0142e-05	-0.612371	0.143812	-4.47552	7.62263e-06	0.0145653	+/0
ENSBTAG00000010251	ENSBTAG00000055062	GABRG2	SMAD5	-0.863765	0.0122101	0.952363	0.000927137	4.47539	7.62722e-06	0.0145694	-/+
ENSBTAG00000005257	ENSBTAG00000050523	PEX13	POU3F3	-0.869842	0.010931	0.950033	0.00104336	4.47535	7.62868e-06	0.0145694	-/+
ENSBTAG00000014912	ENSBTAG00000017679	FMOD	PAK5	0.641408	0.120501	-0.9838	6.35977e-05	-4.47521	7.63367e-06	0.0145732	0/-
ENSBTAG00000018254	ENSBTAG00000044097	CDKN1B	KLF7	-0.906176	0.00492096	0.930032	0.0023946	4.47506	7.63916e-06	0.0145779	-/+
ENSBTAG00000006740	ENSBTAG00000010251	SCYL1	GABRG2	0.822193	0.0232089	-0.964083	0.000460583	-4.47503	7.63991e-06	0.0145779	+/-
ENSBTAG00000019355	ENSBTAG00000025868	KCNK10	TLN1	0.906417	0.00489012	-0.929844	0.00241044	-4.475	7.64118e-06	0.0145785	+/-
ENSBTAG00000014412	ENSBTAG00000014890	ELAVL3	CYP19A1	-0.989242	2.29249e-05	0.503669	0.249139	4.47475	7.65013e-06	0.0145858	-/0
ENSBTAG00000001005	ENSBTAG00000010128	ZNF280B	NAP1L5	-0.973282	0.000220902	0.766923	0.0442286	4.4744	7.66256e-06	0.0145956	-/+
ENSBTAG00000046922	ENSBTAG00000047214	TWIST1	TRAPPC1	-0.796608	0.0320073	0.968926	0.0003215	4.47414	7.67191e-06	0.0146022	-/+
ENSBTAG00000017679	ENSBTAG00000045767	PAK5	LAT2	0.832496	0.0201089	-0.961642	0.000542148	-4.47386	7.68194e-06	0.0146118	+/-
ENSBTAG00000010508	ENSBTAG00000053362	BLVRB	ENSBTAG00000053362	0.59581	0.158041	-0.985985	4.43302e-05	-4.47384	7.68273e-06	0.0146118	0/-
ENSBTAG00000009307	ENSBTAG00000017679	RER1	PAK5	0.830152	0.0207922	-0.962203	0.000522698	-4.47375	7.68593e-06	0.0146136	+/-
ENSBTAG00000004184	ENSBTAG00000017679	WDSUB1	PAK5	0.723947	0.0658401	-0.977918	0.000137529	-4.47373	7.68654e-06	0.014614	0/-
ENSBTAG00000016227	ENSBTAG00000033267	ASCL1	LIN9	-0.918896	0.00344289	0.918818	0.00345104	4.47354	7.69342e-06	0.0146202	-/+
ENSBTAG00000018928	ENSBTAG00000021046	QARS1	ELAVL4	0.934514	0.00203432	-0.899646	0.00580144	-4.4735	7.69485e-06	0.014622	+/-
ENSBTAG00000009214	ENSBTAG00000019214	ETS2	USP14	0.838077	0.0185343	-0.960187	0.000594561	-4.47312	7.70866e-06	0.0146364	+/-
ENSBTAG00000025434	ENSBTAG00000027764	ZFP36L1	EID1	0.994175	4.95787e-06	-0.474649	0.281823	-4.47274	7.72224e-06	0.0146467	+/0
ENSBTAG00000009897	ENSBTAG00000017209	AGPS	GLRA2	-0.915552	0.00380181	0.921953	0.00313287	4.47274	7.72236e-06	0.0146467	-/+
ENSBTAG00000017209	ENSBTAG00000030675	GLRA2	PDCL	-0.89477	0.00651427	0.937531	0.00181104	4.47259	7.72761e-06	0.0146493	-/+
ENSBTAG00000004787	ENSBTAG00000007736	METRNL	ENSBTAG00000007736	-0.900907	0.0056248	0.93355	0.00210889	4.47223	7.74075e-06	0.0146607	-/+
ENSBTAG00000009384	ENSBTAG00000024507	AGTRAP	KCNJ9	0.513172	0.238838	-0.98892	2.46712e-05	-4.47195	7.7511e-06	0.0146696	0/-
ENSBTAG00000013014	ENSBTAG00000024507	GPR61	KCNJ9	-0.811529	0.0266838	0.966112	0.000398702	4.47155	7.76558e-06	0.0146766	-/+
ENSBTAG00000008883	ENSBTAG00000012019	ZNF207	IRS2	-0.951327	0.000977832	0.865832	0.0117658	4.47139	7.77122e-06	0.0146792	-/+
ENSBTAG00000004421	ENSBTAG00000038347	CHST14	SLC17A6	0.584618	0.168036	-0.986407	4.10743e-05	-4.47134	7.77312e-06	0.0146807	0/-
ENSBTAG00000000434	ENSBTAG00000054924	CRYAB	CPLX2	0.850066	0.0153956	-0.956675	0.000733088	-4.47107	7.78304e-06	0.0146867	+/-
ENSBTAG00000009260	ENSBTAG00000015317	GPM6B	SLC4A10	-0.907715	0.00472569	0.928445	0.00253042	4.47089	7.78954e-06	0.0146923	-/+
ENSBTAG00000014384	ENSBTAG00000022275	ZDHHC22	ENSBTAG00000022275	0.8958	0.00635981	-0.936752	0.00186719	-4.47089	7.78956e-06	0.0146923	+/-
ENSBTAG00000003447	ENSBTAG00000048903	ENSBTAG00000003447	PRNP	-0.47345	0.283213	0.993495	6.53123e-06	4.47056	7.80166e-06	0.0147007	0/+
ENSBTAG00000013346	ENSBTAG00000020355	SIX5	KLF4	-0.931703	0.00225623	0.903326	0.00529494	4.47054	7.80225e-06	0.0147009	-/+
ENSBTAG00000001887	ENSBTAG00000010769	STAM2	GPR12	-0.981511	8.83943e-05	0.677187	0.0946844	4.4705	7.80385e-06	0.0147016	-/0
ENSBTAG00000008883	ENSBTAG00000040199	ZNF207	POLR2H	0.830038	0.0208258	-0.962054	0.00052782	-4.4704	7.8075e-06	0.0147035	+/-
ENSBTAG00000012708	ENSBTAG00000019355	SERPINI1	KCNK10	-0.674405	0.0965755	0.981693	8.62411e-05	4.47032	7.81016e-06	0.014706	0/+
ENSBTAG00000011316	ENSBTAG00000011803	ZC3H12A	MYH3	-0.902236	0.00544211	0.932446	0.00219621	4.47022	7.81377e-06	0.0147095	-/+
ENSBTAG00000010944	ENSBTAG00000019355	LRRC49	KCNK10	-0.922405	0.00308845	0.914768	0.00388899	4.47019	7.81496e-06	0.0147104	-/+
ENSBTAG00000002192	ENSBTAG00000044712	VXN	bta-mir-2383	-0.747348	0.0534932	0.975439	0.000179193	4.46979	7.82971e-06	0.0147205	0/+
ENSBTAG00000010769	ENSBTAG00000038920	GPR12	VPS13C	-0.976221	0.000165335	0.740013	0.0572138	4.46974	7.83135e-06	0.0147205	-/0
ENSBTAG00000004675	ENSBTAG00000045526	ZNF18	INSM1	0.980942	9.53226e-05	-0.685015	0.0894678	-4.46951	7.83974e-06	0.0147299	+/0
ENSBTAG00000038347	ENSBTAG00000039688	SLC17A6	RFLNA	0.806534	0.0284055	-0.966953	0.000374586	-4.46918	7.85201e-06	0.0147416	+/-
ENSBTAG00000005596	ENSBTAG00000017679	IGFBP2	PAK5	0.883894	0.00827989	-0.943266	0.00142804	-4.46916	7.85285e-06	0.0147416	+/-
ENSBTAG00000007584	ENSBTAG00000016227	INPP1	ASCL1	0.751986	0.0512105	-0.974886	0.000189395	-4.46882	7.86516e-06	0.0147506	0/-
ENSBTAG00000014872	ENSBTAG00000024507	CAPNS1	KCNJ9	0.497396	0.256048	-0.989326	2.24779e-05	-4.46852	7.87612e-06	0.0147566	0/-
ENSBTAG00000044097	ENSBTAG00000044202	KLF7	CNKSR2	-0.890955	0.00710577	0.93941	0.0016796	4.46827	7.88532e-06	0.0147609	-/+
ENSBTAG00000006673	ENSBTAG00000015428	TMEM179	TMEM170A	-0.984863	5.37093e-05	0.617801	0.139293	4.46822	7.88722e-06	0.014763	-/0
ENSBTAG00000006187	ENSBTAG00000015356	MFAP4	TAC1	0.559595	0.191472	-0.987317	3.45559e-05	-4.46806	7.89321e-06	0.01477	0/-
ENSBTAG00000006017	ENSBTAG00000014189	NFKB2	RGS6	0.848255	0.0158487	-0.957028	0.000718384	-4.4678	7.90299e-06	0.0147775	+/-
ENSBTAG00000043958	ENSBTAG00000044097	TMEM33	KLF7	-0.888686	0.00747189	0.940622	0.00159794	4.46758	7.91076e-06	0.0147851	-/+
ENSBTAG00000004438	ENSBTAG00000006673	XPNPEP1	TMEM179	0.931916	0.00223892	-0.902636	0.00538784	-4.46754	7.91224e-06	0.0147862	+/-
ENSBTAG00000000440	ENSBTAG00000001668	HSPB2	WNT7A	0.946586	0.00123041	-0.876559	0.00961082	-4.46693	7.93505e-06	0.014801	+/-
ENSBTAG00000008389	ENSBTAG00000038347	HTRA1	SLC17A6	0.683892	0.0902065	-0.980946	9.5276e-05	-4.46667	7.94477e-06	0.0148075	0/-
ENSBTAG00000008642	ENSBTAG00000021046	POLR1D	ELAVL4	0.928853	0.00249507	-0.906656	0.00485962	-4.46662	7.94662e-06	0.0148093	+/-
ENSBTAG00000025424	ENSBTAG00000045981	NOTCH4	DIRAS1	0.804368	0.0291709	-0.967217	0.000367206	-4.46622	7.96125e-06	0.0148217	+/-
ENSBTAG00000001405	ENSBTAG00000010769	GLCE	GPR12	-0.960695	0.000575932	0.834602	0.0195063	4.46603	7.96837e-06	0.0148258	-/+
ENSBTAG00000021023	ENSBTAG00000021046	ZMYM4	ELAVL4	-0.93448	0.00203694	0.898665	0.00594107	4.46588	7.97418e-06	0.0148304	-/+
ENSBTAG00000001898	ENSBTAG00000045824	CCDC112	SOX9	-0.942043	0.00150521	0.885768	0.00795815	4.46584	7.97535e-06	0.0148304	-/+
ENSBTAG00000004231	ENSBTAG00000017209	GPM6A	GLRA2	-0.69906	0.0804989	0.979791	0.000110301	4.46577	7.97801e-06	0.0148308	0/+
ENSBTAG00000006352	ENSBTAG00000053414	MYT1	ENSBTAG00000053414	-0.763105	0.0459598	0.973434	0.000217794	4.46547	7.98932e-06	0.0148415	-/+
ENSBTAG00000018426	ENSBTAG00000021046	MRRF	ELAVL4	0.947098	0.00120148	-0.875157	0.00987832	-4.46541	7.99164e-06	0.0148432	+/-
ENSBTAG00000013306	ENSBTAG00000050193	ZBTB7C	ENSBTAG00000050193	-0.987415	3.38955e-05	0.555566	0.195385	4.4653	7.9957e-06	0.0148455	-/0
ENSBTAG00000021099	ENSBTAG00000021514	CLVS2	DNPEP	0.937712	0.00179811	-0.893396	0.00672398	-4.46502	8.00595e-06	0.0148532	+/-
ENSBTAG00000009269	ENSBTAG00000032007	GRIK3	LRP11	-0.874219	0.0100596	0.947469	0.00118078	4.46487	8.01178e-06	0.0148595	-/+
ENSBTAG00000019355	ENSBTAG00000054523	KCNK10	CNR1	-0.817482	0.0247102	0.964585	0.000444763	4.46486	8.01219e-06	0.0148597	-/+
ENSBTAG00000017679	ENSBTAG00000051907	PAK5	CYBA	0.716651	0.0699745	-0.978294	0.000131776	-4.46457	8.02315e-06	0.014868	0/-
ENSBTAG00000003329	ENSBTAG00000019416	FST	KCTD4	0.979666	0.00011201	-0.70019	0.0797991	-4.46449	8.02593e-06	0.014868	+/0
ENSBTAG00000008703	ENSBTAG00000021046	EIF2AK2	ELAVL4	-0.896805	0.00621098	0.93552	0.00195812	4.46403	8.04333e-06	0.0148847	-/+
ENSBTAG00000000536	ENSBTAG00000019517	ZNF395	ELN	-0.601314	0.153237	0.985546	4.78702e-05	4.46402	8.04376e-06	0.0148849	0/+
ENSBTAG00000004832	ENSBTAG00000010251	KIF21A	GABRG2	-0.716338	0.0701544	0.978289	0.000131844	4.46351	8.06281e-06	0.0148996	0/+
ENSBTAG00000008883	ENSBTAG00000026422	ZNF207	MPG	0.50995	0.242308	-0.988884	2.48711e-05	-4.46347	8.06417e-06	0.0148997	0/-
ENSBTAG00000010769	ENSBTAG00000014820	GPR12	OXA1L	0.932053	0.00222788	-0.901862	0.00549323	-4.46313	8.07723e-06	0.0149072	+/-
ENSBTAG00000019463	ENSBTAG00000054924	SLC25A39	CPLX2	0.902492	0.00540737	-0.931584	0.0022659	-4.46288	8.08636e-06	0.0149152	+/-
ENSBTAG00000008611	ENSBTAG00000046917	IGFBP4	GPR22	0.766699	0.0443291	-0.972877	0.00022932	-4.46285	8.08771e-06	0.0149153	+/-
ENSBTAG00000021046	ENSBTAG00000026122	ELAVL4	ZNF804A	-0.890971	0.00710325	0.938949	0.00171134	4.46285	8.08775e-06	0.0149153	-/+
ENSBTAG00000007736	ENSBTAG00000015388	ENSBTAG00000007736	RPL18	-0.860492	0.0129329	0.952702	0.000910886	4.46254	8.09948e-06	0.0149233	-/+
ENSBTAG00000000536	ENSBTAG00000018732	ZNF395	HSPA12B	-0.613272	0.143057	0.98496	5.28534e-05	4.4625	8.10077e-06	0.0149246	0/+
ENSBTAG00000009269	ENSBTAG00000012980	GRIK3	RRAGB	-0.908445	0.00463464	0.927033	0.00265507	4.46244	8.10329e-06	0.0149259	-/+
ENSBTAG00000003446	ENSBTAG00000016801	EPHB4	RXRG	0.348265	0.44396	-0.992511	9.28342e-06	-4.46234	8.10681e-06	0.0149277	0/-
ENSBTAG00000012007	ENSBTAG00000017679	SOCS2	PAK5	0.533459	0.217529	-0.988127	2.93121e-05	-4.46231	8.10827e-06	0.0149277	0/-
ENSBTAG00000008883	ENSBTAG00000010677	ZNF207	LIMCH1	-0.744367	0.054989	0.975504	0.000178019	4.46218	8.11305e-06	0.0149314	0/+
ENSBTAG00000003625	ENSBTAG00000026122	VSTM2A	ZNF804A	-0.763538	0.0457616	0.973255	0.000221458	4.46213	8.115e-06	0.0149315	-/+
ENSBTAG00000020578	ENSBTAG00000049383	PRDM6	LSAMP	0.51689	0.234863	-0.988653	2.61853e-05	-4.46212	8.11528e-06	0.0149315	0/-
ENSBTAG00000003707	ENSBTAG00000021046	GRAP	ELAVL4	0.900759	0.00564544	-0.932709	0.00217523	-4.46192	8.12286e-06	0.0149361	+/-
ENSBTAG00000003382	ENSBTAG00000012500	RIMS4	RARA	0.962015	0.000529167	-0.828317	0.021336	-4.46187	8.12482e-06	0.0149361	+/-
ENSBTAG00000016037	ENSBTAG00000038347	BCKDHA	SLC17A6	0.603741	0.151143	-0.985392	4.91501e-05	-4.46186	8.12501e-06	0.0149361	0/-
ENSBTAG00000021588	ENSBTAG00000039709	SCG2	PARPBP	-0.972243	0.000242873	0.771169	0.0423462	4.46175	8.12934e-06	0.0149382	-/+
ENSBTAG00000015098	ENSBTAG00000030539	RABEPK	KRT222	0.930182	0.00238199	-0.904243	0.00517291	-4.46148	8.13938e-06	0.0149435	+/-
ENSBTAG00000008396	ENSBTAG00000010769	MRPL54	GPR12	0.951924	0.000948413	-0.862406	0.0125074	-4.46121	8.14988e-06	0.0149539	+/-
ENSBTAG00000000305	ENSBTAG00000017679	LMO4	PAK5	0.909045	0.0045606	-0.926417	0.00271057	-4.46113	8.15268e-06	0.0149561	+/-
ENSBTAG00000017354	ENSBTAG00000021046	MPP7	ELAVL4	-0.827288	0.0216446	0.962213	0.000522364	4.461	8.15768e-06	0.0149564	-/+
ENSBTAG00000010769	ENSBTAG00000019648	GPR12	RACK1	0.898456	0.00597097	-0.934167	0.00206099	-4.46086	8.16307e-06	0.0149581	+/-
ENSBTAG00000006241	ENSBTAG00000017209	MAN2B1	GLRA2	0.685377	0.0892305	-0.980683	9.8586e-05	-4.46083	8.16446e-06	0.0149588	0/-
ENSBTAG00000000516	ENSBTAG00000015639	OTOR	ERAL1	-0.9105	0.00438389	0.925139	0.00282777	4.46044	8.17923e-06	0.0149693	-/+
ENSBTAG00000006909	ENSBTAG00000017679	PIK3CB	PAK5	-0.951707	0.000959012	0.862838	0.0124124	4.46034	8.1828e-06	0.0149702	-/+
ENSBTAG00000000405	ENSBTAG00000021099	VKORC1	CLVS2	0.920471	0.003281	-0.915709	0.00378455	-4.46027	8.18581e-06	0.0149736	+/-
ENSBTAG00000002648	ENSBTAG00000010769	RPS18	GPR12	0.935405	0.00196677	-0.896449	0.00626347	-4.46015	8.19014e-06	0.0149764	+/-
ENSBTAG00000017679	ENSBTAG00000047694	PAK5	SERF2	0.618841	0.138437	-0.984639	5.57101e-05	-4.46014	8.1905e-06	0.0149764	0/-
ENSBTAG00000003137	ENSBTAG00000021187	PLPPR1	ID2	0.86207	0.0125814	-0.95196	0.000946645	-4.45991	8.19956e-06	0.0149849	+/-
ENSBTAG00000017679	ENSBTAG00000020431	PAK5	DERL2	0.900252	0.00571608	-0.932859	0.00216336	-4.45976	8.20516e-06	0.0149891	+/-
ENSBTAG00000001254	ENSBTAG00000003447	ANKRD46	ENSBTAG00000003447	-0.893643	0.00668601	0.937081	0.00184339	4.4594	8.21912e-06	0.0150002	-/+
ENSBTAG00000021099	ENSBTAG00000052280	CLVS2	NDUFA7	0.921902	0.00313785	-0.914056	0.00396913	-4.4593	8.2229e-06	0.0150032	+/-
ENSBTAG00000008883	ENSBTAG00000025226	ZNF207	IGIP	0.870656	0.0107658	-0.948563	0.00112089	-4.45906	8.23201e-06	0.0150113	+/-
ENSBTAG00000005445	ENSBTAG00000010769	SLC35D1	GPR12	-0.945539	0.00129086	0.877571	0.00942041	4.45902	8.2334e-06	0.0150113	-/+
[truncated: 12,425 more rows]

## Sheet: Tab7
Differentially connected genes between control and nutrient restricted fetus from cerebrum tissue.
Ensembl ID	Gene Symbol	CTR_K	RES_K	CTR_STD	RES_STD	DiffK	ZScore	Status	IsTF	IsDE
ENSBTAG00000003447	ENSBTAG00000003447	714	1571	0.742976	1	-0.257024	-7.79494	GAIN	TRUE	FALSE		Legend
ENSBTAG00000047219	ZNF793	845	1221	0.900104	0.777212	0.122892	3.72588	GAIN	TRUE	FALSE		CTR_K	Gene degree in the Control group
ENSBTAG00000008883	ZNF207	701	903	0.879292	0.574793	0.304499	9.23305	GAIN	TRUE	FALSE		RES_K	Gene degree in the Restricted group
ENSBTAG00000013227	SNAI2	287	1321	0.566077	0.840866	-0.274789	-8.33365	GAIN	TRUE	FALSE		CTR_STD	Standardized gene degree in the Control group
ENSBTAG00000013662	COL8A1	316	1306	0.298647	0.831318	-0.53267	-16.1538	GAIN	FALSE	FALSE		RES_STD	Stradardized gene degree in the Restricted group
ENSBTAG00000009214	ETS2	193	1309	0.328824	0.833227	-0.504403	-15.2966	GAIN	TRUE	FALSE		DiffK	Differential conectivity (CTR-REST)
ENSBTAG00000006579	P4HA3	38	1434	0.200832	0.912794	-0.711962	-21.5908	GAIN	FALSE	FALSE		Status	Logical. Gain or loss of connectivity in the RES group compared to CON
ENSBTAG00000020578	PRDM6	358	1248	0.0395421	0.794398	-0.754856	-22.8915	GAIN	TRUE	FALSE		IsTF	Logical. Is the gene a Transcritpion Factor - TF?
ENSBTAG00000023847	IKZF5	191	1263	0.905307	0.803947	0.10136	3.07294	GAIN	TRUE	FALSE		IsDE	Logical. Is the gene differrentially expressed - DE?
ENSBTAG00000006017	NFKB2	151	1252	0.198751	0.796945	-0.598193	-18.1408	GAIN	TRUE	FALSE
ENSBTAG00000018898	ARID4A	642	933	0.157128	0.593889	-0.436761	-13.2454	GAIN	TRUE	FALSE
ENSBTAG00000021187	ID2	699	718	0.668054	0.457034	0.21102	6.39833	GAIN	TRUE	FALSE
ENSBTAG00000006187	MFAP4	228	1177	0.118626	0.749204	-0.630578	-19.1228	GAIN	FALSE	FALSE
ENSBTAG00000016169	ID1	111	1187	0.237253	0.75557	-0.518317	-15.7185	GAIN	TRUE	FALSE
ENSBTAG00000017120	PHB	917	361	0.115505	0.22979	-0.114285	-3.46644	LOSS	TRUE	FALSE
ENSBTAG00000020355	KLF4	53	1165	0.954214	0.741566	0.212648	6.44771	GAIN	TRUE	FALSE
ENSBTAG00000000536	ZNF395	4	1183	0.0551509	0.753024	-0.697873	-21.1635	GAIN	TRUE	FALSE
ENSBTAG00000001005	ZNF280B	615	701	0.00416233	0.446213	-0.44205	-13.4058	GAIN	TRUE	FALSE
ENSBTAG00000039954	COPZ2	17	1165	0.639958	0.741566	-0.101608	-3.08199	GAIN	FALSE	FALSE
ENSBTAG00000019043	GABPA	418	902	0.0176899	0.574157	-0.556467	-16.8754	GAIN	TRUE	FALSE
ENSBTAG00000046922	TWIST1	167	1040	0.434964	0.661999	-0.227035	-6.88554	GAIN	TRUE	FALSE
ENSBTAG00000013895	RELA	116	933	0.173777	0.593889	-0.420112	-12.7405	GAIN	TRUE	FALSE
ENSBTAG00000006694	CXCL14	68	951	0.120708	0.605347	-0.484639	-14.6973	GAIN	FALSE	FALSE
ENSBTAG00000016881	ANPEP	83	964	0.0707596	0.613622	-0.542862	-16.4629	GAIN	FALSE	FALSE
ENSBTAG00000016801	RXRG	7	1005	0.0863684	0.63972	-0.553352	-16.781	GAIN	TRUE	FALSE
ENSBTAG00000013253	THAP4	397	709	0.00728408	0.451305	-0.444021	-13.4655	GAIN	TRUE	FALSE
ENSBTAG00000009658	PLEK	27	958	0.413111	0.609803	-0.196691	-5.96537	GAIN	TRUE	FALSE
ENSBTAG00000014123	ZNF507	603	504	0.0280957	0.320815	-0.292719	-8.87738	LOSS	TRUE	FALSE
ENSBTAG00000012915	ZNF404	961	23	0.627471	0.0146404	0.612831	18.5831	LOSS	TRUE	FALSE
ENSBTAG00000021916	MYL4	206	802	1	0.510503	0.489497	14.843	GAIN	FALSE	FALSE
ENSBTAG00000026772	ZNF142	910	32	0.21436	0.0203692	0.193991	5.88192	LOSS	TRUE	FALSE
ENSBTAG00000000731	WFIKKN2	279	828	0.94693	0.527053	0.419877	12.7318	GAIN	FALSE	FALSE
ENSBTAG00000021943	NFYC	355	662	0.290323	0.421388	-0.131065	-3.97528	GAIN	TRUE	FALSE
ENSBTAG00000021869	THAP5	118	800	0.369407	0.50923	-0.139823	-4.24086	GAIN	TRUE	FALSE
ENSBTAG00000010252	ZNF397	304	686	0.122789	0.436665	-0.313876	-9.51895	GAIN	TRUE	FALSE
ENSBTAG00000000516	OTOR	190	701	0.316337	0.446213	-0.129875	-3.93921	GAIN	FALSE	FALSE
ENSBTAG00000008523	TFE3	99	790	0.197711	0.502864	-0.305154	-9.25445	GAIN	TRUE	FALSE
ENSBTAG00000005714	ACTC1	66	770	0.915713	0.490134	0.425579	12.9047	GAIN	FALSE	FALSE
ENSBTAG00000018938	CDIP1	468	409	0.83975	0.260344	0.579407	17.5695	LOSS	TRUE	FALSE
ENSBTAG00000009072	ZNF572	534	282	0.486993	0.179504	0.307489	9.32372	LOSS	TRUE	FALSE
ENSBTAG00000002292	SMARCA1	507	342	0.555671	0.217696	0.337975	10.2482	LOSS	TRUE	FALSE
ENSBTAG00000027557	ZNF408	519	354	0.527575	0.225334	0.302241	9.16457	LOSS	TRUE	FALSE
ENSBTAG00000004939	ZNF569	546	339	0.540062	0.215786	0.324276	9.83278	LOSS	TRUE	FALSE
ENSBTAG00000011802	COL6A1	57	666	0.568158	0.423934	0.144224	4.37277	GAIN	FALSE	FALSE
ENSBTAG00000017560	CEBPG	49	647	0.0593132	0.41184	-0.352526	-10.691	GAIN	TRUE	FALSE
ENSBTAG00000000541	NKX2-1	46	643	0.718002	0.409293	0.308709	9.36069	GAIN	TRUE	FALSE
ENSBTAG00000009206	FOXS1	428	346	0.0478668	0.220242	-0.172375	-5.22799	LOSS	TRUE	FALSE
ENSBTAG00000008881	PURA	635	5	0.445369	0.00318269	0.442187	13.4084	LOSS	TRUE	FALSE
ENSBTAG00000038034	ZNF628	619	9	0.66077	0.00572884	0.655041	19.8631	LOSS	TRUE	FALSE
ENSBTAG00000006212	GTF2IRD1	609	27	0.644121	0.0171865	0.626934	19.0108	LOSS	TRUE	FALSE
ENSBTAG00000013178	ALAS2	70	554	0.633715	0.352642	0.281073	8.52266	GAIN	FALSE	FALSE
ENSBTAG00000000375	SSRP1	546	78	0.452653	0.0496499	0.403004	12.2202	LOSS	TRUE	FALSE
ENSBTAG00000011803	MYH3	191	407	0.568158	0.259071	0.309088	9.37218	GAIN	FALSE	FALSE
ENSBTAG00000014211	FOXP4	476	157	0.198751	0.0999363	0.098815	2.99575	LOSS	TRUE	FALSE
ENSBTAG00000003331	NEUROG1	558	7	0.495317	0.00445576	0.490862	14.8844	LOSS	TRUE	FALSE
ENSBTAG00000003864	SLC13A4	191	456	0.580645	0.290261	0.290384	8.80501	GAIN	FALSE	FALSE
ENSBTAG00000003784	DNAJC2	515	12	0.198751	0.00763845	0.191113	5.79465	LOSS	TRUE	FALSE
ENSBTAG00000046837	ZNF358	347	245	0.5359	0.155952	0.379948	11.521	LOSS	TRUE	FALSE
ENSBTAG00000015981	ETV1	68	439	0.361082	0.27944	0.0816424	2.47499	GAIN	TRUE	FALSE
ENSBTAG00000016664	SLC2A4RG	139	354	0.379813	0.225334	0.154479	4.68372	GAIN	TRUE	FALSE
ENSBTAG00000000522	AHSG	408	74	0.144641	0.0471038	0.0975372	2.957	LOSS	FALSE	FALSE
ENSBTAG00000016203	ZNF16	447	9	0.424558	0.00572884	0.418829	12.7001	LOSS	TRUE	FALSE
ENSBTAG00000012102	TCF25	127	351	0.46514	0.223425	0.241716	7.32916	GAIN	TRUE	FALSE
ENSBTAG00000015015	HINFP	70	295	0.306972	0.187778	0.119193	3.61372	GAIN	TRUE	FALSE
ENSBTAG00000017131	AFP	272	51	0.292404	0.0324634	0.25994	7.88181	LOSS	FALSE	FALSE
ENSBTAG00000025441	HSPA1A	279	38	0.283039	0.0241884	0.25885	7.84875	LOSS	FALSE	FALSE
ENSBTAG00000046367	ENSBTAG00000046367	218	88	0.290323	0.0560153	0.234307	7.1045	LOSS	TRUE	FALSE
ENSBTAG00000009199	GLIS2	106	191	0.226847	0.121579	0.105268	3.19144	GAIN	TRUE	FALSE
ENSBTAG00000007020	ZNF502	228	65	0.164412	0.0413749	0.123037	3.73027	LOSS	TRUE	FALSE
ENSBTAG00000007190	THAP6	167	81	0.237253	0.0515595	0.185693	5.6303	LOSS	TRUE	FALSE
ENSBTAG00000045985	ENSBTAG00000045985	216	26	0.173777	0.01655	0.157227	4.76708	LOSS	TRUE	FALSE
ENSBTAG00000017121	ALB	77	130	0.224766	0.0827498	0.142016	4.3058	GAIN	FALSE	FALSE

## Sheet: Tab8
Over-represented biological processes of transcription factors, differentially expressed and tissue-specific genes underlying cerebrum fetal programming.
GO ID	GOTerm	Group PValue Corrected with Bonferroni step down	% Associated Genes	Nr. Genes	Cluster	Genes Cluster #1 (Differentially expressed genes)	Genes Cluster #2 (Tissue Sspecific genes)	Genes Cluster #3 (Transcription Factors)	%Genes Cluster #1	%Genes Cluster #2	%Genes Cluster #3	%Genes Cluster #1.adjusted.to.input.list.size	%Genes Cluster #2.adjusted.to.input.list.size	%Genes Cluster #3.adjusted.to.input.list.size	Associated Genes Found
GO:0007417	central nervous system development	1.67803e-13	4.50751	27	Specific for Cluster #2	[]	[ASCL1, CBLN1, DMRTA2, DRAXIN, DRD2, EOMES, FEZF1, FOXN4, GRIN1, HES5, LHX1, LHX5, NEUROD1, NEUROD2, NEUROD6, NKX2-1, NR2E1, OTX1, PAX6, RFX4, SEZ6, SIX3, SLC4A10, TBR1, WNT7A]	[GRHL3, HOXD10, NKX2-1]	0	89.2857	10.7143	0	89.2274	10.7726	[ASCL1, CBLN1, DMRTA2, DRAXIN, DRD2, EOMES, FEZF1, FOXN4, GRHL3, GRIN1, HES5, HOXD10, LHX1, LHX5, NEUROD1, NEUROD2, NEUROD6, NKX2-1, NR2E1, OTX1, PAX6, RFX4, SEZ6, SIX3, SLC4A10, TBR1, WNT7A]
GO:0060322	head development	1.67803e-13	5.32787	26	Specific for Cluster #2	[]	[ASCL1, CBLN1, DMRTA2, DRAXIN, DRD2, EOMES, FEZF1, GRIN1, HES5, LHX1, LHX5, NEUROD1, NEUROD2, NEUROD6, NKX2-1, NR2E1, OTX1, PAX6, RFX4, SEZ6, SIX3, SLC4A10, TBR1, WNT7A]	[CSRNP1, NKX2-1, PAX9]	0	88.8889	11.1111	0	88.8287	11.1713	[ASCL1, CBLN1, CSRNP1, DMRTA2, DRAXIN, DRD2, EOMES, FEZF1, GRIN1, HES5, LHX1, LHX5, NEUROD1, NEUROD2, NEUROD6, NKX2-1, NR2E1, OTX1, PAX6, PAX9, RFX4, SEZ6, SIX3, SLC4A10, TBR1, WNT7A]
GO:0007389	pattern specification process	3.51919e-11	6.89655	24	Specific for Cluster #2	[]	[ASCL1, DMRTA2, EOMES, FEZF1, FOXN4, HES5, LHX1, NEUROD1, NKX2-1, OTX1, OTX2, PAX6, RFX4, SIX3, TBR1, WNT7A]	[ETS2, GRHL3, HOXA6, HOXC13, HOXC5, HOXC8, HOXD10, NEUROG1, NKX2-1]	0	64	36	0	63.8598	36.1402	[ASCL1, DMRTA2, EOMES, ETS2, FEZF1, FOXN4, GRHL3, HES5, HOXA6, HOXC13, HOXC5, HOXC8, HOXD10, LHX1, NEUROD1, NEUROG1, NKX2-1, OTX1, OTX2, PAX6, RFX4, SIX3, TBR1, WNT7A]
GO:0007420	brain development	4.59962e-08	5.27473	24	Specific for Cluster #2	[]	[ASCL1, CBLN1, DMRTA2, DRAXIN, DRD2, EOMES, FEZF1, GRIN1, HES5, LHX1, LHX5, NEUROD1, NEUROD2, NEUROD6, NKX2-1, NR2E1, OTX1, PAX6, RFX4, SEZ6, SIX3, SLC4A10, TBR1, WNT7A]	[NKX2-1]	0	96	4	0	95.9766	4.02341	[ASCL1, CBLN1, DMRTA2, DRAXIN, DRD2, EOMES, FEZF1, GRIN1, HES5, LHX1, LHX5, NEUROD1, NEUROD2, NEUROD6, NKX2-1, NR2E1, OTX1, PAX6, RFX4, SEZ6, SIX3, SLC4A10, TBR1, WNT7A]
GO:0003002	regionalization	3.3326e-16	8.12721	23	Specific for Cluster #2	[]	[ASCL1, DMRTA2, EOMES, FEZF1, FOXN4, HES5, LHX1, NEUROD1, NKX2-1, OTX1, OTX2, PAX6, RFX4, SIX3, TBR1, WNT7A]	[ETS2, HOXA6, HOXC13, HOXC5, HOXC8, HOXD10, NEUROG1, NKX2-1]	0	66.6667	33.3333	0	66.5314	33.4686	[ASCL1, DMRTA2, EOMES, ETS2, FEZF1, FOXN4, HES5, HOXA6, HOXC13, HOXC5, HOXC8, HOXD10, LHX1, NEUROD1, NEUROG1, NKX2-1, OTX1, OTX2, PAX6, RFX4, SIX3, TBR1, WNT7A]
GO:0030900	forebrain development	4.59962e-08	8.07692	21	Specific for Cluster #2	[]	[ASCL1, DMRTA2, DRAXIN, DRD2, EOMES, FEZF1, GRIN1, HES5, LHX1, LHX5, NEUROD1, NEUROD6, NKX2-1, NR2E1, OTX1, PAX6, RFX4, SIX3, SLC4A10, TBR1, WNT7A]	[NKX2-1]	0	95.4545	4.54545	0	95.4281	4.5719	[ASCL1, DMRTA2, DRAXIN, DRD2, EOMES, FEZF1, GRIN1, HES5, LHX1, LHX5, NEUROD1, NEUROD6, NKX2-1, NR2E1, OTX1, PAX6, RFX4, SIX3, SLC4A10, TBR1, WNT7A]
GO:0045165	cell fate commitment	3.3326e-16	9.79381	19	None Specific Cluster	[WNT11]	[ASCL1, BARHL2, DMRTA2, EOMES, FOXN4, HES5, NEUROD1, NKX2-1, NR2E1, PAX6, TBR1, WNT7A]	[ELF5, ETS2, GATA1, HOXD10, ID2, NEUROG1, NKX2-1]	5	60	35	5.90539	59.295	34.7996	[ASCL1, BARHL2, DMRTA2, ELF5, EOMES, ETS2, FOXN4, GATA1, HES5, HOXD10, ID2, NEUROD1, NEUROG1, NKX2-1, NR2E1, PAX6, TBR1, WNT11, WNT7A]
GO:0021537	telencephalon development	1.67803e-13	9.52381	16	Specific for Cluster #2	[]	[ASCL1, DMRTA2, DRD2, EOMES, FEZF1, GRIN1, HES5, LHX1, LHX5, NEUROD1, NEUROD6, NKX2-1, NR2E1, PAX6, RFX4, SIX3]	[NKX2-1]	0	94.1176	5.88235	0	94.0839	5.9161	[ASCL1, DMRTA2, DRD2, EOMES, FEZF1, GRIN1, HES5, LHX1, LHX5, NEUROD1, NEUROD6, NKX2-1, NR2E1, PAX6, RFX4, SIX3]
GO:0021953	central nervous system neuron differentiation	3.96332e-11	10.8696	15	Specific for Cluster #2	[]	[ASCL1, CBLN1, DRAXIN, DRD2, EOMES, FOXN4, LHX1, LHX5, NKX2-1, NR2E1, PAX6, SLC4A10, TBR1, WNT7A]	[HOXD10, NKX2-1]	0	87.5	12.5	0	87.4334	12.5666	[ASCL1, CBLN1, DRAXIN, DRD2, EOMES, FOXN4, HOXD10, LHX1, LHX5, NKX2-1, NR2E1, PAX6, SLC4A10, TBR1, WNT7A]
GO:0007409	axonogenesis	3.01715e-05	4.87013	15	Specific for Cluster #2	[]	[BARHL2, DRAXIN, DRD2, FEZF1, GRIN1, LHX1, NKX2-1, NR2E1, OTX2, PAX6, TBR1, UNC5A, WNT7A]	[ETV1, KLF7, NKX2-1]	0	81.25	18.75	0	81.1572	18.8428	[BARHL2, DRAXIN, DRD2, ETV1, FEZF1, GRIN1, KLF7, LHX1, NKX2-1, NR2E1, OTX2, PAX6, TBR1, UNC5A, WNT7A]
GO:0009952	anterior/posterior pattern specification	2.40758e-13	8.04598	14	None Specific Cluster	[]	[FEZF1, LHX1, NEUROD1, OTX1, OTX2, PAX6, SIX3]	[ETS2, HOXA6, HOXC13, HOXC5, HOXC8, HOXD10, NEUROG1]	0	50	50	0	49.848	50.152	[ETS2, FEZF1, HOXA6, HOXC13, HOXC5, HOXC8, HOXD10, LHX1, NEUROD1, NEUROG1, OTX1, OTX2, PAX6, SIX3]
GO:0030902	hindbrain development	2.16419e-11	11.1111	12	Specific for Cluster #2	[]	[ASCL1, CBLN1, GRIN1, LHX1, LHX5, NEUROD1, NEUROD2, OTX1, RFX4, SEZ6, TBR1, WNT7A]	[]	0	100	0	0	100	0	[ASCL1, CBLN1, GRIN1, LHX1, LHX5, NEUROD1, NEUROD2, OTX1, RFX4, SEZ6, TBR1, WNT7A]
GO:0022037	metencephalon development	1.67803e-13	14.6667	11	Specific for Cluster #2	[]	[ASCL1, CBLN1, GRIN1, LHX1, LHX5, NEUROD1, NEUROD2, OTX1, RFX4, SEZ6, WNT7A]	[]	0	100	0	0	100	0	[ASCL1, CBLN1, GRIN1, LHX1, LHX5, NEUROD1, NEUROD2, OTX1, RFX4, SEZ6, WNT7A]
GO:0050890	cognition	2.62096e-06	6.35838	11	Specific for Cluster #2	[]	[ATP1A3, DRD2, ELAVL4, GRIN1, JAKMIP1, JPH3, NEUROD2, PAK5, SLC12A5, TBR1]	[NEUROG1]	0	90.9091	9.09091	0	90.8587	9.14127	[ATP1A3, DRD2, ELAVL4, GRIN1, JAKMIP1, JPH3, NEUROD2, NEUROG1, PAK5, SLC12A5, TBR1]
GO:0007411	axon guidance	1.67803e-13	7.14286	10	Specific for Cluster #2	[]	[DRAXIN, FEZF1, LHX1, NKX2-1, OTX2, PAX6, TBR1, UNC5A]	[ETV1, KLF7, NKX2-1]	0	72.7273	27.2727	0	72.6065	27.3935	[DRAXIN, ETV1, FEZF1, KLF7, LHX1, NKX2-1, OTX2, PAX6, TBR1, UNC5A]
GO:0051961	negative regulation of nervous system development	1.67803e-13	5.71429	10	Specific for Cluster #2	[]	[ASCL1, DRAXIN, HES5, NEUROD2, NR2E1, PAX6, RFX4, SIX3, WNT7A]	[ID2]	0	90	10	0	89.9452	10.0548	[ASCL1, DRAXIN, HES5, ID2, NEUROD2, NR2E1, PAX6, RFX4, SIX3, WNT7A]
GO:0021543	pallium development	1.67803e-13	9.17431	10	Specific for Cluster #2	[]	[ASCL1, DMRTA2, EOMES, GRIN1, LHX5, NEUROD1, NEUROD6, NKX2-1, NR2E1, PAX6]	[NKX2-1]	0	90.9091	9.09091	0	90.8587	9.14127	[ASCL1, DMRTA2, EOMES, GRIN1, LHX5, NEUROD1, NEUROD6, NKX2-1, NR2E1, PAX6]
GO:2000177	regulation of neural precursor cell proliferation	1.67803e-13	16.9492	10	Specific for Cluster #2	[]	[ASCL1, DMRTA2, DRD2, INSM1, LHX1, LHX5, NR2E1, PAX6, SIX3]	[ID2]	0	90	10	0	89.9452	10.0548	[ASCL1, DMRTA2, DRD2, ID2, INSM1, LHX1, LHX5, NR2E1, PAX6, SIX3]
GO:0097485	neuron projection guidance	5.59281e-07	7.04225	10	Specific for Cluster #2	[]	[DRAXIN, FEZF1, LHX1, NKX2-1, OTX2, PAX6, TBR1, UNC5A]	[ETV1, KLF7, NKX2-1]	0	72.7273	27.2727	0	72.6065	27.3935	[DRAXIN, ETV1, FEZF1, KLF7, LHX1, NKX2-1, OTX2, PAX6, TBR1, UNC5A]
GO:0007611	learning or memory	2.62096e-06	6.80272	10	Specific for Cluster #2	[]	[ATP1A3, DRD2, ELAVL4, GRIN1, JPH3, NEUROD2, PAK5, SLC12A5, TBR1]	[NEUROG1]	0	90	10	0	89.9452	10.0548	[ATP1A3, DRD2, ELAVL4, GRIN1, JPH3, NEUROD2, NEUROG1, PAK5, SLC12A5, TBR1]
GO:0048663	neuron fate commitment	3.3326e-16	15	9	Specific for Cluster #2	[]	[ASCL1, DMRTA2, FOXN4, HES5, NKX2-1, PAX6, TBR1]	[HOXD10, ID2, NKX2-1]	0	70	30	0	69.8722	30.1278	[ASCL1, DMRTA2, FOXN4, HES5, HOXD10, ID2, NKX2-1, PAX6, TBR1]
GO:0099177	regulation of trans-synaptic signaling	1.67803e-13	4.73684	9	Specific for Cluster #2	[]	[CBLN1, DRD2, GRIN1, JPH3, NEUROD2, NR2E1, RASGRF1, RIMS4, WNT7A]	[]	0	100	0	0	100	0	[CBLN1, DRD2, GRIN1, JPH3, NEUROD2, NR2E1, RASGRF1, RIMS4, WNT7A]
GO:0071383	cellular response to steroid hormone stimulus	6.46529e-07	5.26316	9	Specific for Cluster #3	[]	[LMO3, NR2E1]	[NR0B2, NR1H4, NR1I2, PHB, RXRG, TCF21, ZFP36L1]	0	22.2222	77.7778	0	22.1173	77.8827	[LMO3, NR0B2, NR1H4, NR1I2, NR2E1, PHB, RXRG, TCF21, ZFP36L1]
GO:0030522	intracellular receptor signaling pathway	6.46529e-07	4.86486	9	Specific for Cluster #3	[]	[LMO3]	[NR1H4, NR1I2, PHB, RELA, RXRG, SNAI2, TCF21, TWIST1]	0	11.1111	88.8889	0	11.0512	88.9488	[LMO3, NR1H4, NR1I2, PHB, RELA, RXRG, SNAI2, TCF21, TWIST1]
GO:0043433	negative regulation of DNA binding transcription factor activity	6.46529e-07	8.49057	9	Specific for Cluster #3	[]	[]	[CEBPG, FOXS1, GLIS2, ID1, ID2, KLF4, NR0B2, NR1H4, TWIST1]	0	0	100	0	0	100	[CEBPG, FOXS1, GLIS2, ID1, ID2, KLF4, NR0B2, NR1H4, TWIST1]
GO:0050804	modulation of chemical synaptic transmission	6.70098e-06	4.73684	9	Specific for Cluster #2	[]	[CBLN1, DRD2, GRIN1, JPH3, NEUROD2, NR2E1, RASGRF1, RIMS4, WNT7A]	[]	0	100	0	0	100	0	[CBLN1, DRD2, GRIN1, JPH3, NEUROD2, NR2E1, RASGRF1, RIMS4, WNT7A]
GO:0007612	learning	4.50768e-05	9.47368	9	Specific for Cluster #2	[]	[ATP1A3, DRD2, ELAVL4, GRIN1, JPH3, NEUROD2, PAK5, SLC12A5, TBR1]	[]	0	100	0	0	100	0	[ATP1A3, DRD2, ELAVL4, GRIN1, JPH3, NEUROD2, PAK5, SLC12A5, TBR1]
GO:0035270	endocrine system development	1.67803e-13	7.76699	8	Specific for Cluster #2	[WNT11]	[ASCL1, DRD2, INSM1, NEUROD1, NKX2-1, PAX6, SIX3]	[NKX2-1]	11.1111	77.7778	11.1111	12.9887	76.0769	10.9344	[ASCL1, DRD2, INSM1, NEUROD1, NKX2-1, PAX6, SIX3, WNT11]
GO:0021872	forebrain generation of neurons	1.67803e-13	15.3846	8	Specific for Cluster #2	[]	[ASCL1, DRD2, LHX5, NKX2-1, NR2E1, PAX6, SLC4A10, TBR1]	[NKX2-1]	0	88.8889	11.1111	0	88.8287	11.1713	[ASCL1, DRD2, LHX5, NKX2-1, NR2E1, PAX6, SLC4A10, TBR1]
GO:0050768	negative regulation of neurogenesis	1.67803e-13	5.03145	8	Specific for Cluster #2	[]	[ASCL1, DRAXIN, HES5, NR2E1, PAX6, SIX3, WNT7A]	[ID2]	0	87.5	12.5	0	87.4334	12.5666	[ASCL1, DRAXIN, HES5, ID2, NR2E1, PAX6, SIX3, WNT7A]
GO:0001764	neuron migration	1.67803e-13	7.20721	8	Specific for Cluster #2	[]	[ASCL1, BARHL2, DRD2, FEZF1, LHX1, NKX2-1, PAX6]	[NKX2-1, TWIST1]	0	77.7778	22.2222	0	77.6725	22.3275	[ASCL1, BARHL2, DRD2, FEZF1, LHX1, NKX2-1, PAX6, TWIST1]
GO:0021510	spinal cord development	1.67803e-13	11.2676	8	Specific for Cluster #2	[]	[ASCL1, DRAXIN, FOXN4, LHX1, LHX5, PAX6, RFX4]	[HOXD10]	0	87.5	12.5	0	87.4334	12.5666	[ASCL1, DRAXIN, FOXN4, HOXD10, LHX1, LHX5, PAX6, RFX4]
GO:0021549	cerebellum development	2.16419e-11	12.1212	8	Specific for Cluster #2	[]	[CBLN1, LHX1, LHX5, NEUROD1, NEUROD2, RFX4, SEZ6, WNT7A]	[]	0	100	0	0	100	0	[CBLN1, LHX1, LHX5, NEUROD1, NEUROD2, RFX4, SEZ6, WNT7A]
GO:2000179	positive regulation of neural precursor cell proliferation	5.96599e-08	23.5294	8	Specific for Cluster #2	[]	[ASCL1, DMRTA2, DRD2, INSM1, LHX1, LHX5, NR2E1, PAX6]	[]	0	100	0	0	100	0	[ASCL1, DMRTA2, DRD2, INSM1, LHX1, LHX5, NR2E1, PAX6]
GO:0043401	steroid hormone mediated signaling pathway	6.46529e-07	5.6338	8	Specific for Cluster #3	[]	[LMO3, NR2E1]	[NR0B2, NR1H4, NR1I2, PHB, RXRG, TCF21]	0	25	75	0	24.8862	75.1138	[LMO3, NR0B2, NR1H4, NR1I2, NR2E1, PHB, RXRG, TCF21]
GO:0009953	dorsal/ventral pattern formation	2.37327e-05	9.87654	8	Specific for Cluster #2	[]	[ASCL1, FOXN4, LHX1, NKX2-1, PAX6, RFX4, SIX3, WNT7A]	[NKX2-1]	0	88.8889	11.1111	0	88.8287	11.1713	[ASCL1, FOXN4, LHX1, NKX2-1, PAX6, RFX4, SIX3, WNT7A]
GO:0060021	palate development	2.84803e-05	10.3896	8	None Specific Cluster	[WFIKKN2, WNT11]	[WNT7A]	[CSRNP1, MSC, NEUROG1, SNAI2, TCF21]	25	12.5	62.5	28.3852	11.8755	59.7393	[CSRNP1, MSC, NEUROG1, SNAI2, TCF21, WFIKKN2, WNT11, WNT7A]
GO:0006813	potassium ion transport	0.00917546	4.08163	8	Specific for Cluster #2	[]	[ATP1A3, DRD2, GRIK3, KCNC1, KCNJ9, KCNK10, KCNQ2, SLC12A5]	[]	0	100	0	0	100	0	[ATP1A3, DRD2, GRIK3, KCNC1, KCNJ9, KCNK10, KCNQ2, SLC12A5]
GO:0009798	axis specification	1.67803e-13	10.6061	7	Specific for Cluster #2	[]	[LHX1, OTX2, PAX6, SIX3, WNT7A]	[ETS2, NEUROG1]	0	71.4286	28.5714	0	71.3044	28.6957	[ETS2, LHX1, NEUROG1, OTX2, PAX6, SIX3, WNT7A]
GO:0021515	cell differentiation in spinal cord	1.67803e-13	16.2791	7	Specific for Cluster #2	[]	[ASCL1, DRAXIN, FOXN4, LHX1, LHX5, PAX6]	[HOXD10]	0	85.7143	14.2857	0	85.6397	14.3603	[ASCL1, DRAXIN, FOXN4, HOXD10, LHX1, LHX5, PAX6]
GO:0045665	negative regulation of neuron differentiation	1.67803e-13	5.30303	7	Specific for Cluster #2	[]	[ASCL1, DRAXIN, HES5, NR2E1, PAX6, SIX3]	[ID2]	0	85.7143	14.2857	0	85.6397	14.3603	[ASCL1, DRAXIN, HES5, ID2, NR2E1, PAX6, SIX3]
GO:0072091	regulation of stem cell proliferation	1.67803e-13	14.5833	7	Specific for Cluster #2	[]	[DMRTA2, DRD2, NR2E1, PAX6, SIX3]	[SNAI2, ZFP36L1]	0	71.4286	28.5714	0	71.3044	28.6957	[DMRTA2, DRD2, NR2E1, PAX6, SIX3, SNAI2, ZFP36L1]
GO:0021987	cerebral cortex development	2.16419e-11	9.09091	7	Specific for Cluster #2	[]	[ASCL1, DMRTA2, EOMES, GRIN1, NKX2-1, NR2E1, PAX6]	[NKX2-1]	0	87.5	12.5	0	87.4334	12.5666	[ASCL1, DMRTA2, EOMES, GRIN1, NKX2-1, NR2E1, PAX6]
GO:0021879	forebrain neuron differentiation	1.70804e-10	16.2791	7	Specific for Cluster #2	[]	[ASCL1, DRD2, LHX5, NKX2-1, PAX6, SLC4A10, TBR1]	[NKX2-1]	0	87.5	12.5	0	87.4334	12.5666	[ASCL1, DRD2, LHX5, NKX2-1, PAX6, SLC4A10, TBR1]
GO:0021695	cerebellar cortex development	1.1459e-07	16.2791	7	Specific for Cluster #2	[]	[CBLN1, LHX1, LHX5, NEUROD2, RFX4, SEZ6, WNT7A]	[]	0	100	0	0	100	0	[CBLN1, LHX1, LHX5, NEUROD2, RFX4, SEZ6, WNT7A]
GO:0021871	forebrain regionalization	5.59281e-07	31.8182	7	Specific for Cluster #2	[]	[DMRTA2, EOMES, FEZF1, LHX1, NKX2-1, PAX6, SIX3]	[NKX2-1]	0	87.5	12.5	0	87.4334	12.5666	[DMRTA2, EOMES, FEZF1, LHX1, NKX2-1, PAX6, SIX3]
GO:0048167	regulation of synaptic plasticity	2.62096e-06	7	7	Specific for Cluster #2	[]	[CBLN1, DRD2, GRIN1, JPH3, NEUROD2, NR2E1, RASGRF1]	[]	0	100	0	0	100	0	[CBLN1, DRD2, GRIN1, JPH3, NEUROD2, NR2E1, RASGRF1]
GO:0007492	endoderm development	0.000129631	10	7	None Specific Cluster	[COL6A1, COL8A1]	[EOMES, LHX1, NKX2-1]	[NKX2-1, PAX9, ZFP36L1]	25	37.5	37.5	28.4264	35.678	35.8956	[COL6A1, COL8A1, EOMES, LHX1, NKX2-1, PAX9, ZFP36L1]
GO:0002065	columnar/cuboidal epithelial cell differentiation	0.00020335	6.86275	7	Specific for Cluster #2	[WNT11]	[ASCL1, HES5, INSM1, NEUROD1, PAX6]	[GATA5]	14.2857	71.4286	14.2857	16.5961	69.4327	13.9712	[ASCL1, GATA5, HES5, INSM1, NEUROD1, PAX6, WNT11]
GO:0016358	dendrite development	0.00413704	5.07246	7	Specific for Cluster #2	[]	[ELAVL4, GRIN1, NR2E1, SEZ6, SLC12A5, WNT7A]	[KLF7]	0	85.7143	14.2857	0	85.6397	14.3603	[ELAVL4, GRIN1, KLF7, NR2E1, SEZ6, SLC12A5, WNT7A]
GO:0071804	cellular potassium ion transport	0.00917546	4.02299	7	Specific for Cluster #2	[]	[ATP1A3, GRIK3, KCNC1, KCNJ9, KCNK10, KCNQ2, SLC12A5]	[]	0	100	0	0	100	0	[ATP1A3, GRIK3, KCNC1, KCNJ9, KCNK10, KCNQ2, SLC12A5]
GO:0071805	potassium ion transmembrane transport	0.00917546	4.02299	7	Specific for Cluster #2	[]	[ATP1A3, GRIK3, KCNC1, KCNJ9, KCNK10, KCNQ2, SLC12A5]	[]	0	100	0	0	100	0	[ATP1A3, GRIK3, KCNC1, KCNJ9, KCNK10, KCNQ2, SLC12A5]
GO:0060041	retina development in camera-type eye	1.67803e-13	5.55556	6	Specific for Cluster #2	[]	[FOXN4, LHX1, NEUROD1, NR2E1, PAX6, SIX3]	[]	0	100	0	0	100	0	[FOXN4, LHX1, NEUROD1, NR2E1, PAX6, SIX3]
GO:0051101	regulation of DNA binding	6.46529e-07	7.31707	6	Specific for Cluster #3	[WFIKKN2]	[NEUROD1]	[GATA1, ID1, KLF4, TWIST1]	16.6667	16.6667	66.6667	19.2157	16.0784	64.7059	[GATA1, ID1, KLF4, NEUROD1, TWIST1, WFIKKN2]
GO:0021761	limbic system development	2.49967e-06	9.375	6	Specific for Cluster #2	[]	[LHX5, NEUROD1, NEUROD6, NKX2-1, NR2E1, TBR1]	[NKX2-1]	0	85.7143	14.2857	0	85.6397	14.3603	[LHX5, NEUROD1, NEUROD6, NKX2-1, NR2E1, TBR1]
GO:0099565	chemical synaptic transmission, postsynaptic	2.62096e-06	7.31707	6	Specific for Cluster #2	[]	[CBLN1, GLRA2, GRIK3, GRIN1, SEZ6, WNT7A]	[]	0	100	0	0	100	0	[CBLN1, GLRA2, GRIK3, GRIN1, SEZ6, WNT7A]
GO:0060079	excitatory postsynaptic potential	2.62096e-06	7.69231	6	Specific for Cluster #2	[]	[CBLN1, GLRA2, GRIK3, GRIN1, SEZ6, WNT7A]	[]	0	100	0	0	100	0	[CBLN1, GLRA2, GRIK3, GRIN1, SEZ6, WNT7A]
GO:0060078	regulation of postsynaptic membrane potential	2.62096e-06	5.76923	6	Specific for Cluster #2	[]	[CBLN1, GLRA2, GRIK3, GRIN1, SEZ6, WNT7A]	[]	0	100	0	0	100	0	[CBLN1, GLRA2, GRIK3, GRIN1, SEZ6, WNT7A]
GO:0048593	camera-type eye morphogenesis	2.37327e-05	6.52174	6	Specific for Cluster #2	[COL8A1]	[FOXN4, LHX1, PAX6, SIX3]	[TWIST1]	16.6667	66.6667	16.6667	19.2724	64.5034	16.2242	[COL8A1, FOXN4, LHX1, PAX6, SIX3, TWIST1]
GO:0001708	cell fate specification	1.67803e-13	7.57576	5	Specific for Cluster #2	[]	[ASCL1, DMRTA2, EOMES, PAX6]	[HOXD10]	0	80	20	0	79.9026	20.0974	[ASCL1, DMRTA2, EOMES, HOXD10, PAX6]
GO:0021696	cerebellar cortex morphogenesis	1.67803e-13	17.8571	5	Specific for Cluster #2	[]	[CBLN1, LHX1, LHX5, RFX4, WNT7A]	[]	0	100	0	0	100	0	[CBLN1, LHX1, LHX5, RFX4, WNT7A]
GO:0021587	cerebellum morphogenesis	1.67803e-13	13.8889	5	Specific for Cluster #2	[]	[CBLN1, LHX1, LHX5, RFX4, WNT7A]	[]	0	100	0	0	100	0	[CBLN1, LHX1, LHX5, RFX4, WNT7A]
GO:0021536	diencephalon development	1.67803e-13	9.09091	5	Specific for Cluster #2	[]	[DRD2, NKX2-1, OTX1, PAX6, SIX3]	[NKX2-1]	0	83.3333	16.6667	0	83.2487	16.7513	[DRD2, NKX2-1, OTX1, PAX6, SIX3]
GO:0021516	dorsal spinal cord development	1.67803e-13	31.25	5	Specific for Cluster #2	[]	[ASCL1, DRAXIN, LHX1, LHX5, RFX4]	[]	0	100	0	0	100	0	[ASCL1, DRAXIN, LHX1, LHX5, RFX4]
GO:0021575	hindbrain morphogenesis	1.67803e-13	12.8205	5	Specific for Cluster #2	[]	[CBLN1, LHX1, LHX5, RFX4, WNT7A]	[]	0	100	0	0	100	0	[CBLN1, LHX1, LHX5, RFX4, WNT7A]
GO:0021766	hippocampus development	1.67803e-13	10.4167	5	Specific for Cluster #2	[]	[LHX5, NEUROD1, NEUROD6, NKX2-1, NR2E1]	[NKX2-1]	0	83.3333	16.6667	0	83.2487	16.7513	[LHX5, NEUROD1, NEUROD6, NKX2-1, NR2E1]
GO:0030856	regulation of epithelial cell differentiation	1.67803e-13	5	5	Specific for Cluster #2	[]	[ASCL1, HES5, LHX1, PAX6]	[ZFP36L1]	0	80	20	0	79.9026	20.0974	[ASCL1, HES5, LHX1, PAX6, ZFP36L1]
GO:0021517	ventral spinal cord development	1.67803e-13	12.8205	5	Specific for Cluster #2	[]	[ASCL1, FOXN4, LHX1, PAX6]	[HOXD10]	0	80	20	0	79.9026	20.0974	[ASCL1, FOXN4, HOXD10, LHX1, PAX6]
GO:0007405	neuroblast proliferation	8.45492e-08	11.9048	5	Specific for Cluster #2	[]	[ASCL1, DMRTA2, DRD2, PAX6, SIX3]	[]	0	100	0	0	100	0	[ASCL1, DMRTA2, DRD2, PAX6, SIX3]
GO:0008344	adult locomotory behavior	2.62096e-06	6.32911	5	Specific for Cluster #2	[]	[ATP1A3, DRD2, GRIN1, SEZ6]	[HOXD10]	0	80	20	0	79.9026	20.0974	[ATP1A3, DRD2, GRIN1, HOXD10, SEZ6]
GO:0008306	associative learning	2.62096e-06	9.25926	5	Specific for Cluster #2	[]	[ATP1A3, DRD2, GRIN1, NEUROD2, TBR1]	[]	0	100	0	0	100	0	[ATP1A3, DRD2, GRIN1, NEUROD2, TBR1]
GO:0021895	cerebral cortex neuron differentiation	6.70098e-06	33.3333	5	Specific for Cluster #2	[]	[ASCL1, DRD2, EOMES, NKX2-1, NR2E1]	[NKX2-1]	0	83.3333	16.6667	0	83.2487	16.7513	[ASCL1, DRD2, EOMES, NKX2-1, NR2E1]
GO:0050770	regulation of axonogenesis	3.01715e-05	4.42478	5	Specific for Cluster #2	[]	[BARHL2, DRAXIN, GRIN1, TBR1, WNT7A]	[]	0	100	0	0	100	0	[BARHL2, DRAXIN, GRIN1, TBR1, WNT7A]
GO:0048813	dendrite morphogenesis	0.00413704	6.0241	5	Specific for Cluster #2	[]	[ELAVL4, GRIN1, NR2E1, WNT7A]	[KLF7]	0	80	20	0	79.9026	20.0974	[ELAVL4, GRIN1, KLF7, NR2E1, WNT7A]
GO:0030218	erythrocyte differentiation	0.0118419	5.61798	5	Specific for Cluster #3	[ALAS2]	[]	[ARID4A, CEBPG, GATA1, ZFP36L1]	20	0	80	22.8972	0	77.1028	[ALAS2, ARID4A, CEBPG, GATA1, ZFP36L1]
GO:0034101	erythrocyte homeostasis	0.0118419	5.20833	5	Specific for Cluster #3	[ALAS2]	[]	[ARID4A, CEBPG, GATA1, ZFP36L1]	20	0	80	22.8972	0	77.1028	[ALAS2, ARID4A, CEBPG, GATA1, ZFP36L1]
GO:0021533	cell differentiation in hindbrain	1.67803e-13	23.5294	4	Specific for Cluster #2	[]	[CBLN1, LHX1, LHX5, WNT7A]	[]	0	100	0	0	100	0	[CBLN1, LHX1, LHX5, WNT7A]
GO:0001709	cell fate determination	1.67803e-13	16	4	Specific for Cluster #2	[]	[ASCL1, BARHL2, HES5, PAX6]	[]	0	100	0	0	100	0	[ASCL1, BARHL2, HES5, PAX6]
GO:0021697	cerebellar cortex formation	1.67803e-13	21.0526	4	Specific for Cluster #2	[]	[CBLN1, LHX1, LHX5, WNT7A]	[]	0	100	0	0	100	0	[CBLN1, LHX1, LHX5, WNT7A]
GO:0021877	forebrain neuron fate commitment	1.67803e-13	36.3636	4	Specific for Cluster #2	[]	[ASCL1, NKX2-1, PAX6, TBR1]	[NKX2-1]	0	80	20	0	79.9026	20.0974	[ASCL1, NKX2-1, PAX6, TBR1]
GO:0002067	glandular epithelial cell differentiation	1.67803e-13	8.88889	4	Specific for Cluster #2	[]	[ASCL1, INSM1, NEUROD1, PAX6]	[]	0	100	0	0	100	0	[ASCL1, INSM1, NEUROD1, PAX6]
GO:0003407	neural retina development	1.67803e-13	9.30233	4	Specific for Cluster #2	[]	[FOXN4, LHX1, NEUROD1, SIX3]	[]	0	100	0	0	100	0	[FOXN4, LHX1, NEUROD1, SIX3]
GO:0060563	neuroepithelial cell differentiation	1.67803e-13	7.69231	4	Specific for Cluster #2	[WNT11]	[ASCL1, HES5, INSM1]	[]	25	75	0	28.4884	71.5116	0	[ASCL1, HES5, INSM1, WNT11]
GO:0048665	neuron fate specification	1.67803e-13	14.2857	4	Specific for Cluster #2	[]	[ASCL1, DMRTA2, PAX6]	[HOXD10]	0	75	25	0	74.8858	25.1142	[ASCL1, DMRTA2, HOXD10, PAX6]
GO:0048709	oligodendrocyte differentiation	1.67803e-13	7.14286	4	Specific for Cluster #2	[]	[ASCL1, HES5, NKX2-1, PAX6]	[NKX2-1]	0	80	20	0	79.9026	20.0974	[ASCL1, HES5, NKX2-1, PAX6]
GO:0021983	pituitary gland development	1.67803e-13	12.5	4	Specific for Cluster #2	[]	[DRD2, NKX2-1, PAX6, SIX3]	[NKX2-1]	0	80	20	0	79.9026	20.0974	[DRD2, NKX2-1, PAX6, SIX3]
GO:0021513	spinal cord dorsal/ventral patterning	1.67803e-13	20	4	Specific for Cluster #2	[]	[ASCL1, FOXN4, PAX6, RFX4]	[]	0	100	0	0	100	0	[ASCL1, FOXN4, PAX6, RFX4]
GO:0021511	spinal cord patterning	1.67803e-13	18.1818	4	Specific for Cluster #2	[]	[ASCL1, FOXN4, PAX6, RFX4]	[]	0	100	0	0	100	0	[ASCL1, FOXN4, PAX6, RFX4]
GO:1902692	regulation of neuroblast proliferation	8.45492e-08	20	4	Specific for Cluster #2	[]	[DMRTA2, DRD2, PAX6, SIX3]	[]	0	100	0	0	100	0	[DMRTA2, DRD2, PAX6, SIX3]
GO:0021978	telencephalon regionalization	8.45492e-08	33.3333	4	Specific for Cluster #2	[]	[DMRTA2, EOMES, PAX6, SIX3]	[]	0	100	0	0	100	0	[DMRTA2, EOMES, PAX6, SIX3]
GO:0032602	chemokine production	6.46529e-07	6.06061	4	Specific for Cluster #3	[]	[]	[KLF4, NR1H4, SNAI2, TWIST1]	0	0	100	0	0	100	[KLF4, NR1H4, SNAI2, TWIST1]
GO:0030279	negative regulation of ossification	6.46529e-07	6.89655	4	Specific for Cluster #3	[AHSG]	[]	[GATA1, ID1, TWIST1]	25	0	75	28.3647	0	71.6353	[AHSG, GATA1, ID1, TWIST1]
GO:0032642	regulation of chemokine production	6.46529e-07	6.45161	4	Specific for Cluster #3	[]	[]	[KLF4, NR1H4, SNAI2, TWIST1]	0	0	100	0	0	100	[KLF4, NR1H4, SNAI2, TWIST1]
GO:2000677	regulation of transcription regulatory region DNA binding	6.46529e-07	11.7647	4	Specific for Cluster #3	[]	[NEUROD1]	[GATA1, KLF4, TWIST1]	0	25	75	0	24.8862	75.1138	[GATA1, KLF4, NEUROD1, TWIST1]
GO:0007215	glutamate receptor signaling pathway	2.62096e-06	6.45161	4	Specific for Cluster #2	[]	[ATP1A3, GRIK3, GRIN1, RASGRF1]	[]	0	100	0	0	100	0	[ATP1A3, GRIK3, GRIN1, RASGRF1]
GO:0007613	memory	2.62096e-06	6.45161	4	Specific for Cluster #2	[]	[ATP1A3, GRIN1, JPH3, PAK5]	[]	0	100	0	0	100	0	[ATP1A3, GRIN1, JPH3, PAK5]
GO:0048168	regulation of neuronal synaptic plasticity	2.62096e-06	12.5	4	Specific for Cluster #2	[]	[DRD2, GRIN1, JPH3, RASGRF1]	[]	0	100	0	0	100	0	[DRD2, GRIN1, JPH3, RASGRF1]
GO:0097305	response to alcohol	2.62096e-06	5.19481	4	Specific for Cluster #2	[]	[DRD2, GLRA2, GRIN1, UNC79]	[]	0	100	0	0	100	0	[DRD2, GLRA2, GRIN1, UNC79]
GO:0060359	response to ammonium ion	2.62096e-06	7.27273	4	Specific for Cluster #2	[]	[DRD2, GABRG2, GRIN1]	[GABPA]	0	75	25	0	74.8858	25.1142	[DRD2, GABPA, GABRG2, GRIN1]
GO:0045471	response to ethanol	2.62096e-06	12.9032	4	Specific for Cluster #2	[]	[DRD2, GLRA2, GRIN1, UNC79]	[]	0	100	0	0	100	0	[DRD2, GLRA2, GRIN1, UNC79]
GO:0021954	central nervous system neuron development	6.70098e-06	7.27273	4	Specific for Cluster #2	[]	[ASCL1, DRD2, NR2E1, SLC4A10]	[]	0	100	0	0	100	0	[ASCL1, DRD2, NR2E1, SLC4A10]
GO:2000648	positive regulation of stem cell proliferation	6.70098e-06	14.2857	4	Specific for Cluster #2	[]	[DMRTA2, DRD2, NR2E1, PAX6]	[]	0	100	0	0	100	0	[DMRTA2, DRD2, NR2E1, PAX6]
GO:1904019	epithelial cell apoptotic process	2.37327e-05	6.25	4	Specific for Cluster #2	[]	[NEUROD1, SCG2, SIX3]	[ZFP36L1]	0	75	25	0	74.8858	25.1142	[NEUROD1, SCG2, SIX3, ZFP36L1]
GO:0007398	ectoderm development	0.000119021	28.5714	4	Specific for Cluster #3	[]	[LHX1]	[ELF5, ETS2, GRHL3]	0	25	75	0	24.8862	75.1138	[ELF5, ETS2, GRHL3, LHX1]
GO:0033209	tumor necrosis factor-mediated signaling pathway	0.0102388	6.55738	4	Specific for Cluster #3	[]	[ST18]	[CDIP1, NR1H4, RELA]	0	25	75	0	24.8862	75.1138	[CDIP1, NR1H4, RELA, ST18]
GO:0046546	development of primary male sexual characteristics	0.0118419	4.30108	4	Specific for Cluster #3	[]	[NKX2-1]	[ARID4A, GATA1, NKX2-1, TCF21]	0	20	80	0	19.9029	80.0971	[ARID4A, GATA1, NKX2-1, TCF21]
GO:0008584	male gonad development	0.0118419	4.34783	4	Specific for Cluster #3	[]	[NKX2-1]	[ARID4A, GATA1, NKX2-1, TCF21]	0	20	80	0	19.9029	80.0971	[ARID4A, GATA1, NKX2-1, TCF21]
GO:0042089	cytokine biosynthetic process	0.0194674	4.5977	4	Specific for Cluster #3	[]	[]	[CEBPE, CEBPG, KLF4, RELA]	0	0	100	0	0	100	[CEBPE, CEBPG, KLF4, RELA]
GO:0042107	cytokine metabolic process	0.0194674	4.44444	4	Specific for Cluster #3	[]	[]	[CEBPE, CEBPG, KLF4, RELA]	0	0	100	0	0	100	[CEBPE, CEBPG, KLF4, RELA]
GO:0060581	cell fate commitment involved in pattern specification	1.67803e-13	23.0769	3	Specific for Cluster #2	[]	[ASCL1, FOXN4, PAX6]	[]	0	100	0	0	100	0	[ASCL1, FOXN4, PAX6]
GO:0021846	cell proliferation in forebrain	1.67803e-13	15	3	Specific for Cluster #2	[]	[LHX5, SIX3, WNT7A]	[]	0	100	0	0	100	0	[LHX5, SIX3, WNT7A]
GO:0021680	cerebellar Purkinje cell layer development	1.67803e-13	11.5385	3	Specific for Cluster #2	[]	[LHX1, LHX5, SEZ6]	[]	0	100	0	0	100	0	[LHX1, LHX5, SEZ6]
GO:0021892	cerebral cortex GABAergic interneuron differentiation	1.67803e-13	37.5	3	Specific for Cluster #2	[]	[ASCL1, DRD2, NKX2-1]	[NKX2-1]	0	75	25	0	74.8858	25.1142	[ASCL1, DRD2, NKX2-1]
GO:0021796	cerebral cortex regionalization	1.67803e-13	50	3	Specific for Cluster #2	[]	[DMRTA2, EOMES, PAX6]	[]	0	100	0	0	100	0	[DMRTA2, EOMES, PAX6]
GO:0021902	commitment of neuronal cell to specific neuron type in forebrain	1.67803e-13	50	3	Specific for Cluster #2	[]	[ASCL1, PAX6, TBR1]	[]	0	100	0	0	100	0	[ASCL1, PAX6, TBR1]
GO:0021542	dentate gyrus development	1.67803e-13	21.4286	3	Specific for Cluster #2	[]	[NEUROD1, NEUROD6, NR2E1]	[]	0	100	0	0	100	0	[NEUROD1, NEUROD6, NR2E1]
GO:0097154	GABAergic neuron differentiation	1.67803e-13	27.2727	3	Specific for Cluster #2	[]	[ASCL1, DRD2, NKX2-1]	[NKX2-1]	0	75	25	0	74.8858	25.1142	[ASCL1, DRD2, NKX2-1]
GO:0021772	olfactory bulb development	1.67803e-13	11.5385	3	Specific for Cluster #2	[]	[EOMES, FEZF1, NR2E1]	[]	0	100	0	0	100	0	[EOMES, FEZF1, NR2E1]
GO:0021988	olfactory lobe development	1.67803e-13	11.1111	3	Specific for Cluster #2	[]	[EOMES, FEZF1, NR2E1]	[]	0	100	0	0	100	0	[EOMES, FEZF1, NR2E1]
GO:0031016	pancreas development	1.67803e-13	4.7619	3	Specific for Cluster #2	[]	[INSM1, NEUROD1, PAX6]	[]	0	100	0	0	100	0	[INSM1, NEUROD1, PAX6]
GO:0003310	pancreatic A cell differentiation	1.67803e-13	42.8571	3	Specific for Cluster #2	[]	[INSM1, NEUROD1, PAX6]	[]	0	100	0	0	100	0	[INSM1, NEUROD1, PAX6]
GO:0002052	positive regulation of neuroblast proliferation	1.67803e-13	21.4286	3	Specific for Cluster #2	[]	[DMRTA2, DRD2, PAX6]	[]	0	100	0	0	100	0	[DMRTA2, DRD2, PAX6]
GO:0021527	spinal cord association neuron differentiation	1.67803e-13	27.2727	3	Specific for Cluster #2	[]	[ASCL1, LHX1, LHX5]	[]	0	100	0	0	100	0	[ASCL1, LHX1, LHX5]
GO:0021514	ventral spinal cord interneuron differentiation	1.67803e-13	20	3	Specific for Cluster #2	[]	[ASCL1, FOXN4, PAX6]	[]	0	100	0	0	100	0	[ASCL1, FOXN4, PAX6]
GO:0060579	ventral spinal cord interneuron fate commitment	1.67803e-13	23.0769	3	Specific for Cluster #2	[]	[ASCL1, FOXN4, PAX6]	[]	0	100	0	0	100	0	[ASCL1, FOXN4, PAX6]
GO:0048708	astrocyte differentiation	4.59962e-08	5.88235	3	Specific for Cluster #2	[]	[HES5, NR2E1, PAX6]	[]	0	100	0	0	100	0	[HES5, NR2E1, PAX6]
GO:0021781	glial cell fate commitment	4.59962e-08	30	3	Specific for Cluster #2	[]	[ASCL1, HES5, PAX6]	[]	0	100	0	0	100	0	[ASCL1, HES5, PAX6]
GO:0040034	regulation of development, heterochronic	4.59962e-08	27.2727	3	Specific for Cluster #2	[]	[ASCL1, NR2E1, PAX6]	[]	0	100	0	0	100	0	[ASCL1, NR2E1, PAX6]
GO:0048505	regulation of timing of cell differentiation	4.59962e-08	27.2727	3	Specific for Cluster #2	[]	[ASCL1, NR2E1, PAX6]	[]	0	100	0	0	100	0	[ASCL1, NR2E1, PAX6]
GO:0021798	forebrain dorsal/ventral pattern formation	8.45492e-08	42.8571	3	Specific for Cluster #2	[]	[NKX2-1, PAX6, SIX3]	[NKX2-1]	0	75	25	0	74.8858	25.1142	[NKX2-1, PAX6, SIX3]
GO:0035235	ionotropic glutamate receptor signaling pathway	1.1459e-07	14.2857	3	Specific for Cluster #2	[]	[ATP1A3, GRIK3, GRIN1]	[]	0	100	0	0	100	0	[ATP1A3, GRIK3, GRIN1]
GO:0050773	regulation of dendrite development	1.1459e-07	4.05405	3	Specific for Cluster #2	[]	[GRIN1, NR2E1, SEZ6]	[]	0	100	0	0	100	0	[GRIN1, NR2E1, SEZ6]
GO:0035176	social behavior	1.1459e-07	8.82353	3	Specific for Cluster #2	[]	[GAD1, GRIN1, NR2E1]	[]	0	100	0	0	100	0	[GAD1, GRIN1, NR2E1]
GO:0007632	visual behavior	2.62096e-06	7.5	3	Specific for Cluster #2	[]	[ATP1A3, DRD2, GRIN1]	[]	0	100	0	0	100	0	[ATP1A3, DRD2, GRIN1]
GO:0008542	visual learning	2.62096e-06	7.89474	3	Specific for Cluster #2	[]	[ATP1A3, DRD2, GRIN1]	[]	0	100	0	0	100	0	[ATP1A3, DRD2, GRIN1]
GO:0021885	forebrain cell migration	6.70098e-06	6.12245	3	Specific for Cluster #2	[]	[DRD2, NKX2-1, NR2E1]	[NKX2-1]	0	75	25	0	74.8858	25.1142	[DRD2, NKX2-1, NR2E1]
GO:0022029	telencephalon cell migration	6.70098e-06	6.52174	3	Specific for Cluster #2	[]	[DRD2, NKX2-1, NR2E1]	[NKX2-1]	0	75	25	0	74.8858	25.1142	[DRD2, NKX2-1, NR2E1]
GO:0031018	endocrine pancreas development	0.00020335	8.57143	3	Specific for Cluster #2	[]	[INSM1, NEUROD1, PAX6]	[]	0	100	0	0	100	0	[INSM1, NEUROD1, PAX6]
GO:0035883	enteroendocrine cell differentiation	0.00020335	13.0435	3	Specific for Cluster #2	[]	[INSM1, NEUROD1, PAX6]	[]	0	100	0	0	100	0	[INSM1, NEUROD1, PAX6]
GO:0050806	positive regulation of synaptic transmission	0.00413704	4.05405	3	Specific for Cluster #2	[]	[DRD2, NR2E1, WNT7A]	[]	0	100	0	0	100	0	[DRD2, NR2E1, WNT7A]
GO:0051963	regulation of synapse assembly	0.00413704	4.83871	3	Specific for Cluster #2	[]	[CBLN1, GRIN1, WNT7A]	[]	0	100	0	0	100	0	[CBLN1, GRIN1, WNT7A]
GO:1901522	positive regulation of transcription from RNA polymerase II promoter involved in cellular response to chemical stimulus	0.00762752	13.6364	3	Specific for Cluster #3	[]	[]	[RELA, RXRG, USF2]	0	0	100	0	0	100	[RELA, RXRG, USF2]
GO:0060425	lung morphogenesis	0.0118419	6.52174	3	Specific for Cluster #3	[]	[NKX2-1]	[ID1, NKX2-1, TCF21]	0	25	75	0	24.8862	75.1138	[ID1, NKX2-1, TCF21]

## Sheet: Tab9
Over-represented pathways of transcription factors, differentially expressed and tissue-specific genes underlying cerebrum fetal programming.
Pathway ID	Term description	Observed gene count	False discovery rate	Gene Symbol	Ensembl ID
BTA-112316	Neuronal System	11	9.41e-06	GAD1,GLRA2,GRIK3,GRIN1,KCNC1,KCNJ9,KCNK10,KCNQ2,RASGRF1,SLC1A6,SLC32A1	ENSBTAP00000003944,ENSBTAP00000007132,ENSBTAP00000009547,ENSBTAP00000012214,ENSBTAP00000017953,ENSBTAP00000022869,ENSBTAP00000025779,ENSBTAP00000026564,ENSBTAP00000033973,ENSBTAP00000056328,ENSBTAP00000056506
BTA-112315	Transmission across Chemical Synapses	8	5.29e-05	GAD1,GLRA2,GRIK3,GRIN1,KCNJ9,RASGRF1,SLC1A6,SLC32A1	ENSBTAP00000009547,ENSBTAP00000012214,ENSBTAP00000017953,ENSBTAP00000022869,ENSBTAP00000026564,ENSBTAP00000033973,ENSBTAP00000056328,ENSBTAP00000056506
BTA-112314	Neurotransmitter receptors and postsynaptic signal transmission	5	0.0073	GLRA2,GRIK3,GRIN1,KCNJ9,RASGRF1	ENSBTAP00000012214,ENSBTAP00000022869,ENSBTAP00000026564,ENSBTAP00000033973,ENSBTAP00000056506
BTA-112310	Neurotransmitter release cycle	3	0.0095	GAD1,SLC1A6,SLC32A1	ENSBTAP00000009547,ENSBTAP00000017953,ENSBTAP00000056328
BTA-1296071	Potassium Channels	4	0.0139	KCNC1,KCNJ9,KCNK10,KCNQ2	ENSBTAP00000003944,ENSBTAP00000007132,ENSBTAP00000025779,ENSBTAP00000033973
BTA-425393	Transport of inorganic cations/anions and amino acids/oligopeptides	4	0.0139	SLC12A5,SLC17A6,SLC1A6,SLC32A1	ENSBTAP00000007935,ENSBTAP00000017953,ENSBTAP00000018852,ENSBTAP00000056328
BTA-888590	GABA synthesis, release, reuptake and degradation	2	0.0139	GAD1,SLC32A1	ENSBTAP00000009547,ENSBTAP00000056328
BTA-442982	Ras activation upon Ca2+ influx through NMDA receptor	2	0.0357	GRIN1,RASGRF1	ENSBTAP00000026564,ENSBTAP00000056506
BTA-04550	Signaling pathways regulating pluripotency of stem cells	9	0.0021	WNT7A, LHX5, NEUROG, WNT7A, LHX5, NEUROG, PAX6, OTX1, WNT11, ID1, KLF4, ID2	ENSBTAP00000002188,ENSBTAP00000004042,ENSBTAP00000004322,ENSBTAP00000005994,ENSBTAP00000008893,ENSBTAP00000014355,ENSBTAP00000021521,ENSBTAP00000027125,ENSBTAP00000028235

[truncated: 1 more sheets: Tab10]
