# Supplementary material for: Cerebrum, liver, and muscle regulatory networks uncover maternal nutrition effects in developmental programming of beef cattle during early pregnancy
Source: Sci Rep. 2021 Feb 2;11:2771. doi: 10.1038/s41598-021-82156-w (PMC7854659; doi:10.1038/s41598-021-82156-w)
Supplement: Supplementary file 4 — Supplementary Table. [file 41598_2021_82156_MOESM4_ESM.xlsx]

## Sheet: Description
Cerebrum, liver, and muscle regulatory networks uncover maternal nutrition effects in developmental programming of beef cattle during early pregnancy
Wellison J. S. Diniz1, Matthew S. Crouse2, Robert A. Cushman2, Kyle J. McLean3, Joel S. Caton1, Carl R. Dahlen1, Lawrence P. Reynolds1, Alison K. Ward1
1Department of Animal Sciences, North Dakota State University, Fargo. 2USDA, ARS, U.S. Meat Animal Research Center, Clay Center, NE. 3Department of Animal Science, University of Tennessee, Knoxville, TN *Corresponding author: w.dasilvadiniz@ndsu.edu
Data Description
Tab1.	Liver RNA sequencing summary and mapping statistics.
Tab2.	Differentaily expressed genes between control and nutrient restricted fetus from liver tissue.
Tab3.	Liver specific genes based on Tau index.
Tab4.	Over-representation of Uberon ontoloy terms, directed acyclic graphic, and gene ontology terms of liver tissue-specific genes.
Tab5.	Transcription factors identified as putative regulators of differentially expressed and tissue-specific genes for liver by Regulatory Impact Factor measures (RIF1 and RIF2).
Tab6.	Differentially co-expressed genes between control and nutrient restricted fetus from liver tissue.
Tab7.	Differentially connected genes between control and nutrient restricted fetus from liver tissue.
Tab8.	Over-represented biological processes of transcription factors, differentially expressed and tissue-specific genes underlying hepatic fetal programming.
Tab9.	Over-represented pathways of transcription factors, differentially expressed and tissue-specific genes underlying hepatic fetal programming.
Tab10.	Over-represented pathways of differentially co-expressed genes between control and restricted fetuses underlying hepatic fetal programming.

## Sheet: Tab1 
Liver RNA sequencing summary and mapping statistics.
Sample ID	M Seqs	M Aligned	% Aligned	Group
L_54	11.1	9.8	0.888	Control
L_68	10.3	9.2	0.89	Control
L_69	9.3	8.4	0.899	Control
L_23	11.9	10.3	0.871	Control
L_2	14.9	13.6	0.911	Control
L_46	9.6	8.6	0.898	Control
L_73	10.6	9.4	0.889	Control
L_1	14.7	14.1	0.958	Restricted
L_25	11.6	10	0.867	Restricted
L_33	13.1	12.1	0.921	Restricted
L_52	10.9	9.5	0.879	Restricted
L_55	12.8	11.3	0.882	Restricted
L_6	11.8	11	0.929	Restricted
L_70	10	9	0.897	Restricted
Average	11.6143	10.45	0.8985

## Sheet: Tab2
Differentaily expressed genes between control and nutrient restricted fetus from liver tissue (Crouse et al., 2019).
Ensembl ID	Gene Symbol	Biotype
ENSBTAG00000000658	WDR97	protein_coding
ENSBTAG00000000875	CEP131	protein_coding
ENSBTAG00000001120	CORO6	protein_coding
ENSBTAG00000001138	ENSBTAG00000001138	Deprecated_ensembl
ENSBTAG00000001712	CMTM7	protein_coding
ENSBTAG00000001762	RFXANK	protein_coding
ENSBTAG00000001996	SNRNP70	protein_coding
ENSBTAG00000002069	BOLA	protein_coding
ENSBTAG00000002452	ASCC2	protein_coding
ENSBTAG00000002484	CIAO3	protein_coding
ENSBTAG00000002516	CCDC130	protein_coding
ENSBTAG00000002995	GMPPA	protein_coding
ENSBTAG00000003016	PTPN7	protein_coding
ENSBTAG00000003049	MICALL2	protein_coding
ENSBTAG00000003100	SMTN	protein_coding
ENSBTAG00000003264	NR1H2	protein_coding
ENSBTAG00000003514	HSF4	protein_coding
ENSBTAG00000003572	F11	protein_coding
ENSBTAG00000003600	CAPN8	protein_coding
ENSBTAG00000003737	SLC51B	protein_coding
ENSBTAG00000003806	ECM1	protein_coding
ENSBTAG00000003822	CROCC	protein_coding
ENSBTAG00000003832	MFAP2	protein_coding
ENSBTAG00000004208	PLEKHG6	protein_coding
ENSBTAG00000004488	MEI1	protein_coding
ENSBTAG00000004632	ASPSCR1	protein_coding
ENSBTAG00000004782	PTPRCAP	protein_coding
ENSBTAG00000005043	TIMP1	Deprecated_ensembl
ENSBTAG00000005225	RAD52	protein_coding
ENSBTAG00000005434	PLVAP	protein_coding
ENSBTAG00000005461	SOX15	protein_coding
ENSBTAG00000005652	ALG3	protein_coding
ENSBTAG00000005761	DEDD2	protein_coding
ENSBTAG00000005908	RSPH10B	protein_coding
ENSBTAG00000006116	SUGP1	protein_coding
ENSBTAG00000006135	MAP1LC3A	protein_coding
ENSBTAG00000006155	CCRL2	protein_coding
ENSBTAG00000006241	MAN2B1	protein_coding
ENSBTAG00000006252	ENSBTAG00000006252	Deprecated_ensembl
ENSBTAG00000006305	AK1	protein_coding
ENSBTAG00000006542	RABEP2	protein_coding
ENSBTAG00000006599	INHBE	protein_coding
ENSBTAG00000006608	GGT5	protein_coding
ENSBTAG00000006730	SUSD2	protein_coding
ENSBTAG00000007220	CASKIN2	protein_coding
ENSBTAG00000007275	TREM2	protein_coding
ENSBTAG00000007321	SREK1	protein_coding
ENSBTAG00000007343	ENSBTAG00000007343	Deprecated_ensembl
ENSBTAG00000007411	F7	protein_coding
ENSBTAG00000007493	ENSBTAG00000007493	protein_coding
ENSBTAG00000007507	FAAH	protein_coding
ENSBTAG00000007540	GLUD1	protein_coding
ENSBTAG00000007660	ZNF414	protein_coding
ENSBTAG00000007749	TONSL	protein_coding
ENSBTAG00000007966	ENSBTAG00000007966	protein_coding
ENSBTAG00000008026	OXT	protein_coding
ENSBTAG00000008145	SMPD2	protein_coding
ENSBTAG00000008388	THOC2	protein_coding
ENSBTAG00000008406	TREX1	protein_coding
ENSBTAG00000008509	SLC38A3	protein_coding
ENSBTAG00000008756	ELF3	protein_coding
ENSBTAG00000008956	CD8B	protein_coding
ENSBTAG00000009002	ENSBTAG00000009002	Deprecated_ensembl
ENSBTAG00000009099	PRR14	protein_coding
ENSBTAG00000009126	YBX2	protein_coding
ENSBTAG00000009153	MLXIPL	protein_coding
ENSBTAG00000009174	HSD17B14	protein_coding
ENSBTAG00000009282	PORCN	protein_coding
ENSBTAG00000009293	EVL	protein_coding
ENSBTAG00000009410	TBRG1	protein_coding
ENSBTAG00000009433	BGLAP	protein_coding
ENSBTAG00000009488	NXF1	protein_coding
ENSBTAG00000009961	E4F1	protein_coding
ENSBTAG00000009966	XRCC3	protein_coding
ENSBTAG00000009982	IGSF8	protein_coding
ENSBTAG00000010015	NMRAL1	protein_coding
ENSBTAG00000010195	PKN3	protein_coding
ENSBTAG00000010297	DHRS11	protein_coding
ENSBTAG00000010439	AKAP8L	protein_coding
ENSBTAG00000010447	LSP1	protein_coding
ENSBTAG00000010513	GPS2	protein_coding
ENSBTAG00000010515	FBXW5	protein_coding
ENSBTAG00000010520	ENSBTAG00000010520	Deprecated_ensembl
ENSBTAG00000010527	ENSBTAG00000010527	Deprecated_ensembl
ENSBTAG00000010559	DHRS7B	protein_coding
ENSBTAG00000010617	KRTCAP2	protein_coding
ENSBTAG00000011000	HDAC10	protein_coding
ENSBTAG00000011134	USE1	protein_coding
ENSBTAG00000011307	DNM1	protein_coding
ENSBTAG00000011356	CAMSAP3	protein_coding
ENSBTAG00000011413	CCDC107	protein_coding
ENSBTAG00000011471	CARS2	protein_coding
ENSBTAG00000011730	TCAP	Deprecated_ensembl
ENSBTAG00000011809	ENSBTAG00000011809	Deprecated_ensembl
ENSBTAG00000012072	NDUFS8	protein_coding
ENSBTAG00000012189	ENSBTAG00000012189	Deprecated_ensembl
ENSBTAG00000012274	CIZ1	protein_coding
ENSBTAG00000012398	APOC3	protein_coding
ENSBTAG00000012725	C10H14orf93	protein_coding
ENSBTAG00000012742	SLC22A18	protein_coding
ENSBTAG00000012765	ENSBTAG00000012765	pseudogene
ENSBTAG00000012863	GDPD2	protein_coding
ENSBTAG00000012990	PUS1	protein_coding
ENSBTAG00000013084	NAPA	protein_coding
ENSBTAG00000013110	FARP2	protein_coding
ENSBTAG00000013133	TBC1D10C	protein_coding
ENSBTAG00000013479	SLC9A3R2	protein_coding
ENSBTAG00000013628	PHYKPL	protein_coding
ENSBTAG00000013697	CLASRP	protein_coding
ENSBTAG00000013928	WFDC2	protein_coding
ENSBTAG00000014355	MYCBPAP	protein_coding
ENSBTAG00000014420	AGER	protein_coding
ENSBTAG00000014434	CCHCR1	protein_coding
ENSBTAG00000014533	KEL	protein_coding
ENSBTAG00000014646	MZT2B	protein_coding
ENSBTAG00000014693	TMEM88	protein_coding
ENSBTAG00000014698	CARD11	protein_coding
ENSBTAG00000014733	NOP2	protein_coding
ENSBTAG00000014771	RBMX2	protein_coding
ENSBTAG00000014903	ABCA3	protein_coding
ENSBTAG00000015187	DDX41	protein_coding
ENSBTAG00000015192	FAM193B	protein_coding
ENSBTAG00000015228	CD74	protein_coding
ENSBTAG00000015290	BAIAP2L2	protein_coding
ENSBTAG00000015312	LTBR	protein_coding
ENSBTAG00000015368	SEPTIN4	protein_coding
ENSBTAG00000015441	ACTG2	protein_coding
ENSBTAG00000015557	ENSBTAG00000015557	protein_coding
ENSBTAG00000015635	TNFRSF4	protein_coding
ENSBTAG00000016253	G6PC3	protein_coding
ENSBTAG00000016385	F10	protein_coding
ENSBTAG00000016469	TNKS1BP1	protein_coding
ENSBTAG00000016590	NME4	protein_coding
ENSBTAG00000017037	PKN1	protein_coding
ENSBTAG00000017418	RRP1B	protein_coding
ENSBTAG00000017750	RHBDD3	protein_coding
ENSBTAG00000018016	NUPR1	protein_coding
ENSBTAG00000018070	SCNM1	protein_coding
ENSBTAG00000018116	MTFP1	protein_coding
ENSBTAG00000018202	CYB561A3	protein_coding
ENSBTAG00000018498	PQBP1	protein_coding
ENSBTAG00000018918	NDUFAF3	protein_coding
ENSBTAG00000019696	RCE1	protein_coding
ENSBTAG00000019891	MRPL40	protein_coding
ENSBTAG00000019907	WNK4	protein_coding
ENSBTAG00000020062	TMC4	protein_coding
ENSBTAG00000020363	GBA3	protein_coding
ENSBTAG00000020419	ENSBTAG00000020419	protein_coding
ENSBTAG00000020523	SLC10A5	protein_coding
ENSBTAG00000020575	IFITM5	protein_coding
ENSBTAG00000020852	SLC16A11	protein_coding
ENSBTAG00000021066	CAPN11	protein_coding
ENSBTAG00000021072	DTNB	protein_coding
ENSBTAG00000021121	PPIL2	protein_coding
ENSBTAG00000021130	MFSD10	protein_coding
ENSBTAG00000021248	C25H7orf26	protein_coding
ENSBTAG00000021884	CXXC1	protein_coding
ENSBTAG00000021916	MYL4	protein_coding
ENSBTAG00000022158	TNNT3	protein_coding
ENSBTAG00000022575	TPRA1	protein_coding
ENSBTAG00000022598	NRADD	protein_coding
ENSBTAG00000023415	LIN7B	protein_coding
ENSBTAG00000024176	ENSBTAG00000024176	Deprecated_ensembl
ENSBTAG00000024503	FCER1G	protein_coding
ENSBTAG00000025550	PRR22	protein_coding
ENSBTAG00000026243	PPP1R35	protein_coding
ENSBTAG00000026246	MOSPD3	protein_coding
ENSBTAG00000030173	QRICH2	protein_coding
ENSBTAG00000030246	ENTPD8	protein_coding
ENSBTAG00000030258	CDC42EP1	protein_coding
ENSBTAG00000030285	DCP1B	protein_coding
ENSBTAG00000030297	ENSBTAG00000030297	protein_coding
ENSBTAG00000030369	IFFO1	protein_coding
ENSBTAG00000031765	CCDC189	protein_coding
ENSBTAG00000031776	H2B	protein_coding
ENSBTAG00000032137	PNPLA6	protein_coding
ENSBTAG00000032292	CCDC159	protein_coding
ENSBTAG00000033669	IL17RC	protein_coding
ENSBTAG00000034106	CYP8B1	protein_coding
ENSBTAG00000037533	C4A	protein_coding
ENSBTAG00000037726	PLCD1	protein_coding
ENSBTAG00000037902	FAM229A	protein_coding
ENSBTAG00000038464	PLIN5	protein_coding
ENSBTAG00000038620	CIR1	protein_coding
ENSBTAG00000038865	TCEA3	protein_coding
ENSBTAG00000039059	GP1BB	protein_coding
ENSBTAG00000039573	RABL6	protein_coding
ENSBTAG00000039740	LY6G5B	protein_coding
ENSBTAG00000039784	PRR5	protein_coding
ENSBTAG00000040028	ENSBTAG00000040028	protein_coding
ENSBTAG00000040034	ENSBTAG00000040034	protein_coding
ENSBTAG00000040277	H4	protein_coding
ENSBTAG00000044132	NTN5	protein_coding
ENSBTAG00000045989	CDC42EP5	protein_coding
ENSBTAG00000046169	CPA1	protein_coding
ENSBTAG00000046295	CCER2	protein_coding
ENSBTAG00000046416	ENSBTAG00000046416	Deprecated_ensembl
ENSBTAG00000046744	PALM3	protein_coding
ENSBTAG00000047362	RCN1	protein_coding
ENSBTAG00000047567	VEGFB	protein_coding
ENSBTAG00000048122	CFD	protein_coding

## Sheet: Tab3
Liver specific genes based on Tau index.
Ensembl ID	Gene Symbol	Tau Index
ENSBTAG00000000172	PFKFB1	0.9
ENSBTAG00000000259	CHIA	0.9
ENSBTAG00000001247	LECT2	0.9
ENSBTAG00000001271	PLG	0.9
ENSBTAG00000001297	ENSBTAG00000001297	0.9
ENSBTAG00000001325	UPB1	0.9
ENSBTAG00000001376	RAD21L1	0.9
ENSBTAG00000001488	OTC	0.9
ENSBTAG00000001638	FGA	0.9
ENSBTAG00000001915	APOH	0.9
ENSBTAG00000002030	SPP2	0.9
ENSBTAG00000002255	BHMT	0.9
ENSBTAG00000002478	AGMAT	0.9
ENSBTAG00000003184	GATA1	0.9
ENSBTAG00000003572	F11	0.9
ENSBTAG00000004175	HPD	0.9
ENSBTAG00000005122	KNG1	0.9
ENSBTAG00000005479	LIPC	0.9
ENSBTAG00000005623	SOAT2	0.9
ENSBTAG00000005797	AGXT	0.9
ENSBTAG00000006350	SLC22A7	0.9
ENSBTAG00000006745	FGG	0.9
ENSBTAG00000007843	ITIH1	0.9
ENSBTAG00000007846	ITIH3	0.9
ENSBTAG00000008505	APOB	0.9
ENSBTAG00000009364	ENSBTAG00000009364	0.9
ENSBTAG00000009585	CDH16	0.9
ENSBTAG00000009735	A1BG	0.9
ENSBTAG00000012071	ASGR1	0.9
ENSBTAG00000012398	APOC3	0.9
ENSBTAG00000012808	MASP2	0.9
ENSBTAG00000013345	ENSBTAG00000013345	0.9
ENSBTAG00000014517	KLB	0.9
ENSBTAG00000016151	VTN	0.9
ENSBTAG00000016276	HAL	0.9
ENSBTAG00000017020	S100G	0.9
ENSBTAG00000018054	FABP1	0.9
ENSBTAG00000020404	FTCD	0.9
ENSBTAG00000020512	GJB1	0.9
ENSBTAG00000020558	APOC2	0.9
ENSBTAG00000020597	FMO3	0.9
ENSBTAG00000022246	C29H11orf86	0.9
ENSBTAG00000025101	ASGR2	0.9
ENSBTAG00000030246	ENTPD8	0.9
ENSBTAG00000031772	PRODH2	0.9
ENSBTAG00000034402	ACE2	0.9
ENSBTAG00000038361	SERPINA11	0.9
ENSBTAG00000039325	GYPA	0.9
ENSBTAG00000039337	ENSBTAG00000039337	0.9
ENSBTAG00000039808	SERPINA6	0.9
ENSBTAG00000040034	ENSBTAG00000040034	0.9
ENSBTAG00000046540	SERPINA3-1	0.9
ENSBTAG00000047510	SMIM6	0.9
ENSBTAG00000048094	SERPINA3-7	0.9
ENSBTAG00000048817	SSX5	0.9
ENSBTAG00000054808	MT1A	0.9
ENSBTAG00000000070	F13B	0.889
ENSBTAG00000001265	HRG	0.889
ENSBTAG00000001893	TM4SF4	0.889
ENSBTAG00000003797	SLC17A3	0.889
ENSBTAG00000005419	AOC1	0.889
ENSBTAG00000006546	GSTA2	0.889
ENSBTAG00000006769	HSD3B1	0.889
ENSBTAG00000007411	F7	0.889
ENSBTAG00000007470	TRIM58	0.889
ENSBTAG00000007690	AGXT2	0.889
ENSBTAG00000008026	OXT	0.889
ENSBTAG00000008778	CHST13	0.889
ENSBTAG00000010177	GOLT1A	0.889
ENSBTAG00000010314	ICAM4	0.889
ENSBTAG00000010798	SLC23A1	0.889
ENSBTAG00000012393	AGT	0.889
ENSBTAG00000012772	GFI1B	0.889
ENSBTAG00000014857	ENSBTAG00000014857	0.889
ENSBTAG00000015557	ENSBTAG00000015557	0.889
ENSBTAG00000015707	TREML2	0.889
ENSBTAG00000015987	ENSBTAG00000015987	0.889
ENSBTAG00000018473	MARCO	0.889
ENSBTAG00000019322	HABP2	0.889
ENSBTAG00000019533	ADTRP	0.889
ENSBTAG00000020556	APOC4	0.889
ENSBTAG00000021386	ANGPTL3	0.889
ENSBTAG00000021516	GSTA1	0.889
ENSBTAG00000023411	ENSBTAG00000023411	0.889
ENSBTAG00000030297	ENSBTAG00000030297	0.889
ENSBTAG00000030416	ENSBTAG00000030416	0.889
ENSBTAG00000030683	ENSBTAG00000030683	0.889
ENSBTAG00000037453	20ALPHA-HSD	0.889
ENSBTAG00000037509	ENSBTAG00000037509	0.889
ENSBTAG00000039319	CYP4F2	0.889
ENSBTAG00000047655	SERPINA7	0.889
ENSBTAG00000047833	AFM	0.889
ENSBTAG00000049953	ENSBTAG00000049953	0.889
ENSBTAG00000054525	ENSBTAG00000054525	0.889
ENSBTAG00000054798	ENSBTAG00000054798	0.889
ENSBTAG00000000123	HAO2	0.875
ENSBTAG00000002642	SLC17A2	0.875
ENSBTAG00000003234	HSD17B2	0.875
ENSBTAG00000003733	TM4SF5	0.875
ENSBTAG00000003737	SLC51B	0.875
ENSBTAG00000003774	C8A	0.875
ENSBTAG00000005425	GATA4	0.875
ENSBTAG00000005609	ENSBTAG00000005609	0.875
ENSBTAG00000006485	TREML1	0.875
ENSBTAG00000006599	INHBE	0.875
ENSBTAG00000007975	ALDH8A1	0.875
ENSBTAG00000010284	ETNPPL	0.875
ENSBTAG00000011481	IL12RB1	0.875
ENSBTAG00000012116	HNF4A	0.875
ENSBTAG00000013333	GYS2	0.875
ENSBTAG00000013356	CATHL1	0.875
ENSBTAG00000014149	LCN2	0.875
ENSBTAG00000017042	HAMP	0.875
ENSBTAG00000017328	PTI	0.875
ENSBTAG00000019440	PROZ	0.875
ENSBTAG00000020229	ATP8B3	0.875
ENSBTAG00000024901	ENSBTAG00000024901	0.875
ENSBTAG00000026326	SPN	0.875
ENSBTAG00000029851	bta-mir-122	0.875
ENSBTAG00000030423	CLEC1B	0.875
ENSBTAG00000031647	LRG1	0.875
ENSBTAG00000037890	CYP4A11	0.875
ENSBTAG00000038655	ENSBTAG00000038655	0.875
ENSBTAG00000047040	SERPINA3-3	0.875
ENSBTAG00000047621	ENSBTAG00000047621	0.875
ENSBTAG00000051295	FXYD4	0.875
ENSBTAG00000052808	ENSBTAG00000052808	0.875
ENSBTAG00000000336	ENSBTAG00000000336	0.857
ENSBTAG00000001658	AKR1D1	0.857
ENSBTAG00000004076	OXER1	0.857
ENSBTAG00000006447	ACSM3	0.857
ENSBTAG00000006934	CYP11A1	0.857
ENSBTAG00000008936	ABCC2	0.857
ENSBTAG00000009501	KLKB1	0.857
ENSBTAG00000009894	SERPINA10	0.857
ENSBTAG00000011062	TDO2	0.857
ENSBTAG00000011887	CD22	0.857
ENSBTAG00000012640	S100A8	0.857
ENSBTAG00000013596	NR1H4	0.857
ENSBTAG00000014666	GP9	0.857
ENSBTAG00000017624	RAB17	0.857
ENSBTAG00000019770	APOA4	0.857
ENSBTAG00000022813	TMEM150B	0.857
ENSBTAG00000024255	UOX	0.857
ENSBTAG00000026666	MGC137014	0.857
ENSBTAG00000032656	CPN2	0.857
ENSBTAG00000038549	ENSBTAG00000038549	0.857
ENSBTAG00000038576	GBP6	0.857
ENSBTAG00000039196	ENSBTAG00000039196	0.857
ENSBTAG00000039463	SLC22A9	0.857
ENSBTAG00000045969	APON	0.857
ENSBTAG00000047175	ENSBTAG00000047175	0.857
ENSBTAG00000047356	ENSBTAG00000047356	0.857
ENSBTAG00000047600	ROS1	0.857
ENSBTAG00000052022	ENSBTAG00000052022	0.857
ENSBTAG00000052659	ENSBTAG00000052659	0.857
ENSBTAG00000053896	TOP1MT	0.857
ENSBTAG00000054761	MBL1	0.857
ENSBTAG00000002559	MIOX	0.85
ENSBTAG00000003564	HPX	0.85
ENSBTAG00000003786	GCGR	0.85
ENSBTAG00000004674	HAAO	0.85
ENSBTAG00000007073	CPB2	0.85
ENSBTAG00000007530	TRIM10	0.85
ENSBTAG00000009153	MLXIPL	0.85
ENSBTAG00000010155	ENSBTAG00000010155	0.85
ENSBTAG00000012210	C5	0.85
ENSBTAG00000012403	ARG1	0.85
ENSBTAG00000013718	GC	0.85
ENSBTAG00000013973	SERPIND1	0.85
ENSBTAG00000014220	ENSBTAG00000014220	0.85
ENSBTAG00000015895	HGD	0.85
ENSBTAG00000016385	F10	0.85
ENSBTAG00000016662	CPS1	0.85
ENSBTAG00000020184	AQP8	0.85
ENSBTAG00000020859	SERPINF2	0.85
ENSBTAG00000046768	IGFBP1	0.85
ENSBTAG00000000229	ENSBTAG00000000229	0.833
ENSBTAG00000001576	TMEM140	0.833
ENSBTAG00000001881	SLC10A1	0.833
ENSBTAG00000002029	IGSF5	0.833
ENSBTAG00000003016	PTPN7	0.833
ENSBTAG00000003022	CAMP	0.833
ENSBTAG00000003600	CAPN8	0.833
ENSBTAG00000003775	C8B	0.833
ENSBTAG00000003898	HMGCS2	0.833
ENSBTAG00000004003	F9	0.833
ENSBTAG00000004588	KCNN4	0.833
ENSBTAG00000004676	TMEM184A	0.833
ENSBTAG00000004710	HNF1B	0.833
ENSBTAG00000005725	IDO2	0.833
ENSBTAG00000006155	CCRL2	0.833
ENSBTAG00000006354	HP	0.833
ENSBTAG00000007041	SERPINA3-8	0.833
ENSBTAG00000007969	CIDEC	0.833
ENSBTAG00000008117	SLC5A4	0.833
ENSBTAG00000008352	ART4	0.833
ENSBTAG00000008661	C15H11orf52	0.833
ENSBTAG00000009350	PLA2G12B	0.833
ENSBTAG00000011569	AADAC	0.833
ENSBTAG00000011733	GIPC2	0.833
ENSBTAG00000012104	FOXA3	0.833
ENSBTAG00000012192	ENSBTAG00000012192	0.833
ENSBTAG00000012618	SLC23A3	0.833
ENSBTAG00000012742	SLC22A18	0.833
ENSBTAG00000014315	PBLD	0.833
ENSBTAG00000014529	GBP4	0.833
ENSBTAG00000015094	VNN1	0.833
ENSBTAG00000015638	IL20RA	0.833
ENSBTAG00000015935	IYD	0.833
ENSBTAG00000016163	OSM	0.833
ENSBTAG00000016249	NAGS	0.833
ENSBTAG00000016864	LBP	0.833
ENSBTAG00000018872	F12	0.833
ENSBTAG00000019179	TSKS	0.833
ENSBTAG00000020715	PIK3C2G	0.833
ENSBTAG00000021033	SGK2	0.833
ENSBTAG00000021230	SFTPB	0.833
ENSBTAG00000021795	HNF1A	0.833
ENSBTAG00000022329	SLCO1B3	0.833
ENSBTAG00000022715	ENSBTAG00000022715	0.833
ENSBTAG00000023648	ENSBTAG00000023648	0.833
ENSBTAG00000024852	CATHL2	0.833
ENSBTAG00000026278	CLDN4	0.833
ENSBTAG00000026732	PLA2G1B	0.833
ENSBTAG00000031351	SEC14L4	0.833
ENSBTAG00000032277	KYNU	0.833
ENSBTAG00000033398	HKDC1	0.833
ENSBTAG00000034106	CYP8B1	0.833
ENSBTAG00000037751	HBE4	0.833
ENSBTAG00000038058	ENSBTAG00000038058	0.833
ENSBTAG00000038171	ENSBTAG00000038171	0.833
ENSBTAG00000038323	GLYAT	0.833
ENSBTAG00000038461	ENSBTAG00000038461	0.833
ENSBTAG00000038706	MT1E	0.833
ENSBTAG00000038756	GLB1L3	0.833
ENSBTAG00000039206	SLFN14	0.833
ENSBTAG00000040409	ENSBTAG00000040409	0.833
ENSBTAG00000046257	GIMAP4	0.833
ENSBTAG00000046773	MCOLN2	0.833
ENSBTAG00000048393	THEG	0.833
ENSBTAG00000050630	DEFB13	0.833
ENSBTAG00000050726	CD300H	0.833
ENSBTAG00000051383	DEFB7	0.833
ENSBTAG00000052514	ENSBTAG00000052514	0.833
ENSBTAG00000053783	ENSBTAG00000053783	0.833
ENSBTAG00000053832	ENSBTAG00000053832	0.833
ENSBTAG00000053931	ENSBTAG00000053931	0.833
ENSBTAG00000054314	ENSBTAG00000054314	0.833
ENSBTAG00000054604	ENSBTAG00000054604	0.833
ENSBTAG00000054649	ENSBTAG00000054649	0.833
ENSBTAG00000054756	CL43	0.833
ENSBTAG00000006505	S100A9	0.812
ENSBTAG00000011816	TBX10	0.812
ENSBTAG00000012638	S100A12	0.812
ENSBTAG00000015157	GRAP2	0.812
ENSBTAG00000017722	F5	0.812
ENSBTAG00000018016	NUPR1	0.812
ENSBTAG00000032051	SULT1C4	0.812
ENSBTAG00000032152	TMPRSS6	0.812
ENSBTAG00000000580	LY6G6F	0.8
ENSBTAG00000000888	SPTA1	0.8
ENSBTAG00000000962	STAP1	0.8
ENSBTAG00000001338	CCR3	0.8
ENSBTAG00000001595	MT1E	0.8
ENSBTAG00000002249	NAALADL1	0.8
ENSBTAG00000003289	ENSBTAG00000003289	0.8
ENSBTAG00000003781	MPL	0.8
ENSBTAG00000003829	HPN	0.8
ENSBTAG00000003892	ENSBTAG00000003892	0.8
ENSBTAG00000004560	CLEC4F	0.8
ENSBTAG00000004716	RETN	0.8
ENSBTAG00000004909	GP1BA	0.8
ENSBTAG00000005004	GDF2	0.8
ENSBTAG00000005049	BLK	0.8
ENSBTAG00000005386	SLC2A2	0.8
ENSBTAG00000005772	SPDYC	0.8
ENSBTAG00000006010	STAB2	0.8
ENSBTAG00000006083	KLF1	0.8
ENSBTAG00000007169	P2RX1	0.8
ENSBTAG00000007312	CD209	0.8
ENSBTAG00000008039	ACMSD	0.8
ENSBTAG00000008127	RBP5	0.8
ENSBTAG00000008463	SLC22A14	0.8
ENSBTAG00000009212	APOA2	0.8
ENSBTAG00000009904	SPIC	0.8
ENSBTAG00000010316	ICAM5	0.8
ENSBTAG00000011300	RHAG	0.8
ENSBTAG00000011616	MPO	0.8
ENSBTAG00000011961	ENSBTAG00000011961	0.8
ENSBTAG00000011985	ENSBTAG00000011985	0.8
ENSBTAG00000012280	PGLYRP2	0.8
ENSBTAG00000012721	HOGA1	0.8
ENSBTAG00000013064	RGS18	0.8
ENSBTAG00000013819	URAD	0.8
ENSBTAG00000014016	IKZF1	0.8
ENSBTAG00000014075	ITIH2	0.8
ENSBTAG00000014225	SLC5A9	0.8
ENSBTAG00000014439	KMO	0.8
ENSBTAG00000014470	ALDH1L1	0.8
ENSBTAG00000014533	KEL	0.8
ENSBTAG00000014725	CD27	0.8
ENSBTAG00000015139	ENSBTAG00000015139	0.8
ENSBTAG00000016041	B3GNT8	0.8
ENSBTAG00000016202	TREH	0.8
ENSBTAG00000016234	DUOX2	0.8
ENSBTAG00000017531	FETUB	0.8
ENSBTAG00000018010	ABCA4	0.8
ENSBTAG00000018416	CCDC42	0.8
ENSBTAG00000018556	MGC137211	0.8
ENSBTAG00000018785	TUBB1	0.8
ENSBTAG00000018831	DAO	0.8
ENSBTAG00000019855	MAP3K15	0.8
ENSBTAG00000021518	TMPRSS4	0.8
ENSBTAG00000021616	PRSS57	0.8
ENSBTAG00000021887	DPYS	0.8
ENSBTAG00000022209	CABP2	0.8
ENSBTAG00000023659	MT2A	0.8
ENSBTAG00000023666	ENSBTAG00000023666	0.8
ENSBTAG00000023939	ENSBTAG00000023939	0.8
ENSBTAG00000024497	CTRC	0.8
ENSBTAG00000026181	UGT1A1	0.8
ENSBTAG00000026610	SMCO3	0.8
ENSBTAG00000026769	ASCL2	0.8
ENSBTAG00000026917	ENSBTAG00000026917	0.8
ENSBTAG00000031519	NGP	0.8
ENSBTAG00000031631	C1QTNF12	0.8
ENSBTAG00000033278	F2RL3	0.8
ENSBTAG00000034657	ENSBTAG00000034657	0.8
ENSBTAG00000036414	bta-mir-451	0.8
ENSBTAG00000037449	ACSM5	0.8
ENSBTAG00000037917	SLC17A1	0.8
ENSBTAG00000038124	FCGR2A	0.8
ENSBTAG00000038650	MS4A7	0.8
ENSBTAG00000038844	ANKRD35	0.8
ENSBTAG00000039995	ENSBTAG00000039995	0.8
ENSBTAG00000046152	MGAM	0.8
ENSBTAG00000046961	ENSBTAG00000046961	0.8
ENSBTAG00000047317	CGN1	0.8
ENSBTAG00000047331	GYPB	0.8
ENSBTAG00000047944	GATA5	0.8
ENSBTAG00000048034	GLTPD2	0.8
ENSBTAG00000048075	IGSF23	0.8
ENSBTAG00000049257	ENSBTAG00000049257	0.8
ENSBTAG00000049436	ENSBTAG00000049436	0.8
ENSBTAG00000049683	ENSBTAG00000049683	0.8
ENSBTAG00000049782	ENSBTAG00000049782	0.8
ENSBTAG00000050209	ENSBTAG00000050209	0.8
ENSBTAG00000050476	ENSBTAG00000050476	0.8
ENSBTAG00000050563	ENSBTAG00000050563	0.8
ENSBTAG00000051797	ENSBTAG00000051797	0.8
ENSBTAG00000051856	ENSBTAG00000051856	0.8
ENSBTAG00000052544	TMEM72	0.8
ENSBTAG00000053177	ENSBTAG00000053177	0.8
ENSBTAG00000053561	LY6G6D	0.8
ENSBTAG00000053578	CCL16	0.8
ENSBTAG00000053893	ENSBTAG00000053893	0.8
ENSBTAG00000054072	ADM2	0.8
ENSBTAG00000054524	ENSBTAG00000054524	0.8
ENSBTAG00000054812	H2BC11	0.8
ENSBTAG00000054844	ENSBTAG00000054844	0.8
ENSBTAG00000054975	ENSBTAG00000054975	0.8
ENSBTAG00000055241	ENSBTAG00000055241	0.8

## Sheet: Tab4
Tissue over-representation analysis.									GO Biological Process over-representation analysis
Organ ID	Organ Name	Annotated	Significant	Expected	Fold Enrichment	p value	FDR		Enrichment FDR	Genes in list	Total genes	Functional Category	Genes
UBERON:0001007	digestive system	19418	307	271.39	1.13	5.87e-13	4.26e-11		1.68496e-16	24	119	Blood coagulation	ENSBTAG00000001265 ENSBTAG00000007073 ENSBTAG00000007411 ENSBTAG00000016385 ENSBTAG00000019440 ENSBTAG00000032152 ENSBTAG00000003572 ENSBTAG00000001271 ENSBTAG00000001638 ENSBTAG00000001915 ENSBTAG00000003184 ENSBTAG00000004003 ENSBTAG00000004909 ENSBTAG00000005122 ENSBTAG00000006745 ENSBTAG00000007169 ENSBTAG00000009501 ENSBTAG00000011961 ENSBTAG00000012116 ENSBTAG00000017722 ENSBTAG00000018872 …
UBERON:0013765	digestive system element	19418	307	271.39	1.13	5.87e-13	4.26e-11		1.68496e-16	24	121	Hemostasis	ENSBTAG00000001265 ENSBTAG00000007073 ENSBTAG00000007411 ENSBTAG00000016385 ENSBTAG00000019440 ENSBTAG00000032152 ENSBTAG00000003572 ENSBTAG00000001271 ENSBTAG00000001638 ENSBTAG00000001915 ENSBTAG00000003184 ENSBTAG00000004003 ENSBTAG00000004909 ENSBTAG00000005122 ENSBTAG00000006745 ENSBTAG00000007169 ENSBTAG00000009501 ENSBTAG00000011961 ENSBTAG00000012116 ENSBTAG00000017722 ENSBTAG00000018872 …
UBERON:0000916	abdomen	19607	303	274.03	1.11	6.66e-09	1.18e-07		1.68496e-16	24	121	Coagulation	ENSBTAG00000001265 ENSBTAG00000007073 ENSBTAG00000007411 ENSBTAG00000016385 ENSBTAG00000019440 ENSBTAG00000032152 ENSBTAG00000003572 ENSBTAG00000001271 ENSBTAG00000001638 ENSBTAG00000001915 ENSBTAG00000003184 ENSBTAG00000004003 ENSBTAG00000004909 ENSBTAG00000005122 ENSBTAG00000006745 ENSBTAG00000007169 ENSBTAG00000009501 ENSBTAG00000011961 ENSBTAG00000012116 ENSBTAG00000017722 ENSBTAG00000018872 …
UBERON:0002417	abdominal segment of trunk	19607	303	274.03	1.11	6.66e-09	1.18e-07		1.4829e-15	53	788	Organic acid metabolic process	ENSBTAG00000000123 ENSBTAG00000001325 ENSBTAG00000001488 ENSBTAG00000004175 ENSBTAG00000004674 ENSBTAG00000005725 ENSBTAG00000005797 ENSBTAG00000006447 ENSBTAG00000007690 ENSBTAG00000011062 ENSBTAG00000012403 ENSBTAG00000014439 ENSBTAG00000015094 ENSBTAG00000015895 ENSBTAG00000015935 ENSBTAG00000016249 ENSBTAG00000016276 ENSBTAG00000016662 ENSBTAG00000018831 ENSBTAG00000019770 ENSBTAG00000023939 …
UBERON:0005172	abdomen element	19607	303	274.03	1.11	6.66e-09	1.18e-07		4.43651e-14	50	768	Oxoacid metabolic process	ENSBTAG00000000123 ENSBTAG00000001325 ENSBTAG00000001488 ENSBTAG00000004175 ENSBTAG00000004674 ENSBTAG00000005725 ENSBTAG00000005797 ENSBTAG00000006447 ENSBTAG00000007690 ENSBTAG00000011062 ENSBTAG00000012403 ENSBTAG00000014439 ENSBTAG00000015094 ENSBTAG00000015895 ENSBTAG00000015935 ENSBTAG00000016249 ENSBTAG00000016276 ENSBTAG00000016662 ENSBTAG00000018831 ENSBTAG00000019770 ENSBTAG00000023939 …
UBERON:0005173	abdominal segment element	19607	303	274.03	1.11	6.66e-09	1.18e-07		5.19744e-14	26	192	Negative regulation of endopeptidase activity	ENSBTAG00000001265 ENSBTAG00000007041 ENSBTAG00000009894 ENSBTAG00000012393 ENSBTAG00000013973 ENSBTAG00000017531 ENSBTAG00000020859 ENSBTAG00000026917 ENSBTAG00000038361 ENSBTAG00000039808 ENSBTAG00000046540 ENSBTAG00000047040 ENSBTAG00000047655 ENSBTAG00000048094 ENSBTAG00000005122 ENSBTAG00000007843 ENSBTAG00000007846 ENSBTAG00000012210 ENSBTAG00000014075 ENSBTAG00000014725 ENSBTAG00000015557 …
UBERON:0000475	organism subdivision	20286	308	283.52	1.09	1.06e-08	1.18e-07		6.55961e-14	11	17	Fibrinolysis	ENSBTAG00000001265 ENSBTAG00000007073 ENSBTAG00000032152 ENSBTAG00000003572 ENSBTAG00000001271 ENSBTAG00000001915 ENSBTAG00000004909 ENSBTAG00000006745 ENSBTAG00000009501 ENSBTAG00000018872 ENSBTAG00000020859
UBERON:0002100	trunk	20286	308	283.52	1.09	1.06e-08	1.18e-07		1.01193e-13	48	734	Carboxylic acid metabolic process	ENSBTAG00000000123 ENSBTAG00000001325 ENSBTAG00000001488 ENSBTAG00000004175 ENSBTAG00000004674 ENSBTAG00000005725 ENSBTAG00000005797 ENSBTAG00000006447 ENSBTAG00000007690 ENSBTAG00000011062 ENSBTAG00000012403 ENSBTAG00000014439 ENSBTAG00000015094 ENSBTAG00000015895 ENSBTAG00000015935 ENSBTAG00000016249 ENSBTAG00000016276 ENSBTAG00000016662 ENSBTAG00000018831 ENSBTAG00000019770 ENSBTAG00000023939 …
UBERON:0005177	trunk region element	20286	308	283.52	1.09	1.06e-08	1.18e-07		6.34198e-13	26	216	Negative regulation of peptidase activity	ENSBTAG00000001265 ENSBTAG00000007041 ENSBTAG00000009894 ENSBTAG00000012393 ENSBTAG00000013973 ENSBTAG00000017531 ENSBTAG00000020859 ENSBTAG00000026917 ENSBTAG00000038361 ENSBTAG00000039808 ENSBTAG00000046540 ENSBTAG00000047040 ENSBTAG00000047655 ENSBTAG00000048094 ENSBTAG00000005122 ENSBTAG00000007843 ENSBTAG00000007846 ENSBTAG00000012210 ENSBTAG00000014075 ENSBTAG00000014725 ENSBTAG00000015557 …
UBERON:0009569	subdivision of trunk	20286	308	283.52	1.09	1.06e-08	1.18e-07		1.71886e-12	13	36	Negative regulation of blood coagulation	ENSBTAG00000001265 ENSBTAG00000007073 ENSBTAG00000032152 ENSBTAG00000003572 ENSBTAG00000001271 ENSBTAG00000001915 ENSBTAG00000004909 ENSBTAG00000005122 ENSBTAG00000006745 ENSBTAG00000009501 ENSBTAG00000018872 ENSBTAG00000019533 ENSBTAG00000020859
UBERON:0011676	subdivision of organism along main body axis	20286	308	283.52	1.09	1.06e-08	1.18e-07		2.3732e-12	13	37	Negative regulation of hemostasis	ENSBTAG00000001265 ENSBTAG00000007073 ENSBTAG00000032152 ENSBTAG00000003572 ENSBTAG00000001271 ENSBTAG00000001915 ENSBTAG00000004909 ENSBTAG00000005122 ENSBTAG00000006745 ENSBTAG00000009501 ENSBTAG00000018872 ENSBTAG00000019533 ENSBTAG00000020859
UBERON:0013701	main body axis	20286	308	283.52	1.09	1.06e-08	1.18e-07		3.25751e-12	13	38	Negative regulation of coagulation	ENSBTAG00000001265 ENSBTAG00000007073 ENSBTAG00000032152 ENSBTAG00000003572 ENSBTAG00000001271 ENSBTAG00000001915 ENSBTAG00000004909 ENSBTAG00000005122 ENSBTAG00000006745 ENSBTAG00000009501 ENSBTAG00000018872 ENSBTAG00000019533 ENSBTAG00000020859
UBERON:0013702	body proper	20286	308	283.52	1.09	1.06e-08	1.18e-07		9.11798e-12	29	311	Regulation of endopeptidase activity	ENSBTAG00000001265 ENSBTAG00000007041 ENSBTAG00000009894 ENSBTAG00000012393 ENSBTAG00000013973 ENSBTAG00000017531 ENSBTAG00000020859 ENSBTAG00000026917 ENSBTAG00000038361 ENSBTAG00000039808 ENSBTAG00000046540 ENSBTAG00000047040 ENSBTAG00000047655 ENSBTAG00000048094 ENSBTAG00000006505 ENSBTAG00000012640 ENSBTAG00000005122 ENSBTAG00000007169 ENSBTAG00000007843 ENSBTAG00000007846 ENSBTAG00000012210 …
UBERON:0004119	endoderm-derived structure	18879	293	263.86	1.11	3.7e-07	3.83e-06		1.83065e-11	25	232	Regulation of body fluid levels	ENSBTAG00000001265 ENSBTAG00000007073 ENSBTAG00000007411 ENSBTAG00000016385 ENSBTAG00000019440 ENSBTAG00000032152 ENSBTAG00000003572 ENSBTAG00000001271 ENSBTAG00000001638 ENSBTAG00000001915 ENSBTAG00000003184 ENSBTAG00000004003 ENSBTAG00000004909 ENSBTAG00000005122 ENSBTAG00000006745 ENSBTAG00000007169 ENSBTAG00000009501 ENSBTAG00000011961 ENSBTAG00000012116 ENSBTAG00000017722 ENSBTAG00000018872 …
UBERON:0000949	endocrine system	17257	272	241.19	1.13	6.95e-06	4.58e-05		4.24469e-11	66	1510	Small molecule metabolic process	ENSBTAG00000000123 ENSBTAG00000001325 ENSBTAG00000001488 ENSBTAG00000003898 ENSBTAG00000004175 ENSBTAG00000004674 ENSBTAG00000005623 ENSBTAG00000005725 ENSBTAG00000005797 ENSBTAG00000006447 ENSBTAG00000006934 ENSBTAG00000007690 ENSBTAG00000009212 ENSBTAG00000011062 ENSBTAG00000012403 ENSBTAG00000014439 ENSBTAG00000015094 ENSBTAG00000015895 ENSBTAG00000015935 ENSBTAG00000016249 ENSBTAG00000016276 …
UBERON:0002107	liver	17257	272	241.19	1.13	6.95e-06	4.58e-05		7.3612e-11	30	365	Negative regulation of hydrolase activity	ENSBTAG00000001265 ENSBTAG00000007041 ENSBTAG00000009212 ENSBTAG00000009894 ENSBTAG00000012393 ENSBTAG00000012398 ENSBTAG00000013973 ENSBTAG00000017531 ENSBTAG00000020859 ENSBTAG00000026917 ENSBTAG00000038361 ENSBTAG00000039808 ENSBTAG00000046540 ENSBTAG00000047040 ENSBTAG00000047655 ENSBTAG00000048094 ENSBTAG00000005122 ENSBTAG00000007843 ENSBTAG00000007846 ENSBTAG00000012210 ENSBTAG00000014075 …
UBERON:0002330	exocrine system	17257	272	241.19	1.13	6.95e-06	4.58e-05		1.22538e-10	29	349	Regulation of peptidase activity	ENSBTAG00000001265 ENSBTAG00000007041 ENSBTAG00000009894 ENSBTAG00000012393 ENSBTAG00000013973 ENSBTAG00000017531 ENSBTAG00000020859 ENSBTAG00000026917 ENSBTAG00000038361 ENSBTAG00000039808 ENSBTAG00000046540 ENSBTAG00000047040 ENSBTAG00000047655 ENSBTAG00000048094 ENSBTAG00000006505 ENSBTAG00000012640 ENSBTAG00000005122 ENSBTAG00000007169 ENSBTAG00000007843 ENSBTAG00000007846 ENSBTAG00000012210 …
UBERON:0002365	exocrine gland	17257	272	241.19	1.13	6.95e-06	4.58e-05		1.22538e-10	13	50	Negative regulation of wound healing	ENSBTAG00000001265 ENSBTAG00000007073 ENSBTAG00000032152 ENSBTAG00000003572 ENSBTAG00000001271 ENSBTAG00000001915 ENSBTAG00000004909 ENSBTAG00000005122 ENSBTAG00000006745 ENSBTAG00000009501 ENSBTAG00000018872 ENSBTAG00000019533 ENSBTAG00000020859
UBERON:0002368	endocrine gland	17257	272	241.19	1.13	6.95e-06	4.58e-05		1.54815e-10	21	175	Alpha-amino acid metabolic process	ENSBTAG00000001488 ENSBTAG00000004175 ENSBTAG00000004674 ENSBTAG00000005725 ENSBTAG00000005797 ENSBTAG00000007690 ENSBTAG00000011062 ENSBTAG00000012403 ENSBTAG00000014439 ENSBTAG00000015895 ENSBTAG00000015935 ENSBTAG00000016249 ENSBTAG00000016276 ENSBTAG00000016662 ENSBTAG00000018831 ENSBTAG00000031772 ENSBTAG00000032277 ENSBTAG00000012721 ENSBTAG00000002255 ENSBTAG00000012116 ENSBTAG00000013596
UBERON:0002423	hepatobiliary system	17257	272	241.19	1.13	6.95e-06	4.58e-05		1.58275e-10	26	282	Carboxylic acid biosynthetic process	ENSBTAG00000001325 ENSBTAG00000001488 ENSBTAG00000005797 ENSBTAG00000006447 ENSBTAG00000016249 ENSBTAG00000016662 ENSBTAG00000019770 ENSBTAG00000026732 ENSBTAG00000033398 ENSBTAG00000037449 ENSBTAG00000012721 ENSBTAG00000032277 ENSBTAG00000001658 ENSBTAG00000002255 ENSBTAG00000004674 ENSBTAG00000005479 ENSBTAG00000007690 ENSBTAG00000007975 ENSBTAG00000008039 ENSBTAG00000009153 ENSBTAG00000012398 …
UBERON:0002530	gland	17257	272	241.19	1.13	6.95e-06	4.58e-05		1.69586e-10	15	77	Alpha-amino acid catabolic process	ENSBTAG00000004175 ENSBTAG00000005725 ENSBTAG00000007690 ENSBTAG00000011062 ENSBTAG00000012403 ENSBTAG00000015895 ENSBTAG00000016276 ENSBTAG00000018831 ENSBTAG00000031772 ENSBTAG00000032277 ENSBTAG00000012721 ENSBTAG00000001488 ENSBTAG00000004674 ENSBTAG00000005797 ENSBTAG00000014439
UBERON:0006925	digestive gland	17257	272	241.19	1.13	6.95e-06	4.58e-05		1.69586e-10	26	284	Organic acid biosynthetic process	ENSBTAG00000001325 ENSBTAG00000001488 ENSBTAG00000005797 ENSBTAG00000006447 ENSBTAG00000016249 ENSBTAG00000016662 ENSBTAG00000019770 ENSBTAG00000026732 ENSBTAG00000033398 ENSBTAG00000037449 ENSBTAG00000012721 ENSBTAG00000032277 ENSBTAG00000001658 ENSBTAG00000002255 ENSBTAG00000004674 ENSBTAG00000005479 ENSBTAG00000007690 ENSBTAG00000007975 ENSBTAG00000008039 ENSBTAG00000009153 ENSBTAG00000012398 …
UBERON:0000062	organ	20766	306	290.23	1.05	6.86e-05	0.000433		4.16354e-10	26	296	Negative regulation of proteolysis	ENSBTAG00000001265 ENSBTAG00000007041 ENSBTAG00000009894 ENSBTAG00000012393 ENSBTAG00000013973 ENSBTAG00000017531 ENSBTAG00000020859 ENSBTAG00000026917 ENSBTAG00000038361 ENSBTAG00000039808 ENSBTAG00000046540 ENSBTAG00000047040 ENSBTAG00000047655 ENSBTAG00000048094 ENSBTAG00000005122 ENSBTAG00000007843 ENSBTAG00000007846 ENSBTAG00000012210 ENSBTAG00000014075 ENSBTAG00000014725 ENSBTAG00000015557 …
									7.03611e-10	13	58	Regulation of blood coagulation	ENSBTAG00000001265 ENSBTAG00000007073 ENSBTAG00000032152 ENSBTAG00000003572 ENSBTAG00000001271 ENSBTAG00000001915 ENSBTAG00000004909 ENSBTAG00000005122 ENSBTAG00000006745 ENSBTAG00000009501 ENSBTAG00000018872 ENSBTAG00000019533 ENSBTAG00000020859
									8.53494e-10	13	59	Regulation of hemostasis	ENSBTAG00000001265 ENSBTAG00000007073 ENSBTAG00000032152 ENSBTAG00000003572 ENSBTAG00000001271 ENSBTAG00000001915 ENSBTAG00000004909 ENSBTAG00000005122 ENSBTAG00000006745 ENSBTAG00000009501 ENSBTAG00000018872 ENSBTAG00000019533 ENSBTAG00000020859
									9.21267e-10	15	87	Cellular amino acid catabolic process	ENSBTAG00000004175 ENSBTAG00000005725 ENSBTAG00000007690 ENSBTAG00000011062 ENSBTAG00000012403 ENSBTAG00000015895 ENSBTAG00000016276 ENSBTAG00000018831 ENSBTAG00000031772 ENSBTAG00000032277 ENSBTAG00000012721 ENSBTAG00000001488 ENSBTAG00000004674 ENSBTAG00000005797 ENSBTAG00000014439
									1.15472e-09	24	264	Wound healing	ENSBTAG00000001265 ENSBTAG00000007073 ENSBTAG00000007411 ENSBTAG00000016385 ENSBTAG00000019440 ENSBTAG00000032152 ENSBTAG00000003572 ENSBTAG00000001271 ENSBTAG00000001638 ENSBTAG00000001915 ENSBTAG00000003184 ENSBTAG00000004003 ENSBTAG00000004909 ENSBTAG00000005122 ENSBTAG00000006745 ENSBTAG00000007169 ENSBTAG00000009501 ENSBTAG00000011961 ENSBTAG00000012116 ENSBTAG00000017722 ENSBTAG00000018872 …
									1.15848e-09	13	61	Negative regulation of response to wounding	ENSBTAG00000001265 ENSBTAG00000007073 ENSBTAG00000032152 ENSBTAG00000003572 ENSBTAG00000001271 ENSBTAG00000001915 ENSBTAG00000004909 ENSBTAG00000005122 ENSBTAG00000006745 ENSBTAG00000009501 ENSBTAG00000018872 ENSBTAG00000019533 ENSBTAG00000020859
									1.15848e-09	13	61	Regulation of coagulation	ENSBTAG00000001265 ENSBTAG00000007073 ENSBTAG00000032152 ENSBTAG00000003572 ENSBTAG00000001271 ENSBTAG00000001915 ENSBTAG00000004909 ENSBTAG00000005122 ENSBTAG00000006745 ENSBTAG00000009501 ENSBTAG00000018872 ENSBTAG00000019533 ENSBTAG00000020859
									5.97158e-09	29	418	Monocarboxylic acid metabolic process	ENSBTAG00000000123 ENSBTAG00000006447 ENSBTAG00000007690 ENSBTAG00000015094 ENSBTAG00000019770 ENSBTAG00000023939 ENSBTAG00000026181 ENSBTAG00000026732 ENSBTAG00000032277 ENSBTAG00000033398 ENSBTAG00000037449 ENSBTAG00000037453 ENSBTAG00000037509 ENSBTAG00000012721 ENSBTAG00000001658 ENSBTAG00000004674 ENSBTAG00000005479 ENSBTAG00000005797 ENSBTAG00000007975 ENSBTAG00000009153 ENSBTAG00000012398 …

## Sheet: Tab5
Transcription factors identified as putative regulators of differentially expressed and tissue-specific genes for liver by Regulatory Impact Factor measures (RIF1 and RIF2).
Ensembl ID	Gene symbol	Family	RIF1	RIF2
ENSBTAG00000001063	HOXA4	Homeobox	-6.88634	-1.58364
ENSBTAG00000039581	HOXD4	Homeobox	-6.5442	0.58156
ENSBTAG00000000074	NFIA	CTF/NFI	-6.46345	-0.41249
ENSBTAG00000009451	JDP2	TF_bZIP	-5.65287	0.72756
ENSBTAG00000006635	DBX2	Homeobox	-5.47959	-0.2073
ENSBTAG00000017824	IRF8	IRF	-5.06112	-1.18141
ENSBTAG00000001864	NR4A3	NGFIB-like	-4.88078	0.92376
ENSBTAG00000008573	ZFP36	zf-CCCH	-4.7534	-1.2063
ENSBTAG00000020356	GON4L	Others	-4.62904	0.11703
ENSBTAG00000010277	NKX2-2	Homeobox	-4.57546	-2.56222
ENSBTAG00000015981	ETV1	ETS	-4.5381	-1.12227
ENSBTAG00000009496	STAT5A	STAT	-4.27791	1.26111
ENSBTAG00000032983	FOXB2	Fork_head	-4.01861	-2.22604
ENSBTAG00000017072	ZNF384	zf-C2H2	-3.88622	-2.53944
ENSBTAG00000019168	PHOX2A	Homeobox	-3.86771	0.14212
ENSBTAG00000013001	ZNF84	zf-C2H2	-3.79682	1.1785
ENSBTAG00000012104	FOXA3	Fork_head	-3.76375	-1.00795
ENSBTAG00000014593	ENSBTAG00000014593	zf-C2H2	-3.70169	-0.79031
ENSBTAG00000026527	ENSBTAG00000026527	bHLH	-3.69843	-0.72779
ENSBTAG00000044007	KLF12	zf-C2H2	-3.69419	1.93425
ENSBTAG00000019785	CIC	HMG	-3.68667	-1.3884
ENSBTAG00000016651	ISL2	Homeobox	-3.67675	0.1987
ENSBTAG00000011001	ERG	ETS	-3.67418	-2.43562
ENSBTAG00000014605	ETV6	ETS	-3.378	1.76229
ENSBTAG00000038050	ZNF420	zf-C2H2	-3.34276	0.44498
ENSBTAG00000009975	PBX4	Homeobox	-3.24567	2.13178
ENSBTAG00000014278	TBX2	T-box	-3.20065	1.80599
ENSBTAG00000015576	NPAS1	bHLH	-3.20058	2.45334
ENSBTAG00000009832	NOBOX	Homeobox	-3.1874	-0.00058
ENSBTAG00000004136	NFE2L3	TF_bZIP	-3.15143	2.75719
ENSBTAG00000010111	TCF7L1	HMG	-3.06335	1.37782
ENSBTAG00000008063	PPARA	THR-like	-3.05715	-0.12097
ENSBTAG00000037393	ZNF639	zf-C2H2	-3.02976	-1.81801
ENSBTAG00000015101	HMGB2	HMG	-3.00072	2.25503
ENSBTAG00000025246	ZIC2	zf-C2H2	-2.98946	0.2636
ENSBTAG00000003120	ZNF385B	zf-C2H2	-2.90696	-0.12125
ENSBTAG00000007917	TSHZ2	zf-C2H2	-2.8256	1.35568
ENSBTAG00000032018	ZNF19	zf-C2H2	-2.81316	-2.59253
ENSBTAG00000015334	ZHX1	Homeobox	-2.7935	0.54891
ENSBTAG00000016801	RXRG	RXR-like	-2.78789	-2.22071
ENSBTAG00000044185	SOX6	HMG	-2.77057	-0.71791
ENSBTAG00000006352	MYT1	zf-C2HC	-2.74834	-0.62993
ENSBTAG00000016077	ZNF317	zf-C2H2	-2.72141	1.05058
ENSBTAG00000038534	ZNF446	zf-C2H2	-2.58242	2.60688
ENSBTAG00000013531	CENPS	Others	-2.50245	-2.84157
ENSBTAG00000031682	ZNF484	zf-C2H2	-2.48044	-2.2943
ENSBTAG00000008911	ENSBTAG00000008911	zf-C2H2	-2.48001	-1.84312
ENSBTAG00000009663	YBX3	CSD	-2.45979	-0.36895
ENSBTAG00000023611	ZBTB32	ZBTB	-2.41885	1.20393
ENSBTAG00000020751	HSF1	HSF	-2.39033	0.55622
ENSBTAG00000008520	NFIC	CTF/NFI	-2.37744	0.71365
ENSBTAG00000017802	THRB	THR-like	-2.37331	-1.25785
ENSBTAG00000019120	WDHD1	HMG	-2.37124	0.16558
ENSBTAG00000014478	ZSCAN29	zf-C2H2	-2.33473	0.83613
ENSBTAG00000043974	ENSBTAG00000043974	zf-C2H2	-2.33075	1.91843
ENSBTAG00000047954	ZNF75D	zf-C2H2	-2.32128	1.05246
ENSBTAG00000001904	ZNF276	zf-C2H2	-2.25644	-2.28935
ENSBTAG00000001292	LTF	Others	-2.22805	-0.93512
ENSBTAG00000013029	ARNTL	bHLH	-2.16303	-1.42871
ENSBTAG00000014273	NRF1	Nrf1	-2.14481	1.70926
ENSBTAG00000010002	IRF2	IRF	-2.11469	-3.27635
ENSBTAG00000003801	MBD1	MBD	-2.10816	1.389
ENSBTAG00000011162	ZKSCAN2	zf-C2H2	-2.10325	-2.32361
ENSBTAG00000014554	SNAI1	zf-C2H2	-2.07997	1.69618
ENSBTAG00000014705	HES4	bHLH	-1.98026	1.94962
ENSBTAG00000004650	ZNF516	zf-C2H2	-1.86681	2.87619
ENSBTAG00000004262	ZNF454	zf-C2H2	-1.82805	-2.45169
ENSBTAG00000016602	LBX2	Homeobox	-1.77444	-2.96433
ENSBTAG00000011074	BRD2	AF-4	-1.74207	2.61202
ENSBTAG00000016931	E2F7	E2F	-1.66002	-2.16943
ENSBTAG00000006990	MYRF	NDT80/PhoG	-1.61148	-2.43709
ENSBTAG00000006879	HOXC11	Homeobox	-1.42765	-2.9054
ENSBTAG00000007485	GRHL1	CP2	-1.3959	-1.99704
ENSBTAG00000012946	HSF2	HSF	-1.33259	2.38169
ENSBTAG00000039287	ZFP69	zf-C2H2	-1.3232	2.01871
ENSBTAG00000014265	SREBF2	bHLH	-1.30081	2.93509
ENSBTAG00000009017	NR5A1	SF-like	-1.13104	2.59642
ENSBTAG00000017409	DLX3	Homeobox	-1.11113	-2.27505
ENSBTAG00000019354	PAX8	PAX	-1.10768	-2.64649
ENSBTAG00000000507	NR4A1	NGFIB-like	-1.09342	-2.05357
ENSBTAG00000021018	KHSRP	Others	-1.08746	-2.65237
ENSBTAG00000009126	YBX2	CSD	-1.06766	2.89675
ENSBTAG00000018965	PRDM16	zf-C2H2	-1.06766	2.89675
ENSBTAG00000019844	ZNF467	zf-C2H2	-1.06766	2.89675
ENSBTAG00000020185	ENSBTAG00000020185	zf-C2H2	-1.04941	-2.01343
ENSBTAG00000009206	FOXS1	Fork_head	-1.02412	-2.24624
ENSBTAG00000003845	CSRNP1	CSRNP_N	-1.00564	-2.29568
ENSBTAG00000015702	PITX3	Homeobox	-0.9693	2.83344
ENSBTAG00000011518	RARB	THR-like	-0.94117	-1.97616
ENSBTAG00000038869	ZNF383	zf-C2H2	-0.9048	2.70499
ENSBTAG00000037757	EBF4	COE	-0.88184	-2.10764
ENSBTAG00000011266	ZBTB16	ZBTB	-0.8612	2.01307
ENSBTAG00000021037	ARNT	bHLH	-0.794	-2.19154
ENSBTAG00000016550	MAEL	HMG	-0.75811	-2.12768
ENSBTAG00000008688	HEYL	bHLH	-0.74035	2.14187
ENSBTAG00000001166	HSF5	HSF	-0.72864	2.84203
ENSBTAG00000032187	ZNF697	zf-C2H2	-0.72104	-2.11711
ENSBTAG00000046684	FOXN3	Fork_head	-0.71161	2.12914
ENSBTAG00000016441	ZNF622	zf-C2H2	-0.69065	-2.51968
ENSBTAG00000013306	ZBTB7C	ZBTB	-0.67481	2.139
ENSBTAG00000008175	ZNF713	zf-C2H2	-0.66953	-2.36556
ENSBTAG00000017580	RFX5	RFX	-0.65704	-2.11446
ENSBTAG00000000541	NKX2-1	Homeobox	-0.59205	-2.8634
ENSBTAG00000005478	PATZ1	ZBTB	-0.54958	-2.07485
ENSBTAG00000047761	ENSBTAG00000047761	zf-C2H2	-0.53882	-2.17063
ENSBTAG00000006411	THAP11	THAP	-0.51402	2.45037
ENSBTAG00000018007	NR2F2	RXR-like	-0.45928	-2.0839
ENSBTAG00000012159	CNBP	Others	-0.44661	-2.20535
ENSBTAG00000016190	ZNF394	zf-C2H2	-0.43919	-2.13645
ENSBTAG00000016414	VDR	THR-like	-0.4094	-2.29228
ENSBTAG00000010215	CREB3L3	TF_bZIP	-0.37457	-2.01781
ENSBTAG00000043985	DACH1	DACH	-0.3644	-2.01379
ENSBTAG00000001069	TP53	P53	-0.35898	2.09153
ENSBTAG00000011498	ZNF184	zf-C2H2	-0.33992	2.3662
ENSBTAG00000039341	ENSBTAG00000039341	zf-C2H2	-0.33304	2.46
ENSBTAG00000000422	TSHZ1	zf-C2H2	-0.27885	-2.40746
ENSBTAG00000046218	KLF11	zf-C2H2	-0.22442	-2.45359
ENSBTAG00000017613	ZNF419	zf-C2H2	-0.21147	2.36633
ENSBTAG00000011828	ARID3B	ARID	-0.17809	2.36047
ENSBTAG00000009046	TBX6	T-box	-0.17083	2.44596
ENSBTAG00000017365	ZBTB47	zf-C2H2	-0.11777	2.03961
ENSBTAG00000014506	ZNF503	Others	-0.11462	-2.37638
ENSBTAG00000038755	ENSBTAG00000038755	zf-C2H2	-0.06879	2.01331
ENSBTAG00000046545	MEF2D	SRF	-0.03079	2.12925
ENSBTAG00000005525	LHX6	Homeobox	-0.02952	2.49368
ENSBTAG00000040169	ENSBTAG00000040169	zf-C2H2	-0.01251	2.14027
ENSBTAG00000001002	TCF7	HMG	0.03897	2.36882
ENSBTAG00000000375	SSRP1	HMG	0.0926	2.04798
ENSBTAG00000040603	ZNF175	zf-C2H2	0.22533	1.96102

## Sheet: Tab6
Differentially co-expressed genes between control and nutrient restricted fetus from liver tissue.													Legend
Ensembl ID 1	Ensembl ID 2	Gene Symbol 1	Gene Symbol 2	C_cor	C_pVal	R_cor	R_pVal	zScoreDiff	pValDiff	pValDiff_adj	Classes
ENSBTAG00000014482	ENSBTAG00000014660	FAF1	WDR53	0.470251	0.286936	-0.999806	1.00972e-09	-7.25513	4.01279e-13	2.06521e-05	0/-		C_cor	Correlation of Control group
ENSBTAG00000015291	ENSBTAG00000016486	ORC4	SORBS2	-0.979624	0.000112585	0.990778	1.5608e-05	6.97888	2.97549e-12	7.65678e-05	-/+		C_pVal	Correlation pvalue of Control group
ENSBTAG00000013478	ENSBTAG00000038617	MARVELD1	SH3D21	-0.99869	1.19305e-07	0.765962	0.0446611	6.61207	3.78983e-11	0.000535694	-/+		R_cor	Correlation of Restricted group
ENSBTAG00000004197	ENSBTAG00000018973	B3GNT4	COPS3	-0.971336	0.000263087	0.987885	3.08293e-05	6.59814	4.16351e-11	0.000535694	-/+		R_pVal	Correlation pvalue of Restricted group
ENSBTAG00000009332	ENSBTAG00000051195	TTLL6	ENSBTAG00000051195	-0.992679	8.77461e-06	0.945398	0.00129911	6.49096	8.52939e-11	0.00087794	-/+		+/–	Gene pair posivitely correlated in C group and negatively correlated in R group
ENSBTAG00000010334	ENSBTAG00000011732	SYTL3	PGAP3	-0.95388	0.000855775	0.992269	1.0053e-05	6.39199	1.63745e-10	0.00104912	-/+
ENSBTAG00000003749	ENSBTAG00000006657	KCNMB4	ZDHHC8	-0.999167	3.84706e-08	0.556411	0.19456	6.39098	1.64825e-10	0.00104912	-/0		+/0	Gene pair posivitely correlated in C group and correlation not significant in R group
ENSBTAG00000011146	ENSBTAG00000013531	RAB8B	CENPS	-0.999731	2.28312e-09	0.0576698	0.902259	6.38417	1.72327e-10	0.00104912	-/0
ENSBTAG00000031752	ENSBTAG00000044065	TMEM256	ENSBTAG00000044065	0.117876	0.801275	-0.999692	3.19902e-09	-6.37458	1.83464e-10	0.00104912	0/-		+/+	Gene pair posivitely correlated in both C and R groups
ENSBTAG00000009495	ENSBTAG00000049410	BCAM	C11H9orf116	-0.995356	2.81522e-06	0.896507	0.00625479	6.34371	2.24302e-10	0.00115438	-/+
ENSBTAG00000010362	ENSBTAG00000016148	NOSTRIN	ENSBTAG00000016148	-0.968816	0.000324331	0.983035	7.1352e-05	6.29784	3.01823e-10	0.00141214	-/+		0/+	Gene pair not significantly correlated in C group and positively correlated in R group
ENSBTAG00000000504	ENSBTAG00000001510	GTF2B	CDK17	-0.986241	4.23362e-05	0.960074	0.000598751	6.26922	3.62869e-10	0.00155627	-/+
ENSBTAG00000012398	ENSBTAG00000021986	APOC3	MAPK1IP1L	0.142268	0.760915	-0.999609	5.81002e-09	-6.24085	4.35208e-10	0.00166075	0/-		0/–	Gene pair not significantly correlated in C group and negatively correlated in R group
ENSBTAG00000010736	ENSBTAG00000021587	BBS5	SMPDL3A	0.860353	0.0129642	-0.996046	1.88433e-06	-6.23213	4.60122e-10	0.00166075	+/-
ENSBTAG00000009521	ENSBTAG00000021715	ZNF565	ADPRHL2	0.971907	0.000250244	-0.978785	0.000124484	-6.21319	5.19195e-10	0.00166075	+/-		0/0	Gene pair not significantly correlated in both groups
ENSBTAG00000009495	ENSBTAG00000015228	BCAM	CD74	-0.940322	0.00161796	0.993755	5.89968e-06	6.20482	5.47588e-10	0.00166075	-/+
ENSBTAG00000004362	ENSBTAG00000049928	SERPINC1	ENSBTAG00000049928	-0.997646	5.15565e-07	0.767988	0.0437524	6.20454	5.48575e-10	0.00166075	-/+		–/+	Gene pair not significantly correlated in C group and positively correlated in R group
ENSBTAG00000000546	ENSBTAG00000011732	TOB1	PGAP3	0.8955	0.00640456	-0.994282	4.73439e-06	-6.18891	6.05813e-10	0.00173214	+/-
ENSBTAG00000016213	ENSBTAG00000052790	SYCE2	ENSBTAG00000052790	0.982368	7.85405e-05	-0.964003	0.000463106	-6.16714	6.9538e-10	0.00174291	+/-		–/0	Gene pair negatively correlated in C group and not significantly correlated in R group
ENSBTAG00000014322	ENSBTAG00000017919	FAM234B	CNOT4	0.984525	5.67467e-05	-0.958611	0.000654596	-6.15951	7.29709e-10	0.00174291	+/-
ENSBTAG00000015961	ENSBTAG00000019045	TSPAN2	COMMD9	-0.997275	7.43092e-07	0.782864	0.0373938	6.15374	7.56766e-10	0.00174291	-/+		–/–	Gene pair negatively correlated in both C and R groups
ENSBTAG00000013478	ENSBTAG00000015352	MARVELD1	MTMR4	0.931459	0.00227614	-0.990677	1.604e-05	-6.15346	7.58105e-10	0.00174291	+/-
ENSBTAG00000003710	ENSBTAG00000017816	XPO4	FXYD1	-0.976626	0.000158429	0.972114	0.000245707	6.14917	7.78908e-10	0.00174291	-/+
ENSBTAG00000000224	ENSBTAG00000011616	TSPAN15	MPO	-0.993651	6.14775e-06	0.896691	0.00622777	6.12325	9.16848e-10	0.00195298	-/+
ENSBTAG00000008810	ENSBTAG00000017007	GPBP1L1	TRIB3	-0.998546	1.54788e-07	0.612627	0.143598	6.11781	9.48683e-10	0.00195298	-/0
ENSBTAG00000008944	ENSBTAG00000019053	CRB1	MAP9	0.978782	0.00012453	-0.967519	0.00035885	-6.10888	1.00333e-09	0.00198603	+/-
ENSBTAG00000008520	ENSBTAG00000011732	NFIC	PGAP3	-0.96876	0.000325772	0.977504	0.000144036	6.09506	1.09397e-09	0.00208525	-/+
ENSBTAG00000000221	ENSBTAG00000002503	RBM34	BSCL2	-0.997491	6.04735e-07	0.74448	0.0549316	6.08163	1.18965e-09	0.00218664	-/0
ENSBTAG00000011732	ENSBTAG00000018801	PGAP3	SNX3	0.850755	0.0152254	-0.995389	2.76653e-06	-6.07252	1.25917e-09	0.00223462	+/-
ENSBTAG00000011899	ENSBTAG00000016151	USP4	VTN	-0.969146	0.000315878	0.975635	0.00017567	6.04687	1.47688e-09	0.00253362	-/+
ENSBTAG00000000259	ENSBTAG00000040555	CHIA	FBXL19	0.979492	0.000114407	-0.962801	0.00050243	-6.03561	1.58362e-09	0.00262909	+/-
ENSBTAG00000004799	ENSBTAG00000013478	DENND2A	MARVELD1	-0.99513	3.1699e-06	0.849974	0.0154186	6.02991	1.64055e-09	0.00263849	-/+
ENSBTAG00000012265	ENSBTAG00000018431	VWF	NAV2	0.925526	0.00279201	-0.989719	2.04717e-05	-6.0231	1.7111e-09	0.00266145	+/-
ENSBTAG00000014814	ENSBTAG00000017816	BICRAL	FXYD1	0.986742	3.85972e-05	-0.941301	0.00155323	-6.01631	1.7844e-09	0.00266145	+/-
ENSBTAG00000011732	ENSBTAG00000014478	PGAP3	ZSCAN29	0.848654	0.0157482	-0.995067	3.27437e-06	-6.014	1.80996e-09	0.00266145	+/-
ENSBTAG00000004362	ENSBTAG00000022799	SERPINC1	NOTCH1	0.847142	0.0161306	-0.995052	3.29974e-06	-6.00421	1.92269e-09	0.00274868	+/-
ENSBTAG00000000817	ENSBTAG00000007041	SYNJ2	SERPINA3-8	0.978657	0.000126359	-0.962411	0.000515576	-5.99958	1.97834e-09	0.00275179	+/-
ENSBTAG00000012265	ENSBTAG00000016006	VWF	ANKRD11	0.9693	0.000311982	-0.972848	0.000229934	-5.9729	2.33077e-09	0.00315669	+/-
ENSBTAG00000020153	ENSBTAG00000021058	NIT1	DDX42	-0.993981	5.38096e-06	0.866422	0.0116408	5.96803	2.4014e-09	0.00316896	-/+
ENSBTAG00000001693	ENSBTAG00000021058	RPAP1	DDX42	-0.940933	0.00157736	0.985198	5.07933e-05	5.93331	2.96896e-09	0.00375699	-/+
ENSBTAG00000000504	ENSBTAG00000016522	GTF2B	C21H15orf40	0.929046	0.00247847	-0.987715	3.19193e-05	-5.93198	2.993e-09	0.00375699	+/-
ENSBTAG00000009271	ENSBTAG00000011511	PNMA1	ENSBTAG00000011511	0.498098	0.255271	-0.998634	1.32343e-07	-5.92692	3.08663e-09	0.00378227	0/-
ENSBTAG00000009495	ENSBTAG00000017310	BCAM	EVA1C	-0.949903	0.0010501	0.982189	8.05432e-05	5.9211	3.19792e-09	0.00382344	-/+
ENSBTAG00000003789	ENSBTAG00000011732	VIRMA	PGAP3	-0.911399	0.00427676	0.994602	4.09979e-06	5.91478	3.32327e-09	0.00382344	-/+
ENSBTAG00000019163	ENSBTAG00000023941	CYB561D2	CPN1	-0.994764	3.79936e-06	0.83366	0.0197745	5.89924	3.65187e-09	0.00382344	-/+
ENSBTAG00000000385	ENSBTAG00000005479	ZBTB18	LIPC	0.864986	0.0119466	-0.993441	6.66847e-06	-5.89897	3.65778e-09	0.00382344	+/-
ENSBTAG00000009495	ENSBTAG00000021058	BCAM	DDX42	0.917221	0.0036201	-0.989001	2.4227e-05	-5.89728	3.6954e-09	0.00382344	+/-
ENSBTAG00000002398	ENSBTAG00000017215	ZNF567	WDR76	-0.957633	0.000693577	0.978096	0.000134781	5.8947	3.75373e-09	0.00382344	-/+
ENSBTAG00000007181	ENSBTAG00000011732	KIFC3	PGAP3	-0.949725	0.00105935	0.981582	8.75474e-05	5.89464	3.7551e-09	0.00382344	-/+
ENSBTAG00000003176	ENSBTAG00000039325	JAM3	GYPA	0.927427	0.00261998	-0.987342	3.43886e-05	-5.89417	3.76578e-09	0.00382344	+/-
ENSBTAG00000001693	ENSBTAG00000005436	RPAP1	SHQ1	-0.990074	1.87547e-05	0.907616	0.00473806	5.88907	3.88381e-09	0.00382344	-/+
ENSBTAG00000000646	ENSBTAG00000009495	ANAPC4	BCAM	-0.919799	0.00334955	0.988483	2.71694e-05	5.88792	3.9109e-09	0.00382344	-/+
ENSBTAG00000006955	ENSBTAG00000007192	CPNE1	SIDT2	0.56682	0.184552	-0.998238	2.50097e-07	-5.88254	4.04006e-09	0.00382344	0/-
ENSBTAG00000004329	ENSBTAG00000016151	RELL1	VTN	0.965268	0.000423793	-0.972731	0.000232415	-5.8811	4.07549e-09	0.00382344	+/-
ENSBTAG00000009521	ENSBTAG00000051324	ZNF565	ENSBTAG00000051324	0.976211	0.000165522	-0.9599	0.000605231	-5.87533	4.22007e-09	0.00382344	+/-
ENSBTAG00000009495	ENSBTAG00000012276	BCAM	ENSBTAG00000012276	-0.950472	0.00102083	0.980756	9.76599e-05	5.87416	4.25e-09	0.00382344	-/+
ENSBTAG00000004173	ENSBTAG00000010986	UBXN8	KCNQ1	0.968425	0.000334522	-0.969656	0.000303058	-5.87298	4.28021e-09	0.00382344	+/-
ENSBTAG00000011732	ENSBTAG00000043574	PGAP3	ENSBTAG00000043574	-0.972902	0.000228805	0.964521	0.000446765	5.8703	4.35002e-09	0.00382344	-/+
ENSBTAG00000000560	ENSBTAG00000002503	ENSBTAG00000000560	BSCL2	-0.988046	2.98131e-05	0.920549	0.00327312	5.86836	4.4014e-09	0.00382344	-/+
ENSBTAG00000004652	ENSBTAG00000012074	LPAR2	MYB	0.515569	0.236272	-0.998436	1.85697e-07	-5.86427	4.51112e-09	0.00382344	0/-
ENSBTAG00000012265	ENSBTAG00000046502	VWF	ACBD6	-0.991211	1.38422e-05	0.892607	0.00684604	5.86351	4.53176e-09	0.00382344	-/+
ENSBTAG00000000341	ENSBTAG00000033395	ISOC1	C25H16orf91	-0.996406	1.48423e-06	0.75376	0.0503523	5.85704	4.71194e-09	0.00391134	-/0
ENSBTAG00000014204	ENSBTAG00000053097	S100A16	ENSBTAG00000053097	0.933357	0.002124	-0.984974	5.27256e-05	-5.83453	5.39413e-09	0.00435914	+/-
ENSBTAG00000002323	ENSBTAG00000004226	USP28	SHBG	0.264685	0.56623	-0.999101	4.65743e-08	-5.83274	5.4524e-09	0.00435914	0/-
ENSBTAG00000011732	ENSBTAG00000015974	PGAP3	FLVCR1	0.934873	0.00200691	-0.984516	5.68254e-05	-5.82995	5.54446e-09	0.00435914	+/-
ENSBTAG00000017741	ENSBTAG00000017846	HACD4	F11R	-0.900484	0.00568367	0.990598	1.63818e-05	5.82858	5.59021e-09	0.00435914	-/+
ENSBTAG00000001693	ENSBTAG00000021245	RPAP1	SPRY1	-0.931726	0.00225433	0.985064	5.19469e-05	5.82109	5.84634e-09	0.00449082	-/+
ENSBTAG00000007829	ENSBTAG00000040569	CSAD	NLRX1	0.857895	0.0135235	-0.993006	7.8265e-06	-5.81457	6.07896e-09	0.00460084	+/-
ENSBTAG00000015481	ENSBTAG00000016151	MTIF2	VTN	-0.962155	0.000524341	0.972146	0.00024499	5.80408	6.47193e-09	0.00475005	-/+
ENSBTAG00000009521	ENSBTAG00000037980	ZNF565	TSEN2	0.994677	3.95966e-06	-0.896705	0.00622565	-5.80081	6.59935e-09	0.00475005	+/-
ENSBTAG00000011732	ENSBTAG00000054572	PGAP3	PEG3	0.880382	0.00890291	-0.991426	1.30142e-05	-5.80025	6.62152e-09	0.00475005	+/-
ENSBTAG00000009495	ENSBTAG00000020911	BCAM	FNBP4	0.856602	0.0138231	-0.992927	8.05052e-06	-5.79965	6.64528e-09	0.00475005	+/-
ENSBTAG00000001104	ENSBTAG00000016151	CMTM4	VTN	0.896808	0.00621056	-0.989904	1.95627e-05	-5.7948	6.84045e-09	0.00482257	+/-
ENSBTAG00000014150	ENSBTAG00000015291	C11H9orf16	ORC4	0.976169	0.000166238	-0.954945	0.000807708	-5.78991	7.04247e-09	0.00489791	+/-
ENSBTAG00000004197	ENSBTAG00000012242	B3GNT4	MAF1	-0.913944	0.00398186	0.987642	3.23929e-05	5.78577	7.21803e-09	0.00495307	-/+
ENSBTAG00000016151	ENSBTAG00000021742	VTN	ZNF568	0.795351	0.0324805	-0.995007	3.37407e-06	-5.77145	7.85915e-09	0.00520092	+/-
ENSBTAG00000008915	ENSBTAG00000030977	SF3B1	ULK2	-0.990378	1.73508e-05	0.88843	0.00751384	5.77064	7.89687e-09	0.00520092	-/+
ENSBTAG00000013478	ENSBTAG00000049125	MARVELD1	ENSBTAG00000049125	-0.994099	5.12237e-06	0.8239	0.0226779	5.7703	7.91321e-09	0.00520092	-/+
ENSBTAG00000013478	ENSBTAG00000021836	MARVELD1	TCEA2	-0.968818	0.000324272	0.964483	0.000447957	5.76881	7.98345e-09	0.00520092	-/+
ENSBTAG00000000504	ENSBTAG00000019480	GTF2B	PDE6D	0.981306	9.08515e-05	-0.940857	0.00158236	-5.76593	8.12097e-09	0.00520842	+/-
ENSBTAG00000012361	ENSBTAG00000016828	ARHGEF11	TAPBP	0.947638	0.00117139	-0.978791	0.000124391	-5.76435	8.19736e-09	0.00520842	+/-
ENSBTAG00000011539	ENSBTAG00000039325	PCGF2	GYPA	0.69216	0.0848426	-0.996783	1.12553e-06	-5.75231	8.80298e-09	0.00544636	0/-
ENSBTAG00000014581	ENSBTAG00000050052	MLIP	ENSBTAG00000050052	0.949922	0.00104912	-0.977355	0.000146422	-5.74985	8.93203e-09	0.00544636	+/-
ENSBTAG00000008737	ENSBTAG00000049217	DR1	ENSBTAG00000049217	0.533417	0.217571	-0.998068	3.14855e-07	-5.74957	8.94717e-09	0.00544636	0/-
ENSBTAG00000010601	ENSBTAG00000016147	DOLK	CETN4	0.920349	0.00329339	-0.985894	4.50473e-05	-5.74866	8.99514e-09	0.00544636	+/-
ENSBTAG00000009495	ENSBTAG00000021165	BCAM	VPS9D1	-0.986679	3.90531e-05	0.915496	0.00380799	5.74584	9.14662e-09	0.00547367	-/+
ENSBTAG00000003934	ENSBTAG00000004421	PSPC1	CHST14	0.865888	0.011754	-0.991744	1.18414e-05	-5.74078	9.4241e-09	0.00551374	+/-
ENSBTAG00000000565	ENSBTAG00000009495	RFX7	BCAM	0.995827	2.15609e-06	-0.888055	0.00757557	-5.74071	9.42783e-09	0.00551374	+/-
ENSBTAG00000004197	ENSBTAG00000005691	B3GNT4	FGF2	0.850141	0.0153771	-0.992643	8.88011e-06	-5.73814	9.57221e-09	0.00553527	+/-
ENSBTAG00000004651	ENSBTAG00000012143	NME1	TECPR2	-0.994924	3.51563e-06	0.788506	0.0351264	5.73382	9.81947e-09	0.00561517	-/+
ENSBTAG00000000123	ENSBTAG00000006364	HAO2	GLMP	-0.992091	1.06379e-05	0.857174	0.0136901	5.72345	1.04384e-08	0.00584494	-/+
ENSBTAG00000013478	ENSBTAG00000054727	MARVELD1	ENSBTAG00000054727	-0.992013	1.09047e-05	0.858053	0.0134872	5.7211	1.05837e-08	0.00584494	-/+
ENSBTAG00000001693	ENSBTAG00000030977	RPAP1	ULK2	-0.93886	0.0017175	0.980747	9.77733e-05	5.72066	1.06111e-08	0.00584494	-/+
ENSBTAG00000018419	ENSBTAG00000046668	ADCY4	ANG2	-0.997918	3.79333e-07	0.544828	0.205998	5.71955	1.06807e-08	0.00584494	-/0
ENSBTAG00000000742	ENSBTAG00000001693	AMOTL2	RPAP1	-0.971017	0.000270418	0.959001	0.000639415	5.71783	1.07891e-08	0.00584494	-/+
ENSBTAG00000007799	ENSBTAG00000011732	MTFR2	PGAP3	0.968422	0.000334602	-0.962245	0.000521255	-5.71572	1.09239e-08	0.00585629	+/-
ENSBTAG00000000601	ENSBTAG00000010206	COL11A2	UAP1	0.637168	0.123774	-0.997207	7.90407e-07	-5.71292	1.11053e-08	0.00588632	0/-
ENSBTAG00000001693	ENSBTAG00000016522	RPAP1	C21H15orf40	0.977692	0.000141058	-0.946407	0.00124062	-5.71135	1.12086e-08	0.00588632	+/-
ENSBTAG00000009495	ENSBTAG00000014119	BCAM	PRKCZ	-0.994866	3.61698e-06	0.783121	0.0372889	5.70584	1.15771e-08	0.00601842	-/+
ENSBTAG00000009495	ENSBTAG00000013555	BCAM	ACVR1B	0.991827	1.1548e-05	-0.88235	0.00855058	-5.70343	1.1742e-08	0.00603644	+/-
ENSBTAG00000011108	ENSBTAG00000042631	USP54	SNORD86	-0.970778	0.000275996	0.958347	0.000664967	5.70052	1.19445e-08	0.00603644	-/+
ENSBTAG00000008633	ENSBTAG00000009029	SLX1A	ENSBTAG00000009029	-0.903507	0.00527067	0.987629	3.24746e-05	5.70024	1.19637e-08	0.00603644	-/+
ENSBTAG00000011732	ENSBTAG00000020761	PGAP3	USP33	0.737784	0.0583714	-0.995782	2.21386e-06	-5.69271	1.25037e-08	0.0062326	0/-
ENSBTAG00000013478	ENSBTAG00000014693	MARVELD1	TMEM88	-0.993718	5.98696e-06	0.815901	0.0252259	5.69148	1.25946e-08	0.0062326	-/+
ENSBTAG00000006001	ENSBTAG00000014322	STAP2	FAM234B	-0.956891	0.00072405	0.97122	0.000265728	5.68664	1.29564e-08	0.0063413	-/+
ENSBTAG00000015512	ENSBTAG00000024909	HEXB	H3F3B	0.876889	0.00954852	-0.990212	1.81104e-05	-5.68451	1.31192e-08	0.0063413	+/-
ENSBTAG00000005338	ENSBTAG00000013478	EIF3M	MARVELD1	-0.996381	1.51041e-06	0.697279	0.0816087	5.68291	1.3242e-08	0.0063413	-/0
ENSBTAG00000007836	ENSBTAG00000014255	PPA1	VPS50	-0.989381	2.21908e-05	0.885601	0.00798653	5.68179	1.33295e-08	0.0063413	-/+
ENSBTAG00000004197	ENSBTAG00000012927	B3GNT4	ALDOA	-0.98959	2.11181e-05	0.882989	0.00843807	5.67896	1.35518e-08	0.0063413	-/+
ENSBTAG00000001693	ENSBTAG00000004881	RPAP1	MTHFD2	-0.994453	4.38895e-06	0.790665	0.0342792	5.67894	1.35536e-08	0.0063413	-/+
ENSBTAG00000011252	ENSBTAG00000025442	RAD50	HSPA1L	0.921006	0.00322707	-0.98427	5.90983e-05	-5.67715	1.3696e-08	0.00635021	+/-
ENSBTAG00000004802	ENSBTAG00000018723	CEP170B	SLC25A34	-0.976349	0.00016313	0.946607	0.00122919	5.67226	1.40924e-08	0.00647566	-/+
ENSBTAG00000004937	ENSBTAG00000046307	SEC61A1	CEBPD	-0.995196	3.06406e-06	0.758902	0.0479081	5.6684	1.44135e-08	0.00648919	-/+
ENSBTAG00000017816	ENSBTAG00000021715	FXYD1	ADPRHL2	-0.928557	0.00252075	0.982287	7.94389e-05	5.66629	1.45921e-08	0.00648919	-/+
ENSBTAG00000008944	ENSBTAG00000051924	CRB1	ENSBTAG00000051924	-0.979311	0.000116943	0.93856	0.00173832	5.66572	1.46404e-08	0.00648919	-/+
ENSBTAG00000011732	ENSBTAG00000055286	PGAP3	C7H5orf30	0.906081	0.00493317	-0.986627	3.94361e-05	-5.66488	1.47132e-08	0.00648919	+/-
ENSBTAG00000003052	ENSBTAG00000009495	PCSK7	BCAM	-0.984353	5.83286e-05	0.919219	0.00340934	5.66442	1.47523e-08	0.00648919	-/+
ENSBTAG00000001693	ENSBTAG00000046760	RPAP1	BRD1	-0.91814	0.00352223	0.98452	5.67919e-05	5.66228	1.49378e-08	0.0065151	-/+
ENSBTAG00000009085	ENSBTAG00000019235	SLC35A5	MAGOHB	-0.875165	0.0098767	0.994411	4.47202e-06	5.65881	1.52425e-08	0.00656033	-/+
ENSBTAG00000008295	ENSBTAG00000011732	ACTL6B	PGAP3	-0.875065	0.009896	0.994611	4.08265e-06	5.6582	1.52964e-08	0.00656033	-/+
ENSBTAG00000016149	ENSBTAG00000049889	C9	ZBED4	0.854792	0.0142489	-0.991437	1.29725e-05	-5.6544	1.56395e-08	0.00659855	+/-
ENSBTAG00000007211	ENSBTAG00000009879	ASB12	PCGF6	0.0870985	0.852697	-0.999199	3.49097e-08	-5.65437	1.5642e-08	0.00659855	0/-
ENSBTAG00000005733	ENSBTAG00000046540	CHD6	SERPINA3-1	0.973375	0.000219003	-0.951106	0.000988822	-5.65131	1.59233e-08	0.00663976	+/-
ENSBTAG00000010050	ENSBTAG00000013478	COL16A1	MARVELD1	-0.916579	0.00368932	0.984567	5.63652e-05	5.65051	1.59977e-08	0.00663976	-/+
ENSBTAG00000030198	ENSBTAG00000045998	TMEM232	MAGEL2	-0.997333	7.04407e-07	0.593742	0.159865	5.64662	1.63633e-08	0.00673717	-/0
ENSBTAG00000001693	ENSBTAG00000018300	RPAP1	TNFRSF19	-0.993901	5.5609e-06	0.798995	0.031119	5.64371	1.66424e-08	0.0067977	-/+
ENSBTAG00000004197	ENSBTAG00000005987	B3GNT4	WDR33	-0.87192	0.0105121	0.994471	4.35229e-06	5.63944	1.70608e-08	0.00691373	-/+
ENSBTAG00000017407	ENSBTAG00000020853	HSF2BP	SLC16A13	-0.936726	0.0018691	0.979083	0.000120179	5.63642	1.73624e-08	0.00698098	-/+
ENSBTAG00000009495	ENSBTAG00000053114	BCAM	ENSBTAG00000053114	0.921213	0.00320635	-0.983155	7.00996e-05	-5.63022	1.79976e-08	0.00715991	+/-
ENSBTAG00000009495	ENSBTAG00000019971	BCAM	CDC16	-0.885943	0.00792859	0.988527	2.69151e-05	5.629	1.81255e-08	0.00715991	-/+
ENSBTAG00000013860	ENSBTAG00000022294	GADD45A	FADS1	0.962967	0.000496891	-0.963627	0.000475216	-5.62794	1.8237e-08	0.00715991	+/-
ENSBTAG00000002503	ENSBTAG00000011217	BSCL2	DNAJC11	-0.986584	3.97538e-05	0.901439	0.0055512	5.62675	1.83639e-08	0.00715991	-/+
ENSBTAG00000011689	ENSBTAG00000015086	LENG8	HSD11B1	0.943985	0.00138374	-0.975942	0.000170212	-5.62518	1.85317e-08	0.00717102	+/-
ENSBTAG00000013478	ENSBTAG00000021457	MARVELD1	EFEMP2	-0.944744	0.00133791	0.975468	0.000178662	5.62115	1.89689e-08	0.00728014	-/+
ENSBTAG00000004197	ENSBTAG00000013162	B3GNT4	HSPA8	0.743905	0.0552228	-0.995198	3.06065e-06	-5.61999	1.90966e-08	0.00728014	0/-
ENSBTAG00000000315	ENSBTAG00000011732	ECD	PGAP3	-0.899138	0.00587351	0.986705	3.88695e-05	5.61599	1.95439e-08	0.00739429	-/+
ENSBTAG00000011732	ENSBTAG00000013150	PGAP3	THOC5	-0.867672	0.0113783	0.99027	1.78441e-05	5.61476	1.96834e-08	0.00739429	-/+
ENSBTAG00000013254	ENSBTAG00000017816	XPO1	FXYD1	0.99479	3.75229e-06	-0.86727	0.0114625	-5.61246	1.99469e-08	0.00743898	+/-
ENSBTAG00000011909	ENSBTAG00000016350	ACVR1	NACC1	0.991823	1.1561e-05	-0.86704	0.0115107	-5.61115	2.00988e-08	0.00744169	+/-
ENSBTAG00000001104	ENSBTAG00000009495	CMTM4	BCAM	0.941622	0.00153235	-0.976302	0.000163945	-5.60589	2.07184e-08	0.00758986	+/-
ENSBTAG00000002970	ENSBTAG00000010362	INTS6	NOSTRIN	0.934425	0.00204112	-0.978927	0.00012242	-5.60501	2.08239e-08	0.00758986	+/-
ENSBTAG00000000504	ENSBTAG00000005691	GTF2B	FGF2	-0.993164	7.39398e-06	0.809308	0.0274417	5.60404	2.09414e-08	0.00758986	-/+
ENSBTAG00000005479	ENSBTAG00000048011	LIPC	GPR160	0.964916	0.000434536	-0.960152	0.000595841	-5.60111	2.12989e-08	0.00766546	+/-
ENSBTAG00000005367	ENSBTAG00000014944	VRK3	TBXA2R	-0.864592	0.0120313	0.991623	1.22815e-05	5.59732	2.17688e-08	0.00778015	-/+
ENSBTAG00000022294	ENSBTAG00000037751	FADS1	HBE4	0.660815	0.106096	-0.996404	1.48695e-06	-5.59157	2.2502e-08	0.00793497	0/-
ENSBTAG00000018604	ENSBTAG00000040569	SEMA4G	NLRX1	-0.942436	0.00148018	0.975473	0.000178577	5.59151	2.25103e-08	0.00793497	-/+
ENSBTAG00000006532	ENSBTAG00000016350	CDK5RAP2	NACC1	-0.997293	7.31386e-07	0.571559	0.18008	5.58846	2.29086e-08	0.00802043	-/0
ENSBTAG00000016740	ENSBTAG00000045784	ACLY	CENPB	0.986386	4.12358e-05	-0.897021	0.00617919	-5.58364	2.35531e-08	0.00819038	+/-
ENSBTAG00000013256	ENSBTAG00000016828	LGR5	TAPBP	0.982669	7.52416e-05	-0.91807	0.0035296	-5.58114	2.38946e-08	0.00821345	+/-
ENSBTAG00000014465	ENSBTAG00000046862	SERPINE1	MARCKSL1	0.967503	0.000359312	-0.955749	0.000772501	-5.58049	2.39846e-08	0.00821345	+/-
ENSBTAG00000009304	ENSBTAG00000011698	PDCD5	TYK2	-0.895609	0.00638825	0.986503	4.0353e-05	5.57966	2.40983e-08	0.00821345	-/+
ENSBTAG00000020663	ENSBTAG00000051760	ORMDL2	ENSBTAG00000051760	0.923071	0.00302368	-0.981285	9.11094e-05	-5.57269	2.50835e-08	0.00835172	+/-
ENSBTAG00000003635	ENSBTAG00000011732	SLC35C2	PGAP3	-0.860117	0.0130173	0.991464	1.28706e-05	5.57263	2.5092e-08	0.00835172	-/+
ENSBTAG00000006158	ENSBTAG00000016151	DZIP3	VTN	0.883707	0.0083124	-0.987832	3.1166e-05	-5.57261	2.50947e-08	0.00835172	+/-
ENSBTAG00000027766	ENSBTAG00000030710	C1QTNF5	ITGB3BP	0.719464	0.0683642	-0.995376	2.78633e-06	-5.57221	2.51531e-08	0.00835172	0/-
ENSBTAG00000005190	ENSBTAG00000012265	TSC1	VWF	0.98648	4.05257e-05	-0.894531	0.00655052	-5.57078	2.53603e-08	0.0083596	+/-
ENSBTAG00000011732	ENSBTAG00000026613	PGAP3	MSTO1	-0.898514	0.00596267	0.985905	4.49618e-05	5.56981	2.55017e-08	0.0083596	-/+
ENSBTAG00000013256	ENSBTAG00000016151	LGR5	VTN	0.96373	0.000471886	-0.959395	0.000624285	-5.56359	2.64274e-08	0.00860822	+/-
ENSBTAG00000007766	ENSBTAG00000039325	CDK5	GYPA	0.681373	0.0918756	-0.995928	2.02755e-06	-5.55653	2.75187e-08	0.0088947	0/-
ENSBTAG00000009495	ENSBTAG00000054572	BCAM	PEG3	0.89209	0.00692674	-0.986518	4.02432e-05	-5.55569	2.76525e-08	0.0088947	+/-
ENSBTAG00000006246	ENSBTAG00000010399	CBX5	TXNDC16	-0.982993	7.17845e-05	0.913241	0.00406212	5.55233	2.8189e-08	0.00896498	-/+
ENSBTAG00000013076	ENSBTAG00000014322	SNX19	FAM234B	-0.933564	0.00210777	0.977606	0.00014242	5.552	2.82413e-08	0.00896498	-/+
ENSBTAG00000020153	ENSBTAG00000031715	NIT1	PCMTD2	-0.995287	2.92174e-06	0.716836	0.069868	5.55106	2.83936e-08	0.00896498	-/0
ENSBTAG00000000764	ENSBTAG00000047434	GIPC1	TSNAX	0.874095	0.0100838	-0.988396	2.76887e-05	-5.54658	2.91308e-08	0.00911663	+/-
ENSBTAG00000004266	ENSBTAG00000019845	DDX25	USP30	-0.959515	0.000619724	0.962679	0.000506537	5.54515	2.93705e-08	0.00911663	-/+
ENSBTAG00000007470	ENSBTAG00000007675	TRIM58	NPHP1	0.970889	0.0002734	-0.948167	0.00114236	-5.54494	2.94053e-08	0.00911663	+/-
ENSBTAG00000006482	ENSBTAG00000011732	PTCD3	PGAP3	-0.854188	0.0143927	0.992998	7.84936e-06	5.54102	3.00713e-08	0.00922584	-/+
ENSBTAG00000020153	ENSBTAG00000051333	NIT1	ARID5B	-0.972168	0.000244513	0.945309	0.00130438	5.53819	3.05615e-08	0.00922584	-/+
ENSBTAG00000021482	ENSBTAG00000054988	APH1A	ENSBTAG00000054988	0.976781	0.000155829	-0.934649	0.00202401	-5.53817	3.05654e-08	0.00922584	+/-
ENSBTAG00000012377	ENSBTAG00000023941	ECHDC3	CPN1	0.893406	0.00672246	-0.985998	4.42247e-05	-5.5379	3.06116e-08	0.00922584	+/-
ENSBTAG00000018383	ENSBTAG00000034246	ATAD5	ACRBP	0.972257	0.000242577	-0.945096	0.00131694	-5.53766	3.06538e-08	0.00922584	+/-
ENSBTAG00000003329	ENSBTAG00000014944	FST	TBXA2R	-0.852661	0.0147598	0.993752	5.90643e-06	5.53307	3.1467e-08	0.0094155	-/+
ENSBTAG00000006246	ENSBTAG00000014137	CBX5	CEP164	0.994887	3.58079e-06	-0.851519	0.0150376	-5.52718	3.25419e-08	0.00968087	+/-
ENSBTAG00000011241	ENSBTAG00000020116	HPDL	JSP.1	-0.974804	0.000190934	0.938572	0.00173749	5.52491	3.29663e-08	0.00968119	-/+
ENSBTAG00000000260	ENSBTAG00000014204	ZNRF2	S100A16	0.98238	7.84087e-05	-0.912934	0.00409741	-5.52444	3.30533e-08	0.00968119	+/-
ENSBTAG00000005501	ENSBTAG00000019235	COBLL1	MAGOHB	-0.992684	8.75879e-06	0.801426	0.0302291	5.52416	3.31074e-08	0.00968119	-/+
ENSBTAG00000004197	ENSBTAG00000032340	B3GNT4	KNSTRN	-0.926698	0.00268521	0.978892	0.000122928	5.52222	3.3474e-08	0.00973309	-/+
ENSBTAG00000012900	ENSBTAG00000014944	TMEM229B	TBXA2R	-0.939595	0.00166697	0.974146	0.000203579	5.51868	3.41553e-08	0.00981009	-/+
ENSBTAG00000012417	ENSBTAG00000022801	ARL14EP	GABPB1	-0.901237	0.00557915	0.984411	5.7788e-05	5.51831	3.42274e-08	0.00981009	-/+
ENSBTAG00000000811	ENSBTAG00000011732	DDX49	PGAP3	-0.948415	0.0011289	0.969623	0.000303876	5.51788	3.43106e-08	0.00981009	-/+
ENSBTAG00000013478	ENSBTAG00000046664	MARVELD1	TSC22D1	0.988582	2.65956e-05	-0.86605	0.0117196	-5.51123	3.5633e-08	0.0101319	+/-
ENSBTAG00000009495	ENSBTAG00000019927	BCAM	CYB5R1	-0.991559	1.25153e-05	0.820842	0.0236339	5.50298	3.73428e-08	0.01049	-/+
ENSBTAG00000019235	ENSBTAG00000031059	MAGOHB	LRRC61	0.990319	1.76207e-05	-0.846713	0.0162402	-5.50281	3.73777e-08	0.01049	+/-
ENSBTAG00000001338	ENSBTAG00000011549	CCR3	TRPC2	0.486623	0.268117	-0.997585	5.49682e-07	-5.50222	3.7504e-08	0.01049	0/-
ENSBTAG00000009632	ENSBTAG00000045617	LARP7	MTERF1	0.581466	0.170905	-0.996845	1.07223e-06	-5.50102	3.77595e-08	0.0105044	0/-
ENSBTAG00000013836	ENSBTAG00000017846	ENSBTAG00000013836	F11R	-0.966318	0.000392703	0.952264	0.000931898	5.49989	3.80029e-08	0.0105153	-/+
ENSBTAG00000016151	ENSBTAG00000020911	VTN	FNBP4	0.927639	0.00260117	-0.97789	0.00013796	-5.49857	3.82892e-08	0.0105378	+/-
ENSBTAG00000008323	ENSBTAG00000008584	SNAP25	CLN8	0.357805	0.430696	-0.998219	2.56721e-07	-5.49548	3.89639e-08	0.0105701	0/-
ENSBTAG00000007807	ENSBTAG00000020153	HSPA2	NIT1	-0.98993	1.94397e-05	0.846238	0.0163618	5.49548	3.89647e-08	0.0105701	-/+
ENSBTAG00000011732	ENSBTAG00000033182	PGAP3	HGSNAT	0.844766	0.0167423	-0.990025	1.8985e-05	-5.49492	3.90881e-08	0.0105701	+/-
ENSBTAG00000004197	ENSBTAG00000005073	B3GNT4	ZNHIT2	-0.935009	0.00199665	0.975173	0.000184057	5.49429	3.92281e-08	0.0105701	-/+
ENSBTAG00000002326	ENSBTAG00000051348	LGALS3	ENSBTAG00000051348	-0.997373	6.78464e-07	0.513006	0.239017	5.49232	3.96685e-08	0.0106331	-/0
ENSBTAG00000018873	ENSBTAG00000033395	TTPAL	C25H16orf91	0.879951	0.00898121	-0.986804	3.81497e-05	-5.49101	3.99643e-08	0.0106569	+/-
ENSBTAG00000000646	ENSBTAG00000011732	ANAPC4	PGAP3	-0.865959	0.0117389	0.988244	2.86007e-05	5.48999	4.01965e-08	0.0106636	-/+
ENSBTAG00000003474	ENSBTAG00000020642	RAB15	ZDHHC13	0.959057	0.00063726	-0.959996	0.000601639	-5.48698	4.08874e-08	0.0107913	+/-
ENSBTAG00000011732	ENSBTAG00000048741	PGAP3	ENSBTAG00000048741	0.982688	7.50366e-05	-0.906316	0.00490301	-5.48278	4.18696e-08	0.010939	+/-
ENSBTAG00000003259	ENSBTAG00000020617	TCERG1	TSC2	-0.994334	4.62652e-06	0.737547	0.0584955	5.48277	4.18723e-08	0.010939	-/0
ENSBTAG00000008533	ENSBTAG00000021482	GLCCI1	APH1A	0.98574	4.62874e-05	-0.886275	0.00787235	-5.47643	4.34004e-08	0.011155	+/-
ENSBTAG00000014465	ENSBTAG00000020109	SERPINE1	TRAP1	-0.996834	1.08113e-06	0.570886	0.180711	5.47628	4.34362e-08	0.011155	-/0
ENSBTAG00000002503	ENSBTAG00000006059	BSCL2	TSN	0.957089	0.00071585	-0.961222	0.000556959	-5.47553	4.36214e-08	0.011155	+/-
ENSBTAG00000013478	ENSBTAG00000043559	MARVELD1	ND4L	-0.992314	9.90759e-06	0.79792	0.0315173	5.47536	4.36627e-08	0.011155	-/+
ENSBTAG00000002419	ENSBTAG00000013874	PIGM	CFAP20	-0.969447	0.000308267	0.94558	0.00128847	5.47487	4.37827e-08	0.011155	-/+
ENSBTAG00000007007	ENSBTAG00000011753	WDR20	RCC1L	0.855449	0.0140936	-0.988878	2.49075e-05	-5.47204	4.44878e-08	0.0112788	+/-
ENSBTAG00000011252	ENSBTAG00000014355	RAD50	MYCBPAP	0.352709	0.437763	-0.998174	2.73558e-07	-5.46925	4.51956e-08	0.0113494	0/-
ENSBTAG00000001338	ENSBTAG00000051271	CCR3	ENSBTAG00000051271	-0.955849	0.000768148	0.961982	0.000530316	5.4692	4.52076e-08	0.0113494	-/+
ENSBTAG00000017240	ENSBTAG00000048350	DGKQ	ENSBTAG00000048350	-0.982335	7.89119e-05	0.905777	0.00497244	5.46409	4.65276e-08	0.0116241	-/+
ENSBTAG00000002721	ENSBTAG00000004197	TUT4	B3GNT4	0.88415	0.00823564	-0.985717	4.64727e-05	-5.46139	4.7242e-08	0.0117456	+/-
ENSBTAG00000019235	ENSBTAG00000046357	MAGOHB	SLC29A3	-0.91611	0.00374051	0.979912	0.000108667	5.45832	4.8065e-08	0.0117845	-/+
ENSBTAG00000005725	ENSBTAG00000021787	IDO2	PAQR7	0.987394	3.40381e-05	-0.869085	0.0110858	-5.4582	4.80989e-08	0.0117845	+/-
ENSBTAG00000005152	ENSBTAG00000047213	ENSBTAG00000005152	ENSBTAG00000047213	-0.955981	0.000762512	0.961247	0.000556095	5.45755	4.82761e-08	0.0117845	-/+
ENSBTAG00000004266	ENSBTAG00000048966	DDX25	FBXO46	-0.965824	0.000407154	0.950109	0.00103947	5.4574	4.83145e-08	0.0117845	-/+
ENSBTAG00000008625	ENSBTAG00000050359	PLEKHF1	ENSBTAG00000050359	0.899699	0.00579398	-0.983216	6.94664e-05	-5.45414	4.92099e-08	0.0118572	+/-
ENSBTAG00000001731	ENSBTAG00000011732	GLYR1	PGAP3	0.887167	0.00772283	-0.985131	5.13679e-05	-5.45256	4.96504e-08	0.0118572	+/-
ENSBTAG00000011905	ENSBTAG00000023666	RRAS2	ENSBTAG00000023666	-0.997299	7.26924e-07	0.50195	0.251024	5.45171	4.98874e-08	0.0118572	-/0
ENSBTAG00000010393	ENSBTAG00000011732	TRNAU1AP	PGAP3	-0.836147	0.0190707	0.991345	1.33225e-05	5.45162	4.99127e-08	0.0118572	-/+
ENSBTAG00000002503	ENSBTAG00000008664	BSCL2	EIF2B2	-0.965661	0.000411996	0.949887	0.00105094	5.45076	5.01557e-08	0.0118572	-/+
ENSBTAG00000012981	ENSBTAG00000015291	HEXA	ORC4	0.652152	0.112409	-0.995743	2.26637e-06	-5.4505	5.02274e-08	0.0118572	0/-
ENSBTAG00000015376	ENSBTAG00000019235	FBXW11	MAGOHB	-0.994896	3.56542e-06	0.700639	0.079522	5.44852	5.0791e-08	0.0118572	-/0
ENSBTAG00000009638	ENSBTAG00000011732	PRMT7	PGAP3	-0.835448	0.0192668	0.99455	4.19848e-06	5.44835	5.08405e-08	0.0118572	-/+
ENSBTAG00000009521	ENSBTAG00000010334	ZNF565	SYTL3	0.981542	8.8031e-05	-0.907663	0.00473227	-5.44776	5.10091e-08	0.0118572	+/-
ENSBTAG00000011846	ENSBTAG00000014322	TUT1	FAM234B	-0.877257	0.00947925	0.986302	4.18724e-05	5.44771	5.10215e-08	0.0118572	-/+
ENSBTAG00000009521	ENSBTAG00000012288	ZNF565	TFIP11	0.968048	0.000344519	-0.945921	0.00126862	-5.44728	5.11467e-08	0.0118572	+/-
ENSBTAG00000006364	ENSBTAG00000022799	GLMP	NOTCH1	0.938377	0.00175111	-0.97193	0.000249754	-5.44517	5.17563e-08	0.0119437	+/-
ENSBTAG00000001693	ENSBTAG00000026422	RPAP1	MPG	0.983122	7.04378e-05	-0.898917	0.00590495	-5.44439	5.19841e-08	0.0119437	+/-
ENSBTAG00000019106	ENSBTAG00000050510	EIF1B	ENSBTAG00000050510	0.897658	0.00608623	-0.98329	6.87014e-05	-5.44231	5.25931e-08	0.0119568	+/-
ENSBTAG00000009495	ENSBTAG00000021156	BCAM	TBC1D31	-0.976755	0.000156263	0.925558	0.00278906	5.44194	5.2704e-08	0.0119568	-/+
ENSBTAG00000013971	ENSBTAG00000017765	PI4KA	GSTM1	-0.997778	4.46443e-07	0.419632	0.34864	5.44182	5.27378e-08	0.0119568	-/0
ENSBTAG00000004197	ENSBTAG00000008077	B3GNT4	SLC37A4	-0.912429	0.00415598	0.980292	0.000103618	5.44025	5.32064e-08	0.0120101	-/+
ENSBTAG00000017129	ENSBTAG00000031647	CLCC1	LRG1	-0.974183	0.000202849	0.932413	0.00219888	5.43765	5.39878e-08	0.0121332	-/+
ENSBTAG00000011200	ENSBTAG00000019235	ZNF644	MAGOHB	-0.971093	0.000268665	0.939203	0.00169385	5.43393	5.51265e-08	0.0122777	-/+
ENSBTAG00000009521	ENSBTAG00000010393	ZNF565	TRNAU1AP	0.960181	0.000594756	-0.955691	0.00077499	-5.43325	5.53378e-08	0.0122777	+/-
ENSBTAG00000000146	ENSBTAG00000013478	FARP1	MARVELD1	-0.984377	5.81084e-05	0.889459	0.00734592	5.43267	5.55161e-08	0.0122777	-/+
ENSBTAG00000006246	ENSBTAG00000016277	CBX5	MTARC2	-0.964087	0.000460444	0.950808	0.00100383	5.43195	5.57408e-08	0.0122777	-/+
ENSBTAG00000000077	ENSBTAG00000020153	ADSL	NIT1	0.989987	1.91645e-05	-0.832048	0.0202385	-5.43167	5.58289e-08	0.0122777	+/-
ENSBTAG00000007455	ENSBTAG00000047706	DNASE1L1	ING2	0.916654	0.00368127	-0.978986	0.000121565	-5.43093	5.6062e-08	0.0122777	+/-
ENSBTAG00000001338	ENSBTAG00000016559	CCR3	NUDT22	-0.984198	5.97802e-05	0.889395	0.00735635	5.42412	5.82398e-08	0.0127006	-/+
ENSBTAG00000011319	ENSBTAG00000016151	SLTM	VTN	0.913079	0.00408077	-0.979665	0.000112029	-5.42336	5.84882e-08	0.012701	+/-
ENSBTAG00000011319	ENSBTAG00000020457	SLTM	TGFB1	0.564463	0.186795	-0.996646	1.24925e-06	-5.4219	5.89682e-08	0.0127514	0/-
ENSBTAG00000009428	ENSBTAG00000042354	GAN	ENSBTAG00000042354	0.935713	0.00194373	-0.972182	0.000244218	-5.42074	5.93544e-08	0.0127812	+/-
ENSBTAG00000006246	ENSBTAG00000038045	CBX5	FLT3LG	0.985763	4.61005e-05	-0.876789	0.00956743	-5.41736	6.04848e-08	0.0129704	+/-
ENSBTAG00000001338	ENSBTAG00000008190	CCR3	SUMF2	-0.948997	0.00109769	0.964606	0.000444126	5.4162	6.08774e-08	0.0130004	-/+
ENSBTAG00000020550	ENSBTAG00000039325	ENSBTAG00000020550	GYPA	0.784916	0.0365602	-0.992181	1.03405e-05	-5.41396	6.16457e-08	0.0130632	+/-
ENSBTAG00000011413	ENSBTAG00000011732	CCDC107	PGAP3	-0.827924	0.0214535	0.992702	8.70347e-06	5.41383	6.16923e-08	0.0130632	-/+
ENSBTAG00000013256	ENSBTAG00000020153	LGR5	NIT1	-0.990273	1.78275e-05	0.823333	0.0228533	5.41313	6.19332e-08	0.0130632	-/+
ENSBTAG00000021144	ENSBTAG00000032777	PSTPIP1	TOMM5	0.982664	7.53026e-05	-0.89703	0.00617791	-5.41148	6.25047e-08	0.01313	+/-
ENSBTAG00000011732	ENSBTAG00000051917	PGAP3	ZNF579	-0.879573	0.0090502	0.985251	5.03409e-05	5.40942	6.32287e-08	0.0132169	-/+
ENSBTAG00000014322	ENSBTAG00000047206	FAM234B	H1-4	-0.882327	0.0085546	0.984871	5.36378e-05	5.40868	6.34892e-08	0.0132169	-/+
ENSBTAG00000011982	ENSBTAG00000017846	BATF3	F11R	-0.872989	0.0103004	0.986019	4.40572e-05	5.4074	6.39454e-08	0.0132169	-/+
ENSBTAG00000007734	ENSBTAG00000052790	MEMO1	ENSBTAG00000052790	-0.841803	0.0175233	0.988946	2.45291e-05	5.4074	6.39459e-08	0.0132169	-/+
ENSBTAG00000015730	ENSBTAG00000054228	BOLA-DMA	ENSBTAG00000054228	0.837683	0.0186429	-0.98922	2.30422e-05	-5.40547	6.46401e-08	0.013307	+/-
ENSBTAG00000003316	ENSBTAG00000007166	SYAP1	CAMKK1	0.966271	0.000394056	-0.945562	0.00128951	-5.40356	6.53303e-08	0.0133176	+/-
ENSBTAG00000006001	ENSBTAG00000011732	STAP2	PGAP3	-0.825393	0.022219	0.994028	5.27777e-06	5.40252	6.57104e-08	0.0133176	-/+
ENSBTAG00000009638	ENSBTAG00000020153	PRMT7	NIT1	0.997074	8.88449e-07	-0.82531	0.0222446	-5.40215	6.58466e-08	0.0133176	+/-
ENSBTAG00000011307	ENSBTAG00000039325	DNM1	GYPA	0.710632	0.0734865	-0.994327	4.64059e-06	-5.40184	6.59623e-08	0.0133176	0/-
ENSBTAG00000011732	ENSBTAG00000011763	PGAP3	RIOK2	-0.89807	0.00602659	0.982222	8.01652e-05	5.40113	6.62242e-08	0.0133176	-/+
ENSBTAG00000006059	ENSBTAG00000020153	TSN	NIT1	-0.989979	1.92053e-05	0.825406	0.0222151	5.40107	6.62443e-08	0.0133176	-/+
ENSBTAG00000006003	ENSBTAG00000044083	SAP130	LIMK1	0.120648	0.796669	-0.998767	1.02419e-07	-5.39769	6.75027e-08	0.0135178	0/-
ENSBTAG00000004197	ENSBTAG00000011200	B3GNT4	ZNF644	0.954275	0.000837748	-0.959366	0.000625408	-5.39586	6.81963e-08	0.0135825	+/-
ENSBTAG00000004362	ENSBTAG00000011343	SERPINC1	XAF1	-0.986628	3.94294e-05	0.865444	0.0118485	5.39545	6.83536e-08	0.0135825	-/+
ENSBTAG00000004362	ENSBTAG00000017129	SERPINC1	CLCC1	-0.929839	0.00241082	0.973616	0.00021411	5.39471	6.86342e-08	0.0135858	-/+
ENSBTAG00000002497	ENSBTAG00000017240	ELOVL2	DGKQ	-0.988741	2.56799e-05	0.841365	0.0176405	5.39221	6.95979e-08	0.0137237	-/+
ENSBTAG00000012412	ENSBTAG00000049346	URB1	ENSBTAG00000049346	0.931057	0.00230915	-0.972982	0.000227122	-5.39052	7.02537e-08	0.013783	+/-
ENSBTAG00000004197	ENSBTAG00000031567	B3GNT4	SMARCC1	0.974929	0.000188594	-0.925756	0.00277086	-5.38977	7.05477e-08	0.013783	+/-
ENSBTAG00000018176	ENSBTAG00000042354	CYBC1	ENSBTAG00000042354	0.968404	0.000335073	-0.940741	0.00159005	-5.38876	7.09447e-08	0.013783	+/-
ENSBTAG00000004279	ENSBTAG00000014322	RHOA	FAM234B	0.80221	0.0299451	-0.991107	1.42552e-05	-5.3887	7.09696e-08	0.013783	+/-
ENSBTAG00000010609	ENSBTAG00000013478	STK31	MARVELD1	-0.995163	3.11731e-06	0.663093	0.104468	5.38731	7.15215e-08	0.0138265	-/0
ENSBTAG00000013874	ENSBTAG00000022209	CFAP20	CABP2	0.934279	0.00205235	-0.971413	0.000261325	-5.38507	7.24184e-08	0.0138265	+/-
ENSBTAG00000013556	ENSBTAG00000020153	UNC13D	NIT1	0.995861	2.11173e-06	-0.821367	0.0234681	-5.38484	7.25084e-08	0.0138265	+/-
ENSBTAG00000002305	ENSBTAG00000008625	PCSK4	PLEKHF1	-0.989618	2.09743e-05	0.827384	0.0216157	5.38479	7.25304e-08	0.0138265	-/+
ENSBTAG00000005596	ENSBTAG00000015106	IGFBP2	DSP	0.98477	5.45353e-05	-0.879289	0.00910212	-5.38477	7.25369e-08	0.0138265	+/-
ENSBTAG00000004937	ENSBTAG00000015758	SEC61A1	USB1	-0.851893	0.0149463	0.987737	3.17721e-05	5.38408	7.28177e-08	0.0138288	-/+
ENSBTAG00000002503	ENSBTAG00000003644	BSCL2	HSPBP1	-0.920343	0.00329401	0.976325	0.000163549	5.37903	7.48867e-08	0.0141694	-/+
ENSBTAG00000011732	ENSBTAG00000021649	PGAP3	ENSBTAG00000021649	-0.898299	0.00599351	0.981567	8.77237e-05	5.37698	7.57438e-08	0.0142751	-/+
ENSBTAG00000009495	ENSBTAG00000010976	BCAM	KANK1	0.922719	0.00305788	-0.975485	0.000178356	-5.37638	7.6e-08	0.0142751	+/-
ENSBTAG00000015086	ENSBTAG00000015669	HSD11B1	ADAT1	0.982071	8.18731e-05	-0.895161	0.00645539	-5.3741	7.69649e-08	0.0143322	+/-
ENSBTAG00000012361	ENSBTAG00000016151	ARHGEF11	VTN	0.899154	0.00587118	-0.981323	9.06503e-05	-5.37386	7.70675e-08	0.0143322	+/-
ENSBTAG00000006044	ENSBTAG00000030669	KLHL5	FGGY	0.337971	0.458442	-0.997978	3.52918e-07	-5.37344	7.72506e-08	0.0143322	0/-
ENSBTAG00000017816	ENSBTAG00000048966	FXYD1	FBXO46	0.919846	0.00334467	-0.97623	0.000165178	-5.37161	7.80385e-08	0.0143322	+/-
ENSBTAG00000001693	ENSBTAG00000003033	RPAP1	GADD45G	0.993065	7.665e-06	-0.818176	0.0244856	-5.37108	7.82655e-08	0.0143322	+/-
ENSBTAG00000009641	ENSBTAG00000012442	MTHFD1	CTSB	-0.953247	0.000885156	0.958862	0.000644783	5.37087	7.83574e-08	0.0143322	-/+
ENSBTAG00000011772	ENSBTAG00000026676	PPP1R12B	SDC3	0.694663	0.0832527	-0.994433	4.4273e-06	-5.37058	7.84833e-08	0.0143322	0/-
ENSBTAG00000008915	ENSBTAG00000016522	SF3B1	C21H15orf40	0.988045	2.9821e-05	-0.845515	0.0165482	-5.3699	7.87794e-08	0.0143322	+/-
ENSBTAG00000005152	ENSBTAG00000018833	ENSBTAG00000005152	SVOP	0.957765	0.000688216	-0.954389	0.000832595	-5.36977	7.88362e-08	0.0143322	+/-
ENSBTAG00000020153	ENSBTAG00000043572	NIT1	ENSBTAG00000043572	0.993477	6.57843e-06	-0.817735	0.0246283	-5.3692	7.90888e-08	0.0143322	+/-
ENSBTAG00000004552	ENSBTAG00000020975	PBXIP1	SYNGAP1	0.977349	0.000146509	-0.915605	0.00379595	-5.36808	7.95809e-08	0.0143708	+/-
ENSBTAG00000013478	ENSBTAG00000017053	MARVELD1	ABCB10	0.992504	9.30793e-06	-0.817133	0.0248234	-5.36663	8.02206e-08	0.0144024	+/-
ENSBTAG00000019885	ENSBTAG00000039325	ZNF280C	GYPA	-0.904291	0.00516649	0.980057	0.000106732	5.36591	8.05437e-08	0.0144024	-/+
ENSBTAG00000004197	ENSBTAG00000031917	B3GNT4	SCAF8	0.951492	0.000969628	-0.960076	0.000598682	-5.36579	8.05953e-08	0.0144024	+/-
ENSBTAG00000019194	ENSBTAG00000049217	SHLD2	ENSBTAG00000049217	-0.889177	0.0073917	0.982768	7.41828e-05	5.36087	8.28221e-08	0.0147491	-/+
ENSBTAG00000001874	ENSBTAG00000050273	DOCK3	ENSBTAG00000050273	-0.955719	0.000773768	0.955912	0.000765447	5.36015	8.31547e-08	0.0147573	-/+
ENSBTAG00000001338	ENSBTAG00000007123	CCR3	ENSA	0.867205	0.0114761	-0.985737	4.631e-05	-5.35948	8.34623e-08	0.014761	+/-
ENSBTAG00000005909	ENSBTAG00000006246	LEPROT	CBX5	-0.95775	0.000688828	0.953598	0.00086877	5.35708	8.45798e-08	0.0149009	-/+
ENSBTAG00000011319	ENSBTAG00000016648	SLTM	BSG	0.633966	0.126275	-0.995429	2.70623e-06	-5.35631	8.4937e-08	0.0149009	0/-
ENSBTAG00000003449	ENSBTAG00000046540	KCP	SERPINA3-1	-0.997939	3.6984e-07	0.335307	0.462218	5.35592	8.51221e-08	0.0149009	-/0
ENSBTAG00000002620	ENSBTAG00000011732	DNA2	PGAP3	0.943285	0.00142685	-0.965324	0.000422087	-5.35383	8.61095e-08	0.0150226	+/-
ENSBTAG00000011732	ENSBTAG00000015504	PGAP3	ZNF131	0.751701	0.0513493	-0.992727	8.62975e-06	-5.35057	8.76799e-08	0.0150584	0/-
ENSBTAG00000009521	ENSBTAG00000021245	ZNF565	SPRY1	-0.981104	9.3317e-05	0.897014	0.00618027	5.34991	8.79997e-08	0.0150584	-/+
ENSBTAG00000006246	ENSBTAG00000009698	CBX5	ABCD3	-0.939525	0.00167174	0.967306	0.00036473	5.34941	8.82417e-08	0.0150584	-/+
ENSBTAG00000001338	ENSBTAG00000031473	CCR3	ORC2	0.917697	0.00356921	-0.976137	0.000166794	-5.3493	8.82952e-08	0.0150584	+/-
ENSBTAG00000006364	ENSBTAG00000018833	GLMP	SVOP	-0.87579	0.00975697	0.984461	5.73303e-05	5.34896	8.84633e-08	0.0150584	-/+
ENSBTAG00000008625	ENSBTAG00000052998	PLEKHF1	ENSBTAG00000052998	-0.978395	0.000130256	0.909333	0.00452532	5.34886	8.85101e-08	0.0150584	-/+
ENSBTAG00000000585	ENSBTAG00000011000	LY6G6C	HDAC10	-0.812795	0.0262569	0.991534	1.26077e-05	5.34836	8.87545e-08	0.0150584	-/+
ENSBTAG00000002503	ENSBTAG00000013671	BSCL2	UTP14A	-0.983093	7.07403e-05	0.885233	0.00804929	5.34827	8.87985e-08	0.0150584	-/+
ENSBTAG00000025003	ENSBTAG00000040569	INTS10	NLRX1	-0.812691	0.0262918	0.994432	4.43053e-06	5.34793	8.89669e-08	0.0150584	-/+
ENSBTAG00000010504	ENSBTAG00000011732	TBRG4	PGAP3	-0.875976	0.00972161	0.984391	5.79754e-05	5.34688	8.94827e-08	0.0150584	-/+
ENSBTAG00000000077	ENSBTAG00000011732	ADSL	PGAP3	-0.879364	0.00908839	0.983925	6.23834e-05	5.34678	8.95329e-08	0.0150584	-/+
ENSBTAG00000003849	ENSBTAG00000011732	GNL2	PGAP3	-0.833964	0.0196876	0.988563	2.67058e-05	5.34595	8.99455e-08	0.0150785	-/+
ENSBTAG00000000679	ENSBTAG00000001082	PGM3	SH2D5	-0.8609	0.0128416	0.986146	4.30695e-05	5.34501	9.04107e-08	0.0151073	-/+
ENSBTAG00000000811	ENSBTAG00000009521	DDX49	ZNF565	0.985347	4.95248e-05	-0.867892	0.0113326	-5.34423	9.08043e-08	0.0151239	+/-
ENSBTAG00000025617	ENSBTAG00000047810	RPS4Y1	CCDC96	-0.985835	4.55219e-05	0.863365	0.0122972	5.34277	9.15362e-08	0.0151599	-/+
ENSBTAG00000020164	ENSBTAG00000040134	BAZ1A	ENSBTAG00000040134	-0.998413	1.92499e-07	0.204365	0.660258	5.34072	9.25774e-08	0.0151599	-/0
ENSBTAG00000009495	ENSBTAG00000013256	BCAM	LGR5	0.905738	0.00497739	-0.97901	0.000121229	-5.34066	9.26086e-08	0.0151599	+/-
ENSBTAG00000011732	ENSBTAG00000015308	PGAP3	SMARCE1	-0.831582	0.0203737	0.988652	2.61877e-05	5.34054	9.26683e-08	0.0151599	-/+
ENSBTAG00000011732	ENSBTAG00000031327	PGAP3	TRMT61A	-0.925801	0.00276675	0.973121	0.000224229	5.34034	9.27729e-08	0.0151599	-/+
ENSBTAG00000012159	ENSBTAG00000014608	CNBP	KDM1B	-0.999818	8.63317e-10	-0.703995	0.0774672	5.33995	9.29718e-08	0.0151599	-/0
ENSBTAG00000017613	ENSBTAG00000043999	ZNF419	REV1	-0.991048	1.44939e-05	0.790777	0.0342358	5.33974	9.30823e-08	0.0151599	-/+
ENSBTAG00000016591	ENSBTAG00000045937	RAB11FIP3	ENSBTAG00000045937	-0.851416	0.0150628	0.986971	3.6959e-05	5.33846	9.37395e-08	0.0152188	-/+
ENSBTAG00000037938	ENSBTAG00000049217	ENSBTAG00000037938	ENSBTAG00000049217	0.836983	0.0188373	-0.988196	2.88901e-05	-5.33766	9.41539e-08	0.0152348	+/-
ENSBTAG00000009641	ENSBTAG00000016151	MTHFD1	VTN	-0.928855	0.00249497	0.971814	0.000252322	5.33712	9.44325e-08	0.0152348	-/+
ENSBTAG00000000480	ENSBTAG00000004197	IFRD2	B3GNT4	-0.831388	0.0204303	0.988597	2.65049e-05	5.33622	9.49047e-08	0.0152348	-/+
ENSBTAG00000013478	ENSBTAG00000026461	MARVELD1	CACNA1H	-0.992047	1.07865e-05	0.766345	0.0444882	5.33599	9.50224e-08	0.0152348	-/+
ENSBTAG00000002137	ENSBTAG00000018454	SUGT1	UFSP2	0.742716	0.0558268	-0.992855	8.25516e-06	-5.33441	9.58557e-08	0.0152635	0/-
ENSBTAG00000013874	ENSBTAG00000052525	CFAP20	CHCHD5	0.485002	0.269954	-0.996951	9.84687e-07	-5.33401	9.60694e-08	0.0152635	0/-
ENSBTAG00000011732	ENSBTAG00000051745	PGAP3	LZIC	0.954173	0.000842379	-0.955801	0.000770247	-5.33349	9.6341e-08	0.0152635	+/-
ENSBTAG00000004197	ENSBTAG00000008089	B3GNT4	AMMECR1L	0.946559	0.00123197	-0.962095	0.000526386	-5.33295	9.66299e-08	0.0152635	+/-
ENSBTAG00000021482	ENSBTAG00000046760	APH1A	BRD1	0.623992	0.134231	-0.995426	2.71073e-06	-5.3325	9.68686e-08	0.0152635	0/-
ENSBTAG00000005666	ENSBTAG00000006364	LRRC20	GLMP	-0.971701	0.000254845	0.928664	0.00251143	5.33229	9.69806e-08	0.0152635	-/+
ENSBTAG00000004329	ENSBTAG00000031647	RELL1	LRG1	0.973461	0.000217253	-0.923983	0.0029364	-5.33167	9.73143e-08	0.0152693	+/-
ENSBTAG00000016878	ENSBTAG00000017419	WDR59	ZZZ3	-0.99121	1.38476e-05	0.784674	0.0366579	5.32998	9.82262e-08	0.0153303	-/+
ENSBTAG00000010355	ENSBTAG00000049217	VPS37A	ENSBTAG00000049217	0.856566	0.0138316	-0.986295	4.19212e-05	-5.32939	9.85442e-08	0.0153303	+/-
ENSBTAG00000007007	ENSBTAG00000045784	WDR20	CENPB	0.70609	0.0761982	-0.993825	5.73696e-06	-5.3287	9.89179e-08	0.0153303	0/-
ENSBTAG00000016593	ENSBTAG00000033727	FMNL3	RBPMS	-0.993267	7.11851e-06	0.727113	0.0640882	5.32853	9.90121e-08	0.0153303	-/0
ENSBTAG00000017438	ENSBTAG00000046668	C17H5orf52	ANG2	-0.979113	0.000119747	0.903686	0.00524683	5.3282	9.91926e-08	0.0153303	-/+
ENSBTAG00000012041	ENSBTAG00000020153	SPG7	NIT1	0.989105	2.36604e-05	-0.822102	0.0232374	-5.32708	9.98029e-08	0.0153785	+/-
ENSBTAG00000009611	ENSBTAG00000017404	PHF21A	SEC14L2	0.776244	0.0401551	-0.991533	1.26114e-05	-5.32609	1.00351e-07	0.0154168	+/-
ENSBTAG00000006379	ENSBTAG00000006592	BPHL	SGSM1	0.953699	0.000864123	-0.955743	0.000772745	-5.32509	1.009e-07	0.015455	+/-
ENSBTAG00000016197	ENSBTAG00000044065	PHLDB1	ENSBTAG00000044065	0.460186	0.298788	-0.997092	8.7482e-07	-5.32234	1.02439e-07	0.0156441	0/-
ENSBTAG00000011319	ENSBTAG00000014322	SLTM	FAM234B	0.921087	0.00321892	-0.974092	0.000204631	-5.32142	1.02959e-07	0.015677	+/-
ENSBTAG00000011709	ENSBTAG00000013478	IMPA1	MARVELD1	-0.990022	1.90004e-05	0.80545	0.0287871	5.31983	1.03866e-07	0.0157685	-/+
ENSBTAG00000005221	ENSBTAG00000016388	WNK1	SLCO4A1	-0.997711	4.81056e-07	0.358706	0.429451	5.31907	1.04301e-07	0.015788	-/0
ENSBTAG00000010766	ENSBTAG00000039325	OIP5	GYPA	-0.928876	0.00249309	0.971056	0.000269517	5.31831	1.04733e-07	0.0158069	-/+
ENSBTAG00000004197	ENSBTAG00000005205	B3GNT4	DSE	0.957787	0.000687365	-0.950889	0.000999694	-5.31659	1.05728e-07	0.0159104	+/-
ENSBTAG00000001510	ENSBTAG00000013874	CDK17	CFAP20	-0.907329	0.00477426	0.97784	0.000138741	5.31452	1.06936e-07	0.0160398	-/+
ENSBTAG00000006222	ENSBTAG00000020153	TFDP2	NIT1	0.938406	0.00174911	-0.966274	0.000393988	-5.31368	1.07435e-07	0.0160398	+/-
ENSBTAG00000004092	ENSBTAG00000030824	AK8	L3HYPDH	0.990971	1.4806e-05	-0.804196	0.0292323	-5.31324	1.07691e-07	0.0160398	+/-
ENSBTAG00000005905	ENSBTAG00000011732	TOPORS	PGAP3	0.962529	0.000511583	-0.944409	0.00135801	-5.31258	1.08085e-07	0.0160398	+/-
ENSBTAG00000009036	ENSBTAG00000017816	SUPT6H	FXYD1	-0.93925	0.0016906	0.965741	0.0004096	5.31247	1.08146e-07	0.0160398	-/+
ENSBTAG00000013185	ENSBTAG00000022656	TIMD4	KCTD6	0.988235	2.86519e-05	-0.830604	0.0206595	-5.31042	1.09373e-07	0.0161751	+/-
ENSBTAG00000005809	ENSBTAG00000039325	GPR89A	GYPA	-0.951673	0.000960716	0.956698	0.000732111	5.30985	1.09716e-07	0.0161794	-/+
ENSBTAG00000013708	ENSBTAG00000015909	SNX8	PDE8A	0.508743	0.243614	-0.996632	1.26185e-06	-5.30828	1.10662e-07	0.016241	0/-
ENSBTAG00000000646	ENSBTAG00000014322	ANAPC4	FAM234B	-0.895121	0.00646147	0.980343	0.00010296	5.30811	1.10765e-07	0.016241	-/+
ENSBTAG00000004226	ENSBTAG00000009641	SHBG	MTHFD1	-0.802227	0.029939	0.993635	6.18744e-06	5.30539	1.12429e-07	0.0164329	-/+
ENSBTAG00000001498	ENSBTAG00000013478	CYTH2	MARVELD1	-0.991303	1.34856e-05	0.775095	0.0406458	5.30293	1.13958e-07	0.0164329	-/+
ENSBTAG00000016441	ENSBTAG00000017836	ZNF622	ZFP57	-0.997456	6.26056e-07	0.393904	0.381936	5.30242	1.14277e-07	0.0164329	-/0
ENSBTAG00000005734	ENSBTAG00000006364	GATA6	GLMP	0.949619	0.00106487	-0.958014	0.000678223	-5.30198	1.14555e-07	0.0164329	+/-
ENSBTAG00000007186	ENSBTAG00000008893	ARHGAP39	ANO10	0.958227	0.000669753	-0.949337	0.00107969	-5.30159	1.148e-07	0.0164329	+/-
ENSBTAG00000013830	ENSBTAG00000016255	LEO1	PLEK2	-0.869148	0.0110729	0.984266	5.91437e-05	5.3007	1.15357e-07	0.0164329	-/+
ENSBTAG00000004197	ENSBTAG00000006029	B3GNT4	OGDH	-0.942628	0.00146801	0.963086	0.000492923	5.30042	1.15536e-07	0.0164329	-/+
ENSBTAG00000005596	ENSBTAG00000046846	IGFBP2	FAM32A	-0.985009	5.24282e-05	0.862941	0.01239	5.30005	1.15774e-07	0.0164329	-/+
ENSBTAG00000006324	ENSBTAG00000008827	NAB2	SPOCK2	-0.980365	0.000102675	0.893801	0.0066617	5.29958	1.1607e-07	0.0164329	-/+
ENSBTAG00000006671	ENSBTAG00000011732	DDX27	PGAP3	-0.800686	0.0304985	0.992185	1.03258e-05	5.2993	1.16246e-07	0.0164329	-/+
ENSBTAG00000020042	ENSBTAG00000054649	KLHL28	ENSBTAG00000054649	-0.800636	0.0305165	0.992624	8.93951e-06	5.29911	1.1637e-07	0.0164329	-/+
ENSBTAG00000009521	ENSBTAG00000042273	ZNF565	SNORA57	0.965918	0.00040439	-0.937768	0.00179412	-5.29861	1.1669e-07	0.0164329	+/-
ENSBTAG00000012265	ENSBTAG00000035175	VWF	DONSON	0.975533	0.000177505	-0.913931	0.00398331	-5.29836	1.16846e-07	0.0164329	+/-
ENSBTAG00000008544	ENSBTAG00000031647	SALL1	LRG1	0.913961	0.00397987	-0.97551	0.000177904	-5.29798	1.17094e-07	0.0164329	+/-
ENSBTAG00000003695	ENSBTAG00000007217	WDR45B	TMEM94	-0.982958	7.21592e-05	0.878211	0.00930103	5.29796	1.17107e-07	0.0164329	-/+
ENSBTAG00000000817	ENSBTAG00000012442	SYNJ2	CTSB	0.926563	0.00269736	-0.971177	0.000266726	-5.29784	1.17183e-07	0.0164329	+/-
ENSBTAG00000003060	ENSBTAG00000004196	NTRK1	FMNL1	0.954997	0.000805382	-0.952558	0.00091777	-5.29539	1.18766e-07	0.0165414	+/-
ENSBTAG00000006846	ENSBTAG00000009495	LGALS9	BCAM	-0.799351	0.030988	0.992157	1.04191e-05	5.29406	1.19632e-07	0.0165414	-/+
ENSBTAG00000004197	ENSBTAG00000014492	B3GNT4	NFKBIL1	-0.963833	0.000468562	0.940878	0.00158097	5.29326	1.20152e-07	0.0165414	-/+
ENSBTAG00000002904	ENSBTAG00000046540	ZNF787	SERPINA3-1	-0.996407	1.4829e-06	0.524659	0.226657	5.29322	1.20179e-07	0.0165414	-/0
ENSBTAG00000017649	ENSBTAG00000017816	SCML1	FXYD1	0.92125	0.00320263	-0.972971	0.000227363	-5.29258	1.20605e-07	0.0165414	+/-
ENSBTAG00000017846	ENSBTAG00000019279	F11R	MLH3	-0.975958	0.000169935	0.911716	0.00423944	5.29212	1.2091e-07	0.0165414	-/+
ENSBTAG00000017240	ENSBTAG00000049547	DGKQ	ENSBTAG00000049547	-0.992879	8.18867e-06	0.728189	0.0634989	5.29195	1.21019e-07	0.0165414	-/0
ENSBTAG00000000988	ENSBTAG00000009495	BRCA2	BCAM	0.713001	0.0720932	-0.993305	7.01904e-06	-5.29107	1.21602e-07	0.0165414	0/-
ENSBTAG00000018071	ENSBTAG00000039325	TMOD4	GYPA	0.936828	0.00186172	-0.966055	0.00040036	-5.29056	1.21943e-07	0.0165414	+/-
ENSBTAG00000016828	ENSBTAG00000032369	TAPBP	NMI	-0.988946	2.45273e-05	0.815875	0.0252345	5.29008	1.22264e-07	0.0165414	-/+
ENSBTAG00000019235	ENSBTAG00000051697	MAGOHB	ENSBTAG00000051697	-0.899371	0.0058404	0.978904	0.000122755	5.28848	1.23338e-07	0.0165414	-/+
ENSBTAG00000012265	ENSBTAG00000019457	VWF	MRPL22	-0.986355	4.14696e-05	0.847888	0.0159413	5.28763	1.23909e-07	0.0165414	-/+
ENSBTAG00000006998	ENSBTAG00000008625	RASGRP4	PLEKHF1	-0.949107	0.00109181	0.9576	0.000694923	5.28755	1.23963e-07	0.0165414	-/+
ENSBTAG00000000504	ENSBTAG00000053114	GTF2B	ENSBTAG00000053114	-0.954547	0.000825475	0.952513	0.000919945	5.28749	1.24006e-07	0.0165414	-/+
ENSBTAG00000011300	ENSBTAG00000013478	RHAG	MARVELD1	0.998912	7.49647e-08	-0.797655	0.0316159	-5.28744	1.24039e-07	0.0165414	+/-
ENSBTAG00000008301	ENSBTAG00000014660	WNK2	WDR53	0.869108	0.0110811	-0.983974	6.19092e-05	-5.2874	1.24069e-07	0.0165414	+/-
ENSBTAG00000006068	ENSBTAG00000019235	CC2D1A	MAGOHB	0.963997	0.000463306	-0.940067	0.00163506	-5.2866	1.24609e-07	0.0165414	+/-
ENSBTAG00000009495	ENSBTAG00000044153	BCAM	SH3PXD2A	0.872258	0.0104448	-0.983534	6.62345e-05	-5.28649	1.24686e-07	0.0165414	+/-
ENSBTAG00000001609	ENSBTAG00000022775	MAP2K6	C21H14orf180	-0.993065	7.66339e-06	0.720012	0.0680528	5.28649	1.24688e-07	0.0165414	-/0
ENSBTAG00000001693	ENSBTAG00000039766	RPAP1	FBRSL1	-0.909953	0.00444993	0.976217	0.000165416	5.28524	1.25542e-07	0.0165414	-/+
ENSBTAG00000011732	ENSBTAG00000020633	PGAP3	NOB1	-0.797033	0.0318482	0.994806	3.72435e-06	5.28502	1.25688e-07	0.0165414	-/+
ENSBTAG00000017007	ENSBTAG00000044126	TRIB3	SNTB1	-0.993889	5.58836e-06	0.687448	0.0878781	5.2849	1.25773e-07	0.0165414	-/0
ENSBTAG00000010362	ENSBTAG00000054229	NOSTRIN	C2CD3	0.978196	0.000133261	-0.902014	0.00547245	-5.28469	1.25915e-07	0.0165414	+/-
ENSBTAG00000003543	ENSBTAG00000004197	KEAP1	B3GNT4	-0.843119	0.017174	0.986745	3.85731e-05	5.28465	1.25943e-07	0.0165414	-/+
ENSBTAG00000006246	ENSBTAG00000016034	CBX5	EXOSC5	0.950108	0.00103952	-0.956568	0.000737551	-5.28458	1.25991e-07	0.0165414	+/-
ENSBTAG00000044083	ENSBTAG00000053398	LIMK1	KNL1	-0.0077804	0.986792	-0.998881	8.03551e-08	-5.28391	1.26453e-07	0.0165598	0/-
ENSBTAG00000003044	ENSBTAG00000009336	SPIN1	LXN	-0.992928	8.04704e-06	0.7233	0.0662011	5.2823	1.2757e-07	0.0165943	-/0
ENSBTAG00000020853	ENSBTAG00000049953	SLC16A13	ENSBTAG00000049953	0.906535	0.00487499	-0.977001	0.000152181	-5.28162	1.28046e-07	0.0165943	+/-
ENSBTAG00000002503	ENSBTAG00000031806	BSCL2	ZNF48	-0.980106	0.000106074	0.892555	0.0068542	5.28152	1.28119e-07	0.0165943	-/+
ENSBTAG00000011732	ENSBTAG00000016708	PGAP3	CLTC	0.631263	0.128407	-0.994966	3.44472e-06	-5.28146	1.28159e-07	0.0165943	0/-
ENSBTAG00000011732	ENSBTAG00000013671	PGAP3	UTP14A	-0.822827	0.0230109	0.988314	2.81797e-05	5.28041	1.28896e-07	0.0165943	-/+
ENSBTAG00000000646	ENSBTAG00000016151	ANAPC4	VTN	-0.934004	0.00207359	0.967048	0.000371911	5.27996	1.29211e-07	0.0165943	-/+
ENSBTAG00000012265	ENSBTAG00000019456	VWF	SPRED2	0.969448	0.000308259	-0.92892	0.00248934	-5.27995	1.29219e-07	0.0165943	+/-
ENSBTAG00000008953	ENSBTAG00000039808	TAP1	SERPINA6	-0.804067	0.0292783	0.989526	2.14413e-05	5.27984	1.29297e-07	0.0165943	-/+
ENSBTAG00000002503	ENSBTAG00000016524	BSCL2	RALY	-0.963672	0.000473763	0.939997	0.00163976	5.27927	1.29696e-07	0.0166042	-/+
ENSBTAG00000004362	ENSBTAG00000011899	SERPINC1	USP4	-0.962433	0.000514858	0.941917	0.00151333	5.2788	1.30031e-07	0.0166056	-/+
ENSBTAG00000019163	ENSBTAG00000038361	CYB561D2	SERPINA11	-0.903974	0.00520852	0.97753	0.000143617	5.2782	1.30458e-07	0.0166056	-/+
ENSBTAG00000012030	ENSBTAG00000024909	TTLL1	H3F3B	0.684993	0.0894821	-0.993885	5.59707e-06	-5.2779	1.30675e-07	0.0166056	0/-
ENSBTAG00000001693	ENSBTAG00000053114	RPAP1	ENSBTAG00000053114	-0.864383	0.0120762	0.984346	5.83959e-05	5.27725	1.31138e-07	0.0166234	-/+
ENSBTAG00000004653	ENSBTAG00000019951	ADGRA3	PCYOX1L	-0.947714	0.00116721	0.958029	0.000677645	5.27529	1.32549e-07	0.016686	-/+
ENSBTAG00000011732	ENSBTAG00000014784	PGAP3	NT5DC2	-0.794435	0.032828	0.993283	7.07737e-06	5.27501	1.3275e-07	0.016686	-/+
ENSBTAG00000020153	ENSBTAG00000020212	NIT1	WDR41	0.987864	3.09607e-05	-0.827614	0.0215466	-5.27478	1.32913e-07	0.016686	+/-
ENSBTAG00000009521	ENSBTAG00000043572	ZNF565	ENSBTAG00000043572	0.963953	0.000464713	-0.939159	0.00169684	-5.27476	1.32929e-07	0.016686	+/-
ENSBTAG00000010982	ENSBTAG00000011732	UBE2B	PGAP3	0.910299	0.00440814	-0.975743	0.000173726	-5.27398	1.33495e-07	0.0167045	+/-
ENSBTAG00000013478	ENSBTAG00000014325	MARVELD1	C3H1orf109	0.988499	2.70787e-05	-0.818647	0.024334	-5.27367	1.33726e-07	0.0167045	+/-
ENSBTAG00000010609	ENSBTAG00000011732	STK31	PGAP3	-0.793755	0.0330873	0.993014	7.80418e-06	5.2724	1.34649e-07	0.0167666	-/+
ENSBTAG00000006670	ENSBTAG00000007829	ERGIC3	CSAD	0.833491	0.0198227	-0.98735	3.43312e-05	-5.2721	1.34874e-07	0.0167666	+/-
ENSBTAG00000005663	ENSBTAG00000020153	HAUS2	NIT1	-0.994763	3.80215e-06	0.638887	0.122441	5.2715	1.3531e-07	0.0167803	-/0
ENSBTAG00000006343	ENSBTAG00000011689	IL1R2	LENG8	0.66789	0.101081	-0.994202	4.90178e-06	-5.27097	1.35701e-07	0.0167883	0/-
ENSBTAG00000008688	ENSBTAG00000012882	HEYL	CUL5	0.478015	0.27794	-0.996721	1.18006e-06	-5.26983	1.36548e-07	0.0168526	0/-
ENSBTAG00000049665	ENSBTAG00000054061	B3GNT9	RUSC1	0.950336	0.00102778	-0.955371	0.000788932	-5.26825	1.37734e-07	0.0169583	+/-
ENSBTAG00000000328	ENSBTAG00000008625	TPPP2	PLEKHF1	-0.966234	0.000395134	0.934445	0.00203962	5.26731	1.38434e-07	0.0169856	-/+
ENSBTAG00000003942	ENSBTAG00000049665	PIP4K2C	B3GNT9	0.96585	0.000406399	-0.93515	0.00198597	-5.26707	1.38616e-07	0.0169856	+/-
ENSBTAG00000006663	ENSBTAG00000009495	CYTH1	BCAM	0.964648	0.000442818	-0.937226	0.00183288	-5.26595	1.39465e-07	0.0170138	+/-
ENSBTAG00000001957	ENSBTAG00000011732	TRMT11	PGAP3	-0.898107	0.00602132	0.978502	0.00012865	5.26571	1.39649e-07	0.0170138	-/+
ENSBTAG00000002475	ENSBTAG00000009495	RAB11B	BCAM	-0.953525	0.000872174	0.952108	0.000939474	5.26525	1.4e-07	0.0170138	-/+
ENSBTAG00000001338	ENSBTAG00000011156	CCR3	ATP8A1	0.936144	0.00191177	-0.9652	0.000425843	-5.26481	1.40336e-07	0.0170138	+/-
ENSBTAG00000014322	ENSBTAG00000015355	FAM234B	PHKA2	-0.945274	0.00130643	0.959313	0.000627419	5.2646	1.40499e-07	0.0170138	-/+
ENSBTAG00000006335	ENSBTAG00000034246	STAT6	ACRBP	0.987362	3.42511e-05	-0.831394	0.0204284	-5.2631	1.41644e-07	0.0170988	+/-
ENSBTAG00000001104	ENSBTAG00000017007	CMTM4	TRIB3	-0.997461	6.22787e-07	0.368954	0.415391	5.26261	1.42026e-07	0.0170988	-/0
ENSBTAG00000001731	ENSBTAG00000009495	GLYR1	BCAM	0.931982	0.00223357	-0.967241	0.000366529	-5.26211	1.42412e-07	0.0170988	+/-
ENSBTAG00000009495	ENSBTAG00000011319	BCAM	SLTM	0.81614	0.0251477	-0.988482	2.71761e-05	-5.26196	1.4253e-07	0.0170988	+/-
ENSBTAG00000001338	ENSBTAG00000018159	CCR3	CASP2	0.790247	0.0344425	-0.990026	1.89824e-05	-5.26091	1.43343e-07	0.0171216	+/-
ENSBTAG00000005442	ENSBTAG00000020184	WDR78	AQP8	0.984428	5.76306e-05	-0.860733	0.0128788	-5.26086	1.43385e-07	0.0171216	+/-
ENSBTAG00000004104	ENSBTAG00000040367	RUNX2	ENSBTAG00000040367	-0.790239	0.0344455	0.991885	1.13439e-05	5.25907	1.4479e-07	0.0172493	-/+
ENSBTAG00000009521	ENSBTAG00000019317	ZNF565	GPS1	0.945453	0.00129592	-0.958804	0.000647038	-5.258	1.45629e-07	0.0173092	+/-
ENSBTAG00000020455	ENSBTAG00000020619	ITPR1	PKD1	-0.992918	8.07595e-06	0.714684	0.0711122	5.25605	1.47178e-07	0.017453	-/0
ENSBTAG00000004329	ENSBTAG00000004362	RELL1	SERPINC1	0.946496	0.00123554	-0.957774	0.00068786	-5.2542	1.48667e-07	0.017589	+/-
ENSBTAG00000009641	ENSBTAG00000016828	MTHFD1	TAPBP	-0.934609	0.00202704	0.965456	0.000418113	5.25276	1.49834e-07	0.0176467	-/+
ENSBTAG00000000988	ENSBTAG00000011732	BRCA2	PGAP3	0.836269	0.0190363	-0.986754	3.85126e-05	-5.25225	1.50251e-07	0.0176467	+/-
ENSBTAG00000008320	ENSBTAG00000039325	SEPTIN5	GYPA	0.619684	0.137744	-0.994949	3.4734e-06	-5.25221	1.50288e-07	0.0176467	0/-
ENSBTAG00000019651	ENSBTAG00000027684	TRIM52	FOLR2	0.990707	1.59106e-05	-0.788333	0.0351946	-5.25192	1.50526e-07	0.0176467	+/-
ENSBTAG00000004197	ENSBTAG00000013530	B3GNT4	DDAH2	-0.929025	0.00248025	0.968091	0.000343389	5.24982	1.52248e-07	0.0177843	-/+
ENSBTAG00000039325	ENSBTAG00000046503	GYPA	NCOA7	-0.907611	0.00473874	0.97566	0.00017522	5.24965	1.52391e-07	0.0177843	-/+
ENSBTAG00000012900	ENSBTAG00000014322	TMEM229B	FAM234B	-0.896576	0.00624467	0.978312	0.000131506	5.24829	1.53517e-07	0.0178752	-/+
ENSBTAG00000015737	ENSBTAG00000052681	KPNA7	SMIM10L1	0.984673	5.53985e-05	-0.856172	0.0139236	-5.24763	1.54069e-07	0.0178989	+/-
ENSBTAG00000004226	ENSBTAG00000033642	SHBG	ENSBTAG00000033642	0.74154	0.0564281	-0.99196	1.10857e-05	-5.24687	1.54709e-07	0.0179033	0/-
ENSBTAG00000011732	ENSBTAG00000039766	PGAP3	FBRSL1	0.976456	0.000161308	-0.904195	0.00517921	-5.24651	1.55007e-07	0.0179033	+/-
ENSBTAG00000005725	ENSBTAG00000010602	IDO2	DDX56	-0.984029	6.13879e-05	0.861323	0.0127472	5.24601	1.55427e-07	0.0179033	-/+
ENSBTAG00000012040	ENSBTAG00000012442	GIT1	CTSB	0.978256	0.000132354	-0.89638	0.00627362	-5.24503	1.56255e-07	0.0179033	+/-
ENSBTAG00000006343	ENSBTAG00000017407	IL1R2	HSF2BP	-0.964026	0.000462371	0.936495	0.00188598	5.24495	1.56321e-07	0.0179033	-/+
ENSBTAG00000004349	ENSBTAG00000014204	DAZAP2	S100A16	0.977764	0.00013993	-0.898498	0.00596492	-5.24443	1.56766e-07	0.0179033	+/-
ENSBTAG00000004362	ENSBTAG00000009641	SERPINC1	MTHFD1	-0.862774	0.0124264	0.98381	6.35024e-05	5.24431	1.56866e-07	0.0179033	-/+
ENSBTAG00000044000	ENSBTAG00000049665	PRIM1	B3GNT9	0.97689	0.000154011	-0.902139	0.0054554	-5.24404	1.57094e-07	0.0179033	+/-
ENSBTAG00000011360	ENSBTAG00000011732	XAB2	PGAP3	-0.786172	0.0360548	0.99661	1.28257e-06	5.24388	1.57237e-07	0.0179033	-/+
ENSBTAG00000016751	ENSBTAG00000051631	MYO6	PNKD	-0.987098	3.60646e-05	0.830254	0.0207623	5.24317	1.57843e-07	0.0179188	-/+
ENSBTAG00000004197	ENSBTAG00000014355	B3GNT4	MYCBPAP	-0.95502	0.000804385	0.948971	0.00109908	5.2429	1.58069e-07	0.0179188	-/+
ENSBTAG00000013235	ENSBTAG00000038235	TINAGL1	NOD1	-0.95259	0.000916229	0.951519	0.000968284	5.24198	1.58862e-07	0.0179691	-/+
ENSBTAG00000007450	ENSBTAG00000016878	C2	WDR59	0.199721	0.667664	-0.998189	2.67878e-07	-5.2403	1.60317e-07	0.0180651	0/-
ENSBTAG00000000033	ENSBTAG00000001002	PHOSPHO1	TCF7	-0.921334	0.00319424	0.970891	0.000273358	5.24019	1.60413e-07	0.0180651	-/+
ENSBTAG00000002978	ENSBTAG00000034785	PRKG2	DNAJC15	-0.96712	0.000369914	0.92992	0.00240403	5.23757	1.62704e-07	0.018283	-/+
ENSBTAG00000002501	ENSBTAG00000002503	CUEDC2	BSCL2	-0.966842	0.00037772	0.930425	0.00236159	5.23682	1.63364e-07	0.0183173	-/+
ENSBTAG00000014465	ENSBTAG00000024015	SERPINE1	PTPRM	0.954769	0.000815542	-0.948743	0.00111121	-5.23565	1.64402e-07	0.0183935	+/-
ENSBTAG00000001693	ENSBTAG00000020975	RPAP1	SYNGAP1	-0.977153	0.000149685	0.899744	0.00578761	5.23425	1.65655e-07	0.0184936	-/+
ENSBTAG00000005547	ENSBTAG00000009521	VCPKMT	ZNF565	-0.99123	1.37708e-05	0.756592	0.048998	5.23366	1.66184e-07	0.0185125	-/+
ENSBTAG00000001957	ENSBTAG00000009495	TRMT11	BCAM	-0.913327	0.00405223	0.973347	0.000219574	5.23192	1.6776e-07	0.0186086	-/+
ENSBTAG00000012585	ENSBTAG00000014891	RAB3GAP2	SRSF7	-0.994454	4.38566e-06	0.639281	0.122137	5.23191	1.6777e-07	0.0186086	-/0
ENSBTAG00000014322	ENSBTAG00000021620	FAM234B	PITHD1	0.832626	0.0200714	-0.986676	3.908e-05	-5.23111	1.68494e-07	0.0186487	+/-
ENSBTAG00000003635	ENSBTAG00000009495	SLC35C2	BCAM	-0.875869	0.00974204	0.981642	8.68404e-05	5.23055	1.69009e-07	0.0186569	-/+
ENSBTAG00000046406	ENSBTAG00000047706	R3HDM4	ING2	0.674257	0.0966767	-0.993703	6.022e-06	-5.22889	1.70532e-07	0.0186569	0/-
ENSBTAG00000002503	ENSBTAG00000004603	BSCL2	PHC2	-0.976381	0.000162593	0.902153	0.00545344	5.22856	1.70839e-07	0.0186569	-/+
ENSBTAG00000001693	ENSBTAG00000048350	RPAP1	ENSBTAG00000048350	-0.910914	0.00433439	0.973969	0.000207066	5.22852	1.70875e-07	0.0186569	-/+
ENSBTAG00000008730	ENSBTAG00000048856	SFXN4	C16H1orf115	-0.996582	1.30962e-06	0.471336	0.285671	5.22811	1.71256e-07	0.0186569	-/0
ENSBTAG00000010345	ENSBTAG00000053050	XPNPEP2	SAMD9	0.728816	0.0631563	-0.992187	1.03196e-05	-5.22807	1.71288e-07	0.0186569	0/-
ENSBTAG00000004329	ENSBTAG00000009705	RELL1	SERPINF1	0.96232	0.000518694	-0.937883	0.00178595	-5.2277	1.71631e-07	0.0186569	+/-
ENSBTAG00000004362	ENSBTAG00000012361	SERPINC1	ARHGEF11	0.831545	0.0203845	-0.986701	3.88936e-05	-5.22751	1.71812e-07	0.0186569	+/-
ENSBTAG00000011732	ENSBTAG00000049467	PGAP3	ENSBTAG00000049467	-0.781704	0.0378697	0.990092	1.86688e-05	5.22749	1.71831e-07	0.0186569	-/+
ENSBTAG00000004937	ENSBTAG00000018852	SEC61A1	APC	0.603642	0.151227	-0.995027	3.3407e-06	-5.22701	1.72272e-07	0.0186654	0/-
ENSBTAG00000014075	ENSBTAG00000021158	ITIH2	SATB1	0.429981	0.335606	-0.996907	1.02033e-06	-5.22545	1.73729e-07	0.018759	0/-
ENSBTAG00000004196	ENSBTAG00000006876	FMNL1	PMPCB	-0.98784	3.11163e-05	0.816605	0.0249956	5.22531	1.73865e-07	0.018759	-/+
ENSBTAG00000005596	ENSBTAG00000016239	IGFBP2	DUOXA2	-0.979597	0.000112954	0.886792	0.00778546	5.22439	1.74733e-07	0.0188007	-/+
ENSBTAG00000009635	ENSBTAG00000011732	HEATR6	PGAP3	-0.928881	0.00249265	0.96697	0.000374121	5.22351	1.75559e-07	0.0188007	-/+
ENSBTAG00000004197	ENSBTAG00000007696	B3GNT4	TRAPPC8	0.954568	0.000824532	-0.948101	0.00114593	-5.22342	1.75652e-07	0.0188007	+/-
ENSBTAG00000009600	ENSBTAG00000039325	STAMBP	GYPA	-0.871307	0.0106347	0.982151	8.09725e-05	5.22335	1.75712e-07	0.0188007	-/+
ENSBTAG00000014204	ENSBTAG00000022799	S100A16	NOTCH1	0.991338	1.33482e-05	-0.780403	0.0384078	-5.22276	1.76271e-07	0.0188214	+/-
ENSBTAG00000004937	ENSBTAG00000031327	SEC61A1	TRMT61A	-0.878806	0.00919097	0.980885	9.60288e-05	5.21976	1.79159e-07	0.0190724	-/+
ENSBTAG00000007275	ENSBTAG00000019440	TREM2	PROZ	-0.779511	0.0387789	0.992	1.09463e-05	5.21955	1.79363e-07	0.0190724	-/+
ENSBTAG00000003316	ENSBTAG00000031767	SYAP1	ENSBTAG00000031767	0.867755	0.0113611	-0.982534	7.67087e-05	-5.21825	1.80618e-07	0.0191059	+/-
ENSBTAG00000013478	ENSBTAG00000020093	MARVELD1	CUL4A	0.988088	2.95551e-05	-0.811311	0.0267577	-5.21781	1.81055e-07	0.0191059	+/-
ENSBTAG00000005367	ENSBTAG00000030169	VRK3	SUMO2	-0.548989	0.201853	-0.999637	4.83582e-09	-5.21772	1.81134e-07	0.0191059	0/-
ENSBTAG00000003948	ENSBTAG00000020153	FDPS	NIT1	0.990953	1.48819e-05	-0.778997	0.0389936	-5.21769	1.81164e-07	0.0191059	+/-
ENSBTAG00000016151	ENSBTAG00000021245	VTN	SPRY1	0.91681	0.00366437	-0.971562	0.000257955	-5.21573	1.83098e-07	0.0192342	+/-
ENSBTAG00000011715	ENSBTAG00000045931	RECQL5	MAGT1	-0.999668	3.86607e-09	-0.58045	0.171835	5.2157	1.83128e-07	0.0192342	-/0
ENSBTAG00000005479	ENSBTAG00000014814	LIPC	BICRAL	0.893374	0.00672728	-0.977969	0.000136738	-5.21433	1.84486e-07	0.0192893	+/-
ENSBTAG00000001693	ENSBTAG00000015817	RPAP1	ELK1	-0.970957	0.000271804	0.918311	0.00350417	5.21406	1.84755e-07	0.0192893	-/+
ENSBTAG00000000340	ENSBTAG00000005479	ADNP	LIPC	0.837229	0.0187688	-0.985934	4.47295e-05	-5.21403	1.84777e-07	0.0192893	+/-
ENSBTAG00000001074	ENSBTAG00000040603	SAYSD1	ZNF175	0.82806	0.0214129	-0.986736	3.86404e-05	-5.21354	1.85267e-07	0.0193014	+/-
ENSBTAG00000009495	ENSBTAG00000020237	BCAM	NECAP1	0.95496	0.000807023	-0.946855	0.00121515	-5.21245	1.86358e-07	0.0193173	+/-
ENSBTAG00000008465	ENSBTAG00000011732	ACCS	PGAP3	-0.790529	0.0343325	0.989299	2.26213e-05	5.212	1.86815e-07	0.0193173	-/+
ENSBTAG00000013478	ENSBTAG00000048781	MARVELD1	ENSBTAG00000048781	-0.990384	1.73257e-05	0.769482	0.0430886	5.21193	1.86891e-07	0.0193173	-/+
ENSBTAG00000002404	ENSBTAG00000014269	TMX2	SCARB1	-0.935171	0.00198435	0.963115	0.000491989	5.21185	1.86962e-07	0.0193173	-/+
ENSBTAG00000004197	ENSBTAG00000050012	B3GNT4	ENSBTAG00000050012	-0.946943	0.00121021	0.95481	0.000813693	5.21125	1.87575e-07	0.0193173	-/+
ENSBTAG00000006016	ENSBTAG00000026917	GTPBP2	ENSBTAG00000026917	0.74118	0.0566126	-0.991557	1.25224e-05	-5.21107	1.87759e-07	0.0193173	0/-
ENSBTAG00000011732	ENSBTAG00000015346	PGAP3	NASP	-0.851737	0.0149844	0.984372	5.81499e-05	5.2106	1.88231e-07	0.0193173	-/+
ENSBTAG00000014814	ENSBTAG00000016151	BICRAL	VTN	0.948218	0.00113959	-0.953613	0.000868081	-5.21	1.88844e-07	0.0193173	+/-
ENSBTAG00000030667	ENSBTAG00000049665	CCDC114	B3GNT9	0.872753	0.0103468	-0.981594	8.7411e-05	-5.20997	1.88874e-07	0.0193173	+/-
ENSBTAG00000014204	ENSBTAG00000021956	S100A16	ISCA2	0.926131	0.0027365	-0.967606	0.000356474	-5.20967	1.89174e-07	0.0193173	+/-
ENSBTAG00000000957	ENSBTAG00000009495	CDKN2AIP	BCAM	0.96831	0.000337545	-0.924366	0.00290018	-5.20811	1.90772e-07	0.0193339	+/-
ENSBTAG00000001338	ENSBTAG00000018680	CCR3	ENSBTAG00000018680	0.992274	1.00365e-05	-0.776319	0.0401235	-5.20811	1.90773e-07	0.0193339	+/-
ENSBTAG00000001514	ENSBTAG00000020761	ASB11	USP33	-0.999277	2.69739e-08	-0.272894	0.553777	5.2079	1.90989e-07	0.0193339	-/0
ENSBTAG00000009521	ENSBTAG00000021611	ZNF565	C15H11orf74	0.928537	0.00252242	-0.966407	0.000390124	-5.20784	1.9105e-07	0.0193339	+/-
ENSBTAG00000014465	ENSBTAG00000042741	SERPINE1	SNORD104	-0.992728	8.62785e-06	0.704297	0.0772832	5.20768	1.91214e-07	0.0193339	-/0
ENSBTAG00000020153	ENSBTAG00000021845	NIT1	STRN3	-0.993411	6.74423e-06	0.678254	0.0939642	5.20712	1.91795e-07	0.0193545	-/0
ENSBTAG00000016828	ENSBTAG00000021245	TAPBP	SPRY1	0.921783	0.00314964	-0.969266	0.00031283	-5.20542	1.9356e-07	0.0194945	+/-
ENSBTAG00000008490	ENSBTAG00000016559	CRYZL1	NUDT22	-0.99802	3.34674e-07	0.21836	0.638075	5.20481	1.94195e-07	0.0195202	-/0
ENSBTAG00000014322	ENSBTAG00000015414	FAM234B	TBCD	-0.960584	0.000579957	0.938622	0.00173402	5.20396	1.95084e-07	0.0195543	-/+
ENSBTAG00000015961	ENSBTAG00000017326	TSPAN2	OMA1	-0.957819	0.000686073	0.942558	0.00147243	5.20331	1.95772e-07	0.0195543	-/+
ENSBTAG00000009527	ENSBTAG00000012191	TCEANC2	WWC2	0.11084	0.812986	-0.998409	1.9378e-07	-5.2031	1.95993e-07	0.0195543	0/-
ENSBTAG00000015909	ENSBTAG00000020059	PDE8A	GEN1	-0.985168	5.10457e-05	0.842761	0.0172684	5.20286	1.96241e-07	0.0195543	-/+
ENSBTAG00000006395	ENSBTAG00000020153	TUBGCP2	NIT1	0.976401	0.000162247	-0.898556	0.00595658	-5.20231	1.9683e-07	0.0195543	+/-
ENSBTAG00000000647	ENSBTAG00000004362	SELENOO	SERPINC1	-0.973618	0.000214077	0.908828	0.00458738	5.20178	1.97393e-07	0.0195543	-/+
ENSBTAG00000016800	ENSBTAG00000020153	SEMA6D	NIT1	-0.863821	0.0121979	0.98267	7.52309e-05	5.20161	1.97569e-07	0.0195543	-/+
ENSBTAG00000004197	ENSBTAG00000050907	B3GNT4	RPP21	-0.970741	0.000276849	0.917517	0.00358844	5.20161	1.97573e-07	0.0195543	-/+
ENSBTAG00000014944	ENSBTAG00000045327	TBXA2R	ENSBTAG00000045327	-0.885805	0.00795195	0.979098	0.000119966	5.20059	1.98662e-07	0.0196242	-/+
ENSBTAG00000005355	ENSBTAG00000018843	BAG2	SERPINA1	0.951164	0.00098593	-0.950126	0.00103856	-5.19997	1.99323e-07	0.0196352	+/-
ENSBTAG00000000808	ENSBTAG00000004197	COX14	B3GNT4	-0.988158	2.91217e-05	0.805864	0.028641	5.19977	1.99536e-07	0.0196352	-/+
ENSBTAG00000044065	ENSBTAG00000052310	ENSBTAG00000044065	EIF4EBP3	0.219597	0.636123	-0.997997	3.4429e-07	-5.19862	2.00769e-07	0.0197189	0/-
ENSBTAG00000010681	ENSBTAG00000011732	NR1H3	PGAP3	-0.892347	0.00688663	0.977686	0.000141151	5.19803	2.01411e-07	0.0197443	-/+
ENSBTAG00000004197	ENSBTAG00000018848	B3GNT4	FBXL3	0.924779	0.00286134	-0.967647	0.000355357	-5.19726	2.02251e-07	0.0197889	+/-
ENSBTAG00000007829	ENSBTAG00000025606	CSAD	YIPF2	0.619924	0.137546	-0.994522	4.25393e-06	-5.19521	2.04492e-07	0.0199702	0/-
ENSBTAG00000004197	ENSBTAG00000032829	B3GNT4	GHITM	0.986486	4.04818e-05	-0.826574	0.0218601	-5.19359	2.06279e-07	0.0201066	+/-
ENSBTAG00000004197	ENSBTAG00000015190	B3GNT4	RMC1	-0.875953	0.00972594	0.980626	9.93099e-05	5.19259	2.07385e-07	0.0201762	-/+
ENSBTAG00000017349	ENSBTAG00000039784	PCDHGC3	PRR5	-0.997791	4.39847e-07	0.261135	0.571643	5.1916	2.08498e-07	0.0202462	-/0
ENSBTAG00000000977	ENSBTAG00000011243	CADM1	TOE1	-0.995564	2.51157e-06	0.548397	0.202441	5.19091	2.09267e-07	0.0202826	-/0
ENSBTAG00000007192	ENSBTAG00000010545	SIDT2	KXD1	0.916803	0.00366506	-0.970501	0.00028253	-5.18939	2.10986e-07	0.0204062	+/-
ENSBTAG00000000259	ENSBTAG00000044153	CHIA	SH3PXD2A	0.983815	6.34583e-05	-0.85241	0.0148207	-5.18908	2.11336e-07	0.0204062	+/-
ENSBTAG00000016648	ENSBTAG00000020911	BSG	FNBP4	0.621767	0.136039	-0.994437	4.41976e-06	-5.18859	2.11894e-07	0.0204218	0/-
ENSBTAG00000009521	ENSBTAG00000009677	ZNF565	PARP10	0.808855	0.0275981	-0.987741	3.17514e-05	-5.18725	2.1342e-07	0.0205305	+/-
ENSBTAG00000015086	ENSBTAG00000032369	HSD11B1	NMI	-0.960068	0.000598969	0.937907	0.00178425	5.18612	2.14715e-07	0.0206064	-/+
ENSBTAG00000011324	ENSBTAG00000043572	EMILIN1	ENSBTAG00000043572	-0.997893	3.91118e-07	0.235265	0.611563	5.18587	2.1501e-07	0.0206064	-/0
ENSBTAG00000012276	ENSBTAG00000033395	ENSBTAG00000012276	C25H16orf91	0.981131	9.29875e-05	-0.87155	0.0105859	-5.18513	2.1586e-07	0.0206206	+/-
ENSBTAG00000004937	ENSBTAG00000007181	SEC61A1	KIFC3	-0.895247	0.00644253	0.976604	0.000158795	5.18456	2.16528e-07	0.0206206	-/+
ENSBTAG00000009705	ENSBTAG00000011899	SERPINF1	USP4	-0.964023	0.00046247	0.931022	0.00231201	5.18443	2.16672e-07	0.0206206	-/+
ENSBTAG00000008323	ENSBTAG00000010937	SNAP25	APOO	-0.910371	0.00439949	0.97248	0.000237766	5.18415	2.17002e-07	0.0206206	-/+
ENSBTAG00000009495	ENSBTAG00000019857	BCAM	OTUD4	0.958485	0.000659554	-0.940069	0.00163489	-5.18391	2.17285e-07	0.0206206	+/-
ENSBTAG00000015308	ENSBTAG00000020153	SMARCE1	NIT1	0.991817	1.15836e-05	-0.769359	0.0431431	-5.18367	2.17563e-07	0.0206206	+/-
ENSBTAG00000008076	ENSBTAG00000015291	SLC35B2	ORC4	0.939498	0.00167364	-0.958792	0.000647515	-5.18235	2.19103e-07	0.0206494	+/-
ENSBTAG00000013254	ENSBTAG00000016151	XPO1	VTN	0.977861	0.000138419	-0.889211	0.00738612	-5.18218	2.19312e-07	0.0206494	+/-
ENSBTAG00000020153	ENSBTAG00000044003	NIT1	TEX10	0.979265	0.000117596	-0.882061	0.00860187	-5.1821	2.19405e-07	0.0206494	+/-
ENSBTAG00000019235	ENSBTAG00000054520	MAGOHB	CCDC58	0.985025	5.22837e-05	-0.839875	0.0180424	-5.18204	2.19471e-07	0.0206494	+/-
ENSBTAG00000008032	ENSBTAG00000013941	ENSBTAG00000008032	TANGO6	-0.997172	8.15697e-07	0.365265	0.420431	5.18011	2.21755e-07	0.0208261	-/0
ENSBTAG00000010125	ENSBTAG00000012265	STAT5B	VWF	0.917714	0.00356737	-0.969762	0.000300454	-5.17973	2.22206e-07	0.0208305	+/-
ENSBTAG00000021778	ENSBTAG00000035072	SELENON	SYCE1	-0.962749	0.000504184	0.932787	0.00216904	5.17833	2.23884e-07	0.0209405	-/+
ENSBTAG00000000385	ENSBTAG00000016151	ZBTB18	VTN	0.948478	0.00112549	-0.951244	0.000981948	-5.17757	2.24797e-07	0.0209405	+/-
ENSBTAG00000008520	ENSBTAG00000017240	NFIC	DGKQ	0.992255	1.00979e-05	-0.76755	0.0439479	-5.17742	2.24975e-07	0.0209405	+/-
ENSBTAG00000020153	ENSBTAG00000021611	NIT1	C15H11orf74	0.987123	3.58897e-05	-0.814863	0.0255681	-5.17721	2.25226e-07	0.0209405	+/-
ENSBTAG00000004226	ENSBTAG00000033095	SHBG	WDR70	-0.961551	0.000545341	0.934738	0.00201723	5.17706	2.25414e-07	0.0209405	-/+
ENSBTAG00000006501	ENSBTAG00000029237	DCAF1	5S_rRNA	-0.999309	2.40865e-08	-0.314104	0.492672	5.17615	2.26507e-07	0.0209751	-/0
ENSBTAG00000003002	ENSBTAG00000009495	WDR75	BCAM	0.972998	0.000226799	-0.907678	0.00473033	-5.17585	2.26881e-07	0.0209751	+/-
ENSBTAG00000012361	ENSBTAG00000050273	ARHGEF11	ENSBTAG00000050273	-0.767061	0.0441666	0.993357	6.88362e-06	5.17574	2.27008e-07	0.0209751	-/+
ENSBTAG00000011343	ENSBTAG00000017215	XAF1	WDR76	0.841333	0.017649	-0.984729	5.48977e-05	-5.17512	2.27765e-07	0.0210072	+/-
ENSBTAG00000018176	ENSBTAG00000040603	CYBC1	ZNF175	-0.0598474	0.898582	-0.998823	9.11971e-08	-5.17435	2.28706e-07	0.0210551	0/-
ENSBTAG00000001874	ENSBTAG00000014660	DOCK3	WDR53	-0.766315	0.044502	0.99059	1.64162e-05	5.17318	2.30144e-07	0.0210551	-/+
ENSBTAG00000009661	ENSBTAG00000011252	RNASEH2A	RAD50	0.674771	0.0963254	-0.993168	7.38344e-06	-5.1723	2.31226e-07	0.0210551	0/-
ENSBTAG00000000560	ENSBTAG00000006246	ENSBTAG00000000560	CBX5	0.982844	7.33647e-05	-0.857108	0.0137054	-5.17223	2.31323e-07	0.0210551	+/-
ENSBTAG00000007014	ENSBTAG00000009495	CEP63	BCAM	-0.944477	0.00135395	0.954376	0.000833166	5.17131	2.32454e-07	0.0210551	-/+
ENSBTAG00000004362	ENSBTAG00000016328	SERPINC1	SFPQ	-0.982982	7.19027e-05	0.855836	0.0140025	5.17123	2.32553e-07	0.0210551	-/+
ENSBTAG00000006245	ENSBTAG00000011732	WDR83	PGAP3	-0.765732	0.0447649	0.992553	9.15628e-06	5.17118	2.32615e-07	0.0210551	-/+
ENSBTAG00000005119	ENSBTAG00000021304	PSMD1	TP53BP1	0.992215	1.02273e-05	-0.765671	0.0447923	-5.17098	2.32873e-07	0.0210551	+/-
ENSBTAG00000010235	ENSBTAG00000036127	NOP9	AS3MT	0.5907	0.162566	-0.994829	3.68307e-06	-5.17087	2.33012e-07	0.0210551	0/-
ENSBTAG00000011805	ENSBTAG00000019235	PLIN3	MAGOHB	0.981336	9.04955e-05	-0.867596	0.0113942	-5.16999	2.34112e-07	0.0210551	+/-
ENSBTAG00000001257	ENSBTAG00000014031	AGTPBP1	TLR6	0.957846	0.000684957	-0.939787	0.00165397	-5.16946	2.34771e-07	0.0210551	+/-
ENSBTAG00000006934	ENSBTAG00000014204	CYP11A1	S100A16	-0.963008	0.000495527	0.931486	0.00227391	5.16933	2.34938e-07	0.0210551	-/+
ENSBTAG00000003934	ENSBTAG00000014204	PSPC1	S100A16	0.919297	0.00340127	-0.968696	0.000327436	-5.16918	2.35127e-07	0.0210551	+/-
ENSBTAG00000019235	ENSBTAG00000019777	MAGOHB	CDCA3	0.99238	9.69622e-06	-0.765138	0.0450334	-5.16916	2.35152e-07	0.0210551	+/-
ENSBTAG00000004603	ENSBTAG00000006246	PHC2	CBX5	0.986868	3.76868e-05	-0.816236	0.0251162	-5.16906	2.35269e-07	0.0210551	+/-
ENSBTAG00000033395	ENSBTAG00000047299	C25H16orf91	DGCR6L	0.986762	3.84501e-05	-0.817528	0.0246953	-5.16883	2.35563e-07	0.0210551	+/-
ENSBTAG00000001693	ENSBTAG00000010826	RPAP1	EMSY	-0.94597	0.00126577	0.952949	0.000899187	5.16883	2.35564e-07	0.0210551	-/+
ENSBTAG00000011252	ENSBTAG00000030173	RAD50	QRICH2	0.917457	0.00359478	-0.969351	0.000310682	-5.16775	2.36925e-07	0.0210551	+/-
ENSBTAG00000010254	ENSBTAG00000014322	MAP3K6	FAM234B	-0.949239	0.00108482	0.949832	0.00105377	5.16768	2.37023e-07	0.0210551	-/+
ENSBTAG00000006246	ENSBTAG00000012243	CBX5	POLR1E	0.983153	7.01137e-05	-0.853722	0.0145041	-5.16735	2.37435e-07	0.0210551	+/-
ENSBTAG00000002503	ENSBTAG00000007896	BSCL2	NAGPA	-0.958603	0.000654896	0.938518	0.0017413	5.16733	2.3746e-07	0.0210551	-/+
ENSBTAG00000016151	ENSBTAG00000021504	VTN	TIRAP	-0.822081	0.0232439	0.986361	4.14229e-05	5.1672	2.3763e-07	0.0210551	-/+
ENSBTAG00000004515	ENSBTAG00000008633	KCNK1	SLX1A	0.75952	0.047619	-0.990236	1.79996e-05	-5.16715	2.37693e-07	0.0210551	+/-
ENSBTAG00000021242	ENSBTAG00000051969	COQ7	HIST1H2AG	0.863554	0.012256	-0.98184	8.45272e-05	-5.16674	2.38208e-07	0.0210645	+/-
ENSBTAG00000015086	ENSBTAG00000019651	HSD11B1	TRIM52	0.965761	0.000409031	-0.92578	0.00276866	-5.16634	2.38723e-07	0.0210738	+/-
ENSBTAG00000011732	ENSBTAG00000017919	PGAP3	CNOT4	0.882922	0.00844978	-0.978616	0.000126958	-5.16561	2.3966e-07	0.0211203	+/-
ENSBTAG00000009521	ENSBTAG00000046757	ZNF565	GTF2H4	0.874576	0.00999044	-0.980081	0.000106406	-5.16447	2.41123e-07	0.0211996	+/-
ENSBTAG00000006831	ENSBTAG00000015291	C8H9orf85	ORC4	0.911015	0.00432238	-0.971495	0.000259482	-5.16427	2.41384e-07	0.0211996	+/-
ENSBTAG00000001671	ENSBTAG00000006485	RTF1	TREML1	-0.997593	5.45173e-07	0.282631	0.539123	5.16361	2.42238e-07	0.0211996	-/0
ENSBTAG00000004315	ENSBTAG00000014322	HDLBP	FAM234B	-0.845998	0.0164234	0.983969	6.19636e-05	5.16338	2.4253e-07	0.0211996	-/+
ENSBTAG00000004197	ENSBTAG00000009686	B3GNT4	FBXO15	-0.892729	0.00682702	0.976489	0.000160748	5.16331	2.4262e-07	0.0211996	-/+
ENSBTAG00000004937	ENSBTAG00000035735	SEC61A1	BIRC2	0.970565	0.000281013	-0.913465	0.00403639	-5.1619	2.44462e-07	0.0213243	+/-
ENSBTAG00000006270	ENSBTAG00000011732	HSP90AA1	PGAP3	0.965534	0.000415774	-0.925663	0.0027794	-5.16044	2.46367e-07	0.0214242	+/-
ENSBTAG00000002988	ENSBTAG00000017349	MACO1	PCDHGC3	-0.997038	9.15308e-07	0.373164	0.409668	5.16039	2.46439e-07	0.0214242	-/0
ENSBTAG00000021778	ENSBTAG00000043197	SELENON	SNORD33	0.953	0.000896752	-0.945238	0.00130857	-5.15984	2.47163e-07	0.0214336	+/-
ENSBTAG00000002503	ENSBTAG00000010151	BSCL2	CA5A	-0.832104	0.0202222	0.985319	4.97617e-05	5.15967	2.4738e-07	0.0214336	-/+
ENSBTAG00000014465	ENSBTAG00000045817	SERPINE1	BAP1	-0.993354	6.89157e-06	0.66188	0.105333	5.15895	2.48343e-07	0.0214809	-/0
ENSBTAG00000013662	ENSBTAG00000017461	COL8A1	SLC16A3	-0.982363	7.85947e-05	0.858181	0.0134576	5.15824	2.49279e-07	0.0215045	-/+
ENSBTAG00000017007	ENSBTAG00000018928	TRIB3	QARS1	0.993241	7.18865e-06	-0.761881	0.0465226	-5.15811	2.49452e-07	0.0215045	+/-
ENSBTAG00000017846	ENSBTAG00000018053	F11R	RAB22A	0.990341	1.75209e-05	-0.761585	0.0466596	-5.15711	2.50786e-07	0.0215664	+/-
ENSBTAG00000001507	ENSBTAG00000039325	CLCN5	GYPA	-0.867379	0.0114396	0.981025	9.42971e-05	5.15695	2.51008e-07	0.0215664	-/+
ENSBTAG00000014322	ENSBTAG00000017492	FAM234B	PCMTD1	0.926566	0.0026971	-0.964905	0.000434874	-5.15639	2.51758e-07	0.0215739	+/-
ENSBTAG00000004014	ENSBTAG00000007177	FBLN2	EMP2	-0.967381	0.000362656	0.921101	0.00321756	5.15626	2.51933e-07	0.0215739	-/+
ENSBTAG00000004937	ENSBTAG00000016344	SEC61A1	PIK3R6	-0.839013	0.0182773	0.984527	5.67215e-05	5.15462	2.54151e-07	0.0217095	-/+
ENSBTAG00000004197	ENSBTAG00000014775	B3GNT4	GUK1	-0.952168	0.000936537	0.945755	0.00127825	5.15403	2.54948e-07	0.0217095	-/+
ENSBTAG00000004197	ENSBTAG00000008587	B3GNT4	GSTT2	-0.896209	0.00629889	0.975331	0.000181171	5.15351	2.55658e-07	0.0217095	-/+
ENSBTAG00000004421	ENSBTAG00000017844	CHST14	STIL	0.726394	0.064484	-0.99141	1.30734e-05	-5.1535	2.55674e-07	0.0217095	0/-
ENSBTAG00000003697	ENSBTAG00000019235	TARDBP	MAGOHB	-0.978031	0.000135789	0.884026	0.00825701	5.1534	2.558e-07	0.0217095	-/+
ENSBTAG00000001457	ENSBTAG00000013874	TMEM267	CFAP20	-0.969292	0.000312165	0.915972	0.00375555	5.15322	2.56048e-07	0.0217095	-/+
ENSBTAG00000001338	ENSBTAG00000055278	CCR3	NEGR1	-0.960089	0.000598179	0.934959	0.00200045	5.15263	2.56864e-07	0.0217121	-/+
ENSBTAG00000005733	ENSBTAG00000009412	CHD6	SIAE	0.94875	0.00111086	-0.949189	0.00108749	-5.15147	2.58453e-07	0.0217121	+/-
ENSBTAG00000004197	ENSBTAG00000016606	B3GNT4	PCGF1	-0.975234	0.000182934	0.896282	0.00628816	5.15124	2.58768e-07	0.0217121	-/+
ENSBTAG00000016151	ENSBTAG00000054572	VTN	PEG3	0.94176	0.00152344	-0.955293	0.000792324	-5.15124	2.58775e-07	0.0217121	+/-
ENSBTAG00000004197	ENSBTAG00000049864	B3GNT4	PPP1R9B	0.994758	3.81023e-06	-0.759793	0.0474912	-5.1511	2.58961e-07	0.0217121	+/-
ENSBTAG00000000224	ENSBTAG00000019496	TSPAN15	CDKN3	0.241496	0.601873	-0.997757	4.57062e-07	-5.15107	2.58999e-07	0.0217121	0/-
ENSBTAG00000004197	ENSBTAG00000048798	B3GNT4	KIAA1109	0.696245	0.0822563	-0.992368	9.73345e-06	-5.15105	2.59031e-07	0.0217121	0/-
ENSBTAG00000006680	ENSBTAG00000046540	NKIRAS1	SERPINA3-1	-0.997154	8.2842e-07	0.349535	0.442186	5.15022	2.60183e-07	0.0217427	-/0
ENSBTAG00000008633	ENSBTAG00000020117	SLX1A	ZBTB7A	-0.942262	0.0014912	0.954819	0.00081331	5.14991	2.60616e-07	0.0217427	-/+
ENSBTAG00000026676	ENSBTAG00000048741	SDC3	ENSBTAG00000048741	0.846299	0.0163461	-0.983628	6.53e-05	-5.14987	2.60664e-07	0.0217427	+/-
ENSBTAG00000004226	ENSBTAG00000048011	SHBG	GPR160	0.953167	0.000888885	-0.944211	0.00137001	-5.14891	2.62008e-07	0.0217515	+/-
ENSBTAG00000008884	ENSBTAG00000019497	MAPRE3	ILDR2	-0.959961	0.000602946	0.93479	0.00201322	5.14843	2.6268e-07	0.0217515	-/+
ENSBTAG00000004197	ENSBTAG00000031793	B3GNT4	NUDT2	-0.978075	0.000135106	0.882988	0.00843817	5.14816	2.63052e-07	0.0217515	-/+
ENSBTAG00000001082	ENSBTAG00000008388	SH2D5	THOC2	0.823561	0.0227826	-0.985862	4.5302e-05	-5.14811	2.63127e-07	0.0217515	+/-
ENSBTAG00000014322	ENSBTAG00000019695	FAM234B	RLF	0.841936	0.0174879	-0.984049	6.1189e-05	-5.14701	2.64672e-07	0.0217515	+/-
ENSBTAG00000002503	ENSBTAG00000005534	BSCL2	ENO3	-0.954992	0.000805593	0.941807	0.00152037	5.14698	2.64716e-07	0.0217515	-/+
ENSBTAG00000017531	ENSBTAG00000018386	FETUB	TEFM	0.927068	0.00265195	-0.964187	0.000457278	-5.14685	2.64899e-07	0.0217515	+/-
ENSBTAG00000011732	ENSBTAG00000050907	PGAP3	RPP21	-0.849028	0.0156544	0.983226	6.93618e-05	5.14631	2.65662e-07	0.0217515	-/+
ENSBTAG00000005733	ENSBTAG00000019669	CHD6	CD163	0.914938	0.00386997	-0.969375	0.00031008	-5.14613	2.65918e-07	0.0217515	+/-
ENSBTAG00000008633	ENSBTAG00000053598	SLX1A	RAB21	0.915254	0.0038348	-0.969224	0.000313906	-5.14533	2.67051e-07	0.0217515	+/-
ENSBTAG00000005278	ENSBTAG00000013478	WEE1	MARVELD1	0.989825	1.99479e-05	-0.761704	0.0466045	-5.1452	2.67238e-07	0.0217515	+/-
ENSBTAG00000012496	ENSBTAG00000018363	MTMR11	RBM48	0.253071	0.583998	-0.997681	4.96803e-07	-5.14489	2.67679e-07	0.0217515	0/-
ENSBTAG00000004197	ENSBTAG00000031059	B3GNT4	LRRC61	-0.928872	0.00249346	0.963133	0.000491383	5.14433	2.68471e-07	0.0217515	-/+
ENSBTAG00000000957	ENSBTAG00000011732	CDKN2AIP	PGAP3	0.826982	0.0217367	-0.985472	4.84793e-05	-5.14391	2.69085e-07	0.0217515	+/-
ENSBTAG00000012260	ENSBTAG00000018035	MTRF1	TGFBR1	-0.998034	3.28625e-07	0.173364	0.710091	5.14379	2.6925e-07	0.0217515	-/0
ENSBTAG00000000315	ENSBTAG00000014322	ECD	FAM234B	-0.89378	0.00666496	0.975587	0.000176518	5.14373	2.69334e-07	0.0217515	-/+
ENSBTAG00000019854	ENSBTAG00000036009	ABCE1	TRAF6	-0.763429	0.0458116	-0.999814	9.05805e-10	-5.14363	2.69475e-07	0.0217515	-/-
ENSBTAG00000014944	ENSBTAG00000051947	TBXA2R	PTMA	0.933775	0.00209133	-0.960301	0.000590334	-5.14329	2.69973e-07	0.0217515	+/-
ENSBTAG00000018562	ENSBTAG00000046668	TMEM159	ANG2	0.868492	0.0112081	-0.98048	0.000101178	-5.14313	2.70199e-07	0.0217515	+/-
ENSBTAG00000001338	ENSBTAG00000049547	CCR3	ENSBTAG00000049547	0.906197	0.00491826	-0.972188	0.000244071	-5.14287	2.7057e-07	0.0217515	+/-
ENSBTAG00000010324	ENSBTAG00000014492	GTPBP1	NFKBIL1	-0.995152	3.1354e-06	0.555721	0.195233	5.14285	2.70595e-07	0.0217515	-/0
ENSBTAG00000011412	ENSBTAG00000014294	LAMB1	ST7L	0.947805	0.00116219	-0.949491	0.00107158	-5.14253	2.71063e-07	0.0217515	+/-
ENSBTAG00000018196	ENSBTAG00000049665	WDR43	B3GNT9	-0.914941	0.00386965	0.969214	0.000314153	5.14238	2.71281e-07	0.0217515	-/+
ENSBTAG00000003064	ENSBTAG00000026842	PAXBP1	ZRANB3	-0.999308	2.4204e-08	-0.334833	0.462891	5.14201	2.71816e-07	0.0217515	-/0
ENSBTAG00000005987	ENSBTAG00000020153	WDR33	NIT1	0.991528	1.26321e-05	-0.756974	0.0488166	-5.14172	2.72239e-07	0.0217515	+/-
ENSBTAG00000008625	ENSBTAG00000051832	PLEKHF1	ENSBTAG00000051832	-0.939586	0.00166759	0.956324	0.000747873	5.1414	2.72702e-07	0.0217515	-/+
ENSBTAG00000003789	ENSBTAG00000016151	VIRMA	VTN	-0.956788	0.000728363	0.938944	0.00171168	5.1414	2.72703e-07	0.0217515	-/+
ENSBTAG00000009036	ENSBTAG00000031647	SUPT6H	LRG1	-0.987247	3.50364e-05	0.804414	0.0291545	5.14118	2.7302e-07	0.0217515	-/+
ENSBTAG00000015291	ENSBTAG00000015828	ORC4	FKBP11	0.928651	0.00251261	-0.963073	0.000493378	-5.14088	2.73458e-07	0.0217515	+/-
ENSBTAG00000004197	ENSBTAG00000007884	B3GNT4	SREBF1	-0.822336	0.0231639	0.985818	4.56522e-05	5.14054	2.7395e-07	0.0217515	-/+
ENSBTAG00000014660	ENSBTAG00000030599	WDR53	SMOC1	0.983457	6.70089e-05	-0.845908	0.0164467	-5.14053	2.73965e-07	0.0217515	+/-
ENSBTAG00000000289	ENSBTAG00000005203	ASB8	C1H3orf33	-0.946155	0.00125511	0.950872	0.00100056	5.14003	2.74691e-07	0.0217515	-/+
ENSBTAG00000009494	ENSBTAG00000014204	CBLC	S100A16	-0.963815	0.000469145	0.927128	0.00264659	5.14001	2.74717e-07	0.0217515	-/+
ENSBTAG00000014660	ENSBTAG00000047531	WDR53	ARHGAP4	0.602508	0.152205	-0.994391	4.51215e-06	-5.13915	2.7599e-07	0.0218187	0/-
ENSBTAG00000009495	ENSBTAG00000018578	BCAM	LOXL3	-0.986834	3.79345e-05	0.809372	0.0274199	5.13858	2.76817e-07	0.0218505	-/+
ENSBTAG00000032777	ENSBTAG00000033267	TOMM5	LIN9	-0.994533	4.23283e-06	0.593784	0.159827	5.13808	2.77556e-07	0.0218753	-/0
ENSBTAG00000008864	ENSBTAG00000038361	LY96	SERPINA11	-0.755386	0.0495722	0.99335	6.90267e-06	5.13647	2.79946e-07	0.0219989	-/+
ENSBTAG00000004197	ENSBTAG00000033333	B3GNT4	CDK10	-0.917082	0.00363503	0.968135	0.000342207	5.13645	2.79979e-07	0.0219989	-/+
ENSBTAG00000039325	ENSBTAG00000044063	GYPA	B4GALT6	-0.934789	0.00201334	0.959264	0.00062929	5.13596	2.80713e-07	0.02202	-/+
ENSBTAG00000010503	ENSBTAG00000051448	TIMM9	TMEM9	0.963492	0.000479613	-0.927335	0.00262813	-5.13569	2.81103e-07	0.02202	+/-
ENSBTAG00000013478	ENSBTAG00000043563	MARVELD1	ND5	-0.986372	4.13392e-05	0.814303	0.0257534	5.1345	2.829e-07	0.0221271	-/+
ENSBTAG00000005136	ENSBTAG00000019235	ABI1	MAGOHB	-0.990682	1.60183e-05	0.7389	0.0577905	5.13385	2.83871e-07	0.0221694	-/0
ENSBTAG00000007757	ENSBTAG00000011732	PRPF31	PGAP3	-0.800532	0.0305548	0.987381	3.41263e-05	5.13327	2.84754e-07	0.0222046	-/+
ENSBTAG00000005119	ENSBTAG00000031647	PSMD1	LRG1	-0.988716	2.58198e-05	0.779314	0.0388611	5.13298	2.85193e-07	0.0222052	-/+
ENSBTAG00000015920	ENSBTAG00000019235	TMEM147	MAGOHB	0.971689	0.00025511	-0.906408	0.00489125	-5.13177	2.87024e-07	0.0222978	+/-
ENSBTAG00000002411	ENSBTAG00000049163	CTNND1	TSPAN9	0.985362	4.94003e-05	-0.825433	0.0222067	-5.13163	2.87249e-07	0.0222978	+/-
ENSBTAG00000017007	ENSBTAG00000052310	TRIB3	EIF4EBP3	0.996028	1.90555e-06	-0.753728	0.0503673	-5.13103	2.88164e-07	0.0223157	+/0
ENSBTAG00000004197	ENSBTAG00000012385	B3GNT4	NFX1	-0.92892	0.00248928	0.962413	0.000515506	5.13091	2.88347e-07	0.0223157	-/+
ENSBTAG00000008625	ENSBTAG00000015466	PLEKHF1	NSUN2	0.877098	0.00950904	-0.978657	0.000126355	-5.13046	2.89036e-07	0.0223354	+/-
ENSBTAG00000003710	ENSBTAG00000046668	XPO4	ANG2	-0.960768	0.00057328	0.93173	0.00225406	5.12956	2.90422e-07	0.0224089	-/+
ENSBTAG00000007099	ENSBTAG00000013478	AP1G2	MARVELD1	-0.985118	5.14812e-05	0.827533	0.0215707	5.1292	2.90973e-07	0.0224178	-/+
ENSBTAG00000007658	ENSBTAG00000009521	CTNNBL1	ZNF565	0.943221	0.00143079	-0.952662	0.000912794	-5.12835	2.92295e-07	0.0224206	+/-
ENSBTAG00000002896	ENSBTAG00000010519	KPNA6	NEURL4	-0.998911	7.50812e-08	-0.131307	0.779003	5.12736	2.93837e-07	0.0224206	-/0
ENSBTAG00000008893	ENSBTAG00000017419	ANO10	ZZZ3	0.510352	0.241874	-0.995633	2.41486e-06	-5.12727	2.93973e-07	0.0224206	0/-
ENSBTAG00000003960	ENSBTAG00000013478	CCP110	MARVELD1	0.987479	3.34704e-05	-0.797488	0.0316783	-5.1269	2.9455e-07	0.0224206	+/-
ENSBTAG00000021190	ENSBTAG00000052462	CDH2	ENSBTAG00000052462	-0.997532	5.80316e-07	0.270022	0.558123	5.1266	2.95022e-07	0.0224206	-/0
ENSBTAG00000002810	ENSBTAG00000007130	ZNF777	ESF1	0.564628	0.186638	-0.994908	3.54312e-06	-5.12651	2.95161e-07	0.0224206	0/-
ENSBTAG00000011732	ENSBTAG00000016910	PGAP3	EEF1AKMT3	0.984147	6.02636e-05	-0.836707	0.0189141	-5.12635	2.9542e-07	0.0224206	+/-
ENSBTAG00000014478	ENSBTAG00000020858	ZSCAN29	UPF3A	-0.992638	8.89605e-06	0.677341	0.0945801	5.12602	2.95939e-07	0.0224206	-/0
ENSBTAG00000009495	ENSBTAG00000026613	BCAM	MSTO1	-0.953535	0.000871723	0.941964	0.00151029	5.12587	2.96159e-07	0.0224206	-/+
ENSBTAG00000013478	ENSBTAG00000014021	MARVELD1	UBN2	0.981188	9.22868e-05	-0.860686	0.0128894	-5.12577	2.96319e-07	0.0224206	+/-
ENSBTAG00000013562	ENSBTAG00000019235	SKP2	MAGOHB	-0.896198	0.00630051	0.974358	0.000199445	5.12575	2.9635e-07	0.0224206	-/+
ENSBTAG00000004197	ENSBTAG00000007660	B3GNT4	ZNF414	-0.923676	0.0029656	0.964782	0.000438643	5.12553	2.96699e-07	0.0224206	-/+
ENSBTAG00000003049	ENSBTAG00000011732	MICALL2	PGAP3	-0.883022	0.00843226	0.977354	0.000146441	5.12522	2.97189e-07	0.0224206	-/+
ENSBTAG00000003548	ENSBTAG00000004197	GSTP1	B3GNT4	-0.940317	0.00161825	0.954781	0.000814981	5.12517	2.97267e-07	0.0224206	-/+
ENSBTAG00000007387	ENSBTAG00000016344	ENY2	PIK3R6	0.876076	0.00970254	-0.978676	0.000126083	-5.12483	2.97803e-07	0.0224206	+/-
ENSBTAG00000009585	ENSBTAG00000014322	CDH16	FAM234B	-0.75172	0.0513403	0.991893	1.13176e-05	5.12447	2.9837e-07	0.0224206	0/+
ENSBTAG00000019235	ENSBTAG00000036298	MAGOHB	ENSBTAG00000036298	0.964174	0.000457675	-0.924834	0.00285618	-5.12445	2.98415e-07	0.0224206	+/-
ENSBTAG00000014465	ENSBTAG00000046273	SERPINE1	TLCD3A	0.960398	0.00058679	-0.93176	0.0022516	-5.1231	3.00546e-07	0.0224424	+/-
ENSBTAG00000009641	ENSBTAG00000031647	MTHFD1	LRG1	-0.91902	0.00342996	0.966732	0.000380845	5.12291	3.00852e-07	0.0224424	-/+
ENSBTAG00000013478	ENSBTAG00000019924	MARVELD1	DDHD1	0.983638	6.51939e-05	-0.840683	0.0178237	-5.12281	3.01021e-07	0.0224424	+/-
ENSBTAG00000001338	ENSBTAG00000054514	CCR3	ENSBTAG00000054514	0.886649	0.00780948	-0.976496	0.000160629	-5.12226	3.0189e-07	0.0224424	+/-
ENSBTAG00000011732	ENSBTAG00000019971	PGAP3	CDC16	-0.823224	0.0228871	0.985368	4.93504e-05	5.12217	3.02043e-07	0.0224424	-/+
ENSBTAG00000001146	ENSBTAG00000046540	HIVEP2	SERPINA3-1	0.991352	1.3297e-05	-0.750958	0.0517121	-5.122	3.02314e-07	0.0224424	+/0
ENSBTAG00000012442	ENSBTAG00000033642	CTSB	ENSBTAG00000033642	0.912857	0.00410628	-0.9691	0.000317045	-5.12185	3.02558e-07	0.0224424	+/-
ENSBTAG00000009705	ENSBTAG00000017129	SERPINF1	CLCC1	-0.943255	0.0014287	0.952204	0.000934815	5.1218	3.0263e-07	0.0224424	-/+
ENSBTAG00000013884	ENSBTAG00000020153	SIPA1	NIT1	0.988272	2.84292e-05	-0.783579	0.037102	-5.12102	3.03895e-07	0.0224424	+/-
ENSBTAG00000000288	ENSBTAG00000000504	UPF2	GTF2B	0.608047	0.147462	-0.994144	5.02469e-06	-5.12095	3.03993e-07	0.0224424	0/-
ENSBTAG00000005119	ENSBTAG00000017816	PSMD1	FXYD1	-0.973721	0.000211993	0.897941	0.0060452	5.12079	3.04253e-07	0.0224424	-/+
ENSBTAG00000011732	ENSBTAG00000049547	PGAP3	ENSBTAG00000049547	0.934492	0.00203596	-0.958588	0.000655491	-5.12076	3.04314e-07	0.0224424	+/-
ENSBTAG00000011860	ENSBTAG00000013478	SUPT20H	MARVELD1	-0.992186	1.03232e-05	0.691257	0.08542	5.12072	3.04374e-07	0.0224424	-/0
ENSBTAG00000013235	ENSBTAG00000042134	TINAGL1	SNORD14	0.959758	0.000610542	-0.932548	0.00218805	-5.12006	3.05437e-07	0.0224886	+/-
ENSBTAG00000017846	ENSBTAG00000032292	F11R	CCDC159	-0.988244	2.85971e-05	0.783373	0.037186	5.11858	3.07842e-07	0.0226004	-/+
ENSBTAG00000006613	ENSBTAG00000017894	METTL17	CAD	-0.999165	3.87136e-08	-0.264542	0.566447	5.11838	3.08176e-07	0.0226004	-/0
ENSBTAG00000006955	ENSBTAG00000007890	CPNE1	SEC14L5	-0.892505	0.00686186	0.97501	0.000187086	5.11808	3.08663e-07	0.0226004	-/+
ENSBTAG00000006364	ENSBTAG00000006934	GLMP	CYP11A1	-0.961685	0.000540619	0.929004	0.00248213	5.11794	3.08894e-07	0.0226004	-/+
ENSBTAG00000000590	ENSBTAG00000034246	POLE	ACRBP	0.936536	0.00188299	-0.957049	0.000717515	-5.11755	3.09537e-07	0.0226004	+/-
ENSBTAG00000004553	ENSBTAG00000033395	TPM4	C25H16orf91	0.990736	1.57887e-05	-0.749504	0.0524253	-5.1173	3.09946e-07	0.0226004	+/0
ENSBTAG00000012485	ENSBTAG00000050273	SPOUT1	ENSBTAG00000050273	0.53233	0.21869	-0.995295	2.90848e-06	-5.11718	3.10134e-07	0.0226004	0/-
ENSBTAG00000012480	ENSBTAG00000020344	TBC1D13	SLC44A3	-0.970331	0.000286599	0.908734	0.00459897	5.11681	3.10743e-07	0.0226004	-/+
ENSBTAG00000013478	ENSBTAG00000014372	MARVELD1	SMARCD3	-0.950368	0.00102618	0.944963	0.00132484	5.11671	3.10909e-07	0.0226004	-/+
ENSBTAG00000020153	ENSBTAG00000051917	NIT1	ZNF579	0.994275	4.7493e-06	-0.749137	0.0526064	-5.11611	3.11898e-07	0.0226404	+/0
ENSBTAG00000006016	ENSBTAG00000016149	GTPBP2	C9	0.901422	0.00555365	-0.972566	0.000235924	-5.11578	3.12447e-07	0.0226482	+/-
ENSBTAG00000004196	ENSBTAG00000021771	FMNL1	PTTG1IP	0.995329	2.85676e-06	-0.748847	0.0527493	-5.11518	3.13443e-07	0.0226885	+/0
ENSBTAG00000013081	ENSBTAG00000054831	PSPH	ENSBTAG00000054831	0.982094	8.16191e-05	-0.851961	0.0149296	-5.1147	3.14235e-07	0.0227029	+/-
ENSBTAG00000003789	ENSBTAG00000049665	VIRMA	B3GNT9	-0.952659	0.000912941	0.942137	0.0014992	5.11453	3.14524e-07	0.0227029	-/+
ENSBTAG00000015291	ENSBTAG00000038464	ORC4	PLIN5	0.768556	0.0434992	-0.989012	2.41645e-05	-5.11392	3.15534e-07	0.0227439	+/-
ENSBTAG00000012265	ENSBTAG00000017779	VWF	HSD17B10	-0.97951	0.000114161	0.869137	0.0110752	5.11221	3.18416e-07	0.0229056	-/+
ENSBTAG00000011732	ENSBTAG00000014561	PGAP3	KIFBP	0.887496	0.00766809	-0.97597	0.00016971	-5.11206	3.18667e-07	0.0229056	+/-
ENSBTAG00000009495	ENSBTAG00000027569	BCAM	APBB2	0.99203	1.08441e-05	-0.747756	0.0532902	-5.11167	3.19321e-07	0.0229205	+/0
ENSBTAG00000004362	ENSBTAG00000013256	SERPINC1	LGR5	0.957495	0.000699169	-0.935289	0.0019755	-5.11089	3.20648e-07	0.022954	+/-
ENSBTAG00000001082	ENSBTAG00000002495	SH2D5	BRD4	0.821152	0.0235361	-0.985322	4.97404e-05	-5.11087	3.20679e-07	0.022954	+/-
ENSBTAG00000005844	ENSBTAG00000016151	SCAMP2	VTN	0.989107	2.36456e-05	-0.765728	0.0447667	-5.11039	3.21492e-07	0.0229803	+/-
ENSBTAG00000009521	ENSBTAG00000016522	ZNF565	C21H15orf40	0.90135	0.00556351	-0.972366	0.000240225	-5.11003	3.22112e-07	0.0229856	+/-
ENSBTAG00000006395	ENSBTAG00000009521	TUBGCP2	ZNF565	0.870237	0.0108507	-0.979257	0.000117702	-5.10982	3.2246e-07	0.0229856	+/-
ENSBTAG00000017816	ENSBTAG00000020710	FXYD1	CENPQ	0.898831	0.00591727	-0.973044	0.000225827	-5.10909	3.23719e-07	0.0230432	+/-
ENSBTAG00000004279	ENSBTAG00000022294	RHOA	FADS1	0.692846	0.0844055	-0.992006	1.09283e-05	-5.10883	3.24164e-07	0.0230432	0/-
ENSBTAG00000008064	ENSBTAG00000013478	VPS37C	MARVELD1	0.950124	0.00103868	-0.944574	0.00134809	-5.10804	3.25521e-07	0.0231078	+/-
ENSBTAG00000012677	ENSBTAG00000021482	ARHGAP12	APH1A	0.984628	5.58042e-05	-0.827596	0.0215517	-5.10643	3.28301e-07	0.023236	+/-
ENSBTAG00000004937	ENSBTAG00000006671	SEC61A1	DDX27	-0.746086	0.0541237	0.998132	2.89415e-07	5.10633	3.28477e-07	0.023236	0/+
ENSBTAG00000011987	ENSBTAG00000018824	ERG28	MIA3	0.874362	0.0100318	-0.978428	0.000129766	-5.10621	3.2869e-07	0.023236	+/-
ENSBTAG00000007299	ENSBTAG00000049665	SF3A3	B3GNT9	-0.968888	0.000322463	0.911535	0.00426068	5.10581	3.29381e-07	0.023236	-/+
ENSBTAG00000000817	ENSBTAG00000013235	SYNJ2	TINAGL1	0.973677	0.000212883	-0.896022	0.00632674	-5.10569	3.29585e-07	0.023236	+/-
ENSBTAG00000018801	ENSBTAG00000031647	SNX3	LRG1	0.993357	6.88387e-06	-0.745675	0.0543299	-5.10502	3.30761e-07	0.023287	+/0
ENSBTAG00000012372	ENSBTAG00000053246	TMEM53	ENSBTAG00000053246	0.991251	1.36878e-05	-0.745497	0.0544193	-5.10445	3.31754e-07	0.0233241	+/0
ENSBTAG00000017007	ENSBTAG00000037757	TRIB3	EBF4	0.988086	2.95662e-05	-0.781973	0.0377591	-5.10396	3.3261e-07	0.0233241	+/-
ENSBTAG00000008730	ENSBTAG00000019235	SFXN4	MAGOHB	0.941465	0.00154255	-0.952517	0.000919749	-5.10394	3.32648e-07	0.0233241	+/-
ENSBTAG00000013478	ENSBTAG00000030301	MARVELD1	MAP7D1	-0.966813	0.000378526	0.916606	0.00368641	5.10302	3.34273e-07	0.0233842	-/+
ENSBTAG00000001415	ENSBTAG00000007836	THOC6	PPA1	0.981241	9.16418e-05	-0.856063	0.0139491	-5.10294	3.34413e-07	0.0233842	+/-
ENSBTAG00000001693	ENSBTAG00000001920	RPAP1	POLQ	-0.978069	0.000135204	0.875576	0.00979791	5.10173	3.36556e-07	0.0234602	-/+
ENSBTAG00000008465	ENSBTAG00000020489	ACCS	SEMA6A	-0.996335	1.55912e-06	0.42788	0.338234	5.1016	3.36794e-07	0.0234602	-/0
ENSBTAG00000000817	ENSBTAG00000018556	SYNJ2	MGC137211	0.971242	0.00026523	-0.903984	0.00520719	-5.10156	3.36868e-07	0.0234602	+/-
ENSBTAG00000019235	ENSBTAG00000024991	MAGOHB	MKRN2OS	0.916669	0.00367957	-0.966705	0.000381599	-5.10124	3.37441e-07	0.0234684	+/-
ENSBTAG00000005263	ENSBTAG00000009495	KLHL2	BCAM	0.954963	0.000806912	-0.937921	0.00178324	-5.09937	3.40779e-07	0.0236463	+/-
ENSBTAG00000002021	ENSBTAG00000009521	BNIP1	ZNF565	0.960255	0.000592031	-0.929739	0.00241933	-5.09914	3.412e-07	0.0236463	+/-
ENSBTAG00000012678	ENSBTAG00000021377	COLGALT1	S100A14	-0.991992	1.09734e-05	0.689665	0.086443	5.09904	3.41377e-07	0.0236463	-/0
ENSBTAG00000016151	ENSBTAG00000021058	VTN	DDX42	0.924212	0.00291465	-0.963172	0.000490081	-5.09852	3.42311e-07	0.0236791	+/-
ENSBTAG00000009410	ENSBTAG00000020153	TBRG1	NIT1	0.996548	1.34233e-06	-0.743413	0.0554722	-5.09784	3.43547e-07	0.0237105	+/0
ENSBTAG00000005400	ENSBTAG00000014269	ATG5	SCARB1	0.987836	3.1137e-05	-0.784316	0.0368027	-5.09776	3.43687e-07	0.0237105	+/-
ENSBTAG00000002501	ENSBTAG00000004197	CUEDC2	B3GNT4	-0.978638	0.000126642	0.871686	0.0105587	5.09729	3.44544e-07	0.0237378	-/+
ENSBTAG00000014322	ENSBTAG00000044135	FAM234B	PIGO	-0.887216	0.0077146	0.975503	0.000178037	5.09641	3.46152e-07	0.0237969	-/+
ENSBTAG00000001294	ENSBTAG00000033621	PPP1R15A	SMCO4	0.643989	0.118531	-0.993178	7.35552e-06	-5.09632	3.46326e-07	0.0237969	0/-
ENSBTAG00000006246	ENSBTAG00000013981	CBX5	SPTSSA	-0.875868	0.00974207	0.977782	0.000139645	5.09422	3.50181e-07	0.0240069	-/+
ENSBTAG00000008625	ENSBTAG00000039153	PLEKHF1	RPS6KA4	-0.957351	0.000705047	0.934011	0.00207306	5.09415	3.50316e-07	0.0240069	-/+
ENSBTAG00000008953	ENSBTAG00000009705	TAP1	SERPINF1	-0.836685	0.0189202	0.983404	6.75472e-05	5.09359	3.51341e-07	0.0240144	-/+
ENSBTAG00000011732	ENSBTAG00000021620	PGAP3	PITHD1	0.855231	0.014145	-0.981109	9.3257e-05	-5.09354	3.51442e-07	0.0240144	+/-
ENSBTAG00000021668	ENSBTAG00000039325	METTL4	GYPA	-0.855695	0.0140356	0.981039	9.41239e-05	5.09333	3.51824e-07	0.0240144	-/+
ENSBTAG00000019343	ENSBTAG00000053097	MDFI	ENSBTAG00000053097	0.651731	0.112721	-0.99296	7.95706e-06	-5.09284	3.52738e-07	0.0240151	0/-
ENSBTAG00000000504	ENSBTAG00000001086	GTF2B	FHL2	0.914965	0.00386695	-0.967006	0.000373092	-5.09282	3.52768e-07	0.0240151	+/-
ENSBTAG00000001134	ENSBTAG00000017007	SRRT	TRIB3	0.990756	1.57011e-05	-0.74145	0.0564741	-5.09166	3.54948e-07	0.0241288	+/0
ENSBTAG00000011134	ENSBTAG00000014465	USE1	SERPINE1	-0.995071	3.26683e-06	0.535981	0.214945	5.09143	3.55375e-07	0.0241288	-/0
ENSBTAG00000015522	ENSBTAG00000019235	MRPS31	MAGOHB	0.949751	0.00105797	-0.943653	0.00140406	-5.09066	3.56825e-07	0.0241509	+/-
ENSBTAG00000009521	ENSBTAG00000035158	ZNF565	TMEM249	0.981459	8.90113e-05	-0.852097	0.0148967	-5.09056	3.57015e-07	0.0241509	+/-
ENSBTAG00000016151	ENSBTAG00000019971	VTN	CDC16	-0.93143	0.00227849	0.95877	0.00064838	5.09051	3.57109e-07	0.0241509	-/+
ENSBTAG00000001311	ENSBTAG00000002503	MORF4L2	BSCL2	0.935876	0.00193163	-0.955844	0.0007684	-5.08999	3.58083e-07	0.0241832	+/-
ENSBTAG00000010939	ENSBTAG00000014269	CXHXorf58	SCARB1	-0.777646	0.0395616	0.98811	2.94206e-05	5.08976	3.58526e-07	0.0241832	-/+
ENSBTAG00000001693	ENSBTAG00000018431	RPAP1	NAV2	-0.961163	0.000559068	0.927126	0.0026468	5.08903	3.599e-07	0.0241941	-/+
ENSBTAG00000003101	ENSBTAG00000016828	SALL4	TAPBP	0.978009	0.000136115	-0.873769	0.0101473	-5.08893	3.60097e-07	0.0241941	+/-
ENSBTAG00000009521	ENSBTAG00000017649	ZNF565	SCML1	-0.844797	0.0167342	0.982337	7.88847e-05	5.08831	3.61277e-07	0.0241941	-/+
ENSBTAG00000003193	ENSBTAG00000007275	RPUSD2	TREM2	-0.925909	0.00275682	0.961765	0.000537856	5.08812	3.61622e-07	0.0241941	-/+
ENSBTAG00000014204	ENSBTAG00000019889	S100A16	DIS3	-0.925927	0.00275519	0.961753	0.000538271	5.08808	3.61714e-07	0.0241941	-/+
ENSBTAG00000008306	ENSBTAG00000013478	MKRN1	MARVELD1	0.988601	2.64843e-05	-0.768602	0.0434786	-5.08795	3.61959e-07	0.0241941	+/-
ENSBTAG00000001915	ENSBTAG00000018723	APOH	SLC25A34	0.965049	0.000430457	-0.919038	0.00342813	-5.08757	3.62673e-07	0.0241941	+/-
ENSBTAG00000027916	ENSBTAG00000038361	MALT1	SERPINA11	0.739206	0.0576316	-0.99004	1.89148e-05	-5.08747	3.62876e-07	0.0241941	0/-
ENSBTAG00000012276	ENSBTAG00000020153	ENSBTAG00000012276	NIT1	0.982764	7.42166e-05	-0.841017	0.0177339	-5.08731	3.63178e-07	0.0241941	+/-
ENSBTAG00000016350	ENSBTAG00000019857	NACC1	OTUD4	0.995058	3.28974e-06	-0.740005	0.0572179	-5.08713	3.63526e-07	0.0241941	+/0
ENSBTAG00000030667	ENSBTAG00000033278	CCDC114	F2RL3	0.826585	0.0218567	-0.984297	5.88479e-05	-5.08671	3.64324e-07	0.0241941	+/-
ENSBTAG00000010123	ENSBTAG00000019695	APOE	RLF	0.805011	0.0289424	-0.986185	4.27639e-05	-5.08666	3.6442e-07	0.0241941	+/-
ENSBTAG00000000504	ENSBTAG00000013708	GTF2B	SNX8	0.640516	0.121186	-0.993164	7.39423e-06	-5.08646	3.64799e-07	0.0241941	0/-
ENSBTAG00000008544	ENSBTAG00000050786	SALL1	ENSBTAG00000050786	0.770775	0.0425191	-0.98845	2.73666e-05	-5.08614	3.65424e-07	0.0242043	+/-
ENSBTAG00000021600	ENSBTAG00000038361	KANSL1L	SERPINA11	0.307758	0.501921	-0.997161	8.23742e-07	-5.08557	3.66518e-07	0.0242247	0/-
ENSBTAG00000001294	ENSBTAG00000004651	PPP1R15A	NME1	0.82673	0.0218128	-0.984256	5.92334e-05	-5.08549	3.66674e-07	0.0242247	+/-
ENSBTAG00000014388	ENSBTAG00000020153	EIF3I	NIT1	0.987674	3.21837e-05	-0.783339	0.0372	-5.08475	3.68119e-07	0.0242338	+/-
ENSBTAG00000011732	ENSBTAG00000044003	PGAP3	TEX10	-0.852611	0.0147718	0.981236	9.1704e-05	5.08467	3.68263e-07	0.0242338	-/+
ENSBTAG00000004197	ENSBTAG00000010126	B3GNT4	PCIF1	-0.823048	0.022942	0.984594	5.61144e-05	5.08467	3.68268e-07	0.0242338	-/+
ENSBTAG00000003120	ENSBTAG00000019235	ZNF385B	MAGOHB	-0.777431	0.0396523	0.988031	2.99094e-05	5.08429	3.69012e-07	0.0242338	-/+
ENSBTAG00000011732	ENSBTAG00000013900	PGAP3	TRIM21	-0.919474	0.00338296	0.96469	0.000441497	5.08421	3.69165e-07	0.0242338	-/+
ENSBTAG00000021286	ENSBTAG00000049665	SLC37A1	B3GNT9	-0.965932	0.000403967	0.916558	0.00369164	5.08374	3.70065e-07	0.024262	-/+
ENSBTAG00000009835	ENSBTAG00000013478	CACNA1G	MARVELD1	-0.966948	0.000374741	0.914032	0.00397192	5.08348	3.70579e-07	0.0242647	-/+
ENSBTAG00000015632	ENSBTAG00000039980	TNFRSF18	CLECL1	0.867673	0.0113782	-0.978877	0.000123142	-5.08204	3.73393e-07	0.0244179	+/-
ENSBTAG00000005793	ENSBTAG00000013478	PEA15	MARVELD1	-0.966191	0.000396384	0.915663	0.00378953	5.08137	3.74732e-07	0.0244743	-/+
ENSBTAG00000000546	ENSBTAG00000009521	TOB1	ZNF565	-0.965497	0.000416903	0.917282	0.0036135	5.08104	3.7538e-07	0.0244856	-/+
ENSBTAG00000008629	ENSBTAG00000019951	MTFR1	PCYOX1L	0.260702	0.572304	-0.997415	6.51339e-07	-5.07971	3.7802e-07	0.0246266	0/-
ENSBTAG00000019235	ENSBTAG00000050654	MAGOHB	ENSBTAG00000050654	0.971678	0.000255347	-0.899583	0.0058103	-5.0792	3.79029e-07	0.0246612	+/-
ENSBTAG00000004322	ENSBTAG00000013426	FOS	SETD9	-0.947353	0.00118722	0.94533	0.00130312	5.07879	3.79854e-07	0.0246836	-/+
ENSBTAG00000013478	ENSBTAG00000019427	MARVELD1	KIAA0232	0.98798	3.02299e-05	-0.776639	0.0399876	-5.07842	3.80591e-07	0.0247003	+/-
ENSBTAG00000003101	ENSBTAG00000016151	SALL4	VTN	0.919799	0.00334948	-0.964222	0.000456176	-5.0777	3.82032e-07	0.0247471	+/-
ENSBTAG00000002503	ENSBTAG00000045817	BSCL2	BAP1	-0.956114	0.000756808	0.93438	0.00204456	5.07758	3.82274e-07	0.0247471	-/+
ENSBTAG00000004197	ENSBTAG00000019402	B3GNT4	CFAP100	-0.852847	0.0147146	0.981008	9.45e-05	5.07729	3.82864e-07	0.0247542	-/+
ENSBTAG00000002952	ENSBTAG00000011732	TBX19	PGAP3	-0.980867	9.62661e-05	0.853804	0.0144844	5.07695	3.83532e-07	0.0247663	-/+
ENSBTAG00000003871	ENSBTAG00000009155	CYP2B6	SCN5A	-0.921796	0.00314839	0.963234	0.00048805	5.07665	3.84154e-07	0.0247753	-/+
ENSBTAG00000009495	ENSBTAG00000021777	BCAM	DOC2G	-0.987119	3.59222e-05	0.789192	0.034856	5.07506	3.87369e-07	0.0248852	-/+
ENSBTAG00000002434	ENSBTAG00000009521	WDR18	ZNF565	0.95985	0.000607097	-0.928106	0.0025601	-5.07498	3.87546e-07	0.0248852	+/-
ENSBTAG00000017846	ENSBTAG00000050243	F11R	FKRP	0.761962	0.0464855	-0.988753	2.56114e-05	-5.07484	3.87825e-07	0.0248852	+/-
ENSBTAG00000002190	ENSBTAG00000014669	DOCK8	NDUFA12	-0.994387	4.51995e-06	0.57297	0.178758	5.07482	3.87871e-07	0.0248852	-/0
ENSBTAG00000012391	ENSBTAG00000039325	MINDY2	GYPA	-0.735977	0.0593193	0.990069	1.87791e-05	5.07462	3.88275e-07	0.0248852	0/+
ENSBTAG00000009521	ENSBTAG00000048350	ZNF565	ENSBTAG00000048350	-0.967622	0.000356034	0.911162	0.00430486	5.07403	3.89468e-07	0.0249306	-/+
ENSBTAG00000001693	ENSBTAG00000013253	RPAP1	THAP4	0.971638	0.00025624	-0.898956	0.00589945	-5.07355	3.90458e-07	0.0249458	+/-
ENSBTAG00000011540	ENSBTAG00000039129	SPG21	ENSBTAG00000039129	-0.983212	6.95071e-05	0.834094	0.0196505	5.07328	3.91017e-07	0.0249458	-/+
ENSBTAG00000020432	ENSBTAG00000025161	MIS12	AGPAT2	0.515995	0.235817	-0.995214	3.03533e-06	-5.07321	3.91159e-07	0.0249458	0/-
ENSBTAG00000017007	ENSBTAG00000039190	TRIB3	SLC9A5	0.98479	5.43556e-05	-0.81812	0.0245036	-5.07244	3.92745e-07	0.0250159	+/-
ENSBTAG00000004197	ENSBTAG00000014433	B3GNT4	UBE2G1	0.849237	0.015602	-0.981347	9.03532e-05	-5.07163	3.94416e-07	0.0250913	+/-
ENSBTAG00000011732	ENSBTAG00000038691	PGAP3	DPH7	-0.820741	0.0236658	0.984514	5.68462e-05	5.07091	3.95916e-07	0.0251254	-/+
ENSBTAG00000009495	ENSBTAG00000050848	BCAM	ZCCHC2	0.960569	0.000580516	-0.92641	0.00271118	-5.0709	3.95929e-07	0.0251254	+/-
ENSBTAG00000006246	ENSBTAG00000010050	CBX5	COL16A1	0.987223	3.52005e-05	-0.786215	0.0360374	-5.06976	3.98307e-07	0.0252452	+/-
ENSBTAG00000016828	ENSBTAG00000021058	TAPBP	DDX42	0.956939	0.000722062	-0.932346	0.00220428	-5.06896	3.99988e-07	0.0252613	+/-
ENSBTAG00000002416	ENSBTAG00000009175	ENSBTAG00000002416	RPS6KB2	-0.996872	1.0494e-06	0.340551	0.454796	5.06877	4.00387e-07	0.0252613	-/0
ENSBTAG00000002503	ENSBTAG00000006395	BSCL2	TUBGCP2	-0.956225	0.00075207	0.933397	0.00212084	5.06854	4.00876e-07	0.0252613	-/+
ENSBTAG00000006533	ENSBTAG00000011732	NSFL1C	PGAP3	-0.733602	0.0605772	0.990984	1.47524e-05	5.06732	4.03457e-07	0.0252613	0/+
ENSBTAG00000005163	ENSBTAG00000017007	S100A1	TRIB3	0.964928	0.000434163	-0.917058	0.00363763	-5.06727	4.0356e-07	0.0252613	+/-
ENSBTAG00000004197	ENSBTAG00000011304	B3GNT4	XRN2	0.931037	0.00231075	-0.957659	0.00069254	-5.06712	4.03887e-07	0.0252613	+/-
ENSBTAG00000000817	ENSBTAG00000015254	SYNJ2	GLB1	0.918109	0.00352546	-0.964448	0.00044904	-5.06691	4.04333e-07	0.0252613	+/-
ENSBTAG00000012228	ENSBTAG00000023736	SEMA4A	CDC42EP3	0.37851	0.402446	-0.996576	1.31496e-06	-5.06648	4.0523e-07	0.0252613	0/-
ENSBTAG00000002937	ENSBTAG00000003851	ADGRE3	CCNL1	0.556116	0.194848	-0.994593	4.11639e-06	-5.06638	4.05444e-07	0.0252613	0/-
ENSBTAG00000013185	ENSBTAG00000017505	TIMD4	PAXIP1	0.936614	0.00187726	-0.953839	0.00085765	-5.06634	4.05548e-07	0.0252613	+/-
ENSBTAG00000000933	ENSBTAG00000044065	CCDC183	ENSBTAG00000044065	0.519265	0.23234	-0.995124	3.18079e-06	-5.06624	4.05743e-07	0.0252613	0/-
ENSBTAG00000011732	ENSBTAG00000021162	PGAP3	CKAP2	0.891103	0.00708226	-0.973492	0.000216621	-5.06616	4.05923e-07	0.0252613	+/-
ENSBTAG00000021694	ENSBTAG00000049665	SPAST	B3GNT9	-0.930657	0.00234229	0.957828	0.000685701	5.06598	4.06309e-07	0.0252613	-/+
ENSBTAG00000002503	ENSBTAG00000030744	BSCL2	NFYB	-0.970848	0.000274349	0.900584	0.00566973	5.06593	4.06413e-07	0.0252613	-/+
ENSBTAG00000016151	ENSBTAG00000020212	VTN	WDR41	-0.952303	0.000930023	0.938601	0.00173546	5.06588	4.06526e-07	0.0252613	-/+
ENSBTAG00000033395	ENSBTAG00000050848	C25H16orf91	ZCCHC2	-0.985116	5.14982e-05	0.812879	0.0262286	5.06575	4.06796e-07	0.0252613	-/+
ENSBTAG00000012288	ENSBTAG00000017816	TFIP11	FXYD1	-0.929782	0.00241565	0.958344	0.000665087	5.0657	4.06905e-07	0.0252613	-/+
ENSBTAG00000000653	ENSBTAG00000020998	PPP1R16B	RUVBL1	-0.838652	0.0183762	0.982506	7.70157e-05	5.06536	4.07638e-07	0.0252763	-/+
ENSBTAG00000000786	ENSBTAG00000019764	NQO2	APOA5	-0.999382	1.82631e-08	-0.42957	0.336119	5.06458	4.0931e-07	0.0253413	-/0
ENSBTAG00000002750	ENSBTAG00000014322	KRIT1	FAM234B	0.819429	0.0240832	-0.984493	5.70345e-05	-5.0643	4.09908e-07	0.0253413	+/-
ENSBTAG00000009207	ENSBTAG00000009495	KMT2E	BCAM	0.743707	0.0553228	-0.989495	2.16027e-05	-5.06375	4.11091e-07	0.0253413	0/-
ENSBTAG00000007275	ENSBTAG00000023795	TREM2	VAC14	-0.732357	0.0612427	0.995139	3.15583e-06	5.06351	4.11599e-07	0.0253413	0/+
ENSBTAG00000031851	ENSBTAG00000033315	SELPLG	DNAJC1	-0.95626	0.000750586	0.93288	0.00216166	5.06346	4.11724e-07	0.0253413	-/+
ENSBTAG00000004197	ENSBTAG00000012497	B3GNT4	KHDRBS1	0.938473	0.00174439	-0.952214	0.000934325	-5.06301	4.12696e-07	0.0253413	+/-
ENSBTAG00000013478	ENSBTAG00000016155	MARVELD1	GDPD3	-0.943262	0.00142829	0.948142	0.00114374	5.06273	4.13284e-07	0.0253413	-/+
ENSBTAG00000015094	ENSBTAG00000032292	VNN1	CCDC159	-0.768974	0.0433138	0.988167	2.90693e-05	5.06267	4.13424e-07	0.0253413	-/+
ENSBTAG00000002072	ENSBTAG00000013478	ERCC2	MARVELD1	-0.991878	1.13678e-05	0.679755	0.0929555	5.06261	4.13552e-07	0.0253413	-/0
ENSBTAG00000010968	ENSBTAG00000011732	TMED1	PGAP3	-0.732053	0.0614061	0.991145	1.41049e-05	5.06258	4.1361e-07	0.0253413	0/+
ENSBTAG00000012265	ENSBTAG00000014090	VWF	ARID5A	-0.972143	0.000245065	0.895595	0.00639032	5.06204	4.14804e-07	0.0253743	-/+
ENSBTAG00000002503	ENSBTAG00000020633	BSCL2	NOB1	-0.979198	0.000118536	0.862132	0.0125679	5.06188	4.15135e-07	0.0253743	-/+
ENSBTAG00000012228	ENSBTAG00000015571	SEMA4A	GCLC	0.325678	0.475961	-0.996941	9.92504e-07	-5.06092	4.17246e-07	0.0254421	0/-
ENSBTAG00000017215	ENSBTAG00000049928	WDR76	ENSBTAG00000049928	0.901495	0.00554359	-0.970355	0.000286031	-5.06073	4.17663e-07	0.0254421	+/-
ENSBTAG00000001338	ENSBTAG00000018688	CCR3	CBR3	-0.931112	0.00230458	0.957232	0.000709946	5.06067	4.17782e-07	0.0254421	-/+
ENSBTAG00000002503	ENSBTAG00000004092	BSCL2	AK8	-0.757848	0.0484036	0.988743	2.56652e-05	5.06047	4.18221e-07	0.0254421	-/+
ENSBTAG00000002503	ENSBTAG00000004302	BSCL2	NDUFAF5	-0.975544	0.000177303	0.881411	0.00871765	5.05993	4.19402e-07	0.0254559	-/+
ENSBTAG00000004571	ENSBTAG00000014322	PRPF4	FAM234B	-0.731118	0.0619089	0.99164	1.22184e-05	5.05974	4.19826e-07	0.0254559	0/+
ENSBTAG00000000542	ENSBTAG00000009495	CFAP36	BCAM	-0.911856	0.00422291	0.966701	0.000381709	5.05967	4.19986e-07	0.0254559	-/+
ENSBTAG00000004197	ENSBTAG00000047997	B3GNT4	PRPS2	0.947392	0.00118503	-0.943817	0.00139403	-5.05947	4.20426e-07	0.0254559	+/-
ENSBTAG00000020848	ENSBTAG00000052514	PIK3CG	ENSBTAG00000052514	0.990795	1.55366e-05	-0.730769	0.0620973	-5.05868	4.22168e-07	0.0255313	+/0
ENSBTAG00000000066	ENSBTAG00000051435	LRRN4	ZFP30	0.944082	0.00137786	-0.94696	0.00120922	-5.05697	4.25971e-07	0.025731	+/-
ENSBTAG00000011732	ENSBTAG00000019492	PGAP3	FANCE	-0.959465	0.00062165	0.926963	0.00266132	5.05651	4.26993e-07	0.0257625	-/+
ENSBTAG00000007620	ENSBTAG00000014465	INTS11	SERPINE1	-0.995004	3.37996e-06	0.522627	0.22879	5.05553	4.29196e-07	0.0257924	-/0
ENSBTAG00000007014	ENSBTAG00000016151	CEP63	VTN	-0.944178	0.00137198	0.946757	0.00122069	5.05545	4.29371e-07	0.0257924	-/+
ENSBTAG00000005607	ENSBTAG00000017007	ERCC6L	TRIB3	-0.992253	1.0105e-05	0.663982	0.103836	5.05544	4.29401e-07	0.0257924	-/0
ENSBTAG00000008465	ENSBTAG00000020153	ACCS	NIT1	0.984082	6.08808e-05	-0.821686	0.0233679	-5.0554	4.29493e-07	0.0257924	+/-
ENSBTAG00000012299	ENSBTAG00000013478	REPS1	MARVELD1	-0.986757	3.84881e-05	0.789018	0.0349245	5.05471	4.31041e-07	0.0258058	-/+
ENSBTAG00000009693	ENSBTAG00000039808	TBC1D12	SERPINA6	0.936905	0.00185614	-0.952851	0.000903809	-5.05435	4.3186e-07	0.0258058	+/-
ENSBTAG00000006670	ENSBTAG00000025003	ERGIC3	INTS10	-0.869642	0.0109718	0.977691	0.000141071	5.05434	4.3188e-07	0.0258058	-/+
ENSBTAG00000001874	ENSBTAG00000014944	DOCK3	TBXA2R	0.768557	0.0434987	-0.988052	2.97806e-05	-5.05433	4.31894e-07	0.0258058	+/-
ENSBTAG00000017676	ENSBTAG00000019310	TPK1	FOXK1	0.0446797	0.924225	-0.998281	2.35237e-07	-5.05403	4.32585e-07	0.0258058	0/-
ENSBTAG00000004197	ENSBTAG00000012116	B3GNT4	HNF4A	0.984725	5.49333e-05	-0.814434	0.0257098	-5.0538	4.33115e-07	0.0258058	+/-
ENSBTAG00000017007	ENSBTAG00000049916	TRIB3	Metazoa_SRP	0.989521	2.14714e-05	-0.739975	0.0572335	-5.05375	4.33225e-07	0.0258058	+/0
ENSBTAG00000010986	ENSBTAG00000027980	KCNQ1	TAF9	0.963584	0.000476615	-0.918511	0.00348319	-5.05323	4.34405e-07	0.0258461	+/-
ENSBTAG00000004937	ENSBTAG00000054572	SEC61A1	PEG3	0.758169	0.0482525	-0.988603	2.64703e-05	-5.05273	4.3554e-07	0.0258577	+/-
ENSBTAG00000006671	ENSBTAG00000009495	DDX27	BCAM	-0.87936	0.00908915	0.975737	0.000173847	5.0527	4.35604e-07	0.0258577	-/+
ENSBTAG00000038831	ENSBTAG00000044065	PHYHD1	ENSBTAG00000044065	0.197492	0.671227	-0.997648	5.14646e-07	-5.05206	4.37067e-07	0.0258779	0/-
ENSBTAG00000006671	ENSBTAG00000020153	DDX27	NIT1	0.979737	0.000111037	-0.85683	0.0137701	-5.05194	4.37339e-07	0.0258779	+/-
ENSBTAG00000011732	ENSBTAG00000012041	PGAP3	SPG7	-0.859863	0.0130745	0.979268	0.000117545	5.05189	4.37453e-07	0.0258779	-/+
ENSBTAG00000002046	ENSBTAG00000026676	COX8B	SDC3	-0.741461	0.0564686	0.989418	2.19983e-05	5.05149	4.38366e-07	0.0259021	0/+
ENSBTAG00000011732	ENSBTAG00000015758	PGAP3	USB1	-0.728148	0.0635212	0.990288	1.7762e-05	5.05076	4.40057e-07	0.0259598	0/+
ENSBTAG00000001874	ENSBTAG00000014322	DOCK3	FAM234B	0.706378	0.076025	-0.99085	1.53061e-05	-5.05045	4.40782e-07	0.0259598	0/-
ENSBTAG00000018729	ENSBTAG00000050273	SPEN	ENSBTAG00000050273	-0.862466	0.0124942	0.978806	0.000124179	5.05037	4.40948e-07	0.0259598	-/+
ENSBTAG00000009521	ENSBTAG00000031715	ZNF565	PCMTD2	-0.967074	0.000371196	0.909739	0.0044758	5.05019	4.4136e-07	0.0259598	-/+
ENSBTAG00000011732	ENSBTAG00000021245	PGAP3	SPRY1	0.937255	0.00183079	-0.952269	0.000931678	-5.04953	4.42895e-07	0.0260052	+/-
ENSBTAG00000012288	ENSBTAG00000020432	TFIP11	MIS12	0.264197	0.566973	-0.997282	7.38497e-07	-5.04943	4.43142e-07	0.0260052	0/-
ENSBTAG00000006364	ENSBTAG00000010777	GLMP	CARS1	-0.99044	1.70776e-05	0.7166	0.0700035	5.04854	4.452e-07	0.0260456	-/0
ENSBTAG00000002770	ENSBTAG00000006276	TCN2	C1QTNF1	-0.72737	0.0639472	0.995237	2.9997e-06	5.04842	4.45478e-07	0.0260456	0/+
ENSBTAG00000016563	ENSBTAG00000040603	GOLGA4	ZNF175	-0.978871	0.000123225	0.861674	0.012669	5.04823	4.45925e-07	0.0260456	-/+
ENSBTAG00000007014	ENSBTAG00000011732	CEP63	PGAP3	-0.851976	0.0149262	0.980339	0.000103003	5.04806	4.46308e-07	0.0260456	-/+
ENSBTAG00000014322	ENSBTAG00000015511	FAM234B	FADS3	-0.727222	0.0640285	0.990677	1.60394e-05	5.04798	4.46515e-07	0.0260456	0/+
ENSBTAG00000015032	ENSBTAG00000021223	CD14	CRY2	0.75816	0.0482568	-0.988525	2.69281e-05	-5.04781	4.46904e-07	0.0260456	+/-
ENSBTAG00000013271	ENSBTAG00000031647	NCOR1	LRG1	-0.988178	2.90025e-05	0.76436	0.0453866	5.0475	4.47629e-07	0.0260456	-/+
ENSBTAG00000014284	ENSBTAG00000016716	ALPK2	RRS1	0.955679	0.000775524	-0.932266	0.00221069	-5.04725	4.4822e-07	0.0260456	+/-
ENSBTAG00000014944	ENSBTAG00000025622	TBXA2R	DEF6	-0.726956	0.0641747	0.991634	1.22403e-05	5.04718	4.48385e-07	0.0260456	0/+
ENSBTAG00000011732	ENSBTAG00000047827	PGAP3	RENBP	-0.800477	0.0305748	0.985754	4.61693e-05	5.04674	4.49419e-07	0.0260517	-/+
ENSBTAG00000010756	ENSBTAG00000011046	ST7	CDK7	0.670342	0.0993729	-0.991971	1.10473e-05	-5.04629	4.50472e-07	0.0260517	0/-
ENSBTAG00000000259	ENSBTAG00000004400	CHIA	PRRC2B	0.980781	9.73345e-05	-0.84844	0.015802	-5.04626	4.50546e-07	0.0260517	+/-
ENSBTAG00000016151	ENSBTAG00000047206	VTN	H1-4	-0.941199	0.00155987	0.948814	0.00110743	5.04621	4.50655e-07	0.0260517	-/+
ENSBTAG00000001576	ENSBTAG00000017074	TMEM140	ANO8	0.975402	0.000179877	-0.879811	0.00900661	-5.04571	4.51846e-07	0.0260517	+/-
ENSBTAG00000011343	ENSBTAG00000049665	XAF1	B3GNT9	-0.845924	0.0164426	0.981102	9.33464e-05	5.04565	4.51982e-07	0.0260517	-/+
ENSBTAG00000011732	ENSBTAG00000020440	PGAP3	ENSBTAG00000020440	-0.950326	0.00102831	0.939353	0.00168355	5.04542	4.5253e-07	0.0260517	-/+
ENSBTAG00000010123	ENSBTAG00000045957	APOE	SAMM50	-0.966943	0.000374877	0.909498	0.00450516	5.04536	4.52667e-07	0.0260517	-/+
ENSBTAG00000009036	ENSBTAG00000017240	SUPT6H	DGKQ	0.983345	6.81486e-05	-0.826691	0.0218245	-5.0452	4.53046e-07	0.0260517	+/-
ENSBTAG00000001778	ENSBTAG00000003897	NFKBIB	SMIM20	0.718833	0.0687235	-0.990296	1.77225e-05	-5.0445	4.54719e-07	0.0261012	0/-
ENSBTAG00000005595	ENSBTAG00000020153	TRMU	NIT1	0.983004	7.16735e-05	-0.829722	0.0209188	-5.04441	4.54921e-07	0.0261012	+/-
ENSBTAG00000008133	ENSBTAG00000021980	ALKBH1	RASSF8	-0.173284	0.710221	-0.998876	8.13523e-08	-5.04387	4.56217e-07	0.0261464	0/-
ENSBTAG00000007493	ENSBTAG00000016350	ENSBTAG00000007493	NACC1	-0.991918	1.12282e-05	0.671019	0.0989037	5.04341	4.5731e-07	0.0261799	-/0
ENSBTAG00000017349	ENSBTAG00000017932	PCDHGC3	CCDC84	-0.996038	1.89375e-06	0.425823	0.340818	5.0429	4.58541e-07	0.0262001	-/0
ENSBTAG00000000647	ENSBTAG00000016151	SELENOO	VTN	-0.912096	0.00419484	0.965817	0.000407353	5.04284	4.58681e-07	0.0262001	-/+
ENSBTAG00000002497	ENSBTAG00000009521	ELOVL2	ZNF565	-0.954198	0.00084125	0.934011	0.00207301	5.04257	4.59315e-07	0.0262072	-/+
ENSBTAG00000020726	ENSBTAG00000034246	ARHGEF7	ACRBP	0.904124	0.0051886	-0.96871	0.000327068	-5.04207	4.60518e-07	0.0262467	+/-
ENSBTAG00000001104	ENSBTAG00000014322	CMTM4	FAM234B	0.838292	0.0184749	-0.981949	8.32655e-05	-5.04129	4.624e-07	0.0263086	+/-
ENSBTAG00000000993	ENSBTAG00000013874	N4BP2L1	CFAP20	-0.856193	0.0139188	0.979527	0.000113923	5.0412	4.62625e-07	0.0263086	-/+
ENSBTAG00000001671	ENSBTAG00000049665	RTF1	B3GNT9	-0.977714	0.000140719	0.867047	0.0115091	5.04014	4.6519e-07	0.0263847	-/+
ENSBTAG00000019235	ENSBTAG00000048390	MAGOHB	NCBP2AS2	0.969746	0.000300829	-0.900682	0.00565605	-5.04004	4.65439e-07	0.0263847	+/-
ENSBTAG00000008001	ENSBTAG00000011732	NUCKS1	PGAP3	-0.80544	0.0287908	0.985214	5.06521e-05	5.04001	4.65507e-07	0.0263847	-/+
ENSBTAG00000000647	ENSBTAG00000005479	SELENOO	LIPC	-0.861723	0.0126583	0.97861	0.000127055	5.0397	4.66251e-07	0.0263847	-/+
ENSBTAG00000016828	ENSBTAG00000018824	TAPBP	MIA3	0.932937	0.00215711	-0.954741	0.000816779	-5.03939	4.67009e-07	0.0263847	+/-
ENSBTAG00000006246	ENSBTAG00000030744	CBX5	NFYB	0.981141	9.28677e-05	-0.84436	0.0168482	-5.03938	4.67039e-07	0.0263847	+/-
ENSBTAG00000020153	ENSBTAG00000054572	NIT1	PEG3	-0.979742	0.000110977	0.85428	0.0143707	5.03865	4.68839e-07	0.0264573	-/+
ENSBTAG00000000646	ENSBTAG00000010123	ANAPC4	APOE	-0.724006	0.0658071	0.99009	1.86771e-05	5.03837	4.6951e-07	0.0264662	0/+
ENSBTAG00000039302	ENSBTAG00000045892	ANGPTL6	ENSBTAG00000045892	0.992267	1.00568e-05	-0.723836	0.0659021	-5.03786	4.70754e-07	0.0264877	+/0
ENSBTAG00000003687	ENSBTAG00000025121	FOXK2	EMC6	-0.997577	5.54235e-07	0.202062	0.663929	5.0378	4.70922e-07	0.0264877	-/0
ENSBTAG00000000077	ENSBTAG00000009521	ADSL	ZNF565	0.96519	0.000426157	-0.913015	0.00408811	-5.03752	4.71592e-07	0.0264964	+/-
ENSBTAG00000000418	ENSBTAG00000019235	TOX3	MAGOHB	-0.954758	0.000816013	0.932691	0.00217668	5.03699	4.7292e-07	0.0265421	-/+
ENSBTAG00000008633	ENSBTAG00000020484	SLX1A	ADCK2	-0.94421	0.00137006	0.945334	0.00130292	5.03669	4.73654e-07	0.026548	-/+
ENSBTAG00000011732	ENSBTAG00000020451	PGAP3	USP1	0.83866	0.0183738	-0.981782	8.52021e-05	-5.03646	4.74226e-07	0.026548	+/-
ENSBTAG00000010682	ENSBTAG00000013478	DDR1	MARVELD1	-0.872547	0.0103876	0.976571	0.000159363	5.03632	4.74573e-07	0.026548	-/+
ENSBTAG00000009200	ENSBTAG00000019235	PAM16	MAGOHB	0.982725	7.46428e-05	-0.830384	0.0207241	-5.0358	4.75869e-07	0.0265805	+/-
ENSBTAG00000016151	ENSBTAG00000027770	VTN	ENSBTAG00000027770	-0.990464	1.69682e-05	0.711465	0.0729953	5.03555	4.76473e-07	0.0265805	-/0
ENSBTAG00000040603	ENSBTAG00000050904	ZNF175	RAP1A	-0.922343	0.00309449	0.960785	0.000572668	5.03534	4.7701e-07	0.0265805	-/+
ENSBTAG00000008625	ENSBTAG00000018000	PLEKHF1	CLN3	-0.985302	4.99091e-05	0.803197	0.0295895	5.03525	4.77219e-07	0.0265805	-/+
ENSBTAG00000017280	ENSBTAG00000050273	C3	ENSBTAG00000050273	0.494552	0.25921	-0.995231	3.00967e-06	-5.03489	4.78111e-07	0.0266014	0/-
ENSBTAG00000001338	ENSBTAG00000021162	CCR3	CKAP2	0.903226	0.00530831	-0.968671	0.000328077	-5.03425	4.79711e-07	0.0266188	+/-
ENSBTAG00000005073	ENSBTAG00000019235	ZNHIT2	MAGOHB	0.965364	0.000420899	-0.912137	0.00419005	-5.0337	4.81111e-07	0.0266188	+/-
ENSBTAG00000011732	ENSBTAG00000016824	PGAP3	WDR46	-0.746269	0.0540321	0.988913	2.47123e-05	5.03356	4.81464e-07	0.0266188	0/+
ENSBTAG00000014733	ENSBTAG00000020153	NOP2	NIT1	0.995396	2.75595e-06	-0.722357	0.0667294	-5.03348	4.81649e-07	0.0266188	+/0
ENSBTAG00000006670	ENSBTAG00000018423	ERGIC3	DDX5	0.290949	0.526707	-0.997054	9.0323e-07	-5.03335	4.8198e-07	0.0266188	0/-
ENSBTAG00000008465	ENSBTAG00000009495	ACCS	BCAM	-0.90971	0.0044794	0.966296	0.00039335	5.03316	4.8247e-07	0.0266188	-/+
ENSBTAG00000009521	ENSBTAG00000020212	ZNF565	WDR41	0.96532	0.000422229	-0.912158	0.0041875	-5.03297	4.82949e-07	0.0266188	+/-
ENSBTAG00000005892	ENSBTAG00000009832	ZAP70	NOBOX	-0.97188	0.000250854	0.892417	0.00687565	5.03291	4.83097e-07	0.0266188	-/+
ENSBTAG00000021058	ENSBTAG00000021482	DDX42	APH1A	0.703182	0.0779623	-0.990737	1.5783e-05	-5.03273	4.83548e-07	0.0266188	0/-
ENSBTAG00000013478	ENSBTAG00000018834	MARVELD1	PPP1R37	0.987881	3.08511e-05	-0.765193	0.0450085	-5.03271	4.83597e-07	0.0266188	+/-
ENSBTAG00000011732	ENSBTAG00000043546	PGAP3	ND6	-0.817832	0.0245967	0.98393	6.23385e-05	5.03201	4.85354e-07	0.026687	-/+
ENSBTAG00000010899	ENSBTAG00000053996	TIMP2	ZNF853	-0.790273	0.0344324	0.986228	4.2438e-05	5.03153	4.86593e-07	0.0266961	-/+
ENSBTAG00000004802	ENSBTAG00000039711	CEP170B	ZFP62	-0.965295	0.000422972	0.912038	0.0042016	5.03144	4.86806e-07	0.0266961	-/+
ENSBTAG00000006246	ENSBTAG00000008755	CBX5	MARCHF7	-0.721631	0.067138	0.99683	1.08485e-06	5.03134	4.87075e-07	0.0266961	0/+
ENSBTAG00000006255	ENSBTAG00000017604	MDM4	RAB13	0.462075	0.296547	-0.99559	2.47478e-06	-5.03085	4.88303e-07	0.0267349	0/-
ENSBTAG00000006241	ENSBTAG00000012265	MAN2B1	VWF	-0.979672	0.000111934	0.853025	0.0146718	5.02964	4.91404e-07	0.026841	-/+
ENSBTAG00000014433	ENSBTAG00000016350	UBE2G1	NACC1	0.989405	2.20654e-05	-0.734647	0.060022	-5.02946	4.91864e-07	0.026841	+/0
ENSBTAG00000013478	ENSBTAG00000054021	MARVELD1	ENSBTAG00000054021	-0.977675	0.000141326	0.865343	0.0118702	5.02925	4.92397e-07	0.026841	-/+
ENSBTAG00000002748	ENSBTAG00000008884	PIP4P1	MAPRE3	0.0248187	0.957879	-0.998288	2.32603e-07	-5.0291	4.92798e-07	0.026841	0/-
ENSBTAG00000006482	ENSBTAG00000020153	PTCD3	NIT1	0.984853	5.37945e-05	-0.806945	0.0282617	-5.02888	4.9335e-07	0.026841	+/-
ENSBTAG00000004197	ENSBTAG00000008730	B3GNT4	SFXN4	-0.967873	0.000349222	0.904866	0.00509092	5.02887	4.93371e-07	0.026841	-/+
ENSBTAG00000005263	ENSBTAG00000019235	KLHL2	MAGOHB	-0.945855	0.00127246	0.943045	0.00144181	5.02861	4.9405e-07	0.0268496	-/+
ENSBTAG00000013169	ENSBTAG00000014465	LCMT1	SERPINE1	-0.993784	5.83071e-06	0.584883	0.167795	5.02783	4.9606e-07	0.0269168	-/0
ENSBTAG00000019317	ENSBTAG00000020153	GPS1	NIT1	0.973054	0.000225628	-0.887151	0.00772541	-5.02773	4.96333e-07	0.0269168	+/-
ENSBTAG00000008611	ENSBTAG00000045957	IGFBP4	SAMM50	-0.976051	0.000168306	0.873677	0.0101654	5.02733	4.97353e-07	0.0269194	-/+
ENSBTAG00000004193	ENSBTAG00000004197	VEZF1	B3GNT4	0.953572	0.000869988	-0.933492	0.00211346	-5.02701	4.98182e-07	0.0269194	+/-
ENSBTAG00000011732	ENSBTAG00000035158	PGAP3	TMEM249	-0.926482	0.00270466	0.95805	0.000676772	5.02694	4.9838e-07	0.0269194	-/+
ENSBTAG00000012265	ENSBTAG00000023947	VWF	AVPI1	-0.984085	6.08523e-05	0.81494	0.0255426	5.02665	4.9912e-07	0.0269194	-/+
ENSBTAG00000008625	ENSBTAG00000012522	PLEKHF1	ZNF283	-0.890547	0.00717082	0.972131	0.00024532	5.02646	4.99609e-07	0.0269194	-/+
ENSBTAG00000004197	ENSBTAG00000013884	B3GNT4	SIPA1	-0.809692	0.02731	0.984559	5.64299e-05	5.02641	4.99741e-07	0.0269194	-/+
ENSBTAG00000011732	ENSBTAG00000046900	PGAP3	GGT1	-0.719919	0.068106	0.99706	8.98484e-07	5.0263	5.00043e-07	0.0269194	0/+
ENSBTAG00000007721	ENSBTAG00000015632	DPM1	TNFRSF18	0.404315	0.368311	-0.996148	1.76514e-06	-5.02609	5.0057e-07	0.0269197	0/-
ENSBTAG00000015358	ENSBTAG00000031886	ALDOB	HIST1H2BB	0.987789	3.14386e-05	-0.764748	0.0452103	-5.02581	5.01311e-07	0.0269314	+/-
ENSBTAG00000004197	ENSBTAG00000016344	B3GNT4	PIK3R6	-0.951083	0.000989971	0.936606	0.00187783	5.02424	5.05431e-07	0.0271244	-/+
ENSBTAG00000002503	ENSBTAG00000043559	BSCL2	ND4L	-0.980737	9.79011e-05	0.844288	0.0168668	5.0239	5.06335e-07	0.0271446	-/+
ENSBTAG00000032369	ENSBTAG00000046540	NMI	SERPINA3-1	-0.883404	0.0083654	0.9738	0.000210416	5.02334	5.07799e-07	0.0271948	-/+
ENSBTAG00000003002	ENSBTAG00000007202	WDR75	EI24	0.16611	0.721877	-0.997701	4.86245e-07	-5.02224	5.10718e-07	0.0273226	0/-
ENSBTAG00000018928	ENSBTAG00000020489	QARS1	SEMA6A	-0.99712	8.53251e-07	0.272861	0.553826	5.0217	5.12173e-07	0.0273509	-/0
ENSBTAG00000013478	ENSBTAG00000039728	MARVELD1	ENSBTAG00000039728	-0.986178	4.28232e-05	0.7883	0.0352078	5.02154	5.12578e-07	0.0273509	-/+
ENSBTAG00000016731	ENSBTAG00000017007	TMEM42	TRIB3	0.975349	0.000180832	-0.876127	0.00969278	-5.02145	5.12841e-07	0.0273509	+/-
ENSBTAG00000005152	ENSBTAG00000005734	ENSBTAG00000005152	GATA6	-0.928082	0.00256217	0.956758	0.000729585	5.02116	5.13605e-07	0.0273634	-/+
ENSBTAG00000017007	ENSBTAG00000050986	TRIB3	PXDN	0.972705	0.000232963	-0.887493	0.00766856	-5.02077	5.14649e-07	0.0273906	+/-
ENSBTAG00000031184	ENSBTAG00000039325	CDKN1C	GYPA	0.86983	0.0109334	-0.976563	0.000159494	-5.02014	5.16337e-07	0.0274353	+/-
ENSBTAG00000001338	ENSBTAG00000018841	CCR3	PTPN3	0.986115	4.33106e-05	-0.788749	0.0350305	-5.01999	5.16743e-07	0.0274353	+/-
ENSBTAG00000007842	ENSBTAG00000014969	GCLM	CILP2	-0.998885	7.97566e-08	-0.193596	0.677465	5.01975	5.17397e-07	0.0274353	-/0
ENSBTAG00000008397	ENSBTAG00000049217	ZNF555	ENSBTAG00000049217	-0.913961	0.00397991	0.963912	0.000466016	5.01966	5.17621e-07	0.0274353	-/+
ENSBTAG00000009521	ENSBTAG00000021058	ZNF565	DDX42	-0.965926	0.000404154	0.90899	0.00456735	5.01942	5.18264e-07	0.0274411	-/+
ENSBTAG00000015145	ENSBTAG00000039325	S100A11	GYPA	0.92782	0.00258516	-0.956801	0.000727807	-5.01921	5.18847e-07	0.0274437	+/-
ENSBTAG00000020457	ENSBTAG00000046092	TGFB1	HDAC8	-0.96083	0.000571029	0.920494	0.00327866	5.01885	5.19816e-07	0.0274608	-/+
ENSBTAG00000003388	ENSBTAG00000007387	DPM2	ENY2	0.971663	0.000255681	-0.891156	0.00707392	-5.0187	5.20236e-07	0.0274608	+/-
ENSBTAG00000000340	ENSBTAG00000017816	ADNP	FXYD1	0.94703	0.00120527	-0.940942	0.0015768	-5.01816	5.21699e-07	0.0275091	+/-
ENSBTAG00000011732	ENSBTAG00000014023	PGAP3	SIRT1	0.871576	0.0105807	-0.976152	0.000166533	-5.01793	5.2232e-07	0.0275091	+/-
ENSBTAG00000016243	ENSBTAG00000023666	RBL2	ENSBTAG00000023666	-0.993846	5.68734e-06	0.576855	0.175146	5.01777	5.22754e-07	0.0275091	-/0
ENSBTAG00000000413	ENSBTAG00000009681	NRTN	PPP2R3C	0.960849	0.000570349	-0.920292	0.00329917	-5.01733	5.23953e-07	0.0275096	+/-
ENSBTAG00000011732	ENSBTAG00000018993	PGAP3	ITGB7	-0.916988	0.00364515	0.962426	0.000515067	5.01703	5.24751e-07	0.0275096	-/+
ENSBTAG00000000742	ENSBTAG00000020153	AMOTL2	NIT1	-0.842486	0.0173415	0.980785	9.72843e-05	5.01688	5.25178e-07	0.0275096	-/+
ENSBTAG00000004197	ENSBTAG00000013329	B3GNT4	AP1M1	-0.793598	0.0331473	0.98569	4.66923e-05	5.01684	5.25275e-07	0.0275096	-/+
ENSBTAG00000008756	ENSBTAG00000016350	ELF3	NACC1	-0.994869	3.61286e-06	0.512185	0.239899	5.01645	5.26358e-07	0.0275096	-/0
ENSBTAG00000011252	ENSBTAG00000031279	RAD50	SELENOM	0.741433	0.056483	-0.988884	2.48725e-05	-5.0164	5.26481e-07	0.0275096	0/-
ENSBTAG00000016148	ENSBTAG00000033299	ENSBTAG00000016148	IGFALS	-0.716484	0.0700704	0.99269	8.73948e-06	5.01626	5.26857e-07	0.0275096	0/+
ENSBTAG00000004266	ENSBTAG00000021715	DDX25	ADPRHL2	0.875356	0.00984008	-0.975317	0.000181418	-5.01584	5.28035e-07	0.0275096	+/-
ENSBTAG00000007884	ENSBTAG00000014465	SREBF1	SERPINE1	-0.991187	1.39402e-05	0.684019	0.0901229	5.01583	5.2804e-07	0.0275096	-/0
ENSBTAG00000013600	ENSBTAG00000039325	PSMG1	GYPA	0.916516	0.00369617	-0.96257	0.000510202	-5.01561	5.28646e-07	0.0275096	+/-
ENSBTAG00000000944	ENSBTAG00000039325	LPCAT1	GYPA	0.940493	0.00160652	-0.947236	0.00119377	-5.01546	5.29066e-07	0.0275096	+/-
ENSBTAG00000013421	ENSBTAG00000039325	PRMT3	GYPA	-0.87192	0.0105122	0.976001	0.000169181	5.01541	5.29208e-07	0.0275096	-/+
ENSBTAG00000002170	ENSBTAG00000002503	NOVA1	BSCL2	-0.961576	0.000544457	0.918572	0.00347677	5.01511	5.30033e-07	0.0275096	-/+
ENSBTAG00000005967	ENSBTAG00000013478	UBR2	MARVELD1	0.996805	1.10647e-06	-0.716059	0.0703155	-5.01503	5.30249e-07	0.0275096	+/0
ENSBTAG00000008076	ENSBTAG00000024909	SLC35B2	H3F3B	0.80454	0.02911	-0.984757	5.46486e-05	-5.01468	5.31215e-07	0.027532	+/-
ENSBTAG00000010987	ENSBTAG00000011732	NFKBIZ	PGAP3	0.919273	0.00340373	-0.961166	0.000558964	-5.01383	5.33558e-07	0.0276178	+/-
ENSBTAG00000000202	ENSBTAG00000049217	SLC25A19	ENSBTAG00000049217	-0.77974	0.0386833	0.986627	3.94405e-05	5.01363	5.34134e-07	0.0276178	-/+
ENSBTAG00000003193	ENSBTAG00000016648	RPUSD2	BSG	-0.941911	0.00151368	0.945798	0.00127575	5.0135	5.3448e-07	0.0276178	-/+
ENSBTAG00000020975	ENSBTAG00000023941	SYNGAP1	CPN1	0.926387	0.00271325	-0.957279	0.000708029	-5.01282	5.3638e-07	0.0276882	+/-
ENSBTAG00000001265	ENSBTAG00000045628	HRG	C10H15orf61	0.981393	8.98001e-05	-0.836734	0.0189064	-5.01226	5.37945e-07	0.0277196	+/-
ENSBTAG00000010345	ENSBTAG00000019569	XPNPEP2	CD151	-0.715088	0.0708775	0.99279	8.44626e-06	5.01222	5.38066e-07	0.0277196	0/+
ENSBTAG00000004824	ENSBTAG00000010345	REEP1	XPNPEP2	0.895225	0.00644571	-0.970237	0.000288871	-5.01191	5.38929e-07	0.0277363	+/-
ENSBTAG00000000385	ENSBTAG00000002770	ZBTB18	TCN2	0.795083	0.0325822	-0.985464	4.85506e-05	-5.01138	5.4041e-07	0.0277648	+/-
ENSBTAG00000004197	ENSBTAG00000006199	B3GNT4	DRAP1	-0.982169	8.07722e-05	0.829897	0.0208673	5.01098	5.41547e-07	0.0277648	-/+
ENSBTAG00000021972	ENSBTAG00000031647	DNAH5	LRG1	0.994121	5.0733e-06	-0.714638	0.0711389	-5.01091	5.41722e-07	0.0277648	+/0
ENSBTAG00000004197	ENSBTAG00000011079	B3GNT4	C18H19orf48	-0.96243	0.00051495	0.91627	0.00372295	5.01075	5.42183e-07	0.0277648	-/+
ENSBTAG00000005479	ENSBTAG00000038635	LIPC	ENSBTAG00000038635	0.587163	0.165736	-0.993588	6.30035e-06	-5.01073	5.42233e-07	0.0277648	0/-
ENSBTAG00000009603	ENSBTAG00000019733	UQCRH	ADGRL4	-0.996478	1.41151e-06	0.356596	0.432368	5.01056	5.42721e-07	0.0277648	-/0
ENSBTAG00000009521	ENSBTAG00000017492	ZNF565	PCMTD1	-0.981465	8.89431e-05	0.835696	0.0191972	5.01013	5.43946e-07	0.0277999	-/+
ENSBTAG00000020489	ENSBTAG00000049916	SEMA6A	Metazoa_SRP	-0.991754	1.18053e-05	0.663357	0.10428	5.00962	5.45377e-07	0.0278416	-/0
ENSBTAG00000009611	ENSBTAG00000021210	PHF21A	HES2	0.878048	0.0093314	-0.974516	0.00019642	-5.00941	5.45981e-07	0.0278416	+/-
ENSBTAG00000013885	ENSBTAG00000049217	ADSS2	ENSBTAG00000049217	0.844017	0.0169377	-0.980375	0.000102547	-5.00926	5.46385e-07	0.0278416	+/-
ENSBTAG00000013478	ENSBTAG00000018898	MARVELD1	ARID4A	0.993423	6.71412e-06	-0.71396	0.0715335	-5.00896	5.47261e-07	0.0278484	+/0
ENSBTAG00000007397	ENSBTAG00000019097	FOLH1B	CNTNAP1	0.879326	0.00909527	-0.974206	0.00020241	-5.00869	5.4803e-07	0.0278484	+/-
ENSBTAG00000004783	ENSBTAG00000016878	CORO1B	WDR59	-0.996297	1.59914e-06	0.377082	0.40437	5.00865	5.48143e-07	0.0278484	-/0
ENSBTAG00000033395	ENSBTAG00000048824	C25H16orf91	PET100	0.99532	2.87078e-06	-0.713192	0.0719815	-5.00674	5.53583e-07	0.0280775	+/0
ENSBTAG00000006364	ENSBTAG00000019889	GLMP	DIS3	-0.976276	0.000164399	0.868999	0.0111036	5.00661	5.53966e-07	0.0280775	-/+
ENSBTAG00000011616	ENSBTAG00000023452	MPO	B9D2	0.947518	0.00117805	-0.939419	0.001679	-5.00632	5.54816e-07	0.0280775	+/-
ENSBTAG00000009495	ENSBTAG00000047214	BCAM	TRAPPC1	-0.945444	0.00129645	0.941707	0.00152685	5.00621	5.55119e-07	0.0280775	-/+
ENSBTAG00000019235	ENSBTAG00000050012	MAGOHB	ENSBTAG00000050012	0.968064	0.000344103	-0.901323	0.00556732	-5.00597	5.55804e-07	0.0280775	+/-
ENSBTAG00000003693	ENSBTAG00000048958	SUN2	ENSBTAG00000048958	0.986692	3.89649e-05	-0.776503	0.0400453	-5.00549	5.57213e-07	0.0280775	+/-
ENSBTAG00000013478	ENSBTAG00000019434	MARVELD1	PDCD4	0.982928	7.24744e-05	-0.821664	0.0233746	-5.00542	5.57418e-07	0.0280775	+/-
ENSBTAG00000006693	ENSBTAG00000017007	MTX2	TRIB3	-0.97721	0.000148761	0.863713	0.0122214	5.00539	5.57497e-07	0.0280775	-/+
ENSBTAG00000009705	ENSBTAG00000018723	SERPINF1	SLC25A34	0.905406	0.00502044	-0.966603	0.000384511	-5.00522	5.57977e-07	0.0280775	+/-
ENSBTAG00000005163	ENSBTAG00000013478	S100A1	MARVELD1	-0.973863	0.000209157	0.880276	0.00892217	5.00518	5.58107e-07	0.0280775	-/+
ENSBTAG00000007952	ENSBTAG00000009521	MVP	ZNF565	0.951644	0.000962132	-0.93412	0.00206461	-5.00448	5.60121e-07	0.0281513	+/-
ENSBTAG00000011732	ENSBTAG00000018283	PGAP3	ACAA1	-0.737371	0.0585873	0.988891	2.48365e-05	5.00414	5.6111e-07	0.0281735	0/+
ENSBTAG00000020858	ENSBTAG00000046337	UPF3A	TUBB6	0.992709	8.685e-06	-0.711994	0.072684	-5.0033	5.63568e-07	0.0282693	+/0
ENSBTAG00000011732	ENSBTAG00000019299	PGAP3	GRHPR	-0.886234	0.00787928	0.972327	0.000241061	5.00257	5.65698e-07	0.028272	-/+
ENSBTAG00000001988	ENSBTAG00000004197	EIF3D	B3GNT4	-0.913391	0.00404488	0.963293	0.000486106	5.00253	5.65835e-07	0.028272	-/+
ENSBTAG00000000647	ENSBTAG00000018843	SELENOO	SERPINA1	-0.809018	0.0275417	0.984094	6.07644e-05	5.00248	5.65969e-07	0.028272	-/+
ENSBTAG00000004197	ENSBTAG00000011825	B3GNT4	TRIR	-0.966132	0.000398102	0.906321	0.00490234	5.00237	5.66293e-07	0.028272	-/+
ENSBTAG00000004909	ENSBTAG00000017007	GP1BA	TRIB3	-0.993303	7.02472e-06	0.597509	0.15655	5.00235	5.66367e-07	0.028272	-/0
ENSBTAG00000001071	ENSBTAG00000014465	WRAP53	SERPINE1	-0.992165	1.03918e-05	0.645339	0.117506	5.00133	5.69363e-07	0.0283156	-/0
ENSBTAG00000006246	ENSBTAG00000013776	CBX5	ITPA	0.912027	0.00420289	-0.963814	0.000469174	-5.00127	5.69548e-07	0.0283156	+/-
ENSBTAG00000008001	ENSBTAG00000020153	NUCKS1	NIT1	0.985287	5.00335e-05	-0.794653	0.032745	-5.00113	5.69948e-07	0.0283156	+/-
ENSBTAG00000017970	ENSBTAG00000032777	ZYX	TOMM5	0.995324	2.86498e-06	-0.711152	0.0731799	-5.00089	5.70666e-07	0.0283156	+/0
ENSBTAG00000011732	ENSBTAG00000047702	PGAP3	NAA10	-0.711122	0.0731971	0.993191	7.32198e-06	5.00081	5.70913e-07	0.0283156	0/+
ENSBTAG00000019611	ENSBTAG00000046540	MAGI3	SERPINA3-1	0.991336	1.33579e-05	-0.711093	0.0732144	-5.00072	5.71162e-07	0.0283156	+/0
ENSBTAG00000013836	ENSBTAG00000052790	ENSBTAG00000013836	ENSBTAG00000052790	0.844556	0.0167968	-0.98006	0.000106692	-5.00055	5.71663e-07	0.0283156	+/-
ENSBTAG00000002398	ENSBTAG00000004362	ZNF567	SERPINC1	0.967242	0.000366509	-0.902987	0.00534038	-5.00036	5.7223e-07	0.0283156	+/-
ENSBTAG00000004197	ENSBTAG00000015319	B3GNT4	C14H8orf76	-0.963254	0.000487376	0.913192	0.00406769	5.00007	5.73082e-07	0.0283156	-/+
ENSBTAG00000013874	ENSBTAG00000054988	CFAP20	ENSBTAG00000054988	-0.815374	0.0253992	0.983423	6.73515e-05	4.99945	5.74955e-07	0.0283156	-/+
ENSBTAG00000004197	ENSBTAG00000036298	B3GNT4	ENSBTAG00000036298	-0.946306	0.0012464	0.940213	0.00162526	4.99935	5.75241e-07	0.0283156	-/+
ENSBTAG00000017009	ENSBTAG00000019235	CMC2	MAGOHB	0.952235	0.000933325	-0.93283	0.0021656	-4.99921	5.75665e-07	0.0283156	+/-
ENSBTAG00000011732	ENSBTAG00000012936	PGAP3	THYN1	-0.76313	0.0459485	0.98742	3.38639e-05	4.99911	5.75966e-07	0.0283156	-/+
ENSBTAG00000011403	ENSBTAG00000016813	RUSC2	SH3D19	-0.995615	2.43969e-06	0.4419	0.320856	4.99904	5.76151e-07	0.0283156	-/0
ENSBTAG00000000737	ENSBTAG00000014322	DMXL2	FAM234B	0.67803	0.094115	-0.991174	1.39898e-05	-4.99903	5.76206e-07	0.0283156	0/-
ENSBTAG00000009495	ENSBTAG00000018431	BCAM	NAV2	0.883808	0.00829496	-0.972786	0.000231246	-4.99873	5.77086e-07	0.0283156	+/-
ENSBTAG00000011732	ENSBTAG00000047600	PGAP3	ROS1	0.931099	0.00230565	-0.953416	0.000877226	-4.99872	5.77109e-07	0.0283156	+/-
ENSBTAG00000001564	ENSBTAG00000013874	PDE4DIP	CFAP20	-0.975159	0.000184311	0.873231	0.0102527	4.99853	5.77704e-07	0.0283156	-/+
ENSBTAG00000045902	ENSBTAG00000050493	EPHB2	ENSBTAG00000050493	-0.993954	5.44178e-06	0.561556	0.189581	4.9983	5.78382e-07	0.0283156	-/0
ENSBTAG00000021457	ENSBTAG00000048856	EFEMP2	C16H1orf115	-0.995365	2.80178e-06	0.463531	0.294825	4.99826	5.78503e-07	0.0283156	-/0
ENSBTAG00000004803	ENSBTAG00000017007	NTAN1	TRIB3	0.984536	5.66458e-05	-0.802963	0.0296735	-4.99812	5.78923e-07	0.0283156	+/-
ENSBTAG00000002503	ENSBTAG00000009698	BSCL2	ABCD3	0.970043	0.000293549	-0.893914	0.0066445	-4.99798	5.79344e-07	0.0283156	+/-
ENSBTAG00000011732	ENSBTAG00000049203	PGAP3	FBXO17	-0.88329	0.00838518	0.972865	0.000229591	4.99747	5.80881e-07	0.0283252	-/+
ENSBTAG00000017846	ENSBTAG00000032436	F11R	UBC	-0.96918	0.000315002	0.896678	0.00622971	4.99728	5.81436e-07	0.0283252	-/+
ENSBTAG00000014023	ENSBTAG00000016151	SIRT1	VTN	0.970294	0.000287478	-0.892946	0.00679343	-4.99723	5.81583e-07	0.0283252	+/-
ENSBTAG00000008827	ENSBTAG00000016006	SPOCK2	ANKRD11	0.957357	0.000704832	-0.924668	0.00287177	-4.99718	5.81743e-07	0.0283252	+/-
ENSBTAG00000007954	ENSBTAG00000016311	CDIPT	EIF2S1	-0.709636	0.074077	0.992576	9.08483e-06	4.99656	5.83617e-07	0.0283699	0/+
ENSBTAG00000001693	ENSBTAG00000016600	RPAP1	CCDC142	-0.885205	0.00805408	0.972349	0.000240582	4.99639	5.84123e-07	0.0283699	-/+
ENSBTAG00000003016	ENSBTAG00000020153	PTPN7	NIT1	0.979086	0.000120128	-0.850497	0.0152891	-4.99633	5.84314e-07	0.0283699	+/-
ENSBTAG00000000647	ENSBTAG00000008893	SELENOO	ANO10	-0.709303	0.0742746	0.995476	2.63753e-06	4.99561	5.86488e-07	0.0283781	0/+
ENSBTAG00000011732	ENSBTAG00000021275	PGAP3	CIB1	-0.932974	0.00215424	0.951879	0.000950597	4.9954	5.87141e-07	0.0283781	-/+
ENSBTAG00000004651	ENSBTAG00000016520	NME1	ENSBTAG00000016520	0.958925	0.000642344	-0.92165	0.00316285	-4.99536	5.8726e-07	0.0283781	+/-
ENSBTAG00000009495	ENSBTAG00000021742	BCAM	ZNF568	0.858672	0.0133451	-0.977755	0.00014006	-4.99512	5.88005e-07	0.0283781	+/-
ENSBTAG00000009495	ENSBTAG00000017419	BCAM	ZZZ3	0.930112	0.00238785	-0.953836	0.000857787	-4.99486	5.88798e-07	0.0283781	+/-
ENSBTAG00000001044	ENSBTAG00000002503	SUPV3L1	BSCL2	-0.981423	8.94394e-05	0.832731	0.0200412	4.99474	5.89145e-07	0.0283781	-/+
ENSBTAG00000016151	ENSBTAG00000049547	VTN	ENSBTAG00000049547	0.970571	0.000280863	-0.891599	0.00700392	-4.99461	5.89533e-07	0.0283781	+/-
ENSBTAG00000015535	ENSBTAG00000045784	NEK8	CENPB	0.728475	0.0633426	-0.989161	2.33565e-05	-4.99447	5.89968e-07	0.0283781	0/-
ENSBTAG00000007315	ENSBTAG00000018330	LARS2	RAD9B	-0.0368037	0.937562	-0.998411	1.93233e-07	-4.99443	5.90101e-07	0.0283781	0/-
ENSBTAG00000010850	ENSBTAG00000015277	SERTAD4	PCF11	-0.952292	0.000930537	0.932289	0.00220887	4.99421	5.90786e-07	0.0283781	-/+
ENSBTAG00000023452	ENSBTAG00000046574	B9D2	FRMPD1	0.987791	3.14288e-05	-0.755251	0.0496368	-4.9941	5.91117e-07	0.0283781	+/-
ENSBTAG00000011108	ENSBTAG00000019989	USP54	PXK	-0.836643	0.0189318	0.980922	9.55719e-05	4.99397	5.91502e-07	0.0283781	-/+
ENSBTAG00000012265	ENSBTAG00000019040	VWF	PLBD2	-0.948925	0.00110152	0.936685	0.00187207	4.99384	5.91917e-07	0.0283781	-/+
ENSBTAG00000003798	ENSBTAG00000039325	AMFR	GYPA	-0.708645	0.0746666	0.992456	9.45483e-06	4.99374	5.92204e-07	0.0283781	0/+
ENSBTAG00000005086	ENSBTAG00000017007	RPRD1B	TRIB3	-0.987481	3.34536e-05	0.760397	0.0472102	4.99338	5.93329e-07	0.0284056	-/+
ENSBTAG00000020489	ENSBTAG00000052310	SEMA6A	EIF4EBP3	-0.996651	1.24404e-06	0.323214	0.479501	4.99299	5.94532e-07	0.0284367	-/0
ENSBTAG00000013478	ENSBTAG00000020550	MARVELD1	ENSBTAG00000020550	-0.970027	0.000293936	0.893117	0.00676702	4.99201	5.97553e-07	0.0285339	-/+
ENSBTAG00000015183	ENSBTAG00000039325	TPCN2	GYPA	0.810411	0.0270639	-0.983728	6.43115e-05	-4.99197	5.97671e-07	0.0285339	+/-
ENSBTAG00000009495	ENSBTAG00000018248	BCAM	MGLL	-0.724515	0.0655239	0.989294	2.26499e-05	4.99137	5.99528e-07	0.028596	0/+
ENSBTAG00000016350	ENSBTAG00000054545	NACC1	RNF11	0.993494	6.53414e-06	-0.707635	0.0752701	-4.99088	6.01055e-07	0.0286374	+/0
ENSBTAG00000013478	ENSBTAG00000017387	MARVELD1	TMEM269	0.985973	4.44222e-05	-0.782793	0.037423	-4.99073	6.01509e-07	0.0286374	+/-
ENSBTAG00000001693	ENSBTAG00000005218	RPAP1	PDE3B	-0.963956	0.000464633	0.910381	0.00439827	4.99037	6.02632e-07	0.0286643	-/+
ENSBTAG00000004197	ENSBTAG00000035782	B3GNT4	METTL22	-0.891286	0.00705337	0.970452	0.000283707	4.98955	6.05209e-07	0.0287603	-/+
ENSBTAG00000002503	ENSBTAG00000005211	BSCL2	RPL4	-0.970089	0.00029244	0.892516	0.00686016	4.9893	6.05995e-07	0.0287711	-/+
ENSBTAG00000004910	ENSBTAG00000011732	SLC25A11	PGAP3	-0.706881	0.0757221	0.995094	3.22974e-06	4.98875	6.07728e-07	0.0288268	0/+
ENSBTAG00000010123	ENSBTAG00000019110	APOE	PNRC1	0.596041	0.157837	-0.993202	7.29266e-06	-4.98848	6.08554e-07	0.0288394	0/-
ENSBTAG00000004197	ENSBTAG00000005160	B3GNT4	GTF2H1	0.963206	0.000488975	-0.911887	0.00421926	-4.98809	6.09793e-07	0.0288715	+/-
ENSBTAG00000005588	ENSBTAG00000011732	DXO	PGAP3	-0.79269	0.0334956	0.98515	5.12015e-05	4.98703	6.13143e-07	0.0290034	-/+
ENSBTAG00000000033	ENSBTAG00000046668	PHOSPHO1	ANG2	-0.95782	0.000686007	0.922754	0.00305448	4.98663	6.14416e-07	0.0290074	-/+
ENSBTAG00000011732	ENSBTAG00000019883	PGAP3	IST1	0.759591	0.0475855	-0.987403	3.39778e-05	-4.98624	6.15646e-07	0.0290074	+/-
ENSBTAG00000002503	ENSBTAG00000004193	BSCL2	VEZF1	0.974737	0.000192205	-0.873195	0.0102597	-4.98624	6.15671e-07	0.0290074	+/-
ENSBTAG00000004224	ENSBTAG00000015094	C7H19orf38	VNN1	-0.774318	0.0409791	0.986475	4.05673e-05	4.98623	6.15692e-07	0.0290074	-/+
ENSBTAG00000003564	ENSBTAG00000014814	HPX	BICRAL	0.898421	0.00597598	-0.96814	0.00034207	-4.98612	6.16044e-07	0.0290074	+/-
ENSBTAG00000006754	ENSBTAG00000014465	DBP	SERPINE1	-0.992422	9.56348e-06	0.628617	0.130511	4.98515	6.19125e-07	0.0291258	-/0
ENSBTAG00000013105	ENSBTAG00000045784	SYT3	CENPB	-0.746012	0.0541609	0.988129	2.93014e-05	4.98416	6.22314e-07	0.0292491	0/+
ENSBTAG00000009811	ENSBTAG00000011732	BOP1	PGAP3	-0.70513	0.0767781	0.993678	6.08238e-06	4.98381	6.23452e-07	0.0292758	0/+
ENSBTAG00000011732	ENSBTAG00000045785	PGAP3	TOM1	-0.835592	0.0192263	0.980773	9.74389e-05	4.98348	6.24492e-07	0.029298	-/+
ENSBTAG00000009677	ENSBTAG00000017765	PARP10	GSTM1	-0.993871	5.62914e-06	0.5588	0.192241	4.983	6.26057e-07	0.0293369	-/0
ENSBTAG00000011732	ENSBTAG00000050386	PGAP3	MGMT	-0.782916	0.0373728	0.985808	4.57322e-05	4.98288	6.26462e-07	0.0293369	-/+
ENSBTAG00000002784	ENSBTAG00000022294	COPS5	FADS1	0.941352	0.0015499	-0.943959	0.00138535	-4.98226	6.28459e-07	0.0293541	+/-
ENSBTAG00000003073	ENSBTAG00000052790	NAA40	ENSBTAG00000052790	-0.70456	0.0771235	0.992337	9.83306e-06	4.98221	6.28636e-07	0.0293541	0/+
ENSBTAG00000004197	ENSBTAG00000026243	B3GNT4	PPP1R35	-0.946419	0.00123992	0.938638	0.00173288	4.98193	6.29527e-07	0.0293541	-/+
ENSBTAG00000009495	ENSBTAG00000019040	BCAM	PLBD2	-0.704452	0.0771891	0.992792	8.43854e-06	4.9819	6.29623e-07	0.0293541	0/+
ENSBTAG00000016151	ENSBTAG00000017129	VTN	CLCC1	-0.936412	0.00189207	0.948301	0.00113505	4.98188	6.2968e-07	0.0293541	-/+
ENSBTAG00000002503	ENSBTAG00000013723	BSCL2	MRPS25	-0.911697	0.00424164	0.962939	0.000497804	4.98129	6.31603e-07	0.0293887	-/+
ENSBTAG00000008001	ENSBTAG00000014465	NUCKS1	SERPINE1	-0.994172	4.96478e-06	0.540309	0.210546	4.98121	6.31892e-07	0.0293887	-/0
ENSBTAG00000016151	ENSBTAG00000020975	VTN	SYNGAP1	0.910149	0.00442616	-0.963583	0.000476645	-4.98105	6.32398e-07	0.0293887	+/-
ENSBTAG00000002475	ENSBTAG00000011732	RAB11B	PGAP3	-0.704108	0.0773981	0.991336	1.33579e-05	4.98094	6.32774e-07	0.0293887	0/+
ENSBTAG00000007164	ENSBTAG00000014944	FGFR3	TBXA2R	-0.881622	0.00868002	0.972636	0.000234434	4.98078	6.33279e-07	0.0293887	-/+
ENSBTAG00000014204	ENSBTAG00000019738	S100A16	MDM1	0.947717	0.00116705	-0.937004	0.00184892	-4.98055	6.34033e-07	0.02939	+/-
ENSBTAG00000010077	ENSBTAG00000017160	FANCD2	TBC1D7	0.729787	0.0626286	-0.988883	2.48796e-05	-4.98042	6.34448e-07	0.02939	0/-
ENSBTAG00000018383	ENSBTAG00000039325	ATAD5	GYPA	-0.966505	0.00038732	0.90235	0.00542665	4.97949	6.37511e-07	0.0294815	-/+
ENSBTAG00000009495	ENSBTAG00000030977	BCAM	ULK2	0.914325	0.00393876	-0.961658	0.000541589	-4.97913	6.38713e-07	0.0294815	+/-
ENSBTAG00000008145	ENSBTAG00000013478	SMPD2	MARVELD1	-0.984236	5.94226e-05	0.801626	0.0301563	4.97912	6.38728e-07	0.0294815	-/+
ENSBTAG00000011193	ENSBTAG00000018723	C1QC	SLC25A34	0.904372	0.00515587	-0.965751	0.000409304	-4.97904	6.39015e-07	0.0294815	+/-
ENSBTAG00000013662	ENSBTAG00000039635	COL8A1	CCDC97	0.981177	9.24284e-05	-0.831346	0.0204425	-4.97895	6.39288e-07	0.0294815	+/-
ENSBTAG00000010046	ENSBTAG00000031001	ZNF350	MEGF8	-0.982799	7.38492e-05	0.816684	0.0249699	4.97862	6.40391e-07	0.0295059	-/+
ENSBTAG00000016151	ENSBTAG00000048350	VTN	ENSBTAG00000048350	0.966376	0.00039102	-0.902498	0.00540657	-4.97786	6.42897e-07	0.0295827	+/-
ENSBTAG00000010503	ENSBTAG00000016520	TIMM9	ENSBTAG00000016520	0.898898	0.00590769	-0.96761	0.000356365	-4.97777	6.43208e-07	0.0295827	+/-
ENSBTAG00000022779	ENSBTAG00000039071	OLFM4	ANKRD16	-0.702829	0.0781777	0.997476	6.13977e-07	4.97736	6.44589e-07	0.0295993	0/+
ENSBTAG00000013478	ENSBTAG00000044427	MARVELD1	RNaseP_nuc	-0.965323	0.000422125	0.90528	0.00503685	4.97718	6.4518e-07	0.0295993	-/+
ENSBTAG00000014814	ENSBTAG00000049665	BICRAL	B3GNT9	0.976577	0.000159255	-0.862136	0.0125669	-4.97705	6.45612e-07	0.0295993	+/-
ENSBTAG00000009036	ENSBTAG00000016151	SUPT6H	VTN	-0.96709	0.000370747	0.900335	0.00570453	4.97697	6.45869e-07	0.0295993	-/+
ENSBTAG00000000271	ENSBTAG00000048366	MNS1	SNPH	0.988004	3.00764e-05	-0.745877	0.0542284	-4.97628	6.48168e-07	0.0296348	+/0
ENSBTAG00000019110	ENSBTAG00000020153	PNRC1	NIT1	-0.983275	6.88584e-05	0.811345	0.0267461	4.97627	6.48203e-07	0.0296348	-/+
ENSBTAG00000019357	ENSBTAG00000052720	ZNF688	ENSBTAG00000052720	-0.879702	0.00902662	0.972917	0.00022849	4.97609	6.48818e-07	0.0296348	-/+
ENSBTAG00000013478	ENSBTAG00000021062	MARVELD1	SMARCD2	0.976584	0.000159136	-0.861915	0.0126157	-4.97605	6.48946e-07	0.0296348	+/-
ENSBTAG00000001193	ENSBTAG00000011732	UNC93B1	PGAP3	-0.751956	0.0512255	0.98766	3.2272e-05	4.97576	6.49932e-07	0.0296535	0/+
ENSBTAG00000001044	ENSBTAG00000004197	SUPV3L1	B3GNT4	-0.939584	0.00166773	0.945063	0.00131889	4.97509	6.52162e-07	0.0297087	-/+
ENSBTAG00000009725	ENSBTAG00000040490	AOX1	CCDC3	0.99467	3.97306e-06	-0.702004	0.0786825	-4.97505	6.52297e-07	0.0297087	+/0
ENSBTAG00000002056	ENSBTAG00000017129	MARS2	CLCC1	-0.879219	0.0091149	0.972985	0.00022707	4.97488	6.52891e-07	0.0297095	-/+
ENSBTAG00000004937	ENSBTAG00000044003	SEC61A1	TEX10	-0.810792	0.0269341	0.983266	6.89556e-05	4.97358	6.57265e-07	0.029809	-/+
ENSBTAG00000006325	ENSBTAG00000008827	NUDCD3	SPOCK2	-0.975403	0.000179855	0.867726	0.0113672	4.97343	6.57785e-07	0.029809	-/+
ENSBTAG00000009495	ENSBTAG00000009638	BCAM	PRMT7	-0.905288	0.00503579	0.965135	0.000427825	4.97335	6.58052e-07	0.029809	-/+
ENSBTAG00000012101	ENSBTAG00000014944	SYMPK	TBXA2R	-0.701303	0.0791132	0.991284	1.35591e-05	4.9731	6.58908e-07	0.029809	0/+
ENSBTAG00000012581	ENSBTAG00000017060	TIMMDC1	ITGB2	0.980817	9.68825e-05	-0.832945	0.0199795	-4.97281	6.59887e-07	0.029809	+/-
ENSBTAG00000011732	ENSBTAG00000016967	PGAP3	RARS2	-0.701198	0.0791778	0.998936	7.09539e-08	4.97281	6.59903e-07	0.029809	0/+
ENSBTAG00000006246	ENSBTAG00000009415	CBX5	NUFIP1	0.976017	0.000168896	-0.864349	0.0120836	-4.97242	6.6121e-07	0.029809	+/-
ENSBTAG00000014204	ENSBTAG00000037972	S100A16	SLC25A26	-0.937834	0.00178941	0.94641	0.00124045	4.97231	6.61608e-07	0.029809	-/+
ENSBTAG00000002503	ENSBTAG00000012385	BSCL2	NFX1	-0.927944	0.00257428	0.953822	0.000858428	4.97224	6.61828e-07	0.029809	-/+
ENSBTAG00000004937	ENSBTAG00000043546	SEC61A1	ND6	-0.73259	0.0611179	0.988616	2.63955e-05	4.97208	6.62384e-07	0.029809	0/+
ENSBTAG00000009036	ENSBTAG00000009521	SUPT6H	ZNF565	0.918399	0.00349497	-0.959302	0.000627848	-4.97206	6.62436e-07	0.029809	+/-
ENSBTAG00000008625	ENSBTAG00000030369	PLEKHF1	IFFO1	-0.973585	0.000214727	0.876143	0.0096898	4.97205	6.62493e-07	0.029809	-/+
ENSBTAG00000006245	ENSBTAG00000020153	WDR83	NIT1	0.98224	7.9969e-05	-0.820462	0.0237542	-4.97201	6.62608e-07	0.029809	+/-
ENSBTAG00000005089	ENSBTAG00000047856	RHBDD2	PAK2	0.315649	0.490429	-0.996606	1.28666e-06	-4.97152	6.64305e-07	0.0298389	0/-
ENSBTAG00000011284	ENSBTAG00000014465	SLC39A1	SERPINE1	0.988493	2.71152e-05	-0.734899	0.0598885	-4.97148	6.64431e-07	0.0298389	+/0
ENSBTAG00000002452	ENSBTAG00000011732	ASCC2	PGAP3	-0.700538	0.0795845	0.992745	8.57689e-06	4.97097	6.66179e-07	0.0298913	0/+
ENSBTAG00000012143	ENSBTAG00000024909	TECPR2	H3F3B	-0.918554	0.00347868	0.959127	0.000634558	4.97037	6.68249e-07	0.0299186	-/+
ENSBTAG00000007829	ENSBTAG00000009298	CSAD	XYLT2	0.84155	0.0175909	-0.979621	0.000112628	-4.97031	6.68451e-07	0.0299186	+/-
ENSBTAG00000004653	ENSBTAG00000008765	ADGRA3	PRADC1	-0.912792	0.00411386	0.961884	0.000533694	4.97029	6.68531e-07	0.0299186	-/+
ENSBTAG00000008766	ENSBTAG00000049665	SLC9A1	B3GNT9	-0.957591	0.000695279	0.921396	0.00318805	4.9699	6.69879e-07	0.0299528	-/+
ENSBTAG00000010485	ENSBTAG00000017007	MFN1	TRIB3	-0.988588	2.65569e-05	0.732384	0.0612283	4.96971	6.70523e-07	0.0299556	-/0
ENSBTAG00000004937	ENSBTAG00000055286	SEC61A1	C7H5orf30	0.791334	0.0340192	-0.984885	5.35075e-05	-4.96929	6.71973e-07	0.0299774	+/-
ENSBTAG00000011732	ENSBTAG00000021635	PGAP3	NUDT17	-0.816306	0.0250934	0.982603	7.59583e-05	4.96895	6.73155e-07	0.0299774	-/+
ENSBTAG00000003491	ENSBTAG00000011732	SLC25A23	PGAP3	-0.820016	0.0238961	0.982209	8.03191e-05	4.96883	6.7357e-07	0.0299774	-/+
ENSBTAG00000002398	ENSBTAG00000009705	ZNF567	SERPINF1	0.977285	0.000147554	-0.856533	0.0138391	-4.9687	6.74043e-07	0.0299774	+/-
ENSBTAG00000004197	ENSBTAG00000006533	B3GNT4	NSFL1C	-0.941358	0.0015495	0.942893	0.00145131	4.96863	6.7428e-07	0.0299774	-/+
ENSBTAG00000004362	ENSBTAG00000021504	SERPINC1	TIRAP	-0.924193	0.00291646	0.955908	0.000765647	4.96841	6.75038e-07	0.0299774	-/+
ENSBTAG00000011732	ENSBTAG00000020109	PGAP3	TRAP1	-0.821234	0.0235101	0.982066	8.19366e-05	4.9684	6.75088e-07	0.0299774	-/+
ENSBTAG00000006482	ENSBTAG00000009521	PTCD3	ZNF565	0.956084	0.000758079	-0.923836	0.00295037	-4.96786	6.76975e-07	0.0300353	+/-
ENSBTAG00000000752	ENSBTAG00000007007	SGO1	WDR20	-0.699331	0.0803308	0.994735	3.85302e-06	4.96763	6.77771e-07	0.0300375	0/+
ENSBTAG00000008032	ENSBTAG00000013235	ENSBTAG00000008032	TINAGL1	0.710116	0.0737924	-0.989563	2.12567e-05	-4.96751	6.78193e-07	0.0300375	0/-
ENSBTAG00000022539	ENSBTAG00000038866	POLR2K	UBE2I	0.307669	0.502052	-0.996645	1.25006e-06	-4.9672	6.7926e-07	0.0300506	0/-
ENSBTAG00000008893	ENSBTAG00000015291	ANO10	ORC4	0.216566	0.640907	-0.99724	7.67258e-07	-4.96709	6.79657e-07	0.0300506	0/-
ENSBTAG00000002417	ENSBTAG00000010373	RAB30	CACTIN	0.958402	0.000662793	-0.919535	0.0033767	-4.96661	6.81317e-07	0.0300645	+/-
ENSBTAG00000017007	ENSBTAG00000021061	TRIB3	PSMC5	0.991404	1.30995e-05	-0.698912	0.0805906	-4.96647	6.8183e-07	0.0300645	+/0
ENSBTAG00000001059	ENSBTAG00000020153	IDH3G	NIT1	0.987209	3.52974e-05	-0.75691	0.0488469	-4.96645	6.81907e-07	0.0300645	+/-
ENSBTAG00000000986	ENSBTAG00000022294	USH1C	FADS1	-0.714703	0.071101	0.98935	2.23542e-05	4.96633	6.82308e-07	0.0300645	0/+
ENSBTAG00000002078	ENSBTAG00000049665	KDM4A	B3GNT9	0.933039	0.00214906	-0.949833	0.00105375	-4.96592	6.83763e-07	0.0301029	+/-
ENSBTAG00000011108	ENSBTAG00000031767	USP54	ENSBTAG00000031767	-0.952294	0.000930438	0.929492	0.00244027	4.9646	6.88431e-07	0.0302825	-/+
ENSBTAG00000014944	ENSBTAG00000015504	TBXA2R	ZNF131	0.575417	0.176478	-0.993393	6.79205e-06	-4.96429	6.89536e-07	0.0302949	0/-
ENSBTAG00000010899	ENSBTAG00000040116	TIMP2	H1-10	0.890185	0.00722877	-0.969706	0.00030182	-4.96413	6.90101e-07	0.0302949	+/-
ENSBTAG00000017816	ENSBTAG00000039711	FXYD1	ZFP62	0.927593	0.00260527	-0.953516	0.000872579	-4.96389	6.90943e-07	0.0302949	+/-
ENSBTAG00000007757	ENSBTAG00000014465	PRPF31	SERPINE1	-0.992768	8.51111e-06	0.604709	0.150311	4.96373	6.9152e-07	0.0302949	-/0
ENSBTAG00000008827	ENSBTAG00000021645	SPOCK2	MBD4	0.984084	6.08615e-05	-0.799396	0.0309713	-4.9635	6.92348e-07	0.0302949	+/-
ENSBTAG00000001338	ENSBTAG00000053996	CCR3	ZNF853	-0.899538	0.00581666	0.966736	0.000380713	4.96336	6.92838e-07	0.0302949	-/+
ENSBTAG00000016151	ENSBTAG00000017419	VTN	ZZZ3	0.919664	0.00336341	-0.95814	0.000673215	-4.96325	6.93233e-07	0.0302949	+/-
ENSBTAG00000030977	ENSBTAG00000031767	ULK2	ENSBTAG00000031767	-0.933447	0.00211695	0.949333	0.00107991	4.9632	6.93423e-07	0.0302949	-/+
ENSBTAG00000020726	ENSBTAG00000049665	ARHGEF7	B3GNT9	0.54174	0.209101	-0.993996	5.3478e-06	-4.96296	6.94274e-07	0.0302975	0/-
ENSBTAG00000011732	ENSBTAG00000018803	PGAP3	SNF8	-0.747598	0.0533685	0.987681	3.21402e-05	4.96285	6.9466e-07	0.0302975	0/+
ENSBTAG00000000988	ENSBTAG00000008827	BRCA2	SPOCK2	0.972115	0.000245686	-0.880879	0.00881313	-4.96255	6.95719e-07	0.0303053	+/-
ENSBTAG00000007186	ENSBTAG00000009611	ARHGAP39	PHF21A	-0.697437	0.0815101	0.991212	1.38413e-05	4.9624	6.96287e-07	0.0303053	0/+
ENSBTAG00000000504	ENSBTAG00000030977	GTF2B	ULK2	-0.936109	0.00191435	0.947122	0.00120013	4.96203	6.97588e-07	0.0303053	-/+
ENSBTAG00000009495	ENSBTAG00000020761	BCAM	USP33	0.92681	0.00267506	-0.9539	0.000854866	-4.962	6.97693e-07	0.0303053	+/-
ENSBTAG00000004362	ENSBTAG00000019971	SERPINC1	CDC16	-0.954567	0.000824587	0.925715	0.00277463	4.96164	6.99007e-07	0.0303053	-/+
ENSBTAG00000001082	ENSBTAG00000049730	SH2D5	TCEAL1	-0.965563	0.000414903	0.902612	0.00539111	4.96155	6.99333e-07	0.0303053	-/+
ENSBTAG00000003328	ENSBTAG00000012265	TAMM41	VWF	-0.984196	5.9795e-05	0.797515	0.0316683	4.96121	7.00538e-07	0.0303053	-/+
ENSBTAG00000014339	ENSBTAG00000050904	PUS3	RAP1A	-0.460803	0.298055	-0.999338	2.16799e-08	-4.96095	7.01509e-07	0.0303053	0/-
ENSBTAG00000002503	ENSBTAG00000009686	BSCL2	FBXO15	-0.95394	0.000853011	0.926635	0.00269086	4.96088	7.01734e-07	0.0303053	-/+
ENSBTAG00000014322	ENSBTAG00000019110	FAM234B	PNRC1	0.768717	0.0434276	-0.986358	4.14422e-05	-4.96056	7.02886e-07	0.0303053	+/-
ENSBTAG00000010077	ENSBTAG00000013476	FANCD2	CPA5	0.534351	0.216613	-0.994099	5.12232e-06	-4.96049	7.03165e-07	0.0303053	0/-
ENSBTAG00000005912	ENSBTAG00000011732	DMAP1	PGAP3	-0.696738	0.0819472	0.991335	1.33611e-05	4.96047	7.03212e-07	0.0303053	0/+
ENSBTAG00000006950	ENSBTAG00000011252	COPS4	RAD50	-0.840653	0.0178318	0.979455	0.000114928	4.96018	7.04291e-07	0.0303053	-/+
ENSBTAG00000000186	ENSBTAG00000004197	FLAD1	B3GNT4	-0.881031	0.00878577	0.971973	0.000248799	4.95988	7.0536e-07	0.0303053	-/+
ENSBTAG00000006246	ENSBTAG00000021438	CBX5	ZNF821	0.9864	4.11265e-05	-0.767793	0.0438391	-4.95956	7.06531e-07	0.0303053	+/-
ENSBTAG00000014366	ENSBTAG00000023845	PRPF19	ENSBTAG00000023845	0.993886	5.59612e-06	-0.696374	0.0821754	-4.95947	7.0684e-07	0.0303053	+/0
ENSBTAG00000004316	ENSBTAG00000009495	BOD1L1	BCAM	0.845703	0.0164996	-0.978702	0.000125701	-4.95916	7.07998e-07	0.0303053	+/-
ENSBTAG00000000224	ENSBTAG00000009704	TSPAN15	CECR2	0.691868	0.085029	-0.990165	1.83263e-05	-4.95902	7.08513e-07	0.0303053	0/-
ENSBTAG00000006246	ENSBTAG00000031806	CBX5	ZNF48	0.955626	0.000777787	-0.923694	0.0029639	-4.95899	7.086e-07	0.0303053	+/-
ENSBTAG00000007962	ENSBTAG00000016828	ATP9A	TAPBP	0.970039	0.000293664	-0.888252	0.0075431	-4.95898	7.08643e-07	0.0303053	+/-
ENSBTAG00000004197	ENSBTAG00000030744	B3GNT4	NFYB	-0.895777	0.00636319	0.967783	0.000351663	4.95896	7.08733e-07	0.0303053	-/+
ENSBTAG00000014204	ENSBTAG00000015240	S100A16	UBR4	-0.964711	0.000440842	0.90455	0.0051324	4.95889	7.08963e-07	0.0303053	-/+
ENSBTAG00000000647	ENSBTAG00000010123	SELENOO	APOE	-0.7462	0.0540664	0.987689	3.20854e-05	4.95887	7.0906e-07	0.0303053	0/+
ENSBTAG00000003565	ENSBTAG00000008625	TRIM3	PLEKHF1	-0.976998	0.000152221	0.856332	0.0138862	4.95868	7.09754e-07	0.0303053	-/+
ENSBTAG00000009495	ENSBTAG00000015106	BCAM	DSP	0.986574	3.98314e-05	-0.76485	0.045164	-4.95861	7.09981e-07	0.0303053	+/-
ENSBTAG00000002503	ENSBTAG00000007660	BSCL2	ZNF414	-0.965241	0.00042461	0.903099	0.00532541	4.95857	7.10149e-07	0.0303053	-/+
ENSBTAG00000000742	ENSBTAG00000006592	AMOTL2	SGSM1	-0.933197	0.00213657	0.949165	0.00108874	4.95807	7.11982e-07	0.0303281	-/+
ENSBTAG00000001338	ENSBTAG00000018437	CCR3	SMC5	0.670947	0.0989537	-0.990887	1.51508e-05	-4.95795	7.12395e-07	0.0303281	0/-
ENSBTAG00000011732	ENSBTAG00000048966	PGAP3	FBXO46	0.962137	0.000524968	-0.910699	0.00436014	-4.95754	7.13928e-07	0.0303281	+/-
ENSBTAG00000008625	ENSBTAG00000037972	PLEKHF1	SLC25A26	-0.959367	0.000625378	0.916609	0.00368616	4.95721	7.15127e-07	0.0303281	-/+
ENSBTAG00000020004	ENSBTAG00000025385	ZNF800	ENSBTAG00000025385	-0.99878	9.96982e-08	-0.193171	0.678147	4.9572	7.15173e-07	0.0303281	-/0
ENSBTAG00000004197	ENSBTAG00000011715	B3GNT4	RECQL5	-0.775422	0.0405059	0.98583	4.55566e-05	4.957	7.15904e-07	0.0303281	-/+
ENSBTAG00000004266	ENSBTAG00000020710	DDX25	CENPQ	-0.849692	0.0154885	0.978026	0.00013586	4.95688	7.16337e-07	0.0303281	-/+
ENSBTAG00000009137	ENSBTAG00000049953	NKG7	ENSBTAG00000049953	0.992399	9.63645e-06	-0.695426	0.0827712	-4.95688	7.16356e-07	0.0303281	+/0
ENSBTAG00000017462	ENSBTAG00000020153	ATF4	NIT1	0.989651	2.08124e-05	-0.704167	0.0773623	-4.9567	7.17011e-07	0.0303281	+/0
ENSBTAG00000015535	ENSBTAG00000021482	NEK8	APH1A	0.705077	0.0768104	-0.989613	2.10029e-05	-4.95666	7.17164e-07	0.0303281	0/-
ENSBTAG00000002503	ENSBTAG00000010609	BSCL2	STK31	-0.962987	0.000496216	0.908594	0.00461616	4.95666	7.17164e-07	0.0303281	-/+
ENSBTAG00000013478	ENSBTAG00000050986	MARVELD1	PXDN	-0.940703	0.00159257	0.942575	0.00147133	4.95649	7.17771e-07	0.0303288	-/+
ENSBTAG00000011444	ENSBTAG00000033395	HINT2	C25H16orf91	0.990161	1.83471e-05	-0.695147	0.082947	-4.95611	7.19175e-07	0.0303438	+/0
ENSBTAG00000014660	ENSBTAG00000016344	WDR53	PIK3R6	0.836125	0.0190767	-0.979951	0.000108146	-4.95608	7.19306e-07	0.0303438	+/-
ENSBTAG00000000647	ENSBTAG00000004937	SELENOO	SEC61A1	-0.695024	0.0830247	0.995152	3.13505e-06	4.95578	7.20423e-07	0.0303661	0/+
ENSBTAG00000013277	ENSBTAG00000049130	CCDC22	ENSBTAG00000049130	0.983292	6.86885e-05	-0.805967	0.0286049	-4.955	7.23296e-07	0.0304498	+/-
ENSBTAG00000003259	ENSBTAG00000009495	TCERG1	BCAM	0.89792	0.00604835	-0.966896	0.000376185	-4.95492	7.23592e-07	0.0304498	+/-
ENSBTAG00000008893	ENSBTAG00000018852	ANO10	APC	0.319618	0.484685	-0.996493	1.39595e-06	-4.95465	7.24617e-07	0.030468	0/-
ENSBTAG00000004197	ENSBTAG00000011556	B3GNT4	MED22	-0.938665	0.00173104	0.944327	0.00136301	4.95439	7.25573e-07	0.0304833	-/+
ENSBTAG00000007352	ENSBTAG00000015197	KCNC4	KLHDC8A	-0.991807	1.16194e-05	0.63876	0.122539	4.95374	7.28022e-07	0.0305612	-/0
ENSBTAG00000023851	ENSBTAG00000046540	FAM102A	SERPINA3-1	0.989334	2.24378e-05	-0.710486	0.0735733	-4.95315	7.3021e-07	0.0305838	+/0
ENSBTAG00000009638	ENSBTAG00000011324	PRMT7	EMILIN1	-0.99702	9.29909e-07	0.243593	0.598623	4.95296	7.30938e-07	0.0305838	-/0
ENSBTAG00000001252	ENSBTAG00000016878	HIVEP1	WDR59	-0.984276	5.90503e-05	0.794443	0.0328251	4.95294	7.30995e-07	0.0305838	-/+
ENSBTAG00000021620	ENSBTAG00000022294	PITHD1	FADS1	0.647651	0.115764	-0.991539	1.25909e-05	-4.95234	7.33281e-07	0.0305838	0/-
ENSBTAG00000005793	ENSBTAG00000024199	PEA15	KMT2C	-0.999789	1.23809e-09	-0.792146	0.033705	4.9523	7.33406e-07	0.0305838	-/-
ENSBTAG00000007387	ENSBTAG00000017783	ENY2	TSPYL2	0.957183	0.000711961	-0.920243	0.00330413	-4.95226	7.33554e-07	0.0305838	+/-
ENSBTAG00000001693	ENSBTAG00000012377	RPAP1	ECHDC3	-0.964233	0.000455814	0.90492	0.00508383	4.95209	7.34223e-07	0.0305838	-/+
ENSBTAG00000011732	ENSBTAG00000017851	PGAP3	RXRA	-0.693652	0.0838932	0.991612	1.23226e-05	4.95203	7.34443e-07	0.0305838	0/+
ENSBTAG00000001338	ENSBTAG00000010982	CCR3	UBE2B	0.977599	0.00014252	-0.851416	0.0150628	-4.95194	7.34758e-07	0.0305838	+/-
ENSBTAG00000002606	ENSBTAG00000004197	LGR4	B3GNT4	0.92526	0.00281662	-0.954234	0.000839608	-4.95188	7.35016e-07	0.0305838	+/-
ENSBTAG00000001874	ENSBTAG00000022294	DOCK3	FADS1	0.635999	0.124684	-0.991858	1.14389e-05	-4.95161	7.36005e-07	0.0305838	0/-
ENSBTAG00000004842	ENSBTAG00000020153	RSPRY1	NIT1	-0.982011	8.2559e-05	0.817797	0.0246081	4.95143	7.36714e-07	0.0305838	-/+
ENSBTAG00000001693	ENSBTAG00000001731	RPAP1	GLYR1	-0.95321	0.000886879	0.926813	0.00267485	4.95127	7.37291e-07	0.0305838	-/+
ENSBTAG00000008804	ENSBTAG00000039325	SAAL1	GYPA	-0.876309	0.00965827	0.972766	0.000231661	4.95117	7.37684e-07	0.0305838	-/+
ENSBTAG00000013478	ENSBTAG00000021351	MARVELD1	MED12	-0.985911	4.49145e-05	0.772594	0.0417243	4.95108	7.38023e-07	0.0305838	-/+
ENSBTAG00000001280	ENSBTAG00000050510	CLPB	ENSBTAG00000050510	-0.706147	0.0761638	0.989484	2.16571e-05	4.95093	7.38592e-07	0.0305838	0/+
ENSBTAG00000011732	ENSBTAG00000021016	PGAP3	GTF2F1	-0.718193	0.0690892	0.98896	2.44514e-05	4.95091	7.38663e-07	0.0305838	0/+
ENSBTAG00000000725	ENSBTAG00000014322	USP42	FAM234B	0.952432	0.000923815	-0.927926	0.00257587	-4.95058	7.39936e-07	0.0305866	+/-
ENSBTAG00000001749	ENSBTAG00000012412	SENP2	URB1	-0.723766	0.0659409	0.988695	2.59404e-05	4.95047	7.40335e-07	0.0305866	0/+
ENSBTAG00000005596	ENSBTAG00000010522	IGFBP2	ENSBTAG00000010522	-0.996722	1.17977e-06	0.286259	0.533695	4.9504	7.4061e-07	0.0305866	-/0
ENSBTAG00000013478	ENSBTAG00000016069	MARVELD1	ARF4	0.989862	1.97684e-05	-0.696519	0.0820846	-4.95013	7.41629e-07	0.0305866	+/0
ENSBTAG00000016528	ENSBTAG00000020153	NOC2L	NIT1	0.984179	5.99591e-05	-0.794844	0.0326727	-4.95011	7.41702e-07	0.0305866	+/-
ENSBTAG00000013290	ENSBTAG00000013478	DYSF	MARVELD1	-0.984484	5.71203e-05	0.790998	0.0341496	4.94934	7.44656e-07	0.0306839	-/+
ENSBTAG00000002185	ENSBTAG00000012265	RNF7	VWF	-0.978177	0.000133556	0.847175	0.0161221	4.94909	7.45612e-07	0.0306987	-/+
ENSBTAG00000002367	ENSBTAG00000039325	HCFC1R1	GYPA	0.907972	0.00469349	-0.962818	0.000501862	-4.94834	7.48478e-07	0.0307725	+/-
ENSBTAG00000001957	ENSBTAG00000016151	TRMT11	VTN	-0.952951	0.000899055	0.926915	0.00266565	4.94831	7.48601e-07	0.0307725	-/+
ENSBTAG00000013478	ENSBTAG00000021636	MARVELD1	GPR155	0.990277	1.78114e-05	-0.692145	0.0848523	-4.94793	7.50078e-07	0.0307932	+/0
ENSBTAG00000011529	ENSBTAG00000017201	ATR	AP4S1	0.968023	0.000345195	-0.893434	0.00671808	-4.94774	7.5082e-07	0.0307932	+/-
ENSBTAG00000003264	ENSBTAG00000004197	NR1H2	B3GNT4	-0.88924	0.00738152	0.969282	0.000312438	4.94771	7.509e-07	0.0307932	-/+
ENSBTAG00000009410	ENSBTAG00000017465	TBRG1	GNS	-0.998811	9.35198e-08	-0.212321	0.647622	4.94706	7.53413e-07	0.030859	-/0
ENSBTAG00000015069	ENSBTAG00000019175	PCNP	SOBP	-0.998952	6.82371e-08	-0.271739	0.555524	4.94699	7.53702e-07	0.030859	-/0
ENSBTAG00000008688	ENSBTAG00000012970	HEYL	FAM53B	0.354787	0.434875	-0.996161	1.75003e-06	-4.94667	7.54953e-07	0.0308856	0/-
ENSBTAG00000000504	ENSBTAG00000010311	GTF2B	MRM1	0.967276	0.000365572	-0.895583	0.0063921	-4.94634	7.56223e-07	0.030912	+/-
ENSBTAG00000004000	ENSBTAG00000016350	SAP30L	NACC1	-0.990181	1.82518e-05	0.686583	0.0884413	4.94594	7.57777e-07	0.030912	-/0
ENSBTAG00000011556	ENSBTAG00000011732	MED22	PGAP3	-0.849311	0.0155837	0.977747	0.000140195	4.94591	7.57872e-07	0.030912	-/+
ENSBTAG00000002398	ENSBTAG00000005479	ZNF567	LIPC	0.958237	0.000669329	-0.91756	0.00358381	-4.94588	7.58001e-07	0.030912	+/-
ENSBTAG00000002503	ENSBTAG00000011360	BSCL2	XAB2	-0.96952	0.00030644	0.888104	0.00756744	4.94568	7.58787e-07	0.0309196	-/+
ENSBTAG00000013478	ENSBTAG00000023601	MARVELD1	CD3EAP	-0.989313	2.25486e-05	0.708147	0.0749637	4.94509	7.61081e-07	0.0309885	-/0
ENSBTAG00000049014	ENSBTAG00000051797	ENSBTAG00000049014	ENSBTAG00000051797	-0.98509	5.17177e-05	0.781849	0.0378102	4.94383	7.66012e-07	0.031156	-/+
ENSBTAG00000000504	ENSBTAG00000006050	GTF2B	BOLA1	0.976389	0.00016245	-0.85704	0.0137212	-4.94373	7.66406e-07	0.031156	+/-
ENSBTAG00000012385	ENSBTAG00000020153	NFX1	NIT1	0.979196	0.000118565	-0.838987	0.0182844	-4.94323	7.68372e-07	0.0312113	+/-
ENSBTAG00000046668	ENSBTAG00000049924	ANG2	ENSBTAG00000049924	0.87168	0.01056	-0.973484	0.000216784	-4.94258	7.70938e-07	0.0312769	+/-
ENSBTAG00000000789	ENSBTAG00000002503	PPP1R7	BSCL2	-0.964354	0.000452009	0.903349	0.00529177	4.94235	7.71862e-07	0.0312769	-/+
ENSBTAG00000000032	ENSBTAG00000014841	ABI3	GBA	-0.996882	1.04066e-06	0.257638	0.576991	4.94226	7.72237e-07	0.0312769	-/0
ENSBTAG00000001146	ENSBTAG00000002770	HIVEP2	TCN2	0.606828	0.148499	-0.992495	9.33437e-06	-4.94221	7.72417e-07	0.0312769	0/-
ENSBTAG00000004553	ENSBTAG00000009521	TPM4	ZNF565	0.969994	0.000294745	-0.885789	0.00795457	-4.94158	7.74902e-07	0.0313528	+/-
ENSBTAG00000013478	ENSBTAG00000033441	MARVELD1	SHCBP1	0.985167	5.10618e-05	-0.779983	0.0385823	-4.94072	7.78353e-07	0.0314162	+/-
ENSBTAG00000006775	ENSBTAG00000010178	SLC12A7	PTPRD	-0.99917	3.81551e-08	-0.379562	0.401031	4.94068	7.78517e-07	0.0314162	-/0
ENSBTAG00000010673	ENSBTAG00000012265	EFNA4	VWF	-0.98023	0.000104436	0.830615	0.0206561	4.94059	7.78884e-07	0.0314162	-/+
ENSBTAG00000001872	ENSBTAG00000007275	ORC6	TREM2	0.911619	0.00425087	-0.960821	0.000571344	-4.94058	7.78911e-07	0.0314162	+/-
ENSBTAG00000009453	ENSBTAG00000010362	URGCP	NOSTRIN	-0.689165	0.0867653	0.994873	3.60452e-06	4.93987	7.81741e-07	0.0315057	0/+
ENSBTAG00000011828	ENSBTAG00000034090	ARID3B	ENSBTAG00000034090	0.918537	0.00348042	-0.957354	0.00070495	-4.93955	7.83017e-07	0.031514	+/-
ENSBTAG00000007356	ENSBTAG00000011732	ELF1	PGAP3	0.879724	0.00902244	-0.971494	0.000259495	-4.93951	7.83172e-07	0.031514	+/-
ENSBTAG00000000679	ENSBTAG00000047169	PGM3	CXHXorf56	-0.79688	0.0319054	0.983747	6.41219e-05	4.93876	7.86194e-07	0.0315905	-/+
ENSBTAG00000052924	ENSBTAG00000053233	NKAIN2	TRMT61B	0.971831	0.00025193	-0.878207	0.00930188	-4.93862	7.86783e-07	0.0315905	+/-
ENSBTAG00000012412	ENSBTAG00000020726	URB1	ARHGEF7	-0.789494	0.0347372	0.984373	5.81459e-05	4.93858	7.86916e-07	0.0315905	-/+
ENSBTAG00000011252	ENSBTAG00000011846	RAD50	TUT1	0.748029	0.0531544	-0.987225	3.51882e-05	-4.93838	7.87758e-07	0.0315905	0/-
ENSBTAG00000001247	ENSBTAG00000039711	LECT2	ZFP62	0.989394	2.21216e-05	-0.703799	0.0775862	-4.93828	7.88141e-07	0.0315905	+/0
ENSBTAG00000016151	ENSBTAG00000018824	VTN	MIA3	0.965497	0.000416883	-0.899673	0.00579763	-4.93805	7.89069e-07	0.031603	+/-
ENSBTAG00000002408	ENSBTAG00000013478	FHAD1	MARVELD1	-0.961717	0.000539514	0.909231	0.00453782	4.93752	7.91225e-07	0.0316367	-/+
ENSBTAG00000004197	ENSBTAG00000053783	B3GNT4	ENSBTAG00000053783	0.977958	0.000136905	-0.846266	0.0163545	-4.93743	7.91578e-07	0.0316367	+/-
ENSBTAG00000000475	ENSBTAG00000009521	IMMP1L	ZNF565	-0.986031	4.39682e-05	0.766896	0.0442406	4.93739	7.91755e-07	0.0316367	-/+
ENSBTAG00000001981	ENSBTAG00000005564	SLC6A17	PIAS1	-0.914705	0.00389603	0.959165	0.000633089	4.93698	7.93423e-07	0.0316746	-/+
ENSBTAG00000013478	ENSBTAG00000021045	MARVELD1	E2F3	0.991883	1.13527e-05	-0.688043	0.0874918	-4.93685	7.93934e-07	0.0316746	+/0
ENSBTAG00000007829	ENSBTAG00000010123	CSAD	APOE	0.858821	0.0133112	-0.975825	0.000172266	-4.93639	7.9582e-07	0.0316997	+/-
ENSBTAG00000013294	ENSBTAG00000050273	DYRK3	ENSBTAG00000050273	-0.968637	0.000328963	0.889758	0.00729756	4.93632	7.96111e-07	0.0316997	-/+
ENSBTAG00000001002	ENSBTAG00000006837	TCF7	UBA6	0.817583	0.0246776	-0.981642	8.68393e-05	-4.93603	7.97301e-07	0.0316997	+/-
ENSBTAG00000002995	ENSBTAG00000033395	GMPPA	C25H16orf91	0.991267	1.3624e-05	-0.687681	0.0877267	-4.93588	7.97895e-07	0.0316997	+/0
ENSBTAG00000020346	ENSBTAG00000030563	CCDC92	PRRG2	-0.849225	0.0156051	0.977445	0.000144978	4.93584	7.98077e-07	0.0316997	-/+
ENSBTAG00000005627	ENSBTAG00000014891	PAFAH1B2	SRSF7	-0.996515	1.37419e-06	0.304743	0.506336	4.93579	7.98259e-07	0.0316997	-/0
ENSBTAG00000011732	ENSBTAG00000019317	PGAP3	GPS1	-0.882745	0.00848087	0.970523	0.000282016	4.9346	8.03157e-07	0.0318579	-/+
ENSBTAG00000001338	ENSBTAG00000008809	CCR3	PTBP2	0.942835	0.00145494	-0.938611	0.00173477	-4.93452	8.03481e-07	0.0318579	+/-
ENSBTAG00000007754	ENSBTAG00000019235	NDUFA3	MAGOHB	0.975361	0.00018061	-0.860828	0.0128576	-4.93366	8.07011e-07	0.0319733	+/-
ENSBTAG00000010432	ENSBTAG00000013478	EIF2D	MARVELD1	-0.990061	1.88159e-05	0.685131	0.0893917	4.93339	8.08148e-07	0.0319822	-/0
ENSBTAG00000009484	ENSBTAG00000020153	TAF6L	NIT1	0.985032	5.22206e-05	-0.779698	0.038701	-4.93327	8.08628e-07	0.0319822	+/-
ENSBTAG00000009495	ENSBTAG00000010522	BCAM	ENSBTAG00000010522	-0.983901	6.26221e-05	0.793629	0.0331352	4.93303	8.09642e-07	0.0319822	-/+
ENSBTAG00000002503	ENSBTAG00000043558	BSCL2	ND1	-0.977941	0.000137177	0.84547	0.0165597	4.9329	8.10166e-07	0.0319822	-/+
ENSBTAG00000004863	ENSBTAG00000011241	RIC3	HPDL	0.890741	0.00713994	-0.968182	0.00034094	-4.93267	8.11137e-07	0.0319822	+/-
ENSBTAG00000011732	ENSBTAG00000013253	PGAP3	THAP4	-0.838362	0.0184558	0.978969	0.000121811	4.9325	8.11832e-07	0.0319822	-/+
ENSBTAG00000001356	ENSBTAG00000006246	USP38	CBX5	-0.791508	0.0339517	0.984069	6.1e-05	4.93247	8.11966e-07	0.0319822	-/+
ENSBTAG00000015828	ENSBTAG00000022775	FKBP11	C21H14orf180	-0.757625	0.0485088	0.986534	4.01213e-05	4.93224	8.12908e-07	0.0319822	-/+
ENSBTAG00000011359	ENSBTAG00000020850	CD7	MUL1	-0.686227	0.0886737	0.991261	1.36498e-05	4.93199	8.13966e-07	0.0319822	0/+
ENSBTAG00000010726	ENSBTAG00000017437	F8	TMEM237	0.845931	0.0164408	-0.977841	0.000138722	-4.93197	8.14028e-07	0.0319822	+/-
ENSBTAG00000009487	ENSBTAG00000013478	TMEM223	MARVELD1	-0.969687	0.000302306	0.885439	0.00801422	4.93196	8.14072e-07	0.0319822	-/+
ENSBTAG00000002770	ENSBTAG00000010939	TCN2	CXHXorf58	-0.969785	0.000299889	0.885047	0.00808114	4.93172	8.15077e-07	0.031997	-/+
ENSBTAG00000004585	ENSBTAG00000013478	CCDC30	MARVELD1	-0.972567	0.000235908	0.873877	0.0101261	4.93125	8.17056e-07	0.031997	-/+
ENSBTAG00000004603	ENSBTAG00000021587	PHC2	SMPDL3A	-0.797194	0.031788	0.983546	6.61133e-05	4.93123	8.17144e-07	0.031997	-/+
ENSBTAG00000006325	ENSBTAG00000014944	NUDCD3	TBXA2R	-0.92222	0.00310659	0.954778	0.00081513	4.93122	8.17177e-07	0.031997	-/+
ENSBTAG00000000163	ENSBTAG00000039951	DDIT4	PRMT6	-0.923893	0.00294489	0.953761	0.000861231	4.93113	8.17557e-07	0.031997	-/+
ENSBTAG00000000672	ENSBTAG00000022779	OTULINL	OLFM4	0.973837	0.000209688	-0.867976	0.011315	-4.93066	8.19535e-07	0.032025	+/-
ENSBTAG00000011360	ENSBTAG00000014465	XAB2	SERPINE1	-0.993323	6.9722e-06	0.562845	0.188344	4.93055	8.19994e-07	0.032025	-/0
ENSBTAG00000005922	ENSBTAG00000013941	EFCC1	TANGO6	0.791882	0.033807	-0.983994	6.17235e-05	-4.93051	8.20138e-07	0.032025	+/-
ENSBTAG00000005725	ENSBTAG00000008587	IDO2	GSTT2	-0.976631	0.000158342	0.853072	0.0146605	4.93023	8.2134e-07	0.0320476	-/+
ENSBTAG00000014807	ENSBTAG00000031886	DPP8	HIST1H2BB	-0.986131	4.31842e-05	0.76314	0.0459437	4.92972	8.23471e-07	0.0321046	-/+
ENSBTAG00000006656	ENSBTAG00000019235	RANBP1	MAGOHB	0.974388	0.000198876	-0.865071	0.0119284	-4.92942	8.24745e-07	0.0321046	+/-
ENSBTAG00000014322	ENSBTAG00000019139	FAM234B	PHF3	0.915272	0.00383285	-0.95844	0.0006613	-4.9292	8.25687e-07	0.0321046	+/-
ENSBTAG00000004197	ENSBTAG00000010760	B3GNT4	REV3L	0.881033	0.00878546	-0.970747	0.000276716	-4.92919	8.2573e-07	0.0321046	+/-
ENSBTAG00000001872	ENSBTAG00000004937	ORC6	SEC61A1	0.704809	0.076973	-0.989214	2.30741e-05	-4.9291	8.26097e-07	0.0321046	0/-
ENSBTAG00000013478	ENSBTAG00000016349	MARVELD1	TEAD2	-0.97759	0.000142667	0.846949	0.0161798	4.92899	8.26544e-07	0.0321046	-/+
ENSBTAG00000016267	ENSBTAG00000048741	SERPING1	ENSBTAG00000048741	0.915378	0.00382112	-0.958361	0.000664421	-4.92875	8.27587e-07	0.0321209	+/-
ENSBTAG00000011732	ENSBTAG00000048824	PGAP3	PET100	-0.824225	0.0225774	0.980675	9.86822e-05	4.92818	8.29978e-07	0.0321894	-/+
ENSBTAG00000004197	ENSBTAG00000032680	B3GNT4	TMEM63B	-0.794855	0.0326687	0.983673	6.48471e-05	4.92773	8.31901e-07	0.0322397	-/+
ENSBTAG00000005408	ENSBTAG00000019039	CLK1	ZNF239	-0.995287	2.9221e-06	0.430143	0.335403	4.92731	8.33675e-07	0.0322841	-/0
ENSBTAG00000001693	ENSBTAG00000018729	RPAP1	SPEN	-0.935806	0.0019368	0.944767	0.0013365	4.92692	8.35353e-07	0.0323248	-/+
ENSBTAG00000002503	ENSBTAG00000023462	BSCL2	RPS6	-0.97119	0.000266419	0.878867	0.00917965	4.92657	8.36868e-07	0.032359	-/+
ENSBTAG00000004197	ENSBTAG00000014694	B3GNT4	JTB	-0.931813	0.00224724	0.947932	0.0011552	4.92566	8.40739e-07	0.0324422	-/+
ENSBTAG00000006065	ENSBTAG00000011732	PCNA	PGAP3	0.893692	0.00667851	-0.966936	0.000375067	-4.92551	8.41404e-07	0.0324422	+/-
ENSBTAG00000004197	ENSBTAG00000006638	B3GNT4	BCL2L12	-0.88115	0.00876447	0.970566	0.000280982	4.92551	8.41425e-07	0.0324422	-/+
ENSBTAG00000018745	ENSBTAG00000021820	CEP290	DDX39A	-0.308987	0.500125	-0.999004	6.00818e-08	-4.92548	8.41539e-07	0.0324422	0/-
ENSBTAG00000012412	ENSBTAG00000040065	URB1	RAD51AP1	-0.683621	0.0903855	0.990942	1.49244e-05	4.92504	8.43411e-07	0.03249	0/+
ENSBTAG00000008490	ENSBTAG00000033304	CRYZL1	TCIM	0.869935	0.0109121	-0.973173	0.000223153	-4.92402	8.47825e-07	0.0326356	+/-
ENSBTAG00000004374	ENSBTAG00000039325	CNPY2	GYPA	0.940371	0.00161469	-0.94027	0.0016214	-4.92375	8.48998e-07	0.032641	+/-
ENSBTAG00000008133	ENSBTAG00000012265	ALKBH1	VWF	0.956393	0.00074495	-0.918549	0.00347913	-4.92356	8.49841e-07	0.032641	+/-
ENSBTAG00000009212	ENSBTAG00000022775	APOA2	C21H14orf180	-0.894064	0.00662161	0.966723	0.000381094	4.92351	8.50056e-07	0.032641	-/+
ENSBTAG00000037938	ENSBTAG00000050281	ENSBTAG00000037938	ZNF23	0.932504	0.00219163	-0.947232	0.00119399	-4.92341	8.50501e-07	0.032641	+/-
ENSBTAG00000009493	ENSBTAG00000039325	BCL3	GYPA	0.914474	0.00392193	-0.958494	0.000659178	-4.92322	8.51336e-07	0.0326487	+/-
ENSBTAG00000013478	ENSBTAG00000023274	MARVELD1	ENSBTAG00000023274	-0.985521	4.80737e-05	0.770079	0.0428251	4.92287	8.52822e-07	0.032663	-/+
ENSBTAG00000008625	ENSBTAG00000010381	PLEKHF1	PRMT9	-0.887004	0.00774996	0.968851	0.000323426	4.92275	8.53355e-07	0.032663	-/+
ENSBTAG00000006599	ENSBTAG00000020979	INHBE	NGFR	-0.682734	0.0909717	0.993833	5.71768e-06	4.92269	8.53613e-07	0.032663	0/+
ENSBTAG00000004197	ENSBTAG00000005030	B3GNT4	INO80E	-0.885132	0.00806656	0.969361	0.000310434	4.92229	8.55384e-07	0.0326903	-/+
ENSBTAG00000001693	ENSBTAG00000044153	RPAP1	SH3PXD2A	-0.894049	0.00662386	0.966669	0.000382633	4.92224	8.55599e-07	0.0326903	-/+
ENSBTAG00000013641	ENSBTAG00000014880	BAG3	ENSBTAG00000014880	-0.997305	7.2311e-07	0.173984	0.709086	4.92126	8.59873e-07	0.032811	-/0
ENSBTAG00000014150	ENSBTAG00000022775	C11H9orf16	C21H14orf180	-0.947502	0.00117895	0.931957	0.00223561	4.92123	8.60032e-07	0.032811	-/+
ENSBTAG00000009521	ENSBTAG00000046760	ZNF565	BRD1	-0.9596	0.000616506	0.911883	0.00421979	4.92065	8.62586e-07	0.0328841	-/+
ENSBTAG00000011732	ENSBTAG00000012725	PGAP3	C10H14orf93	-0.770335	0.0427123	0.985453	4.8644e-05	4.92039	8.63701e-07	0.0329022	-/+
ENSBTAG00000008731	ENSBTAG00000014204	PRDX3	S100A16	0.961078	0.000562132	-0.908516	0.00462584	-4.91976	8.66482e-07	0.0329674	+/-
ENSBTAG00000008736	ENSBTAG00000011732	CUL1	PGAP3	-0.681585	0.0917343	0.993969	5.40751e-06	4.91965	8.66975e-07	0.0329674	0/+
ENSBTAG00000017816	ENSBTAG00000049924	FXYD1	ENSBTAG00000049924	0.918468	0.00348765	-0.956196	0.000753297	-4.91957	8.67334e-07	0.0329674	+/-
ENSBTAG00000011732	ENSBTAG00000026422	PGAP3	MPG	-0.901361	0.00556205	0.963955	0.000464646	4.91921	8.68957e-07	0.0329841	-/+
ENSBTAG00000001697	ENSBTAG00000009521	TRA2B	ZNF565	-0.934499	0.00203544	0.945296	0.00130512	4.91918	8.69056e-07	0.0329841	-/+
ENSBTAG00000017007	ENSBTAG00000021635	TRIB3	NUDT17	0.994435	4.4237e-06	-0.681264	0.0919479	-4.91881	8.70735e-07	0.0330235	+/0
ENSBTAG00000000139	ENSBTAG00000011732	KMT5A	PGAP3	0.93632	0.00189883	-0.943648	0.0014044	-4.91819	8.73478e-07	0.0331031	+/-
ENSBTAG00000009495	ENSBTAG00000018852	BCAM	APC	0.903278	0.00530133	-0.963157	0.000490587	-4.91802	8.74228e-07	0.0331072	+/-
ENSBTAG00000011319	ENSBTAG00000013973	SLTM	SERPIND1	0.475281	0.281093	-0.99465	4.00959e-06	-4.91783	8.75091e-07	0.0331155	0/-
ENSBTAG00000001693	ENSBTAG00000016782	RPAP1	SLC39A10	-0.995024	3.34588e-06	0.446313	0.315468	4.91718	8.77991e-07	0.0331945	-/0
ENSBTAG00000013126	ENSBTAG00000045617	EMG1	MTERF1	0.55958	0.191486	-0.993258	7.14252e-06	-4.91695	8.79033e-07	0.0331945	0/-
ENSBTAG00000009611	ENSBTAG00000018723	PHF21A	SLC25A34	-0.974759	0.000191791	0.860931	0.0128345	4.91693	8.79114e-07	0.0331945	-/+
ENSBTAG00000010639	ENSBTAG00000011359	MAP2K7	CD7	-0.811259	0.0267752	0.981814	8.48355e-05	4.91616	8.82603e-07	0.0332834	-/+
ENSBTAG00000006246	ENSBTAG00000048781	CBX5	ENSBTAG00000048781	0.931334	0.00228637	-0.947615	0.00117267	-4.91612	8.82762e-07	0.0332834	+/-
ENSBTAG00000013478	ENSBTAG00000053832	MARVELD1	ENSBTAG00000053832	0.98853	2.68971e-05	-0.715476	0.0706526	-4.91583	8.84086e-07	0.0333057	+/0
ENSBTAG00000006379	ENSBTAG00000007387	BPHL	ENY2	0.902922	0.00534914	-0.963178	0.000489901	-4.9157	8.84647e-07	0.0333057	+/-
ENSBTAG00000013478	ENSBTAG00000018142	MARVELD1	DTL	0.983014	7.15703e-05	-0.798921	0.0311467	-4.91525	8.86696e-07	0.0333107	+/-
ENSBTAG00000001338	ENSBTAG00000011635	CCR3	CENPN	0.955813	0.000769712	-0.918647	0.00346892	-4.91489	8.88303e-07	0.0333107	+/-
ENSBTAG00000001420	ENSBTAG00000004197	ABHD12	B3GNT4	-0.721436	0.0672479	0.988226	2.87093e-05	4.91465	8.89408e-07	0.0333107	0/+
ENSBTAG00000001988	ENSBTAG00000002503	EIF3D	BSCL2	-0.957137	0.000713866	0.916154	0.00373562	4.91462	8.89537e-07	0.0333107	-/+
ENSBTAG00000011136	ENSBTAG00000043974	NR2F6	ENSBTAG00000043974	0.552699	0.198192	-0.993368	6.85478e-06	-4.91455	8.89883e-07	0.0333107	0/-
ENSBTAG00000002503	ENSBTAG00000005595	BSCL2	TRMU	-0.899691	0.00579503	0.964343	0.000452341	4.91451	8.90058e-07	0.0333107	-/+
ENSBTAG00000020839	ENSBTAG00000052790	MEGF6	ENSBTAG00000052790	-0.812561	0.0263353	0.981625	8.70431e-05	4.9142	8.91467e-07	0.0333107	-/+
ENSBTAG00000004362	ENSBTAG00000017649	SERPINC1	SCML1	0.9726	0.000235184	-0.870831	0.0107304	-4.91411	8.91881e-07	0.0333107	+/-
ENSBTAG00000006059	ENSBTAG00000009521	TSN	ZNF565	-0.923406	0.00299151	0.952964	0.000898452	4.91405	8.92125e-07	0.0333107	-/+
ENSBTAG00000008915	ENSBTAG00000018349	SF3B1	IFI30	0.991655	1.21623e-05	-0.679425	0.0931769	-4.91396	8.92529e-07	0.0333107	+/0
ENSBTAG00000011732	ENSBTAG00000012276	PGAP3	ENSBTAG00000012276	-0.807649	0.0280159	0.98213	8.12099e-05	4.91386	8.92992e-07	0.0333107	-/+
ENSBTAG00000003329	ENSBTAG00000008827	FST	SPOCK2	-0.979768	0.000110621	0.828361	0.0213229	4.91386	8.93021e-07	0.0333107	-/+
ENSBTAG00000012981	ENSBTAG00000017567	HEXA	ACACA	0.81432	0.025748	-0.98142	8.94827e-05	-4.91362	8.94077e-07	0.0333107	+/-
ENSBTAG00000001505	ENSBTAG00000009495	GRK4	BCAM	-0.950003	0.00104493	0.927836	0.00258374	4.91357	8.94336e-07	0.0333107	-/+
ENSBTAG00000022775	ENSBTAG00000051448	C21H14orf180	TMEM9	-0.867037	0.0115113	0.973401	0.000218472	4.91346	8.94837e-07	0.0333107	-/+
ENSBTAG00000008625	ENSBTAG00000055033	PLEKHF1	RAN	0.97367	0.000213018	-0.865721	0.0117896	-4.91328	8.95642e-07	0.0333107	+/-
ENSBTAG00000004226	ENSBTAG00000012361	SHBG	ARHGEF11	0.730637	0.0621686	-0.987737	3.17721e-05	-4.91325	8.95782e-07	0.0333107	0/-
ENSBTAG00000009495	ENSBTAG00000011186	BCAM	BEST1	-0.985425	4.88769e-05	0.768542	0.0435056	4.91281	8.9779e-07	0.033346	-/+
ENSBTAG00000005178	ENSBTAG00000009495	MMAB	BCAM	-0.950188	0.00103536	0.927484	0.00261489	4.9127	8.9833e-07	0.033346	-/+
ENSBTAG00000008625	ENSBTAG00000045086	PLEKHF1	7SK	0.916631	0.00368375	-0.95676	0.000729493	-4.91251	8.99185e-07	0.033346	+/-
ENSBTAG00000003002	ENSBTAG00000012186	WDR75	DKKL1	0.17558	0.7065	-0.997262	7.52029e-07	-4.91248	8.99324e-07	0.033346	0/-
ENSBTAG00000012724	ENSBTAG00000020153	AJUBA	NIT1	-0.986179	4.28102e-05	0.757093	0.0487602	4.91195	9.01745e-07	0.0334075	-/+
ENSBTAG00000013592	ENSBTAG00000031886	ZNF248	HIST1H2BB	-0.976143	0.000166685	0.852373	0.0148294	4.91183	9.02282e-07	0.0334075	-/+
ENSBTAG00000010345	ENSBTAG00000044175	XPNPEP2	CENPK	0.643781	0.118689	-0.991155	1.40633e-05	-4.91147	9.0394e-07	0.0334449	0/-
ENSBTAG00000004197	ENSBTAG00000047299	B3GNT4	DGCR6L	-0.940232	0.00162396	0.939377	0.00168189	4.91124	9.05033e-07	0.0334572	-/+
ENSBTAG00000002503	ENSBTAG00000006368	BSCL2	N4BP3	-0.934664	0.00202284	0.944528	0.00135088	4.91088	9.06681e-07	0.0334572	-/+
ENSBTAG00000009495	ENSBTAG00000030423	BCAM	CLEC1B	-0.903796	0.00523209	0.962583	0.00050977	4.91087	9.06727e-07	0.0334572	-/+
ENSBTAG00000009737	ENSBTAG00000019235	LTC4S	MAGOHB	0.983924	6.23992e-05	-0.787446	0.0355462	-4.91073	9.07371e-07	0.0334572	+/-
ENSBTAG00000002226	ENSBTAG00000026278	FBXO31	CLDN4	0.226918	0.624612	-0.996945	9.89114e-07	-4.9105	9.08453e-07	0.0334572	0/-
ENSBTAG00000019235	ENSBTAG00000025401	MAGOHB	DOK3	0.879162	0.00912552	-0.970456	0.000283606	-4.91034	9.09186e-07	0.0334572	+/-
ENSBTAG00000004197	ENSBTAG00000015117	B3GNT4	GADD45GIP1	-0.965663	0.00041192	0.895373	0.00642354	4.91025	9.09601e-07	0.0334572	-/+
ENSBTAG00000011732	ENSBTAG00000019964	PGAP3	GAS6	-0.72477	0.0653824	0.987986	3.01933e-05	4.91016	9.10039e-07	0.0334572	0/+
ENSBTAG00000009611	ENSBTAG00000010356	PHF21A	RAB12	-0.975075	0.000185878	0.85796	0.0135086	4.90987	9.11369e-07	0.0334572	-/+
ENSBTAG00000001296	ENSBTAG00000014465	TMEM50A	SERPINE1	0.991029	1.45696e-05	-0.677825	0.094253	-4.90977	9.1183e-07	0.0334572	+/0
ENSBTAG00000004937	ENSBTAG00000021135	SEC61A1	RMI1	0.781077	0.0381286	-0.984422	5.7694e-05	-4.90976	9.11887e-07	0.0334572	+/-
ENSBTAG00000005725	ENSBTAG00000014823	IDO2	TXNDC11	-0.978792	0.000124376	0.834794	0.0194518	4.9097	9.1214e-07	0.0334572	-/+
ENSBTAG00000002078	ENSBTAG00000016151	KDM4A	VTN	0.942011	0.00150729	-0.937362	0.0018231	-4.9094	9.13563e-07	0.0334572	+/-
ENSBTAG00000007387	ENSBTAG00000027407	ENY2	TNFRSF6B	0.955355	0.000789615	-0.918844	0.00344837	-4.90922	9.14386e-07	0.0334572	+/-
ENSBTAG00000005122	ENSBTAG00000012779	KNG1	FAM49A	-0.694339	0.0834577	0.989351	2.23488e-05	4.9092	9.14478e-07	0.0334572	0/+
ENSBTAG00000011732	ENSBTAG00000039442	PGAP3	SEC62	-0.68218	0.0913388	0.989828	1.9932e-05	4.90914	9.14774e-07	0.0334572	0/+
ENSBTAG00000004362	ENSBTAG00000008953	SERPINC1	TAP1	-0.911933	0.00421388	0.95892	0.000642543	4.90902	9.15325e-07	0.0334572	-/+
ENSBTAG00000024086	ENSBTAG00000030669	TMEM35B	FGGY	-0.978663	0.000126273	0.835508	0.0192501	4.90869	9.16857e-07	0.0334867	-/+
ENSBTAG00000007166	ENSBTAG00000013222	CAMKK1	CD109	-0.973814	0.000210134	0.864181	0.0121199	4.90857	9.17434e-07	0.0334867	-/+
ENSBTAG00000016878	ENSBTAG00000017129	WDR59	CLCC1	0.948895	0.00110311	-0.928847	0.00249564	-4.90801	9.20054e-07	0.0335308	+/-
ENSBTAG00000000504	ENSBTAG00000054988	GTF2B	ENSBTAG00000054988	-0.850944	0.0151789	0.976258	0.000164701	4.90792	9.20475e-07	0.0335308	-/+
ENSBTAG00000017846	ENSBTAG00000048631	F11R	ENSBTAG00000048631	0.97173	0.000254193	-0.873558	0.0101886	-4.90779	9.21066e-07	0.0335308	+/-
ENSBTAG00000001338	ENSBTAG00000015952	CCR3	ADAP1	0.901736	0.00551047	-0.963226	0.000488305	-4.90762	9.21892e-07	0.0335308	+/-
ENSBTAG00000009453	ENSBTAG00000009521	URGCP	ZNF565	0.670476	0.0992797	-0.990231	1.80213e-05	-4.90734	9.2321e-07	0.0335308	0/-
ENSBTAG00000007137	ENSBTAG00000049665	RFC5	B3GNT9	0.946378	0.00124229	-0.93209	0.00222489	-4.90727	9.23511e-07	0.0335308	+/-
ENSBTAG00000003543	ENSBTAG00000005725	KEAP1	IDO2	-0.967949	0.000347193	0.887746	0.00762649	4.90717	9.23999e-07	0.0335308	-/+
ENSBTAG00000011732	ENSBTAG00000017492	PGAP3	PCMTD1	0.869376	0.0110261	-0.972656	0.000234011	-4.90708	9.2442e-07	0.0335308	+/-
ENSBTAG00000011732	ENSBTAG00000025622	PGAP3	DEF6	-0.783275	0.0372262	0.984186	5.98934e-05	4.90706	9.24506e-07	0.0335308	-/+
ENSBTAG00000006364	ENSBTAG00000007007	GLMP	WDR20	0.931208	0.00229672	-0.947029	0.00120534	-4.9067	9.26203e-07	0.0335416	+/-
ENSBTAG00000017741	ENSBTAG00000052790	HACD4	ENSBTAG00000052790	0.852952	0.0146893	-0.975871	0.000171469	-4.90669	9.26251e-07	0.0335416	+/-
ENSBTAG00000014814	ENSBTAG00000015254	BICRAL	GLB1	0.726976	0.0641639	-0.987811	3.12988e-05	-4.90649	9.27208e-07	0.0335416	0/-
ENSBTAG00000040190	ENSBTAG00000046540	CCDC88B	SERPINA3-1	-0.996212	1.69321e-06	0.323768	0.478704	4.90645	9.2741e-07	0.0335416	-/0
ENSBTAG00000005934	ENSBTAG00000009288	TTYH3	TBC1D25	-0.888616	0.00748331	0.967647	0.000355361	4.90626	9.28285e-07	0.0335497	-/+
ENSBTAG00000004362	ENSBTAG00000020975	SERPINC1	SYNGAP1	0.799003	0.0311163	-0.982774	7.41169e-05	-4.90556	9.31614e-07	0.0336004	+/-
ENSBTAG00000011899	ENSBTAG00000017846	USP4	F11R	-0.983779	6.3803e-05	0.787726	0.0354353	4.90541	9.32341e-07	0.0336004	-/+
ENSBTAG00000009495	ENSBTAG00000025182	BCAM	FBXL21	0.961615	0.000543098	-0.905448	0.00501496	-4.90532	9.32744e-07	0.0336004	+/-
ENSBTAG00000014322	ENSBTAG00000025181	FAM234B	CCDC85C	-0.778061	0.0393864	0.984561	5.64129e-05	4.90531	9.32803e-07	0.0336004	-/+
ENSBTAG00000000504	ENSBTAG00000013253	GTF2B	THAP4	0.922682	0.00306143	-0.952843	0.000904197	-4.90527	9.3297e-07	0.0336004	+/-
ENSBTAG00000018176	ENSBTAG00000051760	CYBC1	ENSBTAG00000051760	0.863559	0.0122549	-0.973809	0.000210245	-4.90495	9.3452e-07	0.0336004	+/-
ENSBTAG00000012265	ENSBTAG00000054887	VWF	ZNF471	-0.835077	0.0193717	0.978605	0.000127125	4.90475	9.35477e-07	0.0336004	-/+
ENSBTAG00000010345	ENSBTAG00000034985	XPNPEP2	PHLDA1	-0.836873	0.0188678	0.978347	0.000130981	4.9046	9.36192e-07	0.0336004	-/+
ENSBTAG00000002046	ENSBTAG00000012265	COX8B	VWF	-0.873478	0.0102042	0.971621	0.000256639	4.90455	9.36404e-07	0.0336004	-/+
ENSBTAG00000002078	ENSBTAG00000052790	KDM4A	ENSBTAG00000052790	-0.851254	0.0151025	0.976093	0.000167572	4.90454	9.36463e-07	0.0336004	-/+
ENSBTAG00000013273	ENSBTAG00000014465	PIGL	SERPINE1	-0.991686	1.20524e-05	0.622169	0.135712	4.90438	9.3724e-07	0.0336004	-/0
ENSBTAG00000009521	ENSBTAG00000032223	ZNF565	COG7	0.868883	0.0111274	-0.972659	0.000233939	-4.90432	9.37523e-07	0.0336004	+/-
ENSBTAG00000020153	ENSBTAG00000044126	NIT1	SNTB1	-0.991126	1.41816e-05	0.641722	0.12026	4.90413	9.38428e-07	0.0336094	-/0
ENSBTAG00000015103	ENSBTAG00000020307	IQCC	C11H9orf78	0.7817	0.0378716	-0.984234	5.94432e-05	-4.90348	9.41548e-07	0.0336886	+/-
ENSBTAG00000002503	ENSBTAG00000010399	BSCL2	TXNDC16	0.981343	9.04088e-05	-0.812578	0.0263297	-4.90339	9.41949e-07	0.0336886	+/-
ENSBTAG00000016151	ENSBTAG00000019317	VTN	GPS1	-0.959693	0.000613001	0.909564	0.00449715	4.90308	9.43447e-07	0.033703	-/+
ENSBTAG00000016648	ENSBTAG00000048741	BSG	ENSBTAG00000048741	0.863095	0.0123561	-0.973833	0.000209761	-4.90304	9.43661e-07	0.033703	+/-
ENSBTAG00000009495	ENSBTAG00000018366	BCAM	SLC15A3	-0.674959	0.0961974	0.996991	9.52333e-07	4.9023	9.47219e-07	0.0338066	0/+
ENSBTAG00000004197	ENSBTAG00000013792	B3GNT4	UBALD2	-0.929609	0.00243034	0.947897	0.0011571	4.90188	9.49255e-07	0.0338558	-/+
ENSBTAG00000006246	ENSBTAG00000030557	CBX5	LIN52	-0.985876	4.51905e-05	0.758441	0.0481245	4.90097	9.53653e-07	0.0339891	-/+
ENSBTAG00000011732	ENSBTAG00000016260	PGAP3	LRRK2	0.795831	0.0322994	-0.982943	7.23174e-05	-4.90028	9.57005e-07	0.0340644	+/-
ENSBTAG00000014204	ENSBTAG00000014650	S100A16	NFATC2IP	0.776873	0.0398881	-0.984544	5.65713e-05	-4.90026	9.57102e-07	0.0340644	+/-
ENSBTAG00000021482	ENSBTAG00000053114	APH1A	ENSBTAG00000053114	0.85222	0.0148666	-0.97577	0.000173243	-4.89994	9.58663e-07	0.0340644	+/-
ENSBTAG00000008143	ENSBTAG00000015228	STK17A	CD74	0.260028	0.573333	-0.996673	1.22409e-06	-4.89986	9.59069e-07	0.0340644	0/-
ENSBTAG00000010236	ENSBTAG00000022775	CIDEB	C21H14orf180	-0.795096	0.032577	0.982999	7.17282e-05	4.89979	9.59382e-07	0.0340644	-/+
ENSBTAG00000017215	ENSBTAG00000032292	WDR76	CCDC159	0.906621	0.0048641	-0.960815	0.000571563	-4.89972	9.59737e-07	0.0340644	+/-
ENSBTAG00000012265	ENSBTAG00000013302	VWF	R3HDM1	0.954157	0.00084313	-0.919825	0.00334682	-4.89902	9.63135e-07	0.0341255	+/-
ENSBTAG00000014841	ENSBTAG00000037533	GBA	C4A	-0.994896	3.56472e-06	0.44621	0.315593	4.89902	9.63178e-07	0.0341255	-/0
ENSBTAG00000007962	ENSBTAG00000009495	ATP9A	BCAM	0.867255	0.0114656	-0.97281	0.000230729	-4.89896	9.63448e-07	0.0341255	+/-
ENSBTAG00000011732	ENSBTAG00000038330	PGAP3	ENSBTAG00000038330	-0.96013	0.000596674	0.908047	0.00468415	4.89862	9.65123e-07	0.0341614	-/+
ENSBTAG00000007364	ENSBTAG00000014465	PMS2	SERPINE1	-0.980367	0.000102648	0.819979	0.0239079	4.89835	9.66437e-07	0.0341667	-/+
ENSBTAG00000009486	ENSBTAG00000013478	TMEM179B	MARVELD1	-0.986868	3.76863e-05	0.74158	0.0564073	4.89831	9.66635e-07	0.0341667	-/0
ENSBTAG00000005161	ENSBTAG00000009495	ATP8B2	BCAM	0.942624	0.00146826	-0.935714	0.00194368	-4.89816	9.67359e-07	0.0341667	+/-
ENSBTAG00000002503	ENSBTAG00000003849	BSCL2	GNL2	-0.976907	0.000153728	0.845044	0.0166699	4.89805	9.6793e-07	0.0341667	-/+
ENSBTAG00000000668	ENSBTAG00000000955	SLC22A5	RBM41	-0.968272	0.000338565	0.885192	0.00805639	4.89758	9.70228e-07	0.0342244	-/+
ENSBTAG00000005691	ENSBTAG00000016311	FGF2	EIF2S1	-0.94505	0.0013197	0.932805	0.00216763	4.89723	9.71949e-07	0.0342509	-/+
ENSBTAG00000003038	ENSBTAG00000018534	TAP2	ESS2	0.907805	0.00471444	-0.960157	0.000595666	-4.89716	9.72311e-07	0.0342509	+/-
ENSBTAG00000003936	ENSBTAG00000048906	PNKD	AHNAK2	-0.952798	0.00090634	0.921821	0.00314588	4.89643	9.75913e-07	0.034342	-/+
ENSBTAG00000000315	ENSBTAG00000016151	ECD	VTN	-0.891392	0.00703655	0.966316	0.000392768	4.89616	9.77287e-07	0.034342	-/+
ENSBTAG00000000224	ENSBTAG00000013928	TSPAN15	WFDC2	-0.976998	0.000152234	0.844089	0.0169188	4.89615	9.77341e-07	0.034342	-/+
ENSBTAG00000004226	ENSBTAG00000050438	SHBG	ENSBTAG00000050438	0.978172	0.000133628	-0.836247	0.0190424	-4.8959	9.78561e-07	0.034342	+/-
ENSBTAG00000009495	ENSBTAG00000013253	BCAM	THAP4	-0.957291	0.000707511	0.913687	0.00401106	4.89581	9.79001e-07	0.034342	-/+
ENSBTAG00000014969	ENSBTAG00000017722	CILP2	F5	-0.997007	9.39549e-07	0.207157	0.655816	4.89574	9.79358e-07	0.034342	-/0
ENSBTAG00000007429	ENSBTAG00000012678	SPNS2	COLGALT1	0.924375	0.00289927	-0.95113	0.000987648	-4.8957	9.79568e-07	0.034342	+/-
ENSBTAG00000012442	ENSBTAG00000014814	CTSB	BICRAL	0.952107	0.000939509	-0.922794	0.00305058	-4.89512	9.82452e-07	0.0343589	+/-
ENSBTAG00000003936	ENSBTAG00000021214	PNKD	FBXL5	0.782872	0.0373908	-0.983949	6.21532e-05	-4.89499	9.83092e-07	0.0343589	+/-
ENSBTAG00000009495	ENSBTAG00000012335	BCAM	UBA7	-0.987414	3.39015e-05	0.73069	0.06214	4.8949	9.8356e-07	0.0343589	-/0
ENSBTAG00000006364	ENSBTAG00000045664	GLMP	LRRC41	0.95689	0.000724104	-0.91436	0.00393486	-4.89483	9.83919e-07	0.0343589	+/-
ENSBTAG00000016600	ENSBTAG00000020153	CCDC142	NIT1	-0.959433	0.00062285	0.909118	0.00455168	4.8948	9.84078e-07	0.0343589	-/+
ENSBTAG00000014313	ENSBTAG00000017143	PYROXD2	PDIA4	-0.997457	6.25494e-07	0.127158	0.785871	4.89459	9.85129e-07	0.0343589	-/0
ENSBTAG00000002503	ENSBTAG00000003543	BSCL2	KEAP1	-0.950957	0.000996299	0.92451	0.00288656	4.89446	9.85773e-07	0.0343589	-/+
ENSBTAG00000013874	ENSBTAG00000043545	CFAP20	ENSBTAG00000043545	0.35304	0.437302	-0.995884	2.08308e-06	-4.89443	9.85928e-07	0.0343589	0/-
ENSBTAG00000007802	ENSBTAG00000014891	BCLAF1	SRSF7	-0.995387	2.76838e-06	0.401935	0.371409	4.8944	9.86058e-07	0.0343589	-/0
ENSBTAG00000017007	ENSBTAG00000031715	TRIB3	PCMTD2	-0.987973	3.02725e-05	0.719631	0.0682694	4.89422	9.8697e-07	0.0343674	-/0
ENSBTAG00000006324	ENSBTAG00000013478	NAB2	MARVELD1	-0.976206	0.000165595	0.848509	0.0157847	4.89397	9.88211e-07	0.0343743	-/+
ENSBTAG00000004943	ENSBTAG00000011732	CCNA2	PGAP3	0.776685	0.0399678	-0.98442	5.77052e-05	-4.89391	9.88503e-07	0.0343743	+/-
ENSBTAG00000004362	ENSBTAG00000010217	SERPINC1	ZNF318	0.930109	0.00238812	-0.946924	0.00121127	-4.89365	9.89829e-07	0.0343863	+/-
ENSBTAG00000014322	ENSBTAG00000019230	FAM234B	PTGER3	0.792627	0.0335197	-0.983076	7.09232e-05	-4.89358	9.90186e-07	0.0343863	+/-
ENSBTAG00000002395	ENSBTAG00000007387	HPS3	ENY2	-0.963168	0.000490227	0.899969	0.00575588	4.89322	9.91998e-07	0.034423	-/+
ENSBTAG00000001867	ENSBTAG00000009495	SACS	BCAM	0.928535	0.00252259	-0.948063	0.00114805	-4.89309	9.92666e-07	0.034423	+/-
ENSBTAG00000013674	ENSBTAG00000019235	EDNRA	MAGOHB	-0.994837	3.66937e-06	0.447438	0.3141	4.89297	9.9325e-07	0.034423	-/0
ENSBTAG00000004937	ENSBTAG00000014728	SEC61A1	TAPBPL	-0.765902	0.0446881	0.985196	5.08064e-05	4.89267	9.94773e-07	0.0344359	-/+
ENSBTAG00000014322	ENSBTAG00000018423	FAM234B	DDX5	0.818211	0.0244745	-0.980417	0.000101993	-4.89259	9.95161e-07	0.0344359	+/-
ENSBTAG00000007675	ENSBTAG00000046026	NPHP1	SLC39A4	-0.782375	0.037594	0.983933	6.23102e-05	4.89246	9.9583e-07	0.0344359	-/+
ENSBTAG00000005734	ENSBTAG00000021482	GATA6	APH1A	0.479077	0.276719	-0.994399	4.49562e-06	-4.89229	9.96685e-07	0.0344359	0/-
ENSBTAG00000020457	ENSBTAG00000022801	TGFB1	GABPB1	0.98316	7.00489e-05	-0.791337	0.0340181	-4.89224	9.96968e-07	0.0344359	+/-
ENSBTAG00000012946	ENSBTAG00000021144	HSF2	PSTPIP1	0.300521	0.512541	-0.996323	1.57151e-06	-4.89117	1.00237e-06	0.0345368	0/-
ENSBTAG00000016401	ENSBTAG00000039808	OPTN	SERPINA6	-0.964395	0.000450701	0.896351	0.00627796	4.89115	1.00247e-06	0.0345368	-/+
ENSBTAG00000002226	ENSBTAG00000015032	FBXO31	CD14	0.891631	0.00699886	-0.965998	0.000402018	-4.89106	1.00296e-06	0.0345368	+/-
ENSBTAG00000005093	ENSBTAG00000008625	CES2	PLEKHF1	-0.915001	0.00386291	0.956328	0.000747714	4.89102	1.00315e-06	0.0345368	-/+
ENSBTAG00000012186	ENSBTAG00000019139	DKKL1	PHF3	0.346477	0.446463	-0.995925	2.03123e-06	-4.891	1.00324e-06	0.0345368	0/-
ENSBTAG00000002988	ENSBTAG00000009495	MACO1	BCAM	-0.954096	0.00084589	0.919017	0.00343033	4.89067	1.00491e-06	0.0345711	-/+
ENSBTAG00000000804	ENSBTAG00000002317	MOB3B	PTN	-0.98319	6.97322e-05	0.790536	0.0343298	4.89051	1.00577e-06	0.0345774	-/+
ENSBTAG00000021616	ENSBTAG00000046092	PRSS57	HDAC8	-0.977838	0.000138764	0.837331	0.0187404	4.89018	1.00745e-06	0.034612	-/+
ENSBTAG00000000646	ENSBTAG00000008143	ANAPC4	STK17A	0.276384	0.54851	-0.996504	1.38493e-06	-4.88978	1.00951e-06	0.0346356	0/-
ENSBTAG00000003849	ENSBTAG00000020153	GNL2	NIT1	0.982879	7.29933e-05	-0.793777	0.0330786	-4.88973	1.00975e-06	0.0346356	+/-
ENSBTAG00000009051	ENSBTAG00000021000	MMP19	USF3	-0.997585	5.50044e-07	0.0982872	0.833947	4.88965	1.01015e-06	0.0346356	-/0
ENSBTAG00000024909	ENSBTAG00000031299	H3F3B	TTC17	0.449059	0.312135	-0.994788	3.75555e-06	-4.88925	1.01222e-06	0.0346433	0/-
ENSBTAG00000006246	ENSBTAG00000019232	CBX5	TYW5	-0.911865	0.00422187	0.957812	0.000686331	4.88923	1.01231e-06	0.0346433	-/+
ENSBTAG00000004362	ENSBTAG00000004515	SERPINC1	KCNK1	0.989771	2.02146e-05	-0.676083	0.0954323	-4.88912	1.01287e-06	0.0346433	+/0
ENSBTAG00000016151	ENSBTAG00000048741	VTN	ENSBTAG00000048741	0.941601	0.00153369	-0.936032	0.00192006	-4.88893	1.01388e-06	0.0346433	+/-
ENSBTAG00000012030	ENSBTAG00000012265	TTLL1	VWF	-0.959682	0.000613416	0.907834	0.0047108	4.88885	1.01429e-06	0.0346433	-/+
ENSBTAG00000000297	ENSBTAG00000001082	ZNF330	SH2D5	-0.972382	0.000239864	0.867441	0.0114266	4.88882	1.01442e-06	0.0346433	-/+
ENSBTAG00000000504	ENSBTAG00000005436	GTF2B	SHQ1	-0.878511	0.00924538	0.969698	0.000302019	4.88812	1.01803e-06	0.0347255	-/+
ENSBTAG00000013011	ENSBTAG00000031295	PLAA	HSDL2	-0.721085	0.0674455	0.987794	3.14058e-05	4.88801	1.01861e-06	0.0347255	0/+
ENSBTAG00000009521	ENSBTAG00000049467	ZNF565	ENSBTAG00000049467	0.955195	0.000796647	-0.916763	0.00366945	-4.88796	1.01885e-06	0.0347255	+/-
ENSBTAG00000002503	ENSBTAG00000024450	BSCL2	MAP2K2	-0.949293	0.00108201	0.926256	0.00272521	4.88744	1.02158e-06	0.0347956	-/+
ENSBTAG00000020617	ENSBTAG00000047213	TSC2	ENSBTAG00000047213	-0.934216	0.00205716	0.94309	0.001439	4.88727	1.02243e-06	0.0348016	-/+
ENSBTAG00000002503	ENSBTAG00000006671	BSCL2	DDX27	-0.965266	0.000423844	0.893161	0.00676013	4.88636	1.02719e-06	0.0349405	-/+
ENSBTAG00000004197	ENSBTAG00000008758	B3GNT4	KIF20A	-0.865205	0.0118997	0.972757	0.000231868	4.88593	1.02943e-06	0.0349685	-/+
ENSBTAG00000011252	ENSBTAG00000015511	RAD50	FADS3	0.68046	0.0924841	-0.989556	2.12882e-05	-4.88584	1.02988e-06	0.0349685	0/-
ENSBTAG00000008915	ENSBTAG00000010976	SF3B1	KANK1	-0.985505	4.82096e-05	0.759437	0.0476578	4.88581	1.03005e-06	0.0349685	-/+
ENSBTAG00000011732	ENSBTAG00000043568	PGAP3	ND3	-0.761922	0.046504	0.985326	4.97069e-05	4.88541	1.03216e-06	0.0350042	-/+
ENSBTAG00000014204	ENSBTAG00000021471	S100A16	GIN1	0.93794	0.00178192	-0.939506	0.00167306	-4.88535	1.03246e-06	0.0350042	+/-
ENSBTAG00000006440	ENSBTAG00000016151	IGDCC4	VTN	0.94651	0.00123476	-0.929805	0.00241376	-4.88482	1.03521e-06	0.035055	+/-
ENSBTAG00000002503	ENSBTAG00000012243	BSCL2	POLR1E	-0.969443	0.000308367	0.878945	0.0091654	4.8848	1.03536e-06	0.035055	-/+
ENSBTAG00000019110	ENSBTAG00000032114	PNRC1	ENSBTAG00000032114	-0.992782	8.46817e-06	0.567341	0.184057	4.88464	1.03621e-06	0.035055	-/0
ENSBTAG00000000123	ENSBTAG00000014204	HAO2	S100A16	-0.925067	0.0028345	0.949908	0.00104986	4.88454	1.03669e-06	0.035055	-/+
ENSBTAG00000011732	ENSBTAG00000014728	PGAP3	TAPBPL	-0.667984	0.101015	0.997405	6.57758e-07	4.88434	1.03778e-06	0.0350689	0/+
ENSBTAG00000012377	ENSBTAG00000016151	ECHDC3	VTN	0.907912	0.00470101	-0.959367	0.000625357	-4.88386	1.04029e-06	0.035106	+/-
ENSBTAG00000003763	ENSBTAG00000009190	MYO5C	SLC2A4	0.856596	0.0138245	-0.974411	0.000198433	-4.88377	1.04077e-06	0.035106	+/-
ENSBTAG00000007910	ENSBTAG00000011732	EXOC7	PGAP3	-0.82993	0.0208574	0.978686	0.000125933	4.88374	1.04093e-06	0.035106	-/+
ENSBTAG00000006001	ENSBTAG00000010123	STAP2	APOE	-0.72693	0.0641888	0.987413	3.39095e-05	4.88349	1.04223e-06	0.0351155	0/+
ENSBTAG00000001920	ENSBTAG00000011732	POLQ	PGAP3	0.887885	0.00760357	-0.966821	0.000378316	-4.88324	1.04359e-06	0.0351155	+/-
ENSBTAG00000009641	ENSBTAG00000049665	MTHFD1	B3GNT9	-0.972526	0.00023678	0.865794	0.0117739	4.8832	1.04377e-06	0.0351155	-/+
ENSBTAG00000013478	ENSBTAG00000017996	MARVELD1	EGLN2	-0.982393	7.82675e-05	0.797262	0.0317627	4.88317	1.04393e-06	0.0351155	-/+
ENSBTAG00000005205	ENSBTAG00000016311	DSE	EIF2S1	-0.795149	0.0325569	0.982589	7.61146e-05	4.883	1.04485e-06	0.0351232	-/+
ENSBTAG00000019696	ENSBTAG00000039657	RCE1	HIST1H2AC	0.988872	2.49388e-05	-0.696074	0.0823639	-4.88269	1.04647e-06	0.0351448	+/0
ENSBTAG00000009378	ENSBTAG00000020503	E2F5	C17H12orf65	-0.963104	0.000492343	0.898703	0.00593558	4.8826	1.04695e-06	0.0351448	-/+
ENSBTAG00000008077	ENSBTAG00000020153	SLC37A4	NIT1	0.984468	5.72662e-05	-0.77284	0.0416179	-4.88249	1.04754e-06	0.0351448	+/-
ENSBTAG00000004937	ENSBTAG00000010609	SEC61A1	STK31	-0.772097	0.0419407	0.984521	5.67777e-05	4.88234	1.04835e-06	0.0351493	-/+
ENSBTAG00000004197	ENSBTAG00000019972	B3GNT4	TEPSIN	-0.954681	0.000819449	0.91698	0.00364605	4.88164	1.05207e-06	0.035222	-/+
ENSBTAG00000009573	ENSBTAG00000046255	C15H11orf49	ATXN1L	-0.666911	0.101768	0.995264	2.95699e-06	4.8816	1.05229e-06	0.035222	0/+
ENSBTAG00000021482	ENSBTAG00000030977	APH1A	ULK2	0.852795	0.0147274	-0.975036	0.000186589	-4.88155	1.05258e-06	0.035222	+/-
ENSBTAG00000017129	ENSBTAG00000020619	CLCC1	PKD1	0.492032	0.262026	-0.994116	5.08497e-06	-4.88128	1.05399e-06	0.0352464	0/-
ENSBTAG00000010991	ENSBTAG00000026796	TTR	ENSBTAG00000026796	-0.877608	0.00941345	0.969623	0.00030388	4.88077	1.05674e-06	0.0353062	-/+
ENSBTAG00000004870	ENSBTAG00000032114	GALNT2	ENSBTAG00000032114	-0.996058	1.86998e-06	0.325207	0.476637	4.88056	1.05786e-06	0.0353062	-/0
ENSBTAG00000001338	ENSBTAG00000051191	CCR3	ENSBTAG00000051191	0.89721	0.00615152	-0.963544	0.000477901	-4.88035	1.05897e-06	0.0353062	+/-
ENSBTAG00000001693	ENSBTAG00000013408	RPAP1	RBM12B	-0.96786	0.000349578	0.883957	0.00826905	4.88029	1.05929e-06	0.0353062	-/+
ENSBTAG00000032114	ENSBTAG00000044023	ENSBTAG00000032114	CDK6	0.956174	0.000754245	-0.914035	0.00397155	-4.88013	1.06017e-06	0.0353062	+/-
ENSBTAG00000009495	ENSBTAG00000010217	BCAM	ZNF318	0.877839	0.00937029	-0.969511	0.000306666	-4.87955	1.06327e-06	0.0353062	+/-
ENSBTAG00000002503	ENSBTAG00000038045	BSCL2	FLT3LG	-0.979543	0.000113703	0.822402	0.0231434	4.87953	1.06339e-06	0.0353062	-/+
ENSBTAG00000004197	ENSBTAG00000037461	B3GNT4	SDHAF1	-0.97732	0.000146987	0.838532	0.018409	4.87933	1.06446e-06	0.0353062	-/+
ENSBTAG00000014691	ENSBTAG00000021482	ARFGEF1	APH1A	0.939684	0.00166094	-0.937241	0.00183185	-4.87932	1.06454e-06	0.0353062	+/-
ENSBTAG00000003323	ENSBTAG00000009521	NOL6	ZNF565	0.952628	0.000914407	-0.920241	0.00330436	-4.87911	1.06565e-06	0.0353062	+/-
ENSBTAG00000001645	ENSBTAG00000049285	AAR2	TNFRSF17	0.549118	0.201726	-0.993099	7.56931e-06	-4.87909	1.06575e-06	0.0353062	0/-
ENSBTAG00000017007	ENSBTAG00000046654	TRIB3	CERK	0.985053	5.2045e-05	-0.763936	0.0455799	-4.87908	1.0658e-06	0.0353062	+/-
ENSBTAG00000009573	ENSBTAG00000016311	C15H11orf49	EIF2S1	-0.978888	0.000122986	0.827367	0.0216207	4.87897	1.06642e-06	0.0353062	-/+
ENSBTAG00000004138	ENSBTAG00000007153	BICRA	C1QA	0.850724	0.0152329	-0.975309	0.00018156	-4.87875	1.06762e-06	0.0353062	+/-
ENSBTAG00000017759	ENSBTAG00000040569	ENSBTAG00000017759	NLRX1	-0.669035	0.100282	0.98988	1.96829e-05	4.87852	1.06886e-06	0.0353062	0/+
ENSBTAG00000002503	ENSBTAG00000005073	BSCL2	ZNHIT2	-0.897119	0.00616491	0.96348	0.000479987	4.87842	1.06937e-06	0.0353062	-/+
ENSBTAG00000008167	ENSBTAG00000013874	TTC3	CFAP20	-0.957439	0.00070148	0.911332	0.00428477	4.8784	1.06949e-06	0.0353062	-/+
ENSBTAG00000012681	ENSBTAG00000014204	CORO2B	S100A16	-0.90275	0.00537236	0.961276	0.00055506	4.87809	1.07119e-06	0.0353062	-/+
ENSBTAG00000012005	ENSBTAG00000034246	IFT43	ACRBP	-0.918049	0.00353181	0.953848	0.00085726	4.87802	1.07158e-06	0.0353062	-/+
ENSBTAG00000004197	ENSBTAG00000020031	B3GNT4	PKD2	0.881714	0.00866359	-0.968393	0.000335358	-4.87793	1.07205e-06	0.0353062	+/-
ENSBTAG00000011732	ENSBTAG00000012724	PGAP3	AJUBA	0.853519	0.0145529	-0.974775	0.000191496	-4.87783	1.07258e-06	0.0353062	+/-
ENSBTAG00000002633	ENSBTAG00000021778	SEPTIN9	SELENON	-0.946423	0.00123971	0.929245	0.00246142	4.87782	1.07263e-06	0.0353062	-/+
ENSBTAG00000010549	ENSBTAG00000045937	IFRD1	ENSBTAG00000045937	0.768663	0.0434519	-0.984682	5.53227e-05	-4.87781	1.07268e-06	0.0353062	+/-
ENSBTAG00000020153	ENSBTAG00000049467	NIT1	ENSBTAG00000049467	0.98333	6.82969e-05	-0.785468	0.0363374	-4.87755	1.0741e-06	0.0353062	+/-
ENSBTAG00000008827	ENSBTAG00000010968	SPOCK2	TMED1	-0.973126	0.000224135	0.861935	0.0126112	4.87752	1.07426e-06	0.0353062	-/+
ENSBTAG00000011046	ENSBTAG00000017108	CDK7	OTUD3	0.897724	0.00607664	-0.963203	0.000489054	-4.87739	1.075e-06	0.0353062	+/-
ENSBTAG00000012276	ENSBTAG00000014660	ENSBTAG00000012276	WDR53	0.713576	0.0717571	-0.987985	3.01945e-05	-4.87735	1.07519e-06	0.0353062	0/-
ENSBTAG00000008077	ENSBTAG00000011732	SLC37A4	PGAP3	-0.900599	0.00566765	0.962095	0.000526395	4.87724	1.07583e-06	0.0353062	-/+
ENSBTAG00000009495	ENSBTAG00000042519	BCAM	ENSBTAG00000042519	-0.88926	0.0073782	0.966108	0.000398799	4.8772	1.07603e-06	0.0353062	-/+
ENSBTAG00000006364	ENSBTAG00000015169	GLMP	UBXN4	0.979823	0.000109876	-0.81957	0.0240383	-4.87707	1.07675e-06	0.0353062	+/-
ENSBTAG00000013478	ENSBTAG00000021649	MARVELD1	ENSBTAG00000021649	-0.981148	9.27784e-05	0.807973	0.0279033	4.87701	1.07704e-06	0.0353062	-/+
ENSBTAG00000004197	ENSBTAG00000008201	B3GNT4	CCDC151	-0.940987	0.00157383	0.93563	0.00194997	4.87672	1.07865e-06	0.0353341	-/+
ENSBTAG00000007962	ENSBTAG00000020153	ATP9A	NIT1	-0.986887	3.75504e-05	0.734192	0.0602635	4.8764	1.08037e-06	0.0353341	-/0
ENSBTAG00000002503	ENSBTAG00000007884	BSCL2	SREBF1	-0.94508	0.00131787	0.930805	0.00232995	4.87618	1.08162e-06	0.0353341	-/+
ENSBTAG00000015172	ENSBTAG00000039325	MCM6	GYPA	-0.718432	0.0689528	0.987722	3.1871e-05	4.87603	1.08245e-06	0.0353341	0/+
ENSBTAG00000016151	ENSBTAG00000018801	VTN	SNX3	0.954439	0.000830338	-0.916779	0.00366766	-4.876	1.08256e-06	0.0353341	+/-
ENSBTAG00000018745	ENSBTAG00000022775	CEP290	C21H14orf180	0.798971	0.0311281	-0.982048	8.21429e-05	-4.87598	1.08267e-06	0.0353341	+/-
ENSBTAG00000015467	ENSBTAG00000054844	FAM184A	ENSBTAG00000054844	0.985844	4.54441e-05	-0.751327	0.0515317	-4.87598	1.0827e-06	0.0353341	+/0
ENSBTAG00000008887	ENSBTAG00000014564	PAQR3	XXYLT1	-0.986307	4.18317e-05	0.743875	0.0552379	4.87575	1.08397e-06	0.0353531	-/0
ENSBTAG00000010046	ENSBTAG00000019712	ZNF350	ST14	0.955387	0.000788235	-0.91499	0.00386415	-4.87551	1.08527e-06	0.0353731	+/-
ENSBTAG00000001573	ENSBTAG00000007192	JMJD1C	SIDT2	-0.664236	0.103656	0.994947	3.47639e-06	4.87481	1.08916e-06	0.0354597	0/+
ENSBTAG00000007643	ENSBTAG00000012442	TRIM39	CTSB	0.973438	0.000217726	-0.859902	0.0130657	-4.87478	1.08931e-06	0.0354597	+/-
ENSBTAG00000001693	ENSBTAG00000049203	RPAP1	FBXO17	0.965255	0.000424192	-0.891497	0.00701999	-4.87457	1.09048e-06	0.0354755	+/-
ENSBTAG00000009495	ENSBTAG00000036298	BCAM	ENSBTAG00000036298	-0.932135	0.0022212	0.943844	0.00139236	4.8742	1.09251e-06	0.0354777	-/+
ENSBTAG00000020305	ENSBTAG00000040603	TOR1A	ZNF175	0.819037	0.0242086	-0.979806	0.0001101	-4.87419	1.09254e-06	0.0354777	+/-
ENSBTAG00000011732	ENSBTAG00000018498	PGAP3	PQBP1	-0.716387	0.0701264	0.987791	3.14252e-05	4.87409	1.09313e-06	0.0354777	0/+
ENSBTAG00000001693	ENSBTAG00000012276	RPAP1	ENSBTAG00000012276	0.919989	0.00333008	-0.952449	0.000922977	-4.87405	1.09331e-06	0.0354777	+/-
ENSBTAG00000000390	ENSBTAG00000007352	TPST1	KCNC4	0.9454	0.00129903	-0.930158	0.00238396	-4.87359	1.09586e-06	0.0355381	+/-
ENSBTAG00000009990	ENSBTAG00000017007	EPS15L1	TRIB3	0.99047	1.69441e-05	-0.663706	0.104032	-4.87347	1.09657e-06	0.0355387	+/0
ENSBTAG00000004803	ENSBTAG00000013478	NTAN1	MARVELD1	-0.975048	0.000186372	0.851115	0.0151366	4.87322	1.09794e-06	0.0355476	-/+
ENSBTAG00000005766	ENSBTAG00000020853	IL4I1	SLC16A13	-0.974759	0.000191788	0.852688	0.0147531	4.87308	1.09872e-06	0.0355476	-/+
ENSBTAG00000009495	ENSBTAG00000048824	BCAM	PET100	-0.955935	0.000764458	0.913667	0.00401337	4.87304	1.09891e-06	0.0355476	-/+
ENSBTAG00000006443	ENSBTAG00000019235	PRDM11	MAGOHB	-0.948438	0.00112767	0.926009	0.00274769	4.87285	1.1e-06	0.0355604	-/+
ENSBTAG00000001708	ENSBTAG00000010541	TTLL12	ZNF346	-0.981772	8.53139e-05	0.800871	0.0304309	4.87259	1.10143e-06	0.0355842	-/+
ENSBTAG00000006246	ENSBTAG00000011217	CBX5	DNAJC11	0.965156	0.000427199	-0.891468	0.00702462	-4.87232	1.10298e-06	0.0356081	+/-
ENSBTAG00000003941	ENSBTAG00000009495	AP1AR	BCAM	0.956941	0.000721993	-0.911597	0.00425336	-4.87221	1.10355e-06	0.0356081	+/-
ENSBTAG00000010812	ENSBTAG00000046092	P2RX4	HDAC8	-0.940354	0.00161577	0.9359	0.00192981	4.87203	1.10456e-06	0.0356182	-/+
ENSBTAG00000021202	ENSBTAG00000048485	ACOT7	TUBB2A	-0.929947	0.00240172	0.945424	0.00129761	4.87171	1.10638e-06	0.0356363	-/+
ENSBTAG00000014944	ENSBTAG00000047531	TBXA2R	ARHGAP4	-0.833479	0.0198262	0.977824	0.000138986	4.87169	1.1065e-06	0.0356363	-/+
ENSBTAG00000010721	ENSBTAG00000018225	MCM3	SIPA1L3	-0.626807	0.13196	-0.999533	9.06814e-09	-4.87126	1.10888e-06	0.0356893	0/-
ENSBTAG00000004197	ENSBTAG00000018363	B3GNT4	RBM48	-0.94753	0.00117736	0.927083	0.00265059	4.87092	1.11078e-06	0.0356893	-/+
ENSBTAG00000004625	ENSBTAG00000013881	PYGB	GJA4	-0.687417	0.0878985	0.989053	2.39382e-05	4.87089	1.11098e-06	0.0356893	0/+
ENSBTAG00000000784	ENSBTAG00000044083	MTERF4	LIMK1	0.0604183	0.897618	-0.997701	4.86353e-07	-4.87062	1.11251e-06	0.0356893	0/-
ENSBTAG00000016828	ENSBTAG00000031327	TAPBP	TRMT61A	-0.968871	0.000322911	0.878788	0.00919435	4.87049	1.1132e-06	0.0356893	-/+
ENSBTAG00000010991	ENSBTAG00000018386	TTR	TEFM	0.913407	0.00404311	-0.955905	0.000765735	-4.87033	1.11411e-06	0.0356893	+/-
ENSBTAG00000002226	ENSBTAG00000007213	FBXO31	SIRPA	0.548262	0.202574	-0.99303	7.76007e-06	-4.87029	1.11436e-06	0.0356893	0/-
ENSBTAG00000014204	ENSBTAG00000016882	S100A16	VPS26A	0.977987	0.000136456	-0.831994	0.0202543	-4.87011	1.11535e-06	0.0356893	+/-
ENSBTAG00000006247	ENSBTAG00000009879	DHPS	PCGF6	0.331616	0.467469	-0.995941	2.01148e-06	-4.87003	1.11584e-06	0.0356893	0/-
ENSBTAG00000001507	ENSBTAG00000020619	CLCN5	PKD1	-0.995405	2.74202e-06	0.385645	0.392887	4.86985	1.11684e-06	0.0356893	-/0
ENSBTAG00000003143	ENSBTAG00000008625	TBCCD1	PLEKHF1	0.922803	0.00304972	-0.950389	0.00102506	-4.86967	1.11786e-06	0.0356893	+/-
ENSBTAG00000004197	ENSBTAG00000031778	B3GNT4	HIST1H2BD	-0.739869	0.0572883	0.986429	4.09105e-05	4.86951	1.11877e-06	0.0356893	0/+
ENSBTAG00000002095	ENSBTAG00000007192	MEN1	SIDT2	0.84519	0.0166321	-0.975942	0.000170206	-4.86948	1.11894e-06	0.0356893	+/-
ENSBTAG00000003044	ENSBTAG00000004197	SPIN1	B3GNT4	0.83238	0.0201425	-0.97791	0.000137657	-4.86937	1.11955e-06	0.0356893	+/-
ENSBTAG00000000308	ENSBTAG00000014891	ITCH	SRSF7	-0.996081	1.84312e-06	0.315484	0.490669	4.86934	1.11973e-06	0.0356893	-/0
ENSBTAG00000014944	ENSBTAG00000040151	TBXA2R	GCH1	-0.966428	0.000389524	0.887061	0.00774056	4.86929	1.12002e-06	0.0356893	-/+
ENSBTAG00000009603	ENSBTAG00000021308	UQCRH	IRS1	-0.99378	5.84172e-06	0.506513	0.246036	4.86915	1.12079e-06	0.0356893	-/0
ENSBTAG00000011732	ENSBTAG00000018852	PGAP3	APC	0.757722	0.0484632	-0.98528	5.00952e-05	-4.86913	1.12091e-06	0.0356893	+/-
ENSBTAG00000010968	ENSBTAG00000014944	TMED1	TBXA2R	-0.809528	0.0273661	0.980765	9.75385e-05	4.86902	1.1215e-06	0.0356893	-/+
ENSBTAG00000048741	ENSBTAG00000053578	ENSBTAG00000048741	CCL16	0.802027	0.0300112	-0.981561	8.77989e-05	-4.86893	1.12202e-06	0.0356893	+/-
ENSBTAG00000009495	ENSBTAG00000012724	BCAM	AJUBA	0.934664	0.00202285	-0.941186	0.00156074	-4.8683	1.1256e-06	0.0357709	+/-
ENSBTAG00000006135	ENSBTAG00000019235	MAP1LC3A	MAGOHB	0.919975	0.00333153	-0.952075	0.000941076	-4.86824	1.12597e-06	0.0357709	+/-
ENSBTAG00000039157	ENSBTAG00000055107	GPR182	PIGP	-0.983283	6.87816e-05	0.783414	0.0371694	4.86798	1.12747e-06	0.0357964	-/+
ENSBTAG00000002495	ENSBTAG00000002937	BRD4	ADGRE3	-0.958537	0.000657475	0.907718	0.00472535	4.8677	1.12902e-06	0.0358236	-/+
ENSBTAG00000008323	ENSBTAG00000016506	SNAP25	ST3GAL4	0.00400215	0.993206	-0.997937	3.70984e-07	-4.86743	1.13057e-06	0.0358505	0/-
ENSBTAG00000009417	ENSBTAG00000010324	ZFAND5	GTPBP1	-0.995677	2.35407e-06	0.357711	0.430825	4.86729	1.13138e-06	0.0358541	-/0
ENSBTAG00000004362	ENSBTAG00000018801	SERPINC1	SNX3	0.976879	0.000154199	-0.83886	0.0183191	-4.86712	1.13236e-06	0.0358632	+/-
ENSBTAG00000010504	ENSBTAG00000020153	TBRG4	NIT1	0.978809	0.000124132	-0.825272	0.0222562	-4.86696	1.13327e-06	0.0358697	+/-
ENSBTAG00000011732	ENSBTAG00000023417	PGAP3	RUVBL2	-0.754303	0.050091	0.985457	4.86056e-05	4.86647	1.13608e-06	0.0359327	0/+
ENSBTAG00000009123	ENSBTAG00000014623	ING5	MCM8	-0.986281	4.20276e-05	0.741298	0.056552	4.86629	1.13713e-06	0.0359327	-/0
ENSBTAG00000010579	ENSBTAG00000043974	ACADL	ENSBTAG00000043974	0.872057	0.0104848	-0.970414	0.000284603	-4.86625	1.13735e-06	0.0359327	+/-
ENSBTAG00000015512	ENSBTAG00000019235	HEXB	MAGOHB	0.901272	0.00557424	-0.961219	0.000557081	-4.86582	1.13985e-06	0.035943	+/-
ENSBTAG00000018473	ENSBTAG00000021928	MARCO	DIPK1B	-0.997058	9.00186e-07	0.17843	0.701887	4.86567	1.14068e-06	0.035943	-/0
ENSBTAG00000001173	ENSBTAG00000007192	PLXNA2	SIDT2	0.944589	0.00134717	-0.930409	0.0023629	-4.86552	1.14154e-06	0.035943	+/-
ENSBTAG00000004197	ENSBTAG00000015395	B3GNT4	ENSBTAG00000015395	-0.946399	0.0012411	0.92807	0.00256324	4.86542	1.14216e-06	0.035943	-/+
ENSBTAG00000005725	ENSBTAG00000020751	IDO2	HSF1	-0.985823	4.56154e-05	0.748375	0.0529828	4.86537	1.14244e-06	0.035943	-/0
ENSBTAG00000009681	ENSBTAG00000020496	PPP2R3C	C23H6orf62	-0.660447	0.106361	0.993616	6.2326e-06	4.86526	1.14307e-06	0.035943	0/+
ENSBTAG00000009521	ENSBTAG00000043546	ZNF565	ND6	0.912254	0.00417638	-0.95619	0.000753561	-4.86523	1.14322e-06	0.035943	+/-
ENSBTAG00000002463	ENSBTAG00000017846	NDUFB5	F11R	0.97877	0.000124695	-0.825159	0.0222906	-4.86517	1.14361e-06	0.035943	+/-
ENSBTAG00000004197	ENSBTAG00000019927	B3GNT4	CYB5R1	-0.84283	0.0172502	0.976165	0.000166305	4.86455	1.1472e-06	0.035943	-/+
ENSBTAG00000006364	ENSBTAG00000018248	GLMP	MGLL	-0.933863	0.00208447	0.941591	0.00153436	4.86443	1.14786e-06	0.035943	-/+
ENSBTAG00000006712	ENSBTAG00000016151	ECPAS	VTN	-0.834265	0.0196021	0.977482	0.00014438	4.86439	1.14813e-06	0.035943	-/+
ENSBTAG00000007007	ENSBTAG00000019497	WDR20	ILDR2	0.810338	0.0270886	-0.980548	0.000100307	-4.86433	1.14845e-06	0.035943	+/-
ENSBTAG00000006246	ENSBTAG00000049437	CBX5	CBX3	-0.901958	0.00548002	0.960845	0.000570491	4.86408	1.1499e-06	0.035943	-/+
ENSBTAG00000012277	ENSBTAG00000023788	SRRD	EXD3	-0.989735	2.03926e-05	0.667195	0.101568	4.86372	1.15197e-06	0.035943	-/0
ENSBTAG00000006712	ENSBTAG00000009495	ECPAS	BCAM	-0.659784	0.106837	0.991607	1.23381e-05	4.8636	1.1527e-06	0.035943	0/+
ENSBTAG00000010514	ENSBTAG00000019235	ASB7	MAGOHB	-0.988408	2.76167e-05	0.699693	0.0801069	4.86358	1.15279e-06	0.035943	-/0
ENSBTAG00000009495	ENSBTAG00000039784	BCAM	PRR5	-0.966991	0.000373517	0.884325	0.00820533	4.86349	1.15331e-06	0.035943	-/+
ENSBTAG00000009521	ENSBTAG00000014636	ZNF565	ZFHX3	0.479371	0.276382	-0.994162	4.9857e-06	-4.86345	1.1536e-06	0.035943	0/-
ENSBTAG00000013478	ENSBTAG00000015571	MARVELD1	GCLC	0.987363	3.42457e-05	-0.721107	0.0674334	-4.86337	1.15406e-06	0.035943	+/0
ENSBTAG00000000941	ENSBTAG00000039157	PLEKHB2	GPR182	0.988124	2.93318e-05	-0.705669	0.0764526	-4.86309	1.15564e-06	0.035943	+/0
ENSBTAG00000001693	ENSBTAG00000004553	RPAP1	TPM4	0.951723	0.00095823	-0.919986	0.00333041	-4.86305	1.15591e-06	0.035943	+/-
ENSBTAG00000049217	ENSBTAG00000050737	ENSBTAG00000049217	ENSBTAG00000050737	0.685483	0.0891611	-0.989012	2.4165e-05	-4.86303	1.15604e-06	0.035943	0/-
ENSBTAG00000016648	ENSBTAG00000018723	BSG	SLC25A34	0.972816	0.000230613	-0.860775	0.0128696	-4.86295	1.15652e-06	0.035943	+/-
ENSBTAG00000007415	ENSBTAG00000008585	SLC7A8	ARHGEF10	0.948186	0.00114134	-0.925363	0.00280707	-4.86293	1.15662e-06	0.035943	+/-
ENSBTAG00000002503	ENSBTAG00000016656	BSCL2	PARP14	0.948959	0.00109968	-0.924225	0.00291344	-4.86273	1.15778e-06	0.035943	+/-
ENSBTAG00000001244	ENSBTAG00000013138	PLAT	TDP1	0.987935	3.051e-05	-0.709482	0.0741683	-4.86266	1.15819e-06	0.035943	+/0
ENSBTAG00000012116	ENSBTAG00000019235	HNF4A	MAGOHB	-0.984958	5.28715e-05	0.760345	0.0472344	4.86246	1.15935e-06	0.035943	-/+
ENSBTAG00000011732	ENSBTAG00000011790	PGAP3	MED14	0.798569	0.0312766	-0.981743	8.56619e-05	-4.86239	1.15974e-06	0.035943	+/-
ENSBTAG00000019402	ENSBTAG00000039157	CFAP100	GPR182	-0.994591	4.12141e-06	0.448778	0.312474	4.86236	1.15995e-06	0.035943	-/0
ENSBTAG00000019235	ENSBTAG00000019480	MAGOHB	PDE6D	0.912162	0.00418713	-0.956062	0.000759027	-4.86235	1.16002e-06	0.035943	+/-
ENSBTAG00000002849	ENSBTAG00000014006	IRF6	TOR3A	0.984639	5.57043e-05	-0.764697	0.0452335	-4.86224	1.16063e-06	0.035943	+/-
ENSBTAG00000014204	ENSBTAG00000025809	S100A16	ABHD8	-0.9401	0.00163281	0.93531	0.00197391	4.86223	1.16068e-06	0.035943	-/+
ENSBTAG00000012144	ENSBTAG00000053386	ZMYND19	RAB43	-0.999167	3.848e-08	-0.424733	0.342189	4.86204	1.1618e-06	0.035943	-/0
ENSBTAG00000004571	ENSBTAG00000014465	PRPF4	SERPINE1	-0.990635	1.62183e-05	0.6401	0.121505	4.86203	1.16188e-06	0.035943	-/0
ENSBTAG00000001537	ENSBTAG00000018732	TSKU	HSPA12B	-0.895086	0.00646665	0.963387	0.000483041	4.86199	1.16212e-06	0.035943	-/+
ENSBTAG00000009207	ENSBTAG00000020619	KMT2E	PKD1	-0.95349	0.000873803	0.916835	0.00366164	4.86158	1.16454e-06	0.0359962	-/+
ENSBTAG00000011732	ENSBTAG00000014090	PGAP3	ARID5A	-0.658822	0.107532	0.990864	1.52466e-05	4.86119	1.16681e-06	0.0360276	0/+
ENSBTAG00000012412	ENSBTAG00000053161	URB1	ENSBTAG00000053161	-0.760938	0.0469589	0.984886	5.35023e-05	4.86106	1.16759e-06	0.0360276	-/+
ENSBTAG00000019235	ENSBTAG00000046837	MAGOHB	ZNF358	0.931775	0.00225035	-0.943115	0.00143739	-4.86094	1.16829e-06	0.0360276	+/-
ENSBTAG00000002503	ENSBTAG00000010504	BSCL2	TBRG4	-0.952174	0.000936268	0.918993	0.00343283	4.86075	1.16941e-06	0.0360276	-/+
ENSBTAG00000016151	ENSBTAG00000019110	VTN	PNRC1	0.918329	0.00350232	-0.952566	0.000917406	-4.86069	1.16975e-06	0.0360276	+/-
ENSBTAG00000006246	ENSBTAG00000008145	CBX5	SMPD2	0.964363	0.000451703	-0.892128	0.00692085	-4.86069	1.16975e-06	0.0360276	+/-
ENSBTAG00000012361	ENSBTAG00000015086	ARHGEF11	HSD11B1	0.976785	0.000155758	-0.837926	0.0185758	-4.85978	1.17514e-06	0.0361607	+/-
ENSBTAG00000006633	ENSBTAG00000017765	IRF3	GSTM1	-0.995827	2.15556e-06	0.337471	0.459149	4.85973	1.17548e-06	0.0361607	-/0
ENSBTAG00000001872	ENSBTAG00000012228	ORC6	SEMA4A	0.891056	0.0070898	-0.964661	0.000442415	-4.85933	1.17783e-06	0.0362114	+/-
ENSBTAG00000005315	ENSBTAG00000011732	ENSBTAG00000005315	PGAP3	-0.836211	0.0190525	0.977023	0.00015182	4.85905	1.17953e-06	0.0362349	-/+
ENSBTAG00000020575	ENSBTAG00000050904	IFITM5	RAP1A	-0.104976	0.822767	-0.998322	2.21396e-07	-4.85897	1.18001e-06	0.0362349	0/-
ENSBTAG00000002170	ENSBTAG00000011732	NOVA1	PGAP3	-0.807968	0.0279049	0.980657	9.89083e-05	4.85865	1.18189e-06	0.0362583	-/+
ENSBTAG00000011732	ENSBTAG00000021820	PGAP3	DDX39A	-0.769365	0.0431405	0.984201	5.97527e-05	4.85821	1.1845e-06	0.0362583	-/+
ENSBTAG00000013588	ENSBTAG00000020619	ZNF532	PKD1	-0.967411	0.000361827	0.88207	0.00860026	4.85821	1.18454e-06	0.0362583	-/+
ENSBTAG00000011732	ENSBTAG00000037980	PGAP3	TSEN2	-0.894639	0.0065341	0.96335	0.00048424	4.8581	1.18519e-06	0.0362583	-/+
ENSBTAG00000011732	ENSBTAG00000021058	PGAP3	DDX42	0.88514	0.00806525	-0.966489	0.000387778	-4.85794	1.18611e-06	0.0362583	+/-
ENSBTAG00000016151	ENSBTAG00000018053	VTN	RAB22A	0.944721	0.00133931	-0.929499	0.00243975	-4.85772	1.18745e-06	0.0362583	+/-
ENSBTAG00000004471	ENSBTAG00000010601	ST3GAL6	DOLK	-0.969787	0.000299835	0.87315	0.0102686	4.85766	1.1878e-06	0.0362583	-/+
ENSBTAG00000031767	ENSBTAG00000044153	ENSBTAG00000031767	SH3PXD2A	-0.956455	0.000742323	0.910817	0.00434595	4.85761	1.18813e-06	0.0362583	-/+
ENSBTAG00000010136	ENSBTAG00000013478	CMAS	MARVELD1	0.979265	0.000117596	-0.819564	0.0240402	-4.85755	1.18846e-06	0.0362583	+/-
ENSBTAG00000020858	ENSBTAG00000025516	UPF3A	GNL1	0.930045	0.00239351	-0.944265	0.00136671	-4.85745	1.18905e-06	0.0362583	+/-
ENSBTAG00000006330	ENSBTAG00000012828	RBM5	TBC1D15	-0.997434	6.39878e-07	0.105689	0.821578	4.85736	1.18959e-06	0.0362583	-/0
ENSBTAG00000013478	ENSBTAG00000017690	MARVELD1	CARNS1	0.962402	0.000515894	-0.897094	0.00616857	-4.85728	1.19007e-06	0.0362583	+/-
ENSBTAG00000004197	ENSBTAG00000019188	B3GNT4	GAK	-0.832651	0.0200643	0.977484	0.000144358	4.85696	1.19204e-06	0.0362583	-/+
ENSBTAG00000003727	ENSBTAG00000014554	SH3KBP1	SNAI1	-0.947757	0.00116483	0.925361	0.00280721	4.85693	1.1922e-06	0.0362583	-/+
ENSBTAG00000009495	ENSBTAG00000010968	BCAM	TMED1	-0.674638	0.0964162	0.989352	2.23405e-05	4.85687	1.19256e-06	0.0362583	0/+
ENSBTAG00000016722	ENSBTAG00000049217	PGGHG	ENSBTAG00000049217	-0.849963	0.0154212	0.97468	0.000193287	4.85684	1.19277e-06	0.0362583	-/+
ENSBTAG00000021587	ENSBTAG00000051638	SMPDL3A	C8orf88	0.692001	0.0849442	-0.988639	2.6265e-05	-4.85681	1.19295e-06	0.0362583	0/-
ENSBTAG00000008881	ENSBTAG00000050786	PURA	ENSBTAG00000050786	-0.97713	0.000150072	0.83495	0.0194075	4.85646	1.195e-06	0.0362583	-/+
ENSBTAG00000011865	ENSBTAG00000032777	MTA2	TOMM5	-0.991428	1.30061e-05	0.610634	0.145272	4.8564	1.1954e-06	0.0362583	-/0
ENSBTAG00000008295	ENSBTAG00000014660	ACTL6B	WDR53	0.893642	0.00668611	-0.96362	0.000475452	-4.85638	1.1955e-06	0.0362583	+/-
ENSBTAG00000013881	ENSBTAG00000021575	GJA4	BRD7	0.910148	0.00442626	-0.956706	0.000731775	-4.85625	1.19628e-06	0.0362583	+/-
ENSBTAG00000004632	ENSBTAG00000011732	ASPSCR1	PGAP3	-0.779577	0.0387515	0.983332	6.82787e-05	4.85614	1.19699e-06	0.0362583	-/+
ENSBTAG00000000946	ENSBTAG00000013478	MEAK7	MARVELD1	0.953836	0.000857786	-0.9156	0.00379648	-4.85611	1.19713e-06	0.0362583	+/-
ENSBTAG00000002503	ENSBTAG00000007728	BSCL2	PES1	-0.951062	0.000991013	0.920292	0.00329924	4.85601	1.19773e-06	0.0362583	-/+
ENSBTAG00000000221	ENSBTAG00000049665	RBM34	B3GNT9	-0.872302	0.0104361	0.969924	0.000296457	4.85591	1.19838e-06	0.0362583	-/+
ENSBTAG00000001225	ENSBTAG00000012398	RBM14	APOC3	0.477383	0.278668	-0.994128	5.05877e-06	-4.85567	1.19982e-06	0.0362805	0/-
ENSBTAG00000003515	ENSBTAG00000019399	SNCG	CNKSR1	-0.656541	0.109187	0.99139	1.31501e-05	4.85551	1.20079e-06	0.0362872	0/+
ENSBTAG00000020153	ENSBTAG00000021544	NIT1	EBNA1BP2	0.965247	0.000424438	-0.888706	0.00746849	-4.8554	1.20145e-06	0.0362872	+/-
ENSBTAG00000002015	ENSBTAG00000010601	RPS6KA6	DOLK	0.642234	0.119868	-0.990472	1.69351e-05	-4.85484	1.20484e-06	0.0363561	0/-
ENSBTAG00000004398	ENSBTAG00000011324	IMMP2L	EMILIN1	-0.697997	0.0811601	0.988341	2.80175e-05	4.85479	1.20515e-06	0.0363561	0/+
ENSBTAG00000011732	ENSBTAG00000047206	PGAP3	H1-4	-0.806773	0.0283217	0.980676	9.86717e-05	4.85448	1.20703e-06	0.0363915	-/+
ENSBTAG00000012288	ENSBTAG00000012417	TFIP11	ARL14EP	0.668773	0.100464	-0.989539	2.13766e-05	-4.85433	1.20796e-06	0.0363985	0/-
ENSBTAG00000005355	ENSBTAG00000010123	BAG2	APOE	0.895462	0.00641025	-0.962837	0.000501236	-4.85392	1.21042e-06	0.0364511	+/-
ENSBTAG00000009705	ENSBTAG00000018824	SERPINF1	MIA3	0.943742	0.00139861	-0.930323	0.00237012	-4.85358	1.21254e-06	0.0364935	+/-
ENSBTAG00000018053	ENSBTAG00000021587	RAB22A	SMPDL3A	0.353137	0.437167	-0.995638	2.40845e-06	-4.85341	1.21357e-06	0.0364963	0/-
ENSBTAG00000006619	ENSBTAG00000014465	MATK	SERPINE1	-0.993188	7.32834e-06	0.53158	0.219462	4.85326	1.21451e-06	0.0364963	-/0
ENSBTAG00000001338	ENSBTAG00000019569	CCR3	CD151	-0.7931	0.0333381	0.982045	8.21719e-05	4.85322	1.21476e-06	0.0364963	-/+
ENSBTAG00000008766	ENSBTAG00000014322	SLC9A1	FAM234B	-0.941079	0.00156775	0.933399	0.00212071	4.85296	1.21632e-06	0.0365	-/+
ENSBTAG00000007581	ENSBTAG00000014204	ADORA2B	S100A16	-0.724228	0.0656834	0.987009	3.66867e-05	4.85295	1.21637e-06	0.0365	0/+
ENSBTAG00000044153	ENSBTAG00000050273	SH3PXD2A	ENSBTAG00000050273	-0.655445	0.109987	0.994195	4.91658e-06	4.85279	1.21738e-06	0.0365	0/+
ENSBTAG00000005732	ENSBTAG00000007836	TRAPPC3	PPA1	-0.800309	0.0306361	0.981312	9.07854e-05	4.85256	1.21876e-06	0.0365	-/+
ENSBTAG00000007415	ENSBTAG00000018431	SLC7A8	NAV2	0.88474	0.00813377	-0.966359	0.000391516	-4.85256	1.21879e-06	0.0365	+/-
ENSBTAG00000004495	ENSBTAG00000019235	UBA5	MAGOHB	-0.919668	0.00336297	0.951209	0.000983705	4.85244	1.21949e-06	0.0365	-/+
ENSBTAG00000011732	ENSBTAG00000016385	PGAP3	F10	-0.655238	0.110138	0.995567	2.50656e-06	4.85227	1.22054e-06	0.0365	0/+
ENSBTAG00000010219	ENSBTAG00000011108	KRBA1	USP54	-0.983564	6.59317e-05	0.775693	0.04039	4.85225	1.22067e-06	0.0365	-/+
ENSBTAG00000004942	ENSBTAG00000020153	EXOSC9	NIT1	0.985388	4.91794e-05	-0.750883	0.0517485	-4.85196	1.22244e-06	0.0365	+/0
ENSBTAG00000012564	ENSBTAG00000013478	KANSL1	MARVELD1	0.984734	5.48527e-05	-0.760346	0.047234	-4.85195	1.22257e-06	0.0365	+/-
ENSBTAG00000012228	ENSBTAG00000015974	SEMA4A	FLVCR1	0.382138	0.397573	-0.995326	2.86153e-06	-4.85193	1.22268e-06	0.0365	0/-
ENSBTAG00000000988	ENSBTAG00000004937	BRCA2	SEC61A1	0.691439	0.0853035	-0.988578	2.66156e-05	-4.8515	1.22531e-06	0.0365491	0/-
ENSBTAG00000002503	ENSBTAG00000033983	BSCL2	MAP2K1	0.929578	0.00243298	-0.944177	0.00137207	-4.85143	1.22575e-06	0.0365491	+/-
ENSBTAG00000009521	ENSBTAG00000014366	ZNF565	PRPF19	0.886951	0.00775889	-0.965608	0.000413556	-4.85121	1.22713e-06	0.0365691	+/-
ENSBTAG00000012377	ENSBTAG00000012442	ECHDC3	CTSB	0.93934	0.0016844	-0.935115	0.00198864	-4.85084	1.22942e-06	0.0366005	+/-
ENSBTAG00000014322	ENSBTAG00000047600	FAM234B	ROS1	0.941229	0.00155797	-0.933034	0.00214948	-4.85081	1.2296e-06	0.0366005	+/-
ENSBTAG00000002211	ENSBTAG00000013011	MAPK8IP3	PLAA	0.653064	0.111736	-0.990052	1.88593e-05	-4.85057	1.23107e-06	0.0366231	0/-
ENSBTAG00000009495	ENSBTAG00000044126	BCAM	SNTB1	0.951649	0.000961868	-0.91869	0.00346441	-4.8501	1.23398e-06	0.0366883	+/-
ENSBTAG00000009495	ENSBTAG00000033747	BCAM	SIL1	-0.750898	0.0517414	0.985339	4.95938e-05	4.84961	1.23702e-06	0.036749	0/+
ENSBTAG00000004362	ENSBTAG00000018824	SERPINC1	MIA3	0.948102	0.0011459	-0.924112	0.00292415	-4.84955	1.23745e-06	0.036749	+/-
ENSBTAG00000002226	ENSBTAG00000004937	FBXO31	SEC61A1	0.912206	0.00418198	-0.955234	0.000794913	-4.84923	1.23944e-06	0.0367775	+/-
ENSBTAG00000006158	ENSBTAG00000009495	DZIP3	BCAM	0.860888	0.0128441	-0.972264	0.000242418	-4.84916	1.23984e-06	0.0367775	+/-
ENSBTAG00000007130	ENSBTAG00000014146	ESF1	SPCS3	-0.7738	0.0412022	0.983643	6.51475e-05	4.84898	1.24097e-06	0.0367873	-/+
ENSBTAG00000016828	ENSBTAG00000049547	TAPBP	ENSBTAG00000049547	0.974693	0.000193039	-0.848303	0.0158365	-4.84879	1.24218e-06	0.0367873	+/-
ENSBTAG00000009112	ENSBTAG00000042273	TRAM2	SNORA57	-0.997703	4.85246e-07	0.044515	0.924504	4.84871	1.24268e-06	0.0367873	-/0
ENSBTAG00000002503	ENSBTAG00000045989	BSCL2	CDC42EP5	-0.927732	0.00259292	0.945406	0.00129864	4.84865	1.24303e-06	0.0367873	-/+
ENSBTAG00000012265	ENSBTAG00000021771	VWF	PTTG1IP	-0.949613	0.00106516	0.921701	0.00315778	4.84799	1.24719e-06	0.0368893	-/+
ENSBTAG00000004098	ENSBTAG00000013478	ARMT1	MARVELD1	0.985476	4.84491e-05	-0.748116	0.0531115	-4.84731	1.25146e-06	0.0369863	+/0
ENSBTAG00000011732	ENSBTAG00000020943	PGAP3	CTU2	-0.853358	0.0145916	0.973705	0.000212328	4.84724	1.25191e-06	0.0369863	-/+
ENSBTAG00000009803	ENSBTAG00000040569	SNCB	NLRX1	-0.838102	0.0185272	0.976337	0.000163349	4.84693	1.25385e-06	0.0370137	-/+
ENSBTAG00000001576	ENSBTAG00000049105	TMEM140	ENSBTAG00000049105	0.827335	0.0216304	-0.97792	0.000137497	-4.84679	1.25477e-06	0.0370137	+/-
ENSBTAG00000003457	ENSBTAG00000009495	ATF5	BCAM	-0.949244	0.00108458	0.922132	0.00311523	4.84675	1.25499e-06	0.0370137	-/+
ENSBTAG00000007470	ENSBTAG00000027854	TRIM58	ARHGDIG	0.837953	0.0185684	-0.97635	0.000163116	-4.84663	1.25575e-06	0.0370148	+/-
ENSBTAG00000013478	ENSBTAG00000054987	MARVELD1	SLC25A40	0.973465	0.00021716	-0.85442	0.0143373	-4.8463	1.25786e-06	0.0370463	+/-
ENSBTAG00000004197	ENSBTAG00000010602	B3GNT4	DDX56	-0.864226	0.0121103	0.971426	0.000261043	4.84624	1.25826e-06	0.0370463	-/+
ENSBTAG00000013874	ENSBTAG00000015043	CFAP20	MFNG	0.837504	0.0186926	-0.976402	0.000162225	-4.84608	1.25926e-06	0.0370546	+/-
ENSBTAG00000011140	ENSBTAG00000019235	FAM162A	MAGOHB	0.981386	8.98903e-05	-0.79786	0.0315397	-4.84582	1.26089e-06	0.0370757	+/-
ENSBTAG00000004279	ENSBTAG00000020457	RHOA	TGFB1	0.549805	0.201046	-0.992753	8.55338e-06	-4.84574	1.26142e-06	0.0370757	0/-
ENSBTAG00000014361	ENSBTAG00000049665	FAM160B2	B3GNT9	0.794504	0.0328019	-0.981712	8.60206e-05	-4.84547	1.26314e-06	0.0371024	+/-
ENSBTAG00000018973	ENSBTAG00000019235	COPS3	MAGOHB	0.963164	0.000490359	-0.89335	0.00673098	-4.84537	1.26377e-06	0.0371024	+/-
ENSBTAG00000018028	ENSBTAG00000040603	TTLL10	ZNF175	0.380446	0.399843	-0.995298	2.90523e-06	-4.84482	1.26724e-06	0.0371727	0/-
ENSBTAG00000009495	ENSBTAG00000049467	BCAM	ENSBTAG00000049467	-0.935367	0.00196961	0.938592	0.00173612	4.84475	1.26773e-06	0.0371727	-/+
ENSBTAG00000010125	ENSBTAG00000050273	STAT5B	ENSBTAG00000050273	-0.862311	0.0125283	0.971784	0.000252989	4.84465	1.26833e-06	0.0371727	-/+
ENSBTAG00000017007	ENSBTAG00000044040	TRIB3	PDAP1	-0.989683	2.0649e-05	0.660977	0.10598	4.84443	1.26974e-06	0.0371753	-/0
ENSBTAG00000018464	ENSBTAG00000046555	ZDHHC14	WAS	-0.652021	0.112506	0.994773	3.78338e-06	4.84433	1.2704e-06	0.0371753	0/+
ENSBTAG00000013478	ENSBTAG00000021671	MARVELD1	METTL18	-0.977769	0.00013985	0.827868	0.0214704	4.8443	1.27058e-06	0.0371753	-/+
ENSBTAG00000009611	ENSBTAG00000031001	PHF21A	MEGF8	-0.870353	0.0108269	0.969913	0.00029674	4.84418	1.27133e-06	0.0371759	-/+
ENSBTAG00000004362	ENSBTAG00000020911	SERPINC1	FNBP4	0.913219	0.00406464	-0.954372	0.00083336	-4.844	1.27248e-06	0.0371885	+/-
ENSBTAG00000004196	ENSBTAG00000017571	FMNL1	PLEKHA5	-0.95328	0.000883617	0.915171	0.00384403	4.84369	1.27452e-06	0.0372268	-/+
ENSBTAG00000032292	ENSBTAG00000049665	CCDC159	B3GNT9	-0.943371	0.00142149	0.92982	0.00241245	4.84353	1.27555e-06	0.0372358	-/+
ENSBTAG00000002503	ENSBTAG00000010480	BSCL2	TIMM50	-0.971488	0.000259622	0.86343	0.0122829	4.84338	1.27649e-06	0.0372423	-/+
ENSBTAG00000005534	ENSBTAG00000011732	ENO3	PGAP3	-0.875683	0.00977747	0.968514	0.000332188	4.84324	1.27736e-06	0.0372465	-/+
ENSBTAG00000007387	ENSBTAG00000045509	ENY2	FAM217B	-0.961282	0.000554857	0.898053	0.00602906	4.84309	1.27834e-06	0.0372539	-/+
ENSBTAG00000007387	ENSBTAG00000016591	ENY2	RAB11FIP3	-0.945939	0.00126753	0.926421	0.00271017	4.84259	1.28156e-06	0.0373266	-/+
ENSBTAG00000002046	ENSBTAG00000013478	COX8B	MARVELD1	-0.983353	6.80581e-05	0.77547	0.0404853	4.84238	1.28296e-06	0.0373296	-/+
ENSBTAG00000004651	ENSBTAG00000012251	NME1	MTR	-0.991042	1.45167e-05	0.618217	0.13895	4.84235	1.28311e-06	0.0373296	-/0
ENSBTAG00000021681	ENSBTAG00000051383	PRR11	DEFB7	-0.996616	1.27679e-06	0.229603	0.620406	4.84213	1.28455e-06	0.0373503	-/0
ENSBTAG00000019179	ENSBTAG00000047706	TSKS	ING2	0.381514	0.39841	-0.995266	2.95384e-06	-4.84188	1.28615e-06	0.0373759	0/-
ENSBTAG00000009157	ENSBTAG00000011046	SLC35B3	CDK7	0.920232	0.00330534	-0.950122	0.00103879	-4.84166	1.28761e-06	0.0373972	+/-
ENSBTAG00000017649	ENSBTAG00000031647	SCML1	LRG1	0.976461	0.000161223	-0.836145	0.0190712	-4.84145	1.28896e-06	0.0374004	+/-
ENSBTAG00000000440	ENSBTAG00000015291	HSPB2	ORC4	0.970259	0.00028832	-0.868414	0.0112243	-4.84127	1.29012e-06	0.0374004	+/-
ENSBTAG00000016264	ENSBTAG00000046668	FKBP8	ANG2	-0.784147	0.0368713	0.982578	7.62364e-05	4.8412	1.29057e-06	0.0374004	-/+
ENSBTAG00000001576	ENSBTAG00000021183	TMEM140	MAP3K21	0.938395	0.00174987	-0.935259	0.00197774	-4.84119	1.29063e-06	0.0374004	+/-
ENSBTAG00000009469	ENSBTAG00000049665	SREK1IP1	B3GNT9	-0.940851	0.00158275	0.932548	0.00218811	4.84086	1.29281e-06	0.0374426	-/+
ENSBTAG00000019235	ENSBTAG00000021554	MAGOHB	NOL7	0.961921	0.000532425	-0.89603	0.00632552	-4.84045	1.29549e-06	0.037495	+/-
ENSBTAG00000004929	ENSBTAG00000009495	C20H5orf51	BCAM	0.968355	0.000336356	-0.875783	0.00975843	-4.84024	1.29681e-06	0.037495	+/-
ENSBTAG00000013928	ENSBTAG00000045628	WFDC2	C10H15orf61	0.891909	0.00695516	-0.963411	0.000482256	-4.84018	1.29724e-06	0.037495	+/-
ENSBTAG00000011245	ENSBTAG00000031767	PLXNC1	ENSBTAG00000031767	-0.99462	4.06548e-06	0.433877	0.330754	4.84007	1.29796e-06	0.037495	-/0
ENSBTAG00000014247	ENSBTAG00000022887	FAM83F	ENSBTAG00000022887	0.959315	0.000627345	-0.902431	0.0054156	-4.84002	1.29827e-06	0.037495	+/-
ENSBTAG00000009495	ENSBTAG00000019883	BCAM	IST1	0.932113	0.00222303	-0.941139	0.0015638	-4.83971	1.3003e-06	0.0375211	+/-
ENSBTAG00000014322	ENSBTAG00000015504	FAM234B	ZNF131	0.729387	0.0628457	-0.986472	4.05846e-05	-4.83959	1.3011e-06	0.0375211	0/-
ENSBTAG00000007192	ENSBTAG00000018138	SIDT2	GK5	0.818213	0.0244737	-0.978905	0.000122742	-4.83945	1.30196e-06	0.0375211	+/-
ENSBTAG00000002837	ENSBTAG00000009495	TOR1B	BCAM	-0.942896	0.00145109	0.929998	0.00239742	4.83931	1.30289e-06	0.0375211	-/+
ENSBTAG00000002475	ENSBTAG00000007387	RAB11B	ENY2	0.91637	0.00371212	-0.952306	0.000929863	-4.83926	1.30322e-06	0.0375211	+/-
ENSBTAG00000009641	ENSBTAG00000009705	MTHFD1	SERPINF1	-0.828783	0.0211972	0.97748	0.000144421	4.83918	1.30375e-06	0.0375211	-/+
ENSBTAG00000014322	ENSBTAG00000014561	FAM234B	KIFBP	0.921011	0.0032266	-0.949445	0.00107401	-4.8391	1.30427e-06	0.0375211	+/-
ENSBTAG00000004937	ENSBTAG00000017419	SEC61A1	ZZZ3	0.666544	0.102026	-0.989394	2.21228e-05	-4.83886	1.30586e-06	0.0375331	0/-
ENSBTAG00000011732	ENSBTAG00000043561	PGAP3	COX1	-0.761118	0.0468755	0.98439	5.79862e-05	4.83865	1.30724e-06	0.0375331	-/+
ENSBTAG00000018593	ENSBTAG00000024909	PSENEN	H3F3B	0.953637	0.000866973	-0.913932	0.00398321	-4.83854	1.30797e-06	0.0375331	+/-
ENSBTAG00000002378	ENSBTAG00000016148	NUCB1	ENSBTAG00000016148	-0.666947	0.101743	0.989374	2.22279e-05	4.83854	1.308e-06	0.0375331	0/+
ENSBTAG00000005152	ENSBTAG00000022799	ENSBTAG00000005152	NOTCH1	-0.747942	0.0531978	0.985302	4.99082e-05	4.83827	1.30973e-06	0.0375331	0/+
ENSBTAG00000008372	ENSBTAG00000011732	PEX11B	PGAP3	0.697101	0.0817198	-0.988106	2.94418e-05	-4.83818	1.31035e-06	0.0375331	0/-
ENSBTAG00000009178	ENSBTAG00000009521	STXBP2	ZNF565	0.960315	0.000589808	-0.899796	0.0057803	-4.83816	1.31048e-06	0.0375331	+/-
ENSBTAG00000013076	ENSBTAG00000040569	SNX19	NLRX1	-0.825588	0.0221597	0.977894	0.000137899	4.83815	1.31052e-06	0.0375331	-/+
ENSBTAG00000003693	ENSBTAG00000009194	SUN2	OSBPL10	0.954461	0.000829341	-0.912307	0.0041701	-4.83769	1.31355e-06	0.0375987	+/-
ENSBTAG00000002750	ENSBTAG00000014944	KRIT1	TBXA2R	0.752683	0.0508724	-0.984962	5.28373e-05	-4.83731	1.31608e-06	0.0376503	0/-
ENSBTAG00000009427	ENSBTAG00000019669	PPM1D	CD163	0.989961	1.92884e-05	-0.650118	0.113919	-4.83692	1.31866e-06	0.0377031	+/0
ENSBTAG00000005479	ENSBTAG00000017438	LIPC	C17H5orf52	-0.960286	0.000590893	0.899668	0.00579831	4.83668	1.32028e-06	0.0377113	-/+
ENSBTAG00000046841	ENSBTAG00000047956	IRF2BP2	NAGLU	0.972285	0.000241975	-0.858483	0.0133884	-4.83666	1.32041e-06	0.0377113	+/-
ENSBTAG00000017007	ENSBTAG00000037533	TRIB3	C4A	0.952582	0.000916624	-0.915543	0.00380277	-4.8362	1.32343e-06	0.0377766	+/-
ENSBTAG00000010566	ENSBTAG00000017007	TMEM11	TRIB3	0.987483	3.3439e-05	-0.709312	0.0742695	-4.83602	1.32466e-06	0.0377907	+/0
ENSBTAG00000007880	ENSBTAG00000020489	RAB40C	SEMA6A	-0.995175	3.09823e-06	0.385957	0.39247	4.83571	1.32674e-06	0.0378181	-/0
ENSBTAG00000000504	ENSBTAG00000022209	GTF2B	CABP2	0.861132	0.0127898	-0.971678	0.000255357	-4.83549	1.3282e-06	0.0378181	+/-
ENSBTAG00000006364	ENSBTAG00000010125	GLMP	STAT5B	0.769393	0.0431283	-0.983681	6.47719e-05	-4.83523	1.32992e-06	0.0378181	+/-
ENSBTAG00000000546	ENSBTAG00000009495	TOB1	BCAM	0.933171	0.00213863	-0.939834	0.00165077	-4.83522	1.32998e-06	0.0378181	+/-
ENSBTAG00000010503	ENSBTAG00000018745	TIMM9	CEP290	-0.959175	0.000632716	0.902127	0.00545702	4.83522	1.32998e-06	0.0378181	-/+
ENSBTAG00000012030	ENSBTAG00000013203	TTLL1	GP5	-0.995134	3.16343e-06	0.389213	0.38814	4.83521	1.33003e-06	0.0378181	-/0
ENSBTAG00000015516	ENSBTAG00000033278	CCDC28A	F2RL3	0.970219	0.000289288	-0.867504	0.0114134	-4.83508	1.33089e-06	0.0378213	+/-
ENSBTAG00000013277	ENSBTAG00000032206	CCDC22	HEMGN	-0.959058	0.000637201	0.902365	0.00542455	4.83498	1.33162e-06	0.0378213	-/+
ENSBTAG00000004197	ENSBTAG00000019110	B3GNT4	PNRC1	0.844742	0.0167484	-0.974818	0.000190683	-4.83456	1.33443e-06	0.0378213	+/-
ENSBTAG00000006201	ENSBTAG00000015961	DTWD1	TSPAN2	-0.876579	0.00960698	0.967885	0.000348902	4.83449	1.33485e-06	0.0378213	-/+
ENSBTAG00000013478	ENSBTAG00000050196	MARVELD1	ENSBTAG00000050196	-0.979655	0.000112158	0.810856	0.0269122	4.83442	1.33533e-06	0.0378213	-/+
ENSBTAG00000014459	ENSBTAG00000017437	MAP6D1	TMEM237	-0.963817	0.000469079	0.889895	0.00727544	4.83442	1.33536e-06	0.0378213	-/+
ENSBTAG00000004197	ENSBTAG00000017135	B3GNT4	CTSS	0.956622	0.000735286	-0.907623	0.00473719	-4.83432	1.33599e-06	0.0378213	+/-
ENSBTAG00000026915	ENSBTAG00000051030	NEK1	ENSBTAG00000051030	0.789416	0.0347679	-0.981919	8.36131e-05	-4.8343	1.33614e-06	0.0378213	+/-
ENSBTAG00000004937	ENSBTAG00000009638	SEC61A1	PRMT7	-0.732182	0.0613364	0.986205	4.26099e-05	4.83416	1.33709e-06	0.0378213	0/+
ENSBTAG00000005725	ENSBTAG00000032637	IDO2	EXOC1	0.988963	2.44356e-05	-0.675708	0.0956869	-4.8341	1.33749e-06	0.0378213	+/0
ENSBTAG00000009304	ENSBTAG00000025606	PDCD5	YIPF2	0.791312	0.0340279	-0.981727	8.58397e-05	-4.83391	1.33875e-06	0.0378335	+/-
ENSBTAG00000006364	ENSBTAG00000021504	GLMP	TIRAP	-0.961031	0.00056381	0.897403	0.0061234	4.8337	1.34018e-06	0.0378335	-/+
ENSBTAG00000002503	ENSBTAG00000009427	BSCL2	PPM1D	0.976339	0.000163312	-0.835277	0.0193151	-4.83368	1.34034e-06	0.0378335	+/-
ENSBTAG00000001338	ENSBTAG00000018115	CCR3	PEBP1	-0.877233	0.00948367	0.967661	0.000354983	4.83349	1.34157e-06	0.0378335	-/+
ENSBTAG00000002398	ENSBTAG00000049665	ZNF567	B3GNT9	0.865511	0.0118343	-0.970616	0.00027981	-4.8334	1.34223e-06	0.0378335	+/-
ENSBTAG00000003713	ENSBTAG00000004266	ZNRD2	DDX25	0.960461	0.000584454	-0.898791	0.00592303	-4.83338	1.34233e-06	0.0378335	+/-
ENSBTAG00000005725	ENSBTAG00000044198	IDO2	THAP7	-0.987585	3.27673e-05	0.706209	0.0761264	4.83302	1.34479e-06	0.0378358	-/0
ENSBTAG00000011772	ENSBTAG00000049163	PPP1R12B	TSPAN9	0.960267	0.000591602	-0.899221	0.00586165	-4.83302	1.34479e-06	0.0378358	+/-
ENSBTAG00000022775	ENSBTAG00000023736	C21H14orf180	CDC42EP3	0.913656	0.00401466	-0.953431	0.000876546	-4.83296	1.34519e-06	0.0378358	+/-
ENSBTAG00000018456	ENSBTAG00000050273	ZNF7	ENSBTAG00000050273	-0.969048	0.000318368	0.87188	0.01052	4.8328	1.34628e-06	0.0378358	-/+
ENSBTAG00000014442	ENSBTAG00000020853	MTG2	SLC16A13	-0.647252	0.116064	0.994588	4.12564e-06	4.83266	1.34721e-06	0.0378358	0/+
ENSBTAG00000012372	ENSBTAG00000038422	TMEM53	ENSBTAG00000038422	-0.993606	6.25802e-06	0.497524	0.255907	4.8326	1.34764e-06	0.0378358	-/0
ENSBTAG00000016894	ENSBTAG00000019235	CYFIP1	MAGOHB	-0.932639	0.00218084	0.940094	0.00163322	4.83257	1.3478e-06	0.0378358	-/+
ENSBTAG00000004197	ENSBTAG00000005049	B3GNT4	BLK	-0.650774	0.11343	0.989873	1.97126e-05	4.83233	1.34942e-06	0.0378358	0/+
ENSBTAG00000000476	ENSBTAG00000021127	THPO	GNA14	-0.999824	7.9152e-10	-0.848706	0.0157351	4.8323	1.34965e-06	0.0378358	-/-
ENSBTAG00000004383	ENSBTAG00000011248	FNBP1L	MSANTD2	-0.998309	2.2571e-07	-0.119987	0.797767	4.832	1.35168e-06	0.0378358	-/0
ENSBTAG00000013976	ENSBTAG00000021587	AGBL3	SMPDL3A	-0.958852	0.000645179	0.902435	0.00541504	4.83188	1.35247e-06	0.0378358	-/+
ENSBTAG00000001105	ENSBTAG00000020619	ANXA4	PKD1	-0.990649	1.61609e-05	0.626817	0.131952	4.83166	1.35398e-06	0.0378358	-/0
ENSBTAG00000015730	ENSBTAG00000018534	BOLA-DMA	ESS2	-0.987821	3.12327e-05	0.700803	0.0794209	4.83157	1.35463e-06	0.0378358	-/0
ENSBTAG00000001019	ENSBTAG00000019686	GDF10	NCKAP1L	-0.646778	0.11642	0.991568	1.24811e-05	4.83151	1.35502e-06	0.0378358	0/+
ENSBTAG00000010220	ENSBTAG00000017404	DCLRE1C	SEC14L2	0.960846	0.000570475	-0.897547	0.00610249	-4.83132	1.35628e-06	0.0378358	+/-
ENSBTAG00000003997	ENSBTAG00000017007	UBE2D4	TRIB3	0.986662	3.91831e-05	-0.72324	0.0662348	-4.83122	1.35698e-06	0.0378358	+/0
ENSBTAG00000002214	ENSBTAG00000002938	TAT	CPED1	0.947893	0.00115737	-0.922503	0.00307884	-4.8312	1.35715e-06	0.0378358	+/-
ENSBTAG00000012981	ENSBTAG00000045784	HEXA	CENPB	-0.881662	0.00867293	0.966285	0.000393671	4.83117	1.35731e-06	0.0378358	-/+
ENSBTAG00000015273	ENSBTAG00000018363	CAND2	RBM48	-0.997892	3.91394e-07	-0.0109618	0.981392	4.8311	1.35781e-06	0.0378358	-/0
ENSBTAG00000009603	ENSBTAG00000016800	UQCRH	SEMA6D	-0.979153	0.000119178	0.814244	0.0257732	4.83109	1.35785e-06	0.0378358	-/+
ENSBTAG00000004197	ENSBTAG00000021182	B3GNT4	DOCK4	0.975271	0.000182254	-0.841371	0.0176387	-4.83109	1.35785e-06	0.0378358	+/-
ENSBTAG00000007331	ENSBTAG00000011820	PLOD2	DAPK2	-0.780727	0.0382734	0.982628	7.56841e-05	4.83081	1.35979e-06	0.0378551	-/+
ENSBTAG00000005596	ENSBTAG00000008758	IGFBP2	KIF20A	-0.996163	1.74839e-06	0.280889	0.541734	4.8306	1.36124e-06	0.0378551	-/0
ENSBTAG00000002503	ENSBTAG00000051004	BSCL2	C1orf53	-0.953871	0.000856195	0.912564	0.00414023	4.83054	1.3616e-06	0.0378551	-/+
ENSBTAG00000004197	ENSBTAG00000020366	B3GNT4	TBL3	-0.888016	0.00758197	0.964255	0.000455107	4.83052	1.36175e-06	0.0378551	-/+
ENSBTAG00000010246	ENSBTAG00000023666	GRTP1	ENSBTAG00000023666	0.989155	2.339e-05	-0.669469	0.0999796	-4.83045	1.36222e-06	0.0378551	+/0
ENSBTAG00000017816	ENSBTAG00000053598	FXYD1	RAB21	0.811345	0.0267462	-0.979478	0.000114614	-4.83023	1.36378e-06	0.0378726	+/-
ENSBTAG00000008544	ENSBTAG00000012442	SALL1	CTSB	0.893139	0.00676349	-0.962454	0.000514119	-4.83015	1.36433e-06	0.0378726	+/-
ENSBTAG00000003598	ENSBTAG00000015628	P3H3	SMPD1	-0.99248	9.38151e-06	0.554939	0.195997	4.82991	1.36595e-06	0.0378904	-/0
ENSBTAG00000007192	ENSBTAG00000010238	SIDT2	LTB4R	0.703472	0.0777854	-0.987663	3.22529e-05	-4.82984	1.36644e-06	0.0378904	0/-
ENSBTAG00000000764	ENSBTAG00000013941	GIPC1	TANGO6	0.959751	0.000610802	-0.89999	0.00575299	-4.82942	1.36933e-06	0.0379331	+/-
ENSBTAG00000004362	ENSBTAG00000005734	SERPINC1	GATA6	0.942342	0.00148615	-0.929723	0.00242067	-4.8294	1.36945e-06	0.0379331	+/-
ENSBTAG00000005100	ENSBTAG00000011405	TMEM30A	CEP72	-0.999761	1.69639e-09	-0.800938	0.0304065	4.82919	1.3709e-06	0.0379528	-/-
ENSBTAG00000003316	ENSBTAG00000020153	SYAP1	NIT1	0.935053	0.00199328	-0.937533	0.00181089	-4.82873	1.37409e-06	0.0380018	+/-
ENSBTAG00000011732	ENSBTAG00000020237	PGAP3	NECAP1	0.775889	0.0403063	-0.982996	7.17558e-05	-4.82872	1.37415e-06	0.0380018	+/-
ENSBTAG00000002503	ENSBTAG00000044003	BSCL2	TEX10	-0.92581	0.00276593	0.945345	0.00130226	4.82856	1.37523e-06	0.0380114	-/+
ENSBTAG00000020153	ENSBTAG00000031837	NIT1	IMPDH2	0.993792	5.81388e-06	-0.645234	0.117586	-4.82776	1.38077e-06	0.0381182	+/0
ENSBTAG00000001104	ENSBTAG00000020153	CMTM4	NIT1	-0.973829	0.000209847	0.8489	0.0156864	4.82775	1.38084e-06	0.0381182	-/+
ENSBTAG00000004197	ENSBTAG00000010830	B3GNT4	LRP1	0.968196	0.00034058	-0.87426	0.0100516	-4.82744	1.38298e-06	0.0381182	+/-
ENSBTAG00000007123	ENSBTAG00000011732	ENSA	PGAP3	0.934132	0.00206367	-0.938296	0.00175679	-4.82741	1.38322e-06	0.0381182	+/-
ENSBTAG00000009495	ENSBTAG00000014433	BCAM	UBE2G1	0.960224	0.000593166	-0.89856	0.0059561	-4.82738	1.38343e-06	0.0381182	+/-
ENSBTAG00000011732	ENSBTAG00000043550	PGAP3	CYTB	-0.7816	0.0379126	0.982464	7.74769e-05	4.82727	1.38415e-06	0.0381182	-/+
ENSBTAG00000011732	ENSBTAG00000012059	PGAP3	MVD	-0.890891	0.00711607	0.963105	0.000492308	4.82717	1.38484e-06	0.0381182	-/+
ENSBTAG00000002503	ENSBTAG00000049924	BSCL2	ENSBTAG00000049924	0.78724	0.0356284	-0.981942	8.33503e-05	-4.82707	1.38555e-06	0.0381182	+/-
ENSBTAG00000011732	ENSBTAG00000012632	PGAP3	TECR	-0.737952	0.0582838	0.985715	4.64851e-05	4.82704	1.38576e-06	0.0381182	0/+
ENSBTAG00000009521	ENSBTAG00000020594	ZNF565	ELF2	-0.968672	0.000328052	0.872306	0.0104353	4.82664	1.38854e-06	0.0381558	-/+
ENSBTAG00000010362	ENSBTAG00000016522	NOSTRIN	C21H15orf40	-0.644768	0.117939	0.991447	1.29348e-05	4.82663	1.38862e-06	0.0381558	0/+
ENSBTAG00000014204	ENSBTAG00000017299	S100A16	KLC1	-0.969062	0.000318017	0.870642	0.0107686	4.82585	1.39409e-06	0.0382285	-/+
ENSBTAG00000002475	ENSBTAG00000019235	RAB11B	MAGOHB	0.950273	0.00103102	-0.918248	0.00351086	-4.82575	1.39475e-06	0.0382285	+/-
ENSBTAG00000002764	ENSBTAG00000015339	IGFLR1	ENDOV	-0.996758	1.14775e-06	0.198153	0.67017	4.82572	1.39497e-06	0.0382285	-/0
ENSBTAG00000008827	ENSBTAG00000016057	SPOCK2	CSRP1	-0.971177	0.00026673	0.861583	0.0126893	4.82538	1.39737e-06	0.0382285	-/+
ENSBTAG00000011732	ENSBTAG00000047357	PGAP3	RNF208	-0.887199	0.00771746	0.964265	0.000454797	4.82528	1.39809e-06	0.0382285	-/+
ENSBTAG00000002798	ENSBTAG00000038549	NABP2	ENSBTAG00000038549	0.792425	0.0335976	-0.981393	8.98017e-05	-4.8252	1.39863e-06	0.0382285	+/-
ENSBTAG00000013478	ENSBTAG00000019197	MARVELD1	TASOR2	0.995697	2.32767e-06	-0.644139	0.118416	-4.82511	1.39925e-06	0.0382285	+/0
ENSBTAG00000002654	ENSBTAG00000011732	DNAJC7	PGAP3	-0.644129	0.118424	0.995419	2.72121e-06	4.82509	1.39943e-06	0.0382285	0/+
ENSBTAG00000006364	ENSBTAG00000016218	GLMP	PTGES2	-0.922412	0.00308777	0.947513	0.0011783	4.82506	1.39958e-06	0.0382285	-/+
ENSBTAG00000009679	ENSBTAG00000032852	PLEKHG1	GPRASP2	-0.978341	0.000131063	0.819207	0.0241542	4.82488	1.40088e-06	0.0382285	-/+
ENSBTAG00000009495	ENSBTAG00000018349	BCAM	IFI30	-0.944593	0.00134693	0.926417	0.00271053	4.82467	1.40235e-06	0.0382285	-/+
ENSBTAG00000001252	ENSBTAG00000009495	HIVEP1	BCAM	0.945955	0.00126662	-0.924575	0.00288052	-4.8246	1.40286e-06	0.0382285	+/-
ENSBTAG00000007608	ENSBTAG00000039325	BMT2	GYPA	-0.993195	7.31117e-06	0.516458	0.235324	4.82444	1.40398e-06	0.0382285	-/0
ENSBTAG00000013699	ENSBTAG00000017007	TBC1D1	TRIB3	0.97534	0.000180998	-0.839542	0.018133	-4.82427	1.40516e-06	0.0382285	+/-
ENSBTAG00000021245	ENSBTAG00000050273	SPRY1	ENSBTAG00000050273	-0.742653	0.0558589	0.98536	4.94173e-05	4.82427	1.40516e-06	0.0382285	0/+
ENSBTAG00000007880	ENSBTAG00000017007	RAB40C	TRIB3	0.993089	7.59723e-06	-0.643609	0.118819	-4.82383	1.40827e-06	0.0382285	+/0
ENSBTAG00000002021	ENSBTAG00000017816	BNIP1	FXYD1	-0.94	0.00163957	0.931935	0.00223742	4.82382	1.40838e-06	0.0382285	-/+
ENSBTAG00000011732	ENSBTAG00000052551	PGAP3	ENSBTAG00000052551	-0.926936	0.00266381	0.944127	0.00137509	4.82377	1.40872e-06	0.0382285	-/+
ENSBTAG00000005315	ENSBTAG00000016350	ENSBTAG00000005315	NACC1	-0.984177	5.99768e-05	0.759554	0.047603	4.82375	1.40882e-06	0.0382285	-/+
ENSBTAG00000006158	ENSBTAG00000020153	DZIP3	NIT1	-0.977764	0.000139928	0.823261	0.0228759	4.82368	1.40934e-06	0.0382285	-/+
ENSBTAG00000006507	ENSBTAG00000020307	ADAMTS3	C11H9orf78	-0.799486	0.0309384	0.980626	9.93091e-05	4.8236	1.40991e-06	0.0382285	-/+
ENSBTAG00000013478	ENSBTAG00000032493	MARVELD1	RETREG3	0.985494	4.82981e-05	-0.740318	0.0570566	-4.82348	1.41074e-06	0.0382285	+/0
ENSBTAG00000012144	ENSBTAG00000019235	ZMYND19	MAGOHB	0.957989	0.000679246	-0.903286	0.00530027	-4.82339	1.41136e-06	0.0382285	+/-
ENSBTAG00000004197	ENSBTAG00000020751	B3GNT4	HSF1	-0.922504	0.00307875	0.947322	0.00118895	4.8233	1.41205e-06	0.0382285	-/+
ENSBTAG00000008625	ENSBTAG00000018082	PLEKHF1	QPRT	-0.886633	0.00781224	0.96435	0.00045213	4.82323	1.41252e-06	0.0382285	-/+
ENSBTAG00000002798	ENSBTAG00000008202	NABP2	PRKCSH	0.718865	0.0687056	-0.986753	3.85195e-05	-4.82321	1.41266e-06	0.0382285	0/-
ENSBTAG00000011732	ENSBTAG00000043560	PGAP3	COX3	-0.784921	0.0365579	0.982058	8.2021e-05	4.8231	1.41346e-06	0.0382285	-/+
ENSBTAG00000002503	ENSBTAG00000043550	BSCL2	CYTB	-0.971391	0.000261841	0.860175	0.0130041	4.82303	1.41393e-06	0.0382285	-/+
ENSBTAG00000000585	ENSBTAG00000015718	LY6G6C	CASP8	0.485322	0.269591	-0.993723	5.97592e-06	-4.82295	1.4145e-06	0.0382285	0/-
ENSBTAG00000008127	ENSBTAG00000020853	RBP5	SLC16A13	-0.674009	0.0968462	0.988856	2.50271e-05	4.82287	1.41509e-06	0.0382285	0/+
ENSBTAG00000009495	ENSBTAG00000016894	BCAM	CYFIP1	0.932858	0.00216339	-0.939083	0.00170206	-4.82276	1.41588e-06	0.0382285	+/-
ENSBTAG00000003506	ENSBTAG00000038842	STEAP2	NEDD8	0.907142	0.00479792	-0.956155	0.000755066	-4.82272	1.41615e-06	0.0382285	+/-
ENSBTAG00000020153	ENSBTAG00000021245	NIT1	SPRY1	-0.951114	0.00098842	0.91652	0.00369583	4.8227	1.41631e-06	0.0382285	-/+
ENSBTAG00000011732	ENSBTAG00000043572	PGAP3	ENSBTAG00000043572	-0.84609	0.0164	0.974147	0.000203552	4.82242	1.41827e-06	0.0382285	-/+
ENSBTAG00000031532	ENSBTAG00000049163	DACT2	TSPAN9	-0.984651	5.55976e-05	0.752501	0.0509608	4.82215	1.42016e-06	0.0382285	-/0
ENSBTAG00000009495	ENSBTAG00000023472	BCAM	PPP1R14A	-0.975925	0.000170505	0.835463	0.0192626	4.82215	1.42022e-06	0.0382285	-/+
ENSBTAG00000003225	ENSBTAG00000013478	IMP4	MARVELD1	-0.988961	2.44458e-05	0.67108	0.0988617	4.822	1.42122e-06	0.0382285	-/0
ENSBTAG00000002798	ENSBTAG00000037751	NABP2	HBE4	-0.803933	0.029326	0.980097	0.000106198	4.82197	1.4215e-06	0.0382285	-/+
ENSBTAG00000045784	ENSBTAG00000049851	CENPB	PMAIP1	0.962098	0.000526306	-0.892936	0.00679495	-4.82192	1.42186e-06	0.0382285	+/-
ENSBTAG00000008827	ENSBTAG00000031444	SPOCK2	LY86	-0.959203	0.000631626	0.900291	0.00571062	4.8219	1.42195e-06	0.0382285	-/+
ENSBTAG00000012504	ENSBTAG00000054368	GAS2L1	ENSBTAG00000054368	-0.842984	0.0172096	0.974676	0.000193363	4.8219	1.42199e-06	0.0382285	-/+
ENSBTAG00000009495	ENSBTAG00000018803	BCAM	SNF8	-0.944915	0.00132769	0.925688	0.00277712	4.82166	1.42367e-06	0.0382285	-/+
ENSBTAG00000002503	ENSBTAG00000013530	BSCL2	DDAH2	-0.947501	0.001179	0.922068	0.00312156	4.82163	1.42389e-06	0.0382285	-/+
ENSBTAG00000019235	ENSBTAG00000026842	MAGOHB	ZRANB3	-0.984587	5.61788e-05	0.753249	0.0505984	4.82162	1.42394e-06	0.0382285	-/0
ENSBTAG00000006615	ENSBTAG00000037393	CASP7	ZNF639	-0.993532	6.44074e-06	0.495864	0.257749	4.8213	1.42624e-06	0.0382626	-/0
ENSBTAG00000004191	ENSBTAG00000020736	JMJD4	CD40	-0.642532	0.11964	0.992677	8.78004e-06	4.82123	1.42673e-06	0.0382626	0/+
ENSBTAG00000004362	ENSBTAG00000016599	SERPINC1	MRPL53	0.988519	2.69624e-05	-0.681452	0.0918227	-4.8211	1.4277e-06	0.0382626	+/0
ENSBTAG00000010123	ENSBTAG00000020484	APOE	ADCK2	-0.861909	0.0126171	0.970923	0.000272592	4.82089	1.4292e-06	0.0382626	-/+
ENSBTAG00000007273	ENSBTAG00000032114	TF	ENSBTAG00000032114	-0.994097	5.12604e-06	0.460261	0.298698	4.82088	1.42927e-06	0.0382626	-/0
ENSBTAG00000019235	ENSBTAG00000023670	MAGOHB	ENSBTAG00000023670	-0.916156	0.00373548	0.951194	0.000984446	4.82067	1.43079e-06	0.0382626	-/+
ENSBTAG00000007272	ENSBTAG00000013478	ATP6V0A2	MARVELD1	0.980485	0.000101111	-0.800035	0.0307365	-4.8206	1.43128e-06	0.0382626	+/-
ENSBTAG00000007187	ENSBTAG00000039325	ENSBTAG00000007187	GYPA	0.766535	0.0444027	-0.98357	6.58743e-05	-4.82055	1.43162e-06	0.0382626	+/-
ENSBTAG00000019971	ENSBTAG00000020153	CDC16	NIT1	0.977633	0.000141987	-0.823477	0.0228086	-4.82043	1.43247e-06	0.0382626	+/-
ENSBTAG00000001778	ENSBTAG00000003851	NFKBIB	CCNL1	0.975678	0.000174888	-0.836622	0.0189377	-4.82028	1.43354e-06	0.0382626	+/-
ENSBTAG00000014204	ENSBTAG00000021083	S100A16	RECQL	0.94866	0.00111566	-0.920165	0.00331213	-4.82009	1.43492e-06	0.0382626	+/-
ENSBTAG00000006775	ENSBTAG00000017722	SLC12A7	F5	-0.998127	2.9145e-07	-0.0776631	0.868552	4.82006	1.43513e-06	0.0382626	-/0
ENSBTAG00000001774	ENSBTAG00000003394	SPRY2	RNF215	-0.766603	0.0443724	0.983551	6.60617e-05	4.81997	1.43581e-06	0.0382626	-/+
ENSBTAG00000014660	ENSBTAG00000017299	WDR53	KLC1	0.423671	0.343527	-0.994602	4.10083e-06	-4.81992	1.43613e-06	0.0382626	0/-
ENSBTAG00000007578	ENSBTAG00000019235	SHTN1	MAGOHB	-0.928656	0.0025121	0.942463	0.00147844	4.81989	1.43637e-06	0.0382626	-/+
ENSBTAG00000013329	ENSBTAG00000016151	AP1M1	VTN	-0.964132	0.000459008	0.886707	0.00779977	4.81934	1.44035e-06	0.0383489	-/+
ENSBTAG00000001872	ENSBTAG00000011732	ORC6	PGAP3	0.523345	0.228035	-0.993011	7.81363e-06	-4.81889	1.44356e-06	0.0384117	0/-
ENSBTAG00000004197	ENSBTAG00000017367	B3GNT4	IFIT5	0.973429	0.00021791	-0.84928	0.0155914	-4.81881	1.4442e-06	0.0384117	+/-
ENSBTAG00000000742	ENSBTAG00000017543	AMOTL2	ATP23	-0.961522	0.000546352	0.894013	0.00662928	4.8186	1.44568e-06	0.0384313	-/+
ENSBTAG00000020523	ENSBTAG00000046540	SLC10A5	SERPINA3-1	-0.987088	3.61323e-05	0.710859	0.0733524	4.81832	1.44771e-06	0.0384507	-/0
ENSBTAG00000010986	ENSBTAG00000014636	KCNQ1	ZFHX3	-0.974935	0.000188483	0.840725	0.0178124	4.81829	1.44791e-06	0.0384507	-/+
ENSBTAG00000001801	ENSBTAG00000004949	SYT4	FDXACB1	-0.834055	0.0196617	0.976011	0.000169001	4.81813	1.44913e-06	0.0384632	-/+
ENSBTAG00000007415	ENSBTAG00000017124	SLC7A8	GPSM2	0.98454	5.6604e-05	-0.752667	0.0508801	-4.81757	1.4532e-06	0.0385354	+/0
ENSBTAG00000012557	ENSBTAG00000022779	OSGEPL1	OLFM4	-0.702421	0.0784273	0.9875	3.33277e-05	4.81755	1.45334e-06	0.0385354	0/+
ENSBTAG00000017007	ENSBTAG00000021862	TRIB3	SLC27A3	0.937875	0.00178655	-0.933671	0.00209946	-4.81733	1.4549e-06	0.0385395	+/-
ENSBTAG00000002503	ENSBTAG00000006533	BSCL2	NSFL1C	-0.962155	0.000524355	0.89212	0.00692209	4.81732	1.45499e-06	0.0385395	-/+
ENSBTAG00000010393	ENSBTAG00000020153	TRNAU1AP	NIT1	0.96659	0.000384875	-0.878315	0.00928185	-4.81674	1.45922e-06	0.038623	+/-
ENSBTAG00000009521	ENSBTAG00000013556	ZNF565	UNC13D	0.961064	0.00056262	-0.894947	0.00648757	-4.81667	1.45971e-06	0.038623	+/-
ENSBTAG00000020153	ENSBTAG00000043560	NIT1	COX3	0.984312	5.87132e-05	-0.755557	0.0494902	-4.81658	1.4604e-06	0.038623	+/-
ENSBTAG00000001338	ENSBTAG00000005318	CCR3	RNF6	0.973857	0.000209275	-0.846496	0.0162956	-4.81646	1.46131e-06	0.0386271	+/-
ENSBTAG00000009304	ENSBTAG00000009611	PDCD5	PHF21A	-0.908466	0.00463206	0.955103	0.000800686	4.81623	1.46295e-06	0.0386506	-/+
ENSBTAG00000009304	ENSBTAG00000021697	PDCD5	PDGFB	0.860655	0.0128963	-0.970996	0.000270914	-4.81581	1.46607e-06	0.0386806	+/-
ENSBTAG00000020975	ENSBTAG00000053268	SYNGAP1	ENSBTAG00000053268	-0.640184	0.121441	0.996933	9.98698e-07	4.81559	1.46764e-06	0.0386806	0/+
ENSBTAG00000016369	ENSBTAG00000040134	TSEN15	ENSBTAG00000040134	0.978974	0.000121745	-0.811991	0.0265273	-4.81558	1.46776e-06	0.0386806	+/-
ENSBTAG00000001505	ENSBTAG00000011732	GRK4	PGAP3	-0.75033	0.0520195	0.984661	5.55119e-05	4.81554	1.468e-06	0.0386806	0/+
ENSBTAG00000013478	ENSBTAG00000033255	MARVELD1	DUSP11	-0.986189	4.27394e-05	0.726279	0.0645471	4.81546	1.46859e-06	0.0386806	-/0
ENSBTAG00000014944	ENSBTAG00000016057	TBXA2R	CSRP1	-0.862341	0.0125217	0.970605	0.00028006	4.81546	1.46859e-06	0.0386806	-/+
ENSBTAG00000000955	ENSBTAG00000019845	RBM41	USP30	-0.900196	0.00572405	0.958852	0.000645184	4.815	1.47199e-06	0.0387478	-/+
ENSBTAG00000003798	ENSBTAG00000013478	AMFR	MARVELD1	0.97759	0.000142673	-0.822534	0.0231021	-4.81491	1.47265e-06	0.0387478	+/-
ENSBTAG00000017592	ENSBTAG00000030669	GPAT3	FGGY	-0.887798	0.00761795	0.963524	0.000478552	4.81449	1.4758e-06	0.0387496	-/+
ENSBTAG00000008016	ENSBTAG00000033510	STX17	MPZL2	-0.993949	5.45303e-06	0.466431	0.291408	4.81442	1.47625e-06	0.0387496	-/0
ENSBTAG00000013478	ENSBTAG00000020367	MARVELD1	SLC30A9	0.978452	0.000129397	-0.815874	0.0252348	-4.81434	1.47687e-06	0.0387496	+/-
ENSBTAG00000004329	ENSBTAG00000017846	RELL1	F11R	0.976657	0.000157899	-0.828943	0.0211495	-4.81425	1.47755e-06	0.0387496	+/-
ENSBTAG00000011732	ENSBTAG00000043584	PGAP3	ATP6	-0.767407	0.0440118	0.983351	6.80782e-05	4.81412	1.47846e-06	0.0387496	-/+
ENSBTAG00000021720	ENSBTAG00000051479	MRPL27	ENSBTAG00000051479	0.289226	0.529272	-0.996	1.93891e-06	-4.81409	1.47871e-06	0.0387496	0/-
ENSBTAG00000004196	ENSBTAG00000023947	FMNL1	AVPI1	0.960293	0.000590644	-0.896545	0.0062492	-4.81396	1.47966e-06	0.0387496	+/-
ENSBTAG00000013235	ENSBTAG00000015817	TINAGL1	ELK1	0.867492	0.0114159	-0.969326	0.000311322	-4.8138	1.48089e-06	0.0387496	+/-
ENSBTAG00000002937	ENSBTAG00000021483	ADGRE3	OLFML1	-0.899162	0.00587011	0.959217	0.000631089	4.81376	1.48115e-06	0.0387496	-/+
ENSBTAG00000002503	ENSBTAG00000007703	BSCL2	NMT2	-0.971538	0.000258497	0.857763	0.0135538	4.81373	1.48138e-06	0.0387496	-/+
ENSBTAG00000001904	ENSBTAG00000009194	ZNF276	OSBPL10	-0.972717	0.000232713	0.851989	0.0149229	4.81371	1.4815e-06	0.0387496	-/+
ENSBTAG00000013478	ENSBTAG00000048096	MARVELD1	ENSBTAG00000048096	0.989035	2.40383e-05	-0.665944	0.102448	-4.81366	1.48189e-06	0.0387496	+/0
ENSBTAG00000010345	ENSBTAG00000042974	XPNPEP2	SNORD24	0.931462	0.00227591	-0.939573	0.00166848	-4.81358	1.48251e-06	0.0387496	+/-
ENSBTAG00000014465	ENSBTAG00000020653	SERPINE1	FIP1L1	-0.993687	6.06223e-06	0.482398	0.272918	4.81348	1.48326e-06	0.0387497	-/0
ENSBTAG00000007619	ENSBTAG00000011732	PUSL1	PGAP3	-0.771204	0.0423307	0.983023	7.14739e-05	4.81335	1.48422e-06	0.0387552	-/+
ENSBTAG00000009427	ENSBTAG00000011732	PPM1D	PGAP3	0.643077	0.119225	-0.989865	1.97562e-05	-4.81298	1.48695e-06	0.0388067	0/-
ENSBTAG00000007962	ENSBTAG00000016151	ATP9A	VTN	0.913184	0.00406868	-0.952359	0.000927342	-4.81244	1.49097e-06	0.0388375	+/-
ENSBTAG00000000340	ENSBTAG00000004226	ADNP	SHBG	0.731843	0.0615187	-0.985796	4.58288e-05	-4.81232	1.49189e-06	0.0388375	0/-
ENSBTAG00000020512	ENSBTAG00000026753	GJB1	CXCR1	0.979516	0.00011408	-0.806622	0.0283745	-4.81224	1.49249e-06	0.0388375	+/-
ENSBTAG00000000670	ENSBTAG00000011732	RRP9	PGAP3	-0.874238	0.0100559	0.96752	0.000358846	4.81219	1.49287e-06	0.0388375	-/+
ENSBTAG00000001697	ENSBTAG00000011732	TRA2B	PGAP3	0.845413	0.0165745	-0.973894	0.000208538	-4.81208	1.49364e-06	0.0388375	+/-
ENSBTAG00000000355	ENSBTAG00000046239	OXLD1	LCOR	0.962724	0.000505011	-0.889761	0.00729709	-4.81207	1.49377e-06	0.0388375	+/-
ENSBTAG00000002170	ENSBTAG00000004937	NOVA1	SEC61A1	-0.778919	0.0390261	0.982327	7.89976e-05	4.81201	1.49417e-06	0.0388375	-/+
ENSBTAG00000039325	ENSBTAG00000047077	GYPA	ENTPD7	-0.769722	0.0429825	0.983112	7.05451e-05	4.81193	1.49476e-06	0.0388375	-/+
ENSBTAG00000002748	ENSBTAG00000008076	PIP4P1	SLC35B2	0.960697	0.000575865	-0.895225	0.00644577	-4.81188	1.49518e-06	0.0388375	+/-
ENSBTAG00000004197	ENSBTAG00000012305	B3GNT4	ADGRL2	0.88929	0.00737334	-0.962871	0.00050008	-4.81173	1.49631e-06	0.0388375	+/-
ENSBTAG00000004197	ENSBTAG00000011340	B3GNT4	NSL1	0.950955	0.000996418	-0.915539	0.0038033	-4.81171	1.49643e-06	0.0388375	+/-
ENSBTAG00000006325	ENSBTAG00000022294	NUDCD3	FADS1	-0.638516	0.122728	0.995004	3.37915e-06	4.8116	1.49725e-06	0.0388392	0/+
ENSBTAG00000019235	ENSBTAG00000020237	MAGOHB	NECAP1	-0.93834	0.00175371	0.932624	0.002182	4.81137	1.49898e-06	0.0388407	-/+
ENSBTAG00000004197	ENSBTAG00000044198	B3GNT4	THAP7	-0.919885	0.00334067	0.94822	0.0011395	4.81131	1.49943e-06	0.0388407	-/+
ENSBTAG00000006448	ENSBTAG00000014064	ERI2	FGFR2	0.658023	0.10811	-0.989303	2.26015e-05	-4.81129	1.49957e-06	0.0388407	0/-
ENSBTAG00000014944	ENSBTAG00000048909	TBXA2R	ENSBTAG00000048909	-0.845946	0.0164369	0.973764	0.000211136	4.81116	1.50053e-06	0.038846	-/+
ENSBTAG00000011352	ENSBTAG00000020457	TBC1D30	TGFB1	-0.915271	0.00383294	0.951067	0.000990773	4.81104	1.50147e-06	0.0388506	-/+
ENSBTAG00000009737	ENSBTAG00000015667	LTC4S	TMEM127	-0.999699	3.0175e-09	-0.761238	0.04682	4.81061	1.50468e-06	0.0388973	-/-
ENSBTAG00000007186	ENSBTAG00000011698	ARHGAP39	TYK2	-0.867657	0.0113815	0.969149	0.000315811	4.8106	1.50478e-06	0.0388973	-/+
ENSBTAG00000004197	ENSBTAG00000015113	B3GNT4	CITED4	-0.936098	0.00191516	0.934903	0.00200467	4.81046	1.50585e-06	0.0389054	-/+
ENSBTAG00000014482	ENSBTAG00000040569	FAF1	NLRX1	-0.647476	0.115895	0.989669	2.07187e-05	4.81009	1.50864e-06	0.038958	0/+
ENSBTAG00000001338	ENSBTAG00000010987	CCR3	NFKBIZ	0.937394	0.00182083	-0.933505	0.0021124	-4.80988	1.51018e-06	0.0389708	+/-
ENSBTAG00000008625	ENSBTAG00000033669	PLEKHF1	IL17RC	-0.924122	0.00292323	0.945178	0.00131208	4.80982	1.51065e-06	0.0389708	-/+
ENSBTAG00000016267	ENSBTAG00000019163	SERPING1	CYB561D2	-0.902933	0.00534771	0.957339	0.00070555	4.80961	1.51228e-06	0.0389772	-/+
ENSBTAG00000007387	ENSBTAG00000017299	ENY2	KLC1	0.420902	0.347029	-0.994559	4.1821e-06	-4.80959	1.51243e-06	0.0389772	0/-
ENSBTAG00000008688	ENSBTAG00000018590	HEYL	STRN	0.372821	0.410133	-0.995144	3.14795e-06	-4.80949	1.51319e-06	0.0389772	0/-
[truncated: 991 more rows]

## Sheet: Tab7
Differentially connected genes between control and nutrient restricted fetus from liver tissue.
Ensembl ID	Gene Symbol	CTR_K	RES_K	CTR_STD	RES_STD	DiffK	ZScore	Status	IsTF	IsDE
ENSBTAG00000012398	APOC3	16	1668	0.0085883	0.939718	-0.93113	-15.9727	GAIN	FALSE	TRUE		Legend
ENSBTAG00000039287	ZFP69	70	1686	0.0375738	0.949859	-0.912285	-15.6478	GAIN	TRUE	FALSE		CTR_K	Gene degree in the Control group
ENSBTAG00000003737	SLC51B	47	1563	0.0252281	0.880563	-0.855335	-14.6658	GAIN	FALSE	TRUE		RES_K	Gene degree in the Restricted group
ENSBTAG00000010297	DHRS11	42	1557	0.0225443	0.877183	-0.854639	-14.6538	GAIN	FALSE	TRUE		CTR_STD	Standardized gene degree in the Control group
ENSBTAG00000020852	SLC16A11	30	1428	0.0161031	0.804507	-0.788404	-13.5117	GAIN	FALSE	TRUE		RES_STD	Stradardized gene degree in the Restricted group
ENSBTAG00000020575	IFITM5	285	1643	0.152979	0.925634	-0.772655	-13.2401	GAIN	FALSE	TRUE		DiffK	Differential conectivity (CTR-REST)
ENSBTAG00000006155	CCRL2	78	1422	0.041868	0.801127	-0.759259	-13.0091	GAIN	FALSE	TRUE		Status	Logical. Gain or loss of connectivity in the RES group compared to CON
ENSBTAG00000040603	ZNF175	12	1352	0.00644122	0.76169	-0.755249	-12.94	GAIN	TRUE	FALSE		IsTF	Logical. Is the gene a Transcritpion Factor - TF?
ENSBTAG00000005434	PLVAP	141	1460	0.0756844	0.822535	-0.746851	-12.7952	GAIN	FALSE	TRUE		IsDE	Logical. Is the gene differrentially expressed - DE?
ENSBTAG00000046545	MEF2D	31	1354	0.0166398	0.762817	-0.746177	-12.7835	GAIN	TRUE	FALSE
ENSBTAG00000013479	SLC9A3R2	286	1540	0.153516	0.867606	-0.71409	-12.2303	GAIN	FALSE	TRUE
ENSBTAG00000015557	ENSBTAG00000015557	282	1494	0.151369	0.84169	-0.690321	-11.8204	GAIN	FALSE	TRUE
ENSBTAG00000008406	TREX1	121	1306	0.064949	0.735775	-0.670826	-11.4842	GAIN	FALSE	TRUE
ENSBTAG00000043974	ENSBTAG00000043974	10	1192	0.00536769	0.671549	-0.666182	-11.4042	GAIN	TRUE	FALSE
ENSBTAG00000034106	CYP8B1	393	1542	0.21095	0.868732	-0.657782	-11.2593	GAIN	FALSE	TRUE
ENSBTAG00000015101	HMGB2	39	1124	0.020934	0.633239	-0.612305	-10.4752	GAIN	TRUE	FALSE
ENSBTAG00000009982	IGSF8	66	1133	0.0354267	0.63831	-0.602883	-10.3127	GAIN	FALSE	TRUE
ENSBTAG00000008026	OXT	691	1715	0.370907	0.966197	-0.59529	-10.1818	GAIN	FALSE	TRUE
ENSBTAG00000008688	HEYL	18	1070	0.00966184	0.602817	-0.593155	-10.145	GAIN	TRUE	FALSE
ENSBTAG00000005908	RSPH10B	260	1286	0.13956	0.724507	-0.584947	-10.0034	GAIN	FALSE	TRUE
ENSBTAG00000011307	DNM1	207	1215	0.111111	0.684507	-0.573396	-9.80424	GAIN	FALSE	TRUE
ENSBTAG00000030246	ENTPD8	11	982	0.00590446	0.553239	-0.547335	-9.35487	GAIN	FALSE	TRUE
ENSBTAG00000003801	MBD1	85	1045	0.0456253	0.588732	-0.543107	-9.28197	GAIN	TRUE	FALSE
ENSBTAG00000040169	ENSBTAG00000040169	20	974	0.0107354	0.548732	-0.537997	-9.19385	GAIN	TRUE	FALSE
ENSBTAG00000006241	MAN2B1	473	1390	0.253892	0.783099	-0.529207	-9.04228	GAIN	FALSE	TRUE
ENSBTAG00000012946	HSF2	15	952	0.00805153	0.536338	-0.528286	-9.02641	GAIN	TRUE	FALSE
ENSBTAG00000012742	SLC22A18	808	1707	0.433709	0.96169	-0.527981	-9.02114	GAIN	FALSE	TRUE
ENSBTAG00000046684	FOXN3	11	940	0.00590446	0.529577	-0.523673	-8.94686	GAIN	TRUE	FALSE
ENSBTAG00000018202	CYB561A3	716	1608	0.384326	0.905915	-0.521589	-8.91093	GAIN	FALSE	TRUE
ENSBTAG00000007275	TREM2	23	943	0.0123457	0.531268	-0.518922	-8.86494	GAIN	FALSE	TRUE
ENSBTAG00000022158	TNNT3	523	1403	0.28073	0.790423	-0.509693	-8.70579	GAIN	FALSE	TRUE
ENSBTAG00000016253	G6PC3	717	1586	0.384863	0.893521	-0.508658	-8.68795	GAIN	FALSE	TRUE
ENSBTAG00000019696	RCE1	669	1534	0.359098	0.864225	-0.505127	-8.62707	GAIN	FALSE	TRUE
ENSBTAG00000001002	TCF7	47	940	0.0252281	0.529577	-0.504349	-8.61366	GAIN	TRUE	FALSE
ENSBTAG00000032292	CCDC159	230	1064	0.123457	0.599437	-0.47598	-8.12448	GAIN	FALSE	TRUE
ENSBTAG00000005461	SOX15	576	1360	0.309179	0.766197	-0.457018	-7.79752	GAIN	FALSE	TRUE
ENSBTAG00000015312	LTBR	826	1552	0.443371	0.874366	-0.430995	-7.3488	GAIN	FALSE	TRUE
ENSBTAG00000037902	FAM229A	960	1671	0.515298	0.941408	-0.426111	-7.26457	GAIN	FALSE	TRUE
ENSBTAG00000023415	LIN7B	756	1474	0.405797	0.830423	-0.424625	-7.23896	GAIN	FALSE	TRUE
ENSBTAG00000021072	DTNB	10	753	0.00536769	0.424225	-0.418858	-7.1395	GAIN	FALSE	TRUE
ENSBTAG00000015368	SEPTIN4	836	1528	0.448739	0.860845	-0.412106	-7.02309	GAIN	FALSE	TRUE
ENSBTAG00000003806	ECM1	841	1523	0.451422	0.858028	-0.406606	-6.92824	GAIN	FALSE	TRUE
ENSBTAG00000047954	ZNF75D	158	856	0.0848094	0.482254	-0.397444	-6.77027	GAIN	TRUE	FALSE
ENSBTAG00000007411	F7	402	1086	0.215781	0.611831	-0.39605	-6.74623	GAIN	FALSE	TRUE
ENSBTAG00000006411	THAP11	19	694	0.0101986	0.390986	-0.380787	-6.48305	GAIN	TRUE	FALSE
ENSBTAG00000017418	RRP1B	940	1565	0.504563	0.88169	-0.377128	-6.41994	GAIN	FALSE	TRUE
ENSBTAG00000038464	PLIN5	428	1041	0.229737	0.586479	-0.356742	-6.06843	GAIN	FALSE	TRUE
ENSBTAG00000005525	LHX6	9	627	0.00483092	0.353239	-0.348409	-5.92473	GAIN	TRUE	FALSE
ENSBTAG00000005652	ALG3	918	1470	0.492754	0.828169	-0.335415	-5.70069	GAIN	FALSE	TRUE
ENSBTAG00000016077	ZNF317	297	859	0.15942	0.483944	-0.324523	-5.51288	GAIN	TRUE	FALSE
ENSBTAG00000010447	LSP1	906	1432	0.486312	0.806761	-0.320448	-5.44261	GAIN	FALSE	TRUE
ENSBTAG00000003832	MFAP2	920	1440	0.493827	0.811268	-0.31744	-5.39074	GAIN	FALSE	TRUE
ENSBTAG00000011498	ZNF184	23	584	0.0123457	0.329014	-0.316668	-5.37743	GAIN	TRUE	FALSE
ENSBTAG00000009017	NR5A1	15	575	0.00805153	0.323944	-0.315892	-5.36405	GAIN	TRUE	FALSE
ENSBTAG00000047362	RCN1	655	1171	0.351583	0.659718	-0.308135	-5.23029	GAIN	FALSE	TRUE
ENSBTAG00000009174	HSD17B14	394	915	0.211487	0.515493	-0.304006	-5.15909	GAIN	FALSE	TRUE
ENSBTAG00000014273	NRF1	79	595	0.0424047	0.335211	-0.292807	-4.96598	GAIN	TRUE	FALSE
ENSBTAG00000004650	ZNF516	104	595	0.0558239	0.335211	-0.279387	-4.73459	GAIN	TRUE	FALSE
ENSBTAG00000020751	HSF1	1268	1697	0.680623	0.956056	-0.275434	-4.66641	GAIN	TRUE	FALSE
ENSBTAG00000032137	PNPLA6	1110	1544	0.595813	0.869859	-0.274046	-4.64248	GAIN	FALSE	TRUE
ENSBTAG00000011471	CARS2	1113	1533	0.597424	0.863662	-0.266238	-4.50786	GAIN	FALSE	TRUE
ENSBTAG00000014478	ZSCAN29	941	1364	0.505099	0.768451	-0.263351	-4.45807	GAIN	TRUE	FALSE
ENSBTAG00000009433	BGLAP	1043	1450	0.55985	0.816901	-0.257052	-4.34945	GAIN	FALSE	TRUE
ENSBTAG00000001069	TP53	30	483	0.0161031	0.272113	-0.25601	-4.33148	GAIN	TRUE	FALSE
ENSBTAG00000017613	ZNF419	7	456	0.00375738	0.256901	-0.253144	-4.28207	GAIN	TRUE	FALSE
ENSBTAG00000006599	INHBE	16	455	0.0085883	0.256338	-0.24775	-4.18905	GAIN	FALSE	TRUE
ENSBTAG00000019907	WNK4	985	1376	0.528717	0.775211	-0.246494	-4.1674	GAIN	FALSE	TRUE
ENSBTAG00000008520	NFIC	611	1016	0.327966	0.572394	-0.244429	-4.13179	GAIN	TRUE	FALSE
ENSBTAG00000004782	PTPRCAP	903	1286	0.484702	0.724507	-0.239805	-4.05206	GAIN	FALSE	TRUE
ENSBTAG00000038869	ZNF383	26	447	0.013956	0.251831	-0.237875	-4.01878	GAIN	TRUE	FALSE
ENSBTAG00000038050	ZNF420	1205	1567	0.646806	0.882817	-0.236011	-3.98663	GAIN	TRUE	FALSE
ENSBTAG00000039740	LY6G5B	781	1156	0.419216	0.651268	-0.232051	-3.91836	GAIN	FALSE	TRUE
ENSBTAG00000007749	TONSL	916	1284	0.49168	0.72338	-0.2317	-3.91231	GAIN	FALSE	TRUE
ENSBTAG00000002516	CCDC130	1332	1674	0.714976	0.943099	-0.228123	-3.85062	GAIN	FALSE	TRUE
ENSBTAG00000014420	AGER	1300	1637	0.697799	0.922254	-0.224454	-3.78736	GAIN	FALSE	TRUE
ENSBTAG00000039341	ENSBTAG00000039341	11	400	0.00590446	0.225352	-0.219448	-3.70103	GAIN	TRUE	FALSE
ENSBTAG00000026246	MOSPD3	971	1306	0.521202	0.735775	-0.214572	-3.61697	GAIN	FALSE	TRUE
ENSBTAG00000002995	GMPPA	1427	1740	0.765969	0.980282	-0.214313	-3.61249	GAIN	FALSE	TRUE
ENSBTAG00000007917	TSHZ2	20	398	0.0107354	0.224225	-0.21349	-3.5983	GAIN	TRUE	FALSE
ENSBTAG00000030173	QRICH2	54	428	0.0289855	0.241127	-0.212141	-3.57505	GAIN	FALSE	TRUE
ENSBTAG00000040028	ENSBTAG00000040028	1276	1570	0.684917	0.884507	-0.19959	-3.35863	GAIN	FALSE	TRUE
ENSBTAG00000020062	TMC4	142	489	0.0762211	0.275493	-0.199272	-3.35314	GAIN	FALSE	TRUE
ENSBTAG00000008756	ELF3	1366	1654	0.733226	0.931831	-0.198605	-3.34164	GAIN	FALSE	TRUE
ENSBTAG00000005761	DEDD2	1356	1635	0.727858	0.921127	-0.193268	-3.24962	GAIN	FALSE	TRUE
ENSBTAG00000044132	NTN5	13	352	0.00697799	0.19831	-0.191332	-3.21623	GAIN	FALSE	TRUE
ENSBTAG00000009410	TBRG1	1400	1671	0.751476	0.941408	-0.189932	-3.19209	GAIN	FALSE	TRUE
ENSBTAG00000012072	NDUFS8	1466	1727	0.786903	0.972958	-0.186055	-3.12523	GAIN	FALSE	TRUE
ENSBTAG00000000375	SSRP1	17	336	0.00912507	0.189296	-0.180171	-3.02377	GAIN	TRUE	FALSE
ENSBTAG00000015334	ZHX1	1423	1667	0.763822	0.939155	-0.175333	-2.94036	GAIN	TRUE	FALSE
ENSBTAG00000008145	SMPD2	1444	1684	0.775094	0.948732	-0.173638	-2.91113	GAIN	FALSE	TRUE
ENSBTAG00000004488	MEI1	722	986	0.387547	0.555493	-0.167946	-2.81298	GAIN	FALSE	TRUE
ENSBTAG00000014533	KEL	1446	1674	0.776167	0.943099	-0.166931	-2.79548	GAIN	FALSE	TRUE
ENSBTAG00000018016	NUPR1	1404	1633	0.753623	0.92	-0.166377	-2.78592	GAIN	FALSE	TRUE
ENSBTAG00000010195	PKN3	980	1224	0.526033	0.689577	-0.163544	-2.73708	GAIN	FALSE	TRUE
ENSBTAG00000000658	WDR97	1340	1563	0.71927	0.880563	-0.161293	-2.69826	GAIN	FALSE	TRUE
ENSBTAG00000010559	DHRS7B	1560	1769	0.837359	0.99662	-0.159261	-2.66321	GAIN	FALSE	TRUE
ENSBTAG00000013928	WFDC2	22	302	0.0118089	0.170141	-0.158332	-2.6472	GAIN	FALSE	TRUE
ENSBTAG00000018070	SCNM1	1250	1465	0.670961	0.825352	-0.154391	-2.57925	GAIN	FALSE	TRUE
ENSBTAG00000039784	PRR5	1349	1549	0.724101	0.872676	-0.148575	-2.47896	GAIN	FALSE	TRUE
ENSBTAG00000048122	CFD	1317	1516	0.706924	0.854085	-0.14716	-2.45456	GAIN	FALSE	TRUE
ENSBTAG00000014733	NOP2	1486	1674	0.797638	0.943099	-0.14546	-2.42525	GAIN	FALSE	TRUE
ENSBTAG00000003572	F11	1303	1499	0.69941	0.844507	-0.145097	-2.419	GAIN	FALSE	TRUE
ENSBTAG00000030369	IFFO1	1404	1588	0.753623	0.894648	-0.141025	-2.34877	GAIN	FALSE	TRUE
ENSBTAG00000011134	USE1	1424	1582	0.764359	0.891268	-0.126909	-2.10537	GAIN	FALSE	TRUE
ENSBTAG00000015192	FAM193B	1402	1553	0.75255	0.87493	-0.12238	-2.02727	GAIN	FALSE	TRUE
ENSBTAG00000016550	MAEL	222	12	0.119163	0.00676056	0.112402	2.02113	LOSS	TRUE	FALSE
ENSBTAG00000005478	PATZ1	254	20	0.136339	0.0112676	0.125072	2.23959	LOSS	TRUE	FALSE
ENSBTAG00000011518	RARB	269	26	0.144391	0.0146479	0.129743	2.32014	LOSS	TRUE	FALSE
ENSBTAG00000021884	CXXC1	1685	1375	0.904455	0.774648	0.129807	2.32125	LOSS	FALSE	TRUE
ENSBTAG00000003120	ZNF385B	646	373	0.346753	0.210141	0.136612	2.43858	LOSS	TRUE	FALSE
ENSBTAG00000031776	H2B	626	348	0.336017	0.196056	0.139961	2.49633	LOSS	FALSE	TRUE
ENSBTAG00000011356	CAMSAP3	1289	975	0.691895	0.549296	0.142599	2.54182	LOSS	FALSE	TRUE
ENSBTAG00000021130	MFSD10	1802	1456	0.967257	0.820282	0.146975	2.61728	LOSS	FALSE	TRUE
ENSBTAG00000014771	RBMX2	1641	1293	0.880837	0.728451	0.152387	2.71059	LOSS	FALSE	TRUE
ENSBTAG00000017580	RFX5	422	107	0.226516	0.0602817	0.166235	2.94938	LOSS	TRUE	FALSE
ENSBTAG00000015981	ETV1	409	89	0.219538	0.0501408	0.169398	3.00391	LOSS	TRUE	FALSE
ENSBTAG00000014355	MYCBPAP	1482	1096	0.795491	0.617465	0.178026	3.1527	LOSS	FALSE	TRUE
ENSBTAG00000011000	HDAC10	636	261	0.341385	0.147042	0.194343	3.43405	LOSS	FALSE	TRUE
ENSBTAG00000020356	GON4L	1383	945	0.742351	0.532394	0.209957	3.70328	LOSS	TRUE	FALSE
ENSBTAG00000009153	MLXIPL	1405	957	0.75416	0.539155	0.215005	3.79033	LOSS	FALSE	TRUE
ENSBTAG00000020363	GBA3	415	7	0.222759	0.00394366	0.218815	3.85604	LOSS	FALSE	TRUE
ENSBTAG00000016590	NME4	590	164	0.316694	0.0923944	0.224299	3.9506	LOSS	FALSE	TRUE
ENSBTAG00000037726	PLCD1	1771	1266	0.950617	0.713239	0.237378	4.17611	LOSS	FALSE	TRUE
ENSBTAG00000014506	ZNF503	479	34	0.257112	0.0191549	0.237957	4.18611	LOSS	TRUE	FALSE
ENSBTAG00000010439	AKAP8L	1809	1277	0.971014	0.719437	0.251578	4.42097	LOSS	FALSE	TRUE
ENSBTAG00000010215	CREB3L3	530	14	0.284487	0.00788732	0.2766	4.85243	LOSS	TRUE	FALSE
ENSBTAG00000018007	NR2F2	581	46	0.311863	0.0259155	0.285947	5.0136	LOSS	TRUE	FALSE
ENSBTAG00000003514	HSF4	1724	1110	0.925389	0.625352	0.300037	5.25656	LOSS	FALSE	TRUE
ENSBTAG00000016190	ZNF394	580	19	0.311326	0.0107042	0.300622	5.26664	LOSS	TRUE	FALSE
ENSBTAG00000000422	TSHZ1	578	6	0.310252	0.00338028	0.306872	5.37442	LOSS	TRUE	FALSE
ENSBTAG00000003845	CSRNP1	613	5	0.329039	0.0028169	0.326222	5.70808	LOSS	TRUE	FALSE
ENSBTAG00000021037	ARNT	662	34	0.355341	0.0191549	0.336186	5.87988	LOSS	TRUE	FALSE
ENSBTAG00000014646	MZT2B	1531	861	0.821793	0.48507	0.336722	5.88913	LOSS	FALSE	TRUE
ENSBTAG00000046218	KLF11	692	14	0.371444	0.00788732	0.363557	6.35184	LOSS	TRUE	FALSE
ENSBTAG00000000507	NR4A1	798	109	0.428341	0.0614085	0.366933	6.41006	LOSS	TRUE	FALSE
ENSBTAG00000011001	ERG	755	29	0.40526	0.016338	0.388922	6.78923	LOSS	TRUE	FALSE
ENSBTAG00000037533	C4A	800	68	0.429415	0.0383099	0.391105	6.82687	LOSS	FALSE	TRUE
ENSBTAG00000037393	ZNF639	996	108	0.534622	0.0608451	0.473777	8.25239	LOSS	TRUE	FALSE
ENSBTAG00000007540	GLUD1	974	23	0.522813	0.0129577	0.509855	8.8745	LOSS	FALSE	TRUE
ENSBTAG00000006990	MYRF	1017	29	0.545894	0.016338	0.529556	9.2142	LOSS	TRUE	FALSE
ENSBTAG00000011162	ZKSCAN2	1016	5	0.545357	0.0028169	0.54254	9.4381	LOSS	TRUE	FALSE
ENSBTAG00000019354	PAX8	1050	12	0.563607	0.00676056	0.556847	9.68479	LOSS	TRUE	FALSE
ENSBTAG00000016441	ZNF622	1119	35	0.600644	0.0197183	0.580926	10.1	LOSS	TRUE	FALSE
ENSBTAG00000001904	ZNF276	1222	97	0.655931	0.0546479	0.601283	10.451	LOSS	TRUE	FALSE
ENSBTAG00000010002	IRF2	1141	12	0.612453	0.00676056	0.605692	10.527	LOSS	TRUE	FALSE
ENSBTAG00000021018	KHSRP	1153	14	0.618894	0.00788732	0.611007	10.6187	LOSS	TRUE	FALSE
ENSBTAG00000016931	E2F7	1326	131	0.711755	0.0738028	0.637952	11.0833	LOSS	TRUE	FALSE
ENSBTAG00000017072	ZNF384	1272	73	0.68277	0.0411268	0.641643	11.1469	LOSS	TRUE	FALSE
ENSBTAG00000031682	ZNF484	1360	113	0.730005	0.063662	0.666343	11.5729	LOSS	TRUE	FALSE
ENSBTAG00000013531	CENPS	1433	19	0.769189	0.0107042	0.758485	13.1617	LOSS	TRUE	FALSE
ENSBTAG00000004262	ZNF454	1437	16	0.771337	0.00901408	0.762322	13.2279	LOSS	TRUE	FALSE
ENSBTAG00000012159	CNBP	1570	121	0.842727	0.068169	0.774558	13.4388	LOSS	TRUE	FALSE
ENSBTAG00000037757	EBF4	1566	68	0.84058	0.0383099	0.80227	13.9167	LOSS	TRUE	FALSE

## Sheet: Tab8
Over-represented biological processes of transcription factors, differentially expressed and tissue-specific genes underlying hepatic fetal programming.
GO ID	GOTerm	Group PValue Corrected with Bonferroni step down	% Associated Genes	Nr. Genes	Cluster	Genes Cluster #1 (Differentially expressed genes)	Genes Cluster #2 (Tissue Sspecific genes)	Genes Cluster #3 (Transcription Factors)	%Genes Cluster #1	%Genes Cluster #2	%Genes Cluster #3	%Genes Cluster #1.adjusted.to.input.list.size	%Genes Cluster #2.adjusted.to.input.list.size	%Genes Cluster #3.adjusted.to.input.list.size	Associated Genes Found
GO:0006366	transcription from RNA polymerase II promoter	0.000113381	6.35697	104	Specific for Cluster #3	[AKAP8L, DDX41, E4F1, ECM1, ELF3, GPS2, HDAC10, HSF4, MLXIPL, NR1H2, NUPR1, PKN1, RFXANK, RRP1B, SLC38A3, SOX15]	[ASCL2, FOXA3, GATA1, GATA4, GATA5, GDF2, HNF1A, HNF1B, HNF4A, IKZF1, MLXIPL, NR1H4, NUPR1, OSM, PF4, SERPINF2, SPIC, TMPRSS6]	[ARID3B, ARNT, ARNTL, BRD2, CIC, CNBP, CREB3L3, CSRNP1, DLX3, E2F7, EBF4, ERG, ETV1, ETV6, FOXA3, FOXS1, GRHL1, HEYL, HMGB2, HOXC11, HOXD4, HSF1, HSF2, IRF2, IRF8, JDP2, KLF11, KLF12, LOC613814, MAEL, MEF2D, NFE2L3, NFIA, NFIC, NKX2-1, NKX2-2, NOBOX, NPAS1, NR2F2, NR4A1, NR4A3, NR5A1, NRF1, PATZ1, PAX8, PHOX2A, PITX3, PPARA, PRDM16, RFX5, RXRG, SNAI1, SOX6, SREBF2, STAT5A, TBX2, TBX6, TCF7, THAP1…	14.9533	16.8224	68.2243	14.5675	14.6139	70.8186	[AKAP8L, ARID3B, ARNT, ARNTL, ASCL2, BRD2, CIC, CNBP, CREB3L3, CSRNP1, DDX41, DLX3, E2F7, E4F1, EBF4, ECM1, ELF3, ERG, ETV1, ETV6, FOXA3, FOXS1, GATA1, GATA4, GATA5, GDF2, GPS2, GRHL1, HDAC10, HEYL, HMGB2, HNF1A, HNF1B, HNF4A, HOXC11, HOXD4, HSF1, HSF2, HSF4, IKZF1, IRF2, IRF8, JDP2, KLF11, KLF12, LOC613814, MAEL, MEF2D, MLXIPL, NFE2L3, NFIA, NFIC, NKX2-1, NKX2-2, NOBOX, NPAS1, NR1H2, NR1H4, NR2F…
GO:0006357	regulation of transcription from RNA polymerase II promoter	0.000113381	6.42317	102	Specific for Cluster #3	[AKAP8L, DDX41, E4F1, ECM1, ELF3, GPS2, HDAC10, HSF4, MLXIPL, NR1H2, NUPR1, PKN1, RFXANK, RRP1B, SLC38A3, SOX15]	[ASCL2, FOXA3, GATA1, GATA4, GATA5, GDF2, HNF1A, HNF1B, HNF4A, IKZF1, MLXIPL, NR1H4, NUPR1, OSM, PF4, SERPINF2, SPIC, TMPRSS6]	[ARID3B, ARNT, ARNTL, BRD2, CIC, CNBP, CREB3L3, CSRNP1, DLX3, E2F7, EBF4, ERG, ETV1, ETV6, FOXA3, FOXS1, GRHL1, HEYL, HMGB2, HOXC11, HOXD4, HSF1, HSF2, IRF2, IRF8, JDP2, KLF11, KLF12, LOC613814, MAEL, MEF2D, NFE2L3, NFIA, NFIC, NKX2-1, NKX2-2, NOBOX, NPAS1, NR2F2, NR4A1, NR4A3, NR5A1, NRF1, PATZ1, PAX8, PHOX2A, PITX3, PPARA, PRDM16, RFX5, RXRG, SNAI1, SOX6, SREBF2, STAT5A, TBX2, TBX6, TCF7, THAP1…	15.2381	17.1429	67.619	14.8557	14.9031	70.2412	[AKAP8L, ARID3B, ARNT, ARNTL, ASCL2, BRD2, CIC, CNBP, CREB3L3, CSRNP1, DDX41, DLX3, E2F7, E4F1, EBF4, ECM1, ELF3, ERG, ETV1, ETV6, FOXA3, FOXS1, GATA1, GATA4, GATA5, GDF2, GPS2, GRHL1, HDAC10, HEYL, HMGB2, HNF1A, HNF1B, HNF4A, HOXC11, HOXD4, HSF1, HSF2, HSF4, IKZF1, IRF2, IRF8, JDP2, KLF11, KLF12, LOC613814, MAEL, MEF2D, MLXIPL, NFE2L3, NFIA, NFIC, NKX2-1, NKX2-2, NOBOX, NPAS1, NR1H2, NR1H4, NR2F…
GO:0010557	positive regulation of macromolecule biosynthetic process	0.000113381	6.66667	91	Specific for Cluster #3	[AKAP8L, CARD11, CD74, CIZ1, CXXC1, DDX41, ELF3, HSF4, MLXIPL, NR1H2, RFXANK, RRP1B, SLC38A3, SLC51B, SOX15]	[AGT, APOA2, FOXA3, GATA1, GATA4, GATA5, GDF2, HNF1A, HNF1B, HNF4A, IKZF1, KLF1, LBP, MLXIPL, NR1H4, OSM, PF4, SERPINF2, SLC51B, SPIC, SPN, TMPRSS6]	[ARID3B, ARNT, ARNTL, CNBP, CREB3L3, CSRNP1, DLX3, E2F7, EBF4, ERG, ETV1, ETV6, FOXA3, GRHL1, HEYL, HMGB2, HOXC11, HOXD4, HSF1, HSF2, IRF2, IRF8, KLF12, MEF2D, MYRF, NFE2L3, NFIA, NFIC, NKX2-1, NKX2-2, NOBOX, NR2F2, NR4A1, NR4A3, NR5A1, NRF1, PATZ1, PAX8, PHOX2A, PITX3, PPARA, PRDM16, RFX5, RXRG, SNAI1, SOX6, SREBF2, STAT5A, TBX6, THRB, TP53, VDR, ZBTB16, ZBTB7C, ZNF175, ZNF516, ZNF639]	15.9574	23.4043	60.6383	15.7312	20.5741	63.6947	[AGT, AKAP8L, APOA2, ARID3B, ARNT, ARNTL, CARD11, CD74, CIZ1, CNBP, CREB3L3, CSRNP1, CXXC1, DDX41, DLX3, E2F7, EBF4, ELF3, ERG, ETV1, ETV6, FOXA3, GATA1, GATA4, GATA5, GDF2, GRHL1, HEYL, HMGB2, HNF1A, HNF1B, HNF4A, HOXC11, HOXD4, HSF1, HSF2, HSF4, IKZF1, IRF2, IRF8, KLF1, KLF12, LBP, MEF2D, MLXIPL, MYRF, NFE2L3, NFIA, NFIC, NKX2-1, NKX2-2, NOBOX, NR1H2, NR1H4, NR2F2, NR4A1, NR4A3, NR5A1, NRF1, OS…
GO:0045935	positive regulation of nucleobase-containing compound metabolic process	0.000113381	6.22378	89	Specific for Cluster #3	[AKAP8L, CD74, CIZ1, CXXC1, DDX41, ELF3, HSF4, MLXIPL, NR1H2, RFXANK, RRP1B, SLC38A3, SNRNP70, SOX15]	[AGT, FOXA3, GATA1, GATA4, GATA5, GDF2, HNF1A, HNF1B, HNF4A, IKZF1, KLF1, MLXIPL, NR1H4, OSM, PF4, SERPINF2, SPIC, TMPRSS6]	[ARID3B, ARNT, ARNTL, CNBP, CREB3L3, CSRNP1, DLX3, E2F7, EBF4, ERG, ETV1, ETV6, FOXA3, GRHL1, HEYL, HMGB2, HOXC11, HOXD4, HSF1, HSF2, IRF2, IRF8, KHSRP, KLF12, MEF2D, MYRF, NFE2L3, NFIA, NFIC, NKX2-1, NKX2-2, NOBOX, NR2F2, NR4A1, NR4A3, NR5A1, NRF1, PATZ1, PAX8, PHOX2A, PITX3, PPARA, PRDM16, RFX5, RXRG, SNAI1, SOX6, SREBF2, STAT5A, TBX6, THRB, TP53, VDR, ZBTB16, ZBTB7C, ZFP36, ZNF175, ZNF516, ZNF…	15.3846	19.7802	64.8352	15.0673	17.2746	67.658	[AGT, AKAP8L, ARID3B, ARNT, ARNTL, CD74, CIZ1, CNBP, CREB3L3, CSRNP1, CXXC1, DDX41, DLX3, E2F7, EBF4, ELF3, ERG, ETV1, ETV6, FOXA3, GATA1, GATA4, GATA5, GDF2, GRHL1, HEYL, HMGB2, HNF1A, HNF1B, HNF4A, HOXC11, HOXD4, HSF1, HSF2, HSF4, IKZF1, IRF2, IRF8, KHSRP, KLF1, KLF12, MEF2D, MLXIPL, MYRF, NFE2L3, NFIA, NFIC, NKX2-1, NKX2-2, NOBOX, NR1H2, NR1H4, NR2F2, NR4A1, NR4A3, NR5A1, NRF1, OSM, PATZ1, PAX…
GO:0051254	positive regulation of RNA metabolic process	0.000113381	7.04564	88	Specific for Cluster #3	[AKAP8L, CD74, CXXC1, DDX41, ELF3, HSF4, MLXIPL, NR1H2, RFXANK, RRP1B, SLC38A3, SNRNP70, SOX15]	[AGT, FOXA3, GATA1, GATA4, GATA5, GDF2, HNF1A, HNF1B, HNF4A, IKZF1, KLF1, MLXIPL, NR1H4, OSM, PF4, SERPINF2, SPIC, TMPRSS6]	[ARID3B, ARNT, ARNTL, CNBP, CREB3L3, CSRNP1, DLX3, E2F7, EBF4, ERG, ETV1, ETV6, FOXA3, GRHL1, HEYL, HMGB2, HOXC11, HOXD4, HSF1, HSF2, IRF2, IRF8, KHSRP, KLF12, MEF2D, MYRF, NFE2L3, NFIA, NFIC, NKX2-1, NKX2-2, NOBOX, NR2F2, NR4A1, NR4A3, NR5A1, NRF1, PATZ1, PAX8, PHOX2A, PITX3, PPARA, PRDM16, RFX5, RXRG, SNAI1, SOX6, SREBF2, STAT5A, TBX6, THRB, TP53, VDR, ZBTB16, ZBTB7C, ZFP36, ZNF175, ZNF516, ZNF…	14.4444	20	65.5555	14.1433	17.4626	68.3941	[AGT, AKAP8L, ARID3B, ARNT, ARNTL, CD74, CNBP, CREB3L3, CSRNP1, CXXC1, DDX41, DLX3, E2F7, EBF4, ELF3, ERG, ETV1, ETV6, FOXA3, GATA1, GATA4, GATA5, GDF2, GRHL1, HEYL, HMGB2, HNF1A, HNF1B, HNF4A, HOXC11, HOXD4, HSF1, HSF2, HSF4, IKZF1, IRF2, IRF8, KHSRP, KLF1, KLF12, MEF2D, MLXIPL, MYRF, NFE2L3, NFIA, NFIC, NKX2-1, NKX2-2, NOBOX, NR1H2, NR1H4, NR2F2, NR4A1, NR4A3, NR5A1, NRF1, OSM, PATZ1, PAX8, PF4…
GO:0045893	positive regulation of transcription, DNA-templated	0.000113381	7.11297	85	Specific for Cluster #3	[AKAP8L, CD74, CXXC1, DDX41, ELF3, HSF4, MLXIPL, NR1H2, RFXANK, RRP1B, SLC38A3, SOX15]	[AGT, FOXA3, GATA1, GATA4, GATA5, GDF2, HNF1A, HNF1B, HNF4A, IKZF1, KLF1, MLXIPL, NR1H4, OSM, PF4, SERPINF2, SPIC, TMPRSS6]	[ARID3B, ARNT, ARNTL, CNBP, CREB3L3, CSRNP1, DLX3, E2F7, EBF4, ERG, ETV1, ETV6, FOXA3, GRHL1, HEYL, HMGB2, HOXC11, HOXD4, HSF1, HSF2, IRF2, IRF8, KLF12, MEF2D, MYRF, NFE2L3, NFIA, NFIC, NKX2-1, NKX2-2, NOBOX, NR2F2, NR4A1, NR4A3, NR5A1, NRF1, PATZ1, PAX8, PHOX2A, PITX3, PPARA, PRDM16, RFX5, RXRG, SNAI1, SOX6, SREBF2, STAT5A, TBX6, THRB, TP53, VDR, ZBTB16, ZBTB7C, ZNF175, ZNF516, ZNF639]	13.7931	20.6897	65.5172	13.5158	18.0784	68.4058	[AGT, AKAP8L, ARID3B, ARNT, ARNTL, CD74, CNBP, CREB3L3, CSRNP1, CXXC1, DDX41, DLX3, E2F7, EBF4, ELF3, ERG, ETV1, ETV6, FOXA3, GATA1, GATA4, GATA5, GDF2, GRHL1, HEYL, HMGB2, HNF1A, HNF1B, HNF4A, HOXC11, HOXD4, HSF1, HSF2, HSF4, IKZF1, IRF2, IRF8, KLF1, KLF12, MEF2D, MLXIPL, MYRF, NFE2L3, NFIA, NFIC, NKX2-1, NKX2-2, NOBOX, NR1H2, NR1H4, NR2F2, NR4A1, NR4A3, NR5A1, NRF1, OSM, PATZ1, PAX8, PF4, PHOX2…
GO:1902680	positive regulation of RNA biosynthetic process	0.000113381	7.11297	85	Specific for Cluster #3	[AKAP8L, CD74, CXXC1, DDX41, ELF3, HSF4, MLXIPL, NR1H2, RFXANK, RRP1B, SLC38A3, SOX15]	[AGT, FOXA3, GATA1, GATA4, GATA5, GDF2, HNF1A, HNF1B, HNF4A, IKZF1, KLF1, MLXIPL, NR1H4, OSM, PF4, SERPINF2, SPIC, TMPRSS6]	[ARID3B, ARNT, ARNTL, CNBP, CREB3L3, CSRNP1, DLX3, E2F7, EBF4, ERG, ETV1, ETV6, FOXA3, GRHL1, HEYL, HMGB2, HOXC11, HOXD4, HSF1, HSF2, IRF2, IRF8, KLF12, MEF2D, MYRF, NFE2L3, NFIA, NFIC, NKX2-1, NKX2-2, NOBOX, NR2F2, NR4A1, NR4A3, NR5A1, NRF1, PATZ1, PAX8, PHOX2A, PITX3, PPARA, PRDM16, RFX5, RXRG, SNAI1, SOX6, SREBF2, STAT5A, TBX6, THRB, TP53, VDR, ZBTB16, ZBTB7C, ZNF175, ZNF516, ZNF639]	13.7931	20.6897	65.5172	13.5158	18.0784	68.4058	[AGT, AKAP8L, ARID3B, ARNT, ARNTL, CD74, CNBP, CREB3L3, CSRNP1, CXXC1, DDX41, DLX3, E2F7, EBF4, ELF3, ERG, ETV1, ETV6, FOXA3, GATA1, GATA4, GATA5, GDF2, GRHL1, HEYL, HMGB2, HNF1A, HNF1B, HNF4A, HOXC11, HOXD4, HSF1, HSF2, HSF4, IKZF1, IRF2, IRF8, KLF1, KLF12, MEF2D, MLXIPL, MYRF, NFE2L3, NFIA, NFIC, NKX2-1, NKX2-2, NOBOX, NR1H2, NR1H4, NR2F2, NR4A1, NR4A3, NR5A1, NRF1, OSM, PATZ1, PAX8, PF4, PHOX2…
GO:1903508	positive regulation of nucleic acid-templated transcription	0.000113381	7.11297	85	Specific for Cluster #3	[AKAP8L, CD74, CXXC1, DDX41, ELF3, HSF4, MLXIPL, NR1H2, RFXANK, RRP1B, SLC38A3, SOX15]	[AGT, FOXA3, GATA1, GATA4, GATA5, GDF2, HNF1A, HNF1B, HNF4A, IKZF1, KLF1, MLXIPL, NR1H4, OSM, PF4, SERPINF2, SPIC, TMPRSS6]	[ARID3B, ARNT, ARNTL, CNBP, CREB3L3, CSRNP1, DLX3, E2F7, EBF4, ERG, ETV1, ETV6, FOXA3, GRHL1, HEYL, HMGB2, HOXC11, HOXD4, HSF1, HSF2, IRF2, IRF8, KLF12, MEF2D, MYRF, NFE2L3, NFIA, NFIC, NKX2-1, NKX2-2, NOBOX, NR2F2, NR4A1, NR4A3, NR5A1, NRF1, PATZ1, PAX8, PHOX2A, PITX3, PPARA, PRDM16, RFX5, RXRG, SNAI1, SOX6, SREBF2, STAT5A, TBX6, THRB, TP53, VDR, ZBTB16, ZBTB7C, ZNF175, ZNF516, ZNF639]	13.7931	20.6897	65.5172	13.5158	18.0784	68.4058	[AGT, AKAP8L, ARID3B, ARNT, ARNTL, CD74, CNBP, CREB3L3, CSRNP1, CXXC1, DDX41, DLX3, E2F7, EBF4, ELF3, ERG, ETV1, ETV6, FOXA3, GATA1, GATA4, GATA5, GDF2, GRHL1, HEYL, HMGB2, HNF1A, HNF1B, HNF4A, HOXC11, HOXD4, HSF1, HSF2, HSF4, IKZF1, IRF2, IRF8, KLF1, KLF12, MEF2D, MLXIPL, MYRF, NFE2L3, NFIA, NFIC, NKX2-1, NKX2-2, NOBOX, NR1H2, NR1H4, NR2F2, NR4A1, NR4A3, NR5A1, NRF1, OSM, PATZ1, PAX8, PF4, PHOX2…
GO:0045944	positive regulation of transcription from RNA polymerase II promoter	0.000113381	7.82241	74	Specific for Cluster #3	[AKAP8L, DDX41, ELF3, HSF4, MLXIPL, NR1H2, RFXANK, RRP1B, SLC38A3, SOX15]	[FOXA3, GATA1, GATA4, GATA5, GDF2, HNF1A, HNF1B, HNF4A, IKZF1, MLXIPL, NR1H4, OSM, PF4, SERPINF2, SPIC, TMPRSS6]	[ARID3B, ARNT, ARNTL, CNBP, CREB3L3, CSRNP1, DLX3, E2F7, EBF4, ERG, ETV1, ETV6, FOXA3, GRHL1, HEYL, HMGB2, HOXC11, HOXD4, HSF1, HSF2, IRF2, IRF8, KLF12, MEF2D, NFIA, NFIC, NKX2-1, NKX2-2, NOBOX, NR4A1, NR4A3, NR5A1, NRF1, PATZ1, PAX8, PHOX2A, PITX3, PPARA, RFX5, RXRG, SOX6, SREBF2, STAT5A, TBX6, THRB, TP53, VDR, ZBTB7C, ZNF175, ZNF639]	13.1579	21.0526	65.7895	12.896	18.3994	68.7045	[AKAP8L, ARID3B, ARNT, ARNTL, CNBP, CREB3L3, CSRNP1, DDX41, DLX3, E2F7, EBF4, ELF3, ERG, ETV1, ETV6, FOXA3, GATA1, GATA4, GATA5, GDF2, GRHL1, HEYL, HMGB2, HNF1A, HNF1B, HNF4A, HOXC11, HOXD4, HSF1, HSF2, HSF4, IKZF1, IRF2, IRF8, KLF12, MEF2D, MLXIPL, NFIA, NFIC, NKX2-1, NKX2-2, NOBOX, NR1H2, NR1H4, NR4A1, NR4A3, NR5A1, NRF1, OSM, PATZ1, PAX8, PF4, PHOX2A, PITX3, PPARA, RFX5, RFXANK, RRP1B, RXRG, S…
GO:0006952	defense response	6.3692e-07	7.05263	67	None Specific Cluster	[AGER, CCRL2, CD74, CFD, DDX41, ECM1, ELF3, FCER1G, GGT5, IL17RC, LOC617696, LSP1, LTBR, NRADD, NUPR1, PQBP1, PTPRCAP, RHBDD3, TNFRSF4]	[APOA2, APOA4, ARG1, BLK, C1QTNF12, C5, CAMP, CATHL1, CATHL2, CCR3, CCRL2, CD27, CFH, CHIA, F12, FGA, GRAP2, HAMP, HP, HPX, HRG, IL12RB1, KLKB1, KNG1, KYNU, LBP, LCN2, LOC616364, MASP2, MPO, NR1H4, NUPR1, P2RX1, PF4, PGLYRP2, S100A12, S100A8, S100A9, SERPINF2, SPN, STAB2, TRIM10, VNN1]	[HMGB2, IRF2, IRF8, LTF, PPARA, STAT5A, ZFP36]	27.5362	62.3188	10.1449	29.3198	59.1704	11.5097	[AGER, APOA2, APOA4, ARG1, BLK, C1QTNF12, C5, CAMP, CATHL1, CATHL2, CCR3, CCRL2, CD27, CD74, CFD, CFH, CHIA, DDX41, ECM1, ELF3, F12, FCER1G, FGA, GGT5, GRAP2, HAMP, HMGB2, HP, HPX, HRG, IL12RB1, IL17RC, IRF2, IRF8, KLKB1, KNG1, KYNU, LBP, LCN2, LOC616364, LOC617696, LSP1, LTBR, LTF, MASP2, MPO, NR1H4, NRADD, NUPR1, P2RX1, PF4, PGLYRP2, PPARA, PQBP1, PTPRCAP, RHBDD3, S100A12, S100A8, S100A9, SERPI…
GO:2000113	negative regulation of cellular macromolecule biosynthetic process	0.000113381	5.35714	57	Specific for Cluster #3	[E4F1, ELF3, GPS2, HDAC10, HSF4, MLXIPL, NR1H2, SOX15]	[ASCL2, GATA1, GDF2, HNF1B, MLXIPL, NR1H4, TMPRSS6]	[ARNTL, CIC, CNBP, E2F7, ETV6, FOXS1, GON4L, HEYL, HMGB2, HSF1, IRF8, JDP2, KHSRP, KLF11, KLF12, LOC509810, MAEL, NFE2L3, NFIA, NFIC, NKX2-1, NPAS1, NR2F2, NR4A3, PPARA, PRDM16, RFX5, SNAI1, SOX6, SREBF2, TBX2, TBX6, TCF7, THAP11, THRB, TP53, VDR, YBX3, ZBTB16, ZFP36, ZHX1, ZNF175, ZNF639]	13.7931	12.069	74.1379	13.3202	10.3932	76.2866	[ARNTL, ASCL2, CIC, CNBP, E2F7, E4F1, ELF3, ETV6, FOXS1, GATA1, GDF2, GON4L, GPS2, HDAC10, HEYL, HMGB2, HNF1B, HSF1, HSF4, IRF8, JDP2, KHSRP, KLF11, KLF12, LOC509810, MAEL, MLXIPL, NFE2L3, NFIA, NFIC, NKX2-1, NPAS1, NR1H2, NR1H4, NR2F2, NR4A3, PPARA, PRDM16, RFX5, SNAI1, SOX15, SOX6, SREBF2, TBX2, TBX6, TCF7, THAP11, THRB, TMPRSS6, TP53, VDR, YBX3, ZBTB16, ZFP36, ZHX1, ZNF175, ZNF639]
GO:0006082	organic acid metabolic process	0.000156333	7.86517	56	Specific for Cluster #2	[APOC3, CARS2, CD74, FAAH, GGT5, GLUD1, MLXIPL, NR1H2, PLIN5]	[ACMSD, ACSM3, ACSM5, AGXT, AGXT2, AKR1D1, ALDH1L1, ALDH8A1, ANGPTL3, APOA4, APOC2, APOC3, ARG1, BHMT, CHST13, CPS1, DAO, GLYAT, HAL, HAO2, HGD, HKDC1, HNF1A, HNF4A, HOGA1, HPD, IDO2, ITIH1, ITIH2, ITIH3, IYD, KMO, KYNU, LOC511498, MLXIPL, MPO, NAGS, NR1H4, OTC, PRODH2, SLC17A1, SLC17A3, TDO2, UGT1A1, UOX, URAD, VNN1]	[NR4A3, PPARA]	15.5172	81.0345	3.44828	16.9677	79.0146	4.01764	[ACMSD, ACSM3, ACSM5, AGXT, AGXT2, AKR1D1, ALDH1L1, ALDH8A1, ANGPTL3, APOA4, APOC2, APOC3, ARG1, BHMT, CARS2, CD74, CHST13, CPS1, DAO, FAAH, GGT5, GLUD1, GLYAT, HAL, HAO2, HGD, HKDC1, HNF1A, HNF4A, HOGA1, HPD, IDO2, ITIH1, ITIH2, ITIH3, IYD, KMO, KYNU, LOC511498, MLXIPL, MPO, NAGS, NR1H2, NR1H4, NR4A3, OTC, PLIN5, PPARA, PRODH2, SLC17A1, SLC17A3, TDO2, UGT1A1, UOX, URAD, VNN1]
GO:0045892	negative regulation of transcription, DNA-templated	0.000113381	6.07735	55	Specific for Cluster #3	[E4F1, ELF3, GPS2, HDAC10, HSF4, MLXIPL, NR1H2, SOX15]	[ASCL2, GATA1, HNF1B, MLXIPL, NR1H4, TMPRSS6]	[ARNTL, CIC, CNBP, E2F7, ETV6, FOXS1, GON4L, HEYL, HMGB2, HSF1, IRF8, JDP2, KLF11, KLF12, LOC509810, MAEL, NFE2L3, NFIA, NFIC, NKX2-1, NPAS1, NR2F2, NR4A3, PPARA, PRDM16, RFX5, SNAI1, SOX6, SREBF2, TBX2, TBX6, TCF7, THAP11, THRB, TP53, VDR, YBX3, ZBTB16, ZFP36, ZHX1, ZNF175, ZNF639]	14.2857	10.7143	75	13.7689	9.20851	77.0226	[ARNTL, ASCL2, CIC, CNBP, E2F7, E4F1, ELF3, ETV6, FOXS1, GATA1, GON4L, GPS2, HDAC10, HEYL, HMGB2, HNF1B, HSF1, HSF4, IRF8, JDP2, KLF11, KLF12, LOC509810, MAEL, MLXIPL, NFE2L3, NFIA, NFIC, NKX2-1, NPAS1, NR1H2, NR1H4, NR2F2, NR4A3, PPARA, PRDM16, RFX5, SNAI1, SOX15, SOX6, SREBF2, TBX2, TBX6, TCF7, THAP11, THRB, TMPRSS6, TP53, VDR, YBX3, ZBTB16, ZFP36, ZHX1, ZNF175, ZNF639]
GO:0051253	negative regulation of RNA metabolic process	0.000113381	5.57809	55	Specific for Cluster #3	[E4F1, ELF3, GPS2, HDAC10, HSF4, MLXIPL, NR1H2, SOX15]	[ASCL2, GATA1, HNF1B, MLXIPL, NR1H4, TMPRSS6]	[ARNTL, CIC, CNBP, E2F7, ETV6, FOXS1, GON4L, HEYL, HMGB2, HSF1, IRF8, JDP2, KLF11, KLF12, LOC509810, MAEL, NFE2L3, NFIA, NFIC, NKX2-1, NPAS1, NR2F2, NR4A3, PPARA, PRDM16, RFX5, SNAI1, SOX6, SREBF2, TBX2, TBX6, TCF7, THAP11, THRB, TP53, VDR, YBX3, ZBTB16, ZFP36, ZHX1, ZNF175, ZNF639]	14.2857	10.7143	75	13.7689	9.20851	77.0226	[ARNTL, ASCL2, CIC, CNBP, E2F7, E4F1, ELF3, ETV6, FOXS1, GATA1, GON4L, GPS2, HDAC10, HEYL, HMGB2, HNF1B, HSF1, HSF4, IRF8, JDP2, KLF11, KLF12, LOC509810, MAEL, MLXIPL, NFE2L3, NFIA, NFIC, NKX2-1, NPAS1, NR1H2, NR1H4, NR2F2, NR4A3, PPARA, PRDM16, RFX5, SNAI1, SOX15, SOX6, SREBF2, TBX2, TBX6, TCF7, THAP11, THRB, TMPRSS6, TP53, VDR, YBX3, ZBTB16, ZFP36, ZHX1, ZNF175, ZNF639]
GO:1902679	negative regulation of RNA biosynthetic process	0.000113381	5.95883	55	Specific for Cluster #3	[E4F1, ELF3, GPS2, HDAC10, HSF4, MLXIPL, NR1H2, SOX15]	[ASCL2, GATA1, HNF1B, MLXIPL, NR1H4, TMPRSS6]	[ARNTL, CIC, CNBP, E2F7, ETV6, FOXS1, GON4L, HEYL, HMGB2, HSF1, IRF8, JDP2, KLF11, KLF12, LOC509810, MAEL, NFE2L3, NFIA, NFIC, NKX2-1, NPAS1, NR2F2, NR4A3, PPARA, PRDM16, RFX5, SNAI1, SOX6, SREBF2, TBX2, TBX6, TCF7, THAP11, THRB, TP53, VDR, YBX3, ZBTB16, ZFP36, ZHX1, ZNF175, ZNF639]	14.2857	10.7143	75	13.7689	9.20851	77.0226	[ARNTL, ASCL2, CIC, CNBP, E2F7, E4F1, ELF3, ETV6, FOXS1, GATA1, GON4L, GPS2, HDAC10, HEYL, HMGB2, HNF1B, HSF1, HSF4, IRF8, JDP2, KLF11, KLF12, LOC509810, MAEL, MLXIPL, NFE2L3, NFIA, NFIC, NKX2-1, NPAS1, NR1H2, NR1H4, NR2F2, NR4A3, PPARA, PRDM16, RFX5, SNAI1, SOX15, SOX6, SREBF2, TBX2, TBX6, TCF7, THAP11, THRB, TMPRSS6, TP53, VDR, YBX3, ZBTB16, ZFP36, ZHX1, ZNF175, ZNF639]
GO:1903507	negative regulation of nucleic acid-templated transcription	0.000113381	5.95883	55	Specific for Cluster #3	[E4F1, ELF3, GPS2, HDAC10, HSF4, MLXIPL, NR1H2, SOX15]	[ASCL2, GATA1, HNF1B, MLXIPL, NR1H4, TMPRSS6]	[ARNTL, CIC, CNBP, E2F7, ETV6, FOXS1, GON4L, HEYL, HMGB2, HSF1, IRF8, JDP2, KLF11, KLF12, LOC509810, MAEL, NFE2L3, NFIA, NFIC, NKX2-1, NPAS1, NR2F2, NR4A3, PPARA, PRDM16, RFX5, SNAI1, SOX6, SREBF2, TBX2, TBX6, TCF7, THAP11, THRB, TP53, VDR, YBX3, ZBTB16, ZFP36, ZHX1, ZNF175, ZNF639]	14.2857	10.7143	75	13.7689	9.20851	77.0226	[ARNTL, ASCL2, CIC, CNBP, E2F7, E4F1, ELF3, ETV6, FOXS1, GATA1, GON4L, GPS2, HDAC10, HEYL, HMGB2, HNF1B, HSF1, HSF4, IRF8, JDP2, KLF11, KLF12, LOC509810, MAEL, MLXIPL, NFE2L3, NFIA, NFIC, NKX2-1, NPAS1, NR1H2, NR1H4, NR2F2, NR4A3, PPARA, PRDM16, RFX5, SNAI1, SOX15, SOX6, SREBF2, TBX2, TBX6, TCF7, THAP11, THRB, TMPRSS6, TP53, VDR, YBX3, ZBTB16, ZFP36, ZHX1, ZNF175, ZNF639]
GO:0043436	oxoacid metabolic process	0.000156333	7.47126	52	Specific for Cluster #2	[APOC3, CARS2, CD74, FAAH, GGT5, GLUD1, MLXIPL, NR1H2, PLIN5]	[ACMSD, ACSM3, ACSM5, AGXT, AGXT2, AKR1D1, ALDH1L1, ALDH8A1, ANGPTL3, APOA4, APOC2, APOC3, ARG1, BHMT, CHST13, CPS1, DAO, GLYAT, HAL, HAO2, HGD, HKDC1, HNF1A, HNF4A, HOGA1, HPD, IDO2, ITIH1, ITIH2, ITIH3, IYD, KMO, KYNU, LOC511498, MLXIPL, MPO, NAGS, NR1H4, OTC, PRODH2, TDO2, UGT1A1, VNN1]	[NR4A3, PPARA]	16.6667	79.6296	3.7037	18.191	77.5017	4.30728	[ACMSD, ACSM3, ACSM5, AGXT, AGXT2, AKR1D1, ALDH1L1, ALDH8A1, ANGPTL3, APOA4, APOC2, APOC3, ARG1, BHMT, CARS2, CD74, CHST13, CPS1, DAO, FAAH, GGT5, GLUD1, GLYAT, HAL, HAO2, HGD, HKDC1, HNF1A, HNF4A, HOGA1, HPD, IDO2, ITIH1, ITIH2, ITIH3, IYD, KMO, KYNU, LOC511498, MLXIPL, MPO, NAGS, NR1H2, NR1H4, NR4A3, OTC, PLIN5, PPARA, PRODH2, TDO2, UGT1A1, VNN1]
GO:0019752	carboxylic acid metabolic process	0.000156333	7.53012	50	Specific for Cluster #2	[APOC3, CARS2, CD74, FAAH, GGT5, GLUD1, MLXIPL, NR1H2, PLIN5]	[ACMSD, ACSM3, ACSM5, AGXT, AGXT2, AKR1D1, ALDH1L1, ALDH8A1, ANGPTL3, APOA4, APOC2, APOC3, ARG1, BHMT, CPS1, DAO, GLYAT, HAL, HAO2, HGD, HKDC1, HNF1A, HNF4A, HOGA1, HPD, IDO2, ITIH1, ITIH2, ITIH3, IYD, KMO, KYNU, LOC511498, MLXIPL, NAGS, NR1H4, OTC, PRODH2, TDO2, UGT1A1, VNN1]	[NR4A3, PPARA]	17.3077	78.8462	3.84615	18.8713	76.6604	4.46836	[ACMSD, ACSM3, ACSM5, AGXT, AGXT2, AKR1D1, ALDH1L1, ALDH8A1, ANGPTL3, APOA4, APOC2, APOC3, ARG1, BHMT, CARS2, CD74, CPS1, DAO, FAAH, GGT5, GLUD1, GLYAT, HAL, HAO2, HGD, HKDC1, HNF1A, HNF4A, HOGA1, HPD, IDO2, ITIH1, ITIH2, ITIH3, IYD, KMO, KYNU, LOC511498, MLXIPL, NAGS, NR1H2, NR1H4, NR4A3, OTC, PLIN5, PPARA, PRODH2, TDO2, UGT1A1, VNN1]
GO:0000122	negative regulation of transcription from RNA polymerase II promoter	0.000113381	7.6324	49	Specific for Cluster #3	[E4F1, GPS2, HDAC10, HSF4, MLXIPL, NR1H2, SOX15]	[ASCL2, GATA1, HNF1B, MLXIPL, NR1H4, TMPRSS6]	[CIC, CNBP, E2F7, ETV6, FOXS1, HEYL, HSF1, IRF8, JDP2, KLF11, KLF12, MAEL, NFE2L3, NFIA, NFIC, NKX2-1, NPAS1, NR2F2, NR4A3, PPARA, PRDM16, RFX5, SNAI1, SOX6, SREBF2, TBX2, TBX6, TCF7, THAP11, THRB, TP53, VDR, YBX3, ZBTB16, ZFP36, ZHX1, ZNF175]	14	12	74	13.5202	10.3339	76.1459	[ASCL2, CIC, CNBP, E2F7, E4F1, ETV6, FOXS1, GATA1, GPS2, HDAC10, HEYL, HNF1B, HSF1, HSF4, IRF8, JDP2, KLF11, KLF12, MAEL, MLXIPL, NFE2L3, NFIA, NFIC, NKX2-1, NPAS1, NR1H2, NR1H4, NR2F2, NR4A3, PPARA, PRDM16, RFX5, SNAI1, SOX15, SOX6, SREBF2, TBX2, TBX6, TCF7, THAP11, THRB, TMPRSS6, TP53, VDR, YBX3, ZBTB16, ZFP36, ZHX1, ZNF175]
GO:0043086	negative regulation of catalytic activity	0.0315966	7.02875	44	Specific for Cluster #2	[APOC3, CAMSAP3, ECM1, LOC528040, LOC617696, PKN1, PLIN5, RRP1B, TIMP1, WFDC2]	[ANGPTL3, APOA2, APOC2, APOC3, C5, CD27, FABP1, FETUB, GP1BA, HRG, ITIH1, ITIH2, ITIH3, KNG1, LOC404103, LOC525947, LOC528040, LOC784932, SERPINA10, SERPINA11, SERPINA3-1, SERPINA3-3, SERPINA3-7, SERPINA3-8, SERPINA6, SERPINA7, SERPIND1, SERPINF2, TSKS, UGT1A1, VTN]	[LTF, NR2F2, NR4A1, TP53, ZFP36]	21.7391	67.3913	10.8696	23.2716	64.3303	12.3981	[ANGPTL3, APOA2, APOC2, APOC3, C5, CAMSAP3, CD27, ECM1, FABP1, FETUB, GP1BA, HRG, ITIH1, ITIH2, ITIH3, KNG1, LOC404103, LOC525947, LOC528040, LOC617696, LOC784932, LTF, NR2F2, NR4A1, PKN1, PLIN5, RRP1B, SERPINA10, SERPINA11, SERPINA3-1, SERPINA3-3, SERPINA3-7, SERPINA3-8, SERPINA6, SERPINA7, SERPIND1, SERPINF2, TIMP1, TP53, TSKS, UGT1A1, VTN, WFDC2, ZFP36]
GO:0043207	response to external biotic stimulus	4.12186e-10	7.19178	42	None Specific Cluster	[CCDC130, DDX41, FCER1G, IL17RC, LTBR, NRADD, OXT, PALM3, PQBP1, RRP1B, TNFRSF4, TREM2]	[APOA2, APOB, ARG1, CAMP, CATHL1, CATHL2, CD27, DUOX2, FGA, HAMP, HP, HRG, IL12RB1, LBP, LCN2, MPO, NR1H4, OXT, PF4, PGLYRP2, S100A12, S100A9, SPN, STAB2, STAP1]	[HMGB2, HSF1, IRF2, IRF8, LTF, ZFP36]	27.907	58.1395	13.9535	29.4941	54.7927	15.7132	[APOA2, APOB, ARG1, CAMP, CATHL1, CATHL2, CCDC130, CD27, DDX41, DUOX2, FCER1G, FGA, HAMP, HMGB2, HP, HRG, HSF1, IL12RB1, IL17RC, IRF2, IRF8, LBP, LCN2, LTBR, LTF, MPO, NR1H4, NRADD, OXT, PALM3, PF4, PGLYRP2, PQBP1, RRP1B, S100A12, S100A9, SPN, STAB2, STAP1, TNFRSF4, TREM2, ZFP36]
GO:0051707	response to other organism	4.12186e-10	7.06897	41	None Specific Cluster	[CCDC130, DDX41, FCER1G, IL17RC, LTBR, NRADD, PALM3, PQBP1, RRP1B, TNFRSF4, TREM2]	[APOA2, APOB, ARG1, CAMP, CATHL1, CATHL2, CD27, DUOX2, FGA, HAMP, HP, HRG, IL12RB1, LBP, LCN2, MPO, NR1H4, PF4, PGLYRP2, S100A12, S100A9, SPN, STAB2, STAP1]	[HMGB2, HSF1, IRF2, IRF8, LTF, ZFP36]	26.8293	58.5366	14.6341	28.3546	55.1659	16.4794	[APOA2, APOB, ARG1, CAMP, CATHL1, CATHL2, CCDC130, CD27, DDX41, DUOX2, FCER1G, FGA, HAMP, HMGB2, HP, HRG, HSF1, IL12RB1, IL17RC, IRF2, IRF8, LBP, LCN2, LTBR, LTF, MPO, NR1H4, NRADD, PALM3, PF4, PGLYRP2, PQBP1, RRP1B, S100A12, S100A9, SPN, STAB2, STAP1, TNFRSF4, TREM2, ZFP36]
GO:0032101	regulation of response to external stimulus	8.2201e-05	7.75348	39	Specific for Cluster #2	[AGER, CD74, F11, F7, FCER1G, IL17RC, PQBP1, RHBDD3, SOX15]	[APOH, ARG1, C1QTNF12, C5, CPB2, F11, F12, F7, FGA, FGG, GP1BA, HRG, IL12RB1, KLKB1, KNG1, LBP, NR1H4, PF4, PGLYRP2, PLG, PROZ, S100A8, S100A9, SERPINF2, SPN, STAB2, STAP1, TMPRSS6]	[LTF, PPARA, STAT5A, ZFP36]	21.9512	68.2927	9.7561	23.5416	65.31	11.1484	[AGER, APOH, ARG1, C1QTNF12, C5, CD74, CPB2, F11, F12, F7, FCER1G, FGA, FGG, GP1BA, HRG, IL12RB1, IL17RC, KLKB1, KNG1, LBP, LTF, NR1H4, PF4, PGLYRP2, PLG, PPARA, PQBP1, PROZ, RHBDD3, S100A8, S100A9, SERPINF2, SOX15, SPN, STAB2, STAP1, STAT5A, TMPRSS6, ZFP36]
GO:0006954	inflammatory response	6.3692e-07	8.94118	38	None Specific Cluster	[AGER, CCRL2, ECM1, ELF3, FCER1G, GGT5, IL17RC, LOC617696, LTBR, NRADD, NUPR1, RHBDD3, TNFRSF4]	[C1QTNF12, C5, CCR3, CCRL2, CD27, CHIA, F12, HP, KLKB1, KNG1, LBP, LOC616364, NR1H4, NUPR1, P2RX1, PF4, PGLYRP2, S100A12, S100A8, S100A9, SERPINF2, SPN, VNN1]	[HMGB2, PPARA, STAT5A, ZFP36]	32.5	57.5	10	34.4174	54.2989	11.2838	[AGER, C1QTNF12, C5, CCR3, CCRL2, CD27, CHIA, ECM1, ELF3, F12, FCER1G, GGT5, HMGB2, HP, IL17RC, KLKB1, KNG1, LBP, LOC616364, LOC617696, LTBR, NR1H4, NRADD, NUPR1, P2RX1, PF4, PGLYRP2, PPARA, RHBDD3, S100A12, S100A8, S100A9, SERPINF2, SPN, STAT5A, TNFRSF4, VNN1, ZFP36]
GO:0051346	negative regulation of hydrolase activity	0.0315966	10.5263	36	Specific for Cluster #2	[APOC3, CAMSAP3, ECM1, LOC528040, LOC617696, PLIN5, RRP1B, TIMP1, WFDC2]	[ANGPTL3, APOA2, APOC3, C5, CD27, FABP1, FETUB, HRG, ITIH1, ITIH2, ITIH3, KNG1, LOC404103, LOC528040, LOC784932, SERPINA10, SERPINA11, SERPINA3-1, SERPINA3-3, SERPINA3-7, SERPINA3-8, SERPINA6, SERPINA7, SERPIND1, SERPINF2, TSKS, VTN]	[LTF, NR4A1]	23.6842	71.0526	5.26316	25.5628	68.3845	6.05277	[ANGPTL3, APOA2, APOC3, C5, CAMSAP3, CD27, ECM1, FABP1, FETUB, HRG, ITIH1, ITIH2, ITIH3, KNG1, LOC404103, LOC528040, LOC617696, LOC784932, LTF, NR4A1, PLIN5, RRP1B, SERPINA10, SERPINA11, SERPINA3-1, SERPINA3-3, SERPINA3-7, SERPINA3-8, SERPINA6, SERPINA7, SERPIND1, SERPINF2, TIMP1, TSKS, VTN, WFDC2]
GO:0006820	anion transport	1.23302e-06	7.431	35	Specific for Cluster #2	[APOC3, LOC507550, MFSD10, SLC10A5, SLC16A11, SLC38A3, SLC51B, WNK4]	[ABCA4, ABCC2, ACE2, AGXT, APOA2, APOA4, APOC2, APOC3, CLDN4, HNF1A, KCNN4, LOC506868, LOC507550, LOC514552, LOC515600, LOC520237, LOC525820, LOC789418, PLA2G12B, ROS1, SLC10A1, SLC17A1, SLC17A2, SLC17A3, SLC22A14, SLC22A7, SLC23A1, SLC2A2, SLC51B, SLCO1B3]	[]	21.0526	78.9474	0	23.0205	76.9795	0	[ABCA4, ABCC2, ACE2, AGXT, APOA2, APOA4, APOC2, APOC3, CLDN4, HNF1A, KCNN4, LOC506868, LOC507550, LOC514552, LOC515600, LOC520237, LOC525820, LOC789418, MFSD10, PLA2G12B, ROS1, SLC10A1, SLC10A5, SLC16A11, SLC17A1, SLC17A2, SLC17A3, SLC22A14, SLC22A7, SLC23A1, SLC2A2, SLC38A3, SLC51B, SLCO1B3, WNK4]
GO:0030162	regulation of proteolysis	0.0315966	6.14035	35	Specific for Cluster #2	[ECM1, LOC528040, LOC617696, NR1H2, TIMP1, WFDC2]	[C5, CD27, F12, FABP1, FETUB, HPN, HRG, ITIH1, ITIH2, ITIH3, KNG1, LOC404103, LOC528040, LOC784932, P2RX1, S100A8, S100A9, SERPINA10, SERPINA11, SERPINA3-1, SERPINA3-3, SERPINA3-7, SERPINA3-8, SERPINA6, SERPINA7, SERPIND1, SERPINF2, VTN]	[LTF, NR4A1]	16.6667	77.7778	5.55556	18.1273	75.4344	6.43831	[C5, CD27, ECM1, F12, FABP1, FETUB, HPN, HRG, ITIH1, ITIH2, ITIH3, KNG1, LOC404103, LOC528040, LOC617696, LOC784932, LTF, NR1H2, NR4A1, P2RX1, S100A8, S100A9, SERPINA10, SERPINA11, SERPINA3-1, SERPINA3-3, SERPINA3-7, SERPINA3-8, SERPINA6, SERPINA7, SERPIND1, SERPINF2, TIMP1, VTN, WFDC2]
GO:0050878	regulation of body fluid levels	6.3692e-07	13.2231	32	Specific for Cluster #2	[F10, F11, F7, FCER1G, NR1H2, WNK4]	[APOH, CLDN4, CPB2, F10, F11, F12, F2RL3, F5, F7, F9, FGA, FGG, GATA1, GP1BA, HNF4A, HRG, KCNN4, KLKB1, KNG1, P2RX1, PF4, PLG, PROZ, SERPINF2, STAB2, TMPRSS6]	[GRHL1, STAT5A, VDR]	17.1429	74.2857	8.57143	18.5292	71.5992	9.87158	[APOH, CLDN4, CPB2, F10, F11, F12, F2RL3, F5, F7, F9, FCER1G, FGA, FGG, GATA1, GP1BA, GRHL1, HNF4A, HRG, KCNN4, KLKB1, KNG1, NR1H2, P2RX1, PF4, PLG, PROZ, SERPINF2, STAB2, STAT5A, TMPRSS6, VDR, WNK4]
GO:0052547	regulation of peptidase activity	0.0315966	9.41177	32	Specific for Cluster #2	[ECM1, LOC528040, LOC617696, TIMP1, WFDC2]	[C5, CD27, FABP1, FETUB, HRG, ITIH1, ITIH2, ITIH3, KNG1, LOC404103, LOC528040, LOC784932, P2RX1, S100A8, S100A9, SERPINA10, SERPINA11, SERPINA3-1, SERPINA3-3, SERPINA3-7, SERPINA3-8, SERPINA6, SERPINA7, SERPIND1, SERPINF2, VTN]	[LTF, NR4A1]	15.1515	78.7879	6.06061	16.4931	76.4775	7.02944	[C5, CD27, ECM1, FABP1, FETUB, HRG, ITIH1, ITIH2, ITIH3, KNG1, LOC404103, LOC528040, LOC617696, LOC784932, LTF, NR4A1, P2RX1, S100A8, S100A9, SERPINA10, SERPINA11, SERPINA3-1, SERPINA3-3, SERPINA3-7, SERPINA3-8, SERPINA6, SERPINA7, SERPIND1, SERPINF2, TIMP1, VTN, WFDC2]
GO:0015711	organic anion transport	1.23302e-06	8.78187	31	Specific for Cluster #2	[APOC3, LOC507550, MFSD10, SLC10A5, SLC16A11, SLC38A3, SLC51B]	[ABCA4, ABCC2, ACE2, AGXT, APOA2, APOA4, APOC2, APOC3, HNF1A, KCNN4, LOC506868, LOC507550, LOC514552, LOC515600, LOC520237, LOC525820, LOC789418, PLA2G12B, SLC10A1, SLC17A1, SLC17A3, SLC22A14, SLC22A7, SLC23A1, SLC2A2, SLC51B, SLCO1B3]	[]	20.5882	79.4118	0	22.5251	77.4749	0	[ABCA4, ABCC2, ACE2, AGXT, APOA2, APOA4, APOC2, APOC3, HNF1A, KCNN4, LOC506868, LOC507550, LOC514552, LOC515600, LOC520237, LOC525820, LOC789418, MFSD10, PLA2G12B, SLC10A1, SLC10A5, SLC16A11, SLC17A1, SLC17A3, SLC22A14, SLC22A7, SLC23A1, SLC2A2, SLC38A3, SLC51B, SLCO1B3]
GO:0044283	small molecule biosynthetic process	0.000156333	8.20106	31	Specific for Cluster #2	[APOC3, CD74, G6PC3, GGT5, MLXIPL, NR1H2]	[ACMSD, ACSM3, ACSM5, AGXT, AGXT2, AKR1D1, ALDH8A1, APOA4, APOB, APOC2, APOC3, BHMT, C1QTNF12, CPS1, HMGCS2, HNF1A, HOGA1, KMO, KYNU, MLXIPL, MPO, NAGS, NR1H4, OTC]	[PPARA, SNAI1, VDR]	18.1818	72.7273	9.09091	19.6092	69.9438	10.447	[ACMSD, ACSM3, ACSM5, AGXT, AGXT2, AKR1D1, ALDH8A1, APOA4, APOB, APOC2, APOC3, BHMT, C1QTNF12, CD74, CPS1, G6PC3, GGT5, HMGCS2, HNF1A, HOGA1, KMO, KYNU, MLXIPL, MPO, NAGS, NR1H2, NR1H4, OTC, PPARA, SNAI1, VDR]
GO:0052548	regulation of endopeptidase activity	0.0315966	10.231	31	Specific for Cluster #2	[LOC528040, LOC617696, TIMP1, WFDC2]	[C5, CD27, FABP1, FETUB, HRG, ITIH1, ITIH2, ITIH3, KNG1, LOC404103, LOC528040, LOC784932, P2RX1, S100A8, S100A9, SERPINA10, SERPINA11, SERPINA3-1, SERPINA3-3, SERPINA3-7, SERPINA3-8, SERPINA6, SERPINA7, SERPIND1, SERPINF2, VTN]	[LTF, NR4A1]	12.5	81.25	6.25	13.6445	79.0862	7.26923	[C5, CD27, FABP1, FETUB, HRG, ITIH1, ITIH2, ITIH3, KNG1, LOC404103, LOC528040, LOC617696, LOC784932, LTF, NR4A1, P2RX1, S100A8, S100A9, SERPINA10, SERPINA11, SERPINA3-1, SERPINA3-3, SERPINA3-7, SERPINA3-8, SERPINA6, SERPINA7, SERPIND1, SERPINF2, TIMP1, VTN, WFDC2]
GO:0032787	monocarboxylic acid metabolic process	0.000555718	7.8125	30	Specific for Cluster #2	[APOC3, CD74, FAAH, GGT5, MLXIPL, NR1H2, PLIN5]	[ACSM3, ACSM5, AGXT, AGXT2, AKR1D1, ALDH8A1, ANGPTL3, APOA4, APOC2, APOC3, GLYAT, HAL, HAO2, HKDC1, HNF1A, HOGA1, KMO, KYNU, LOC511498, MLXIPL, NR1H4, UGT1A1, VNN1]	[NR4A3, PPARA]	21.875	71.875	6.25	23.6163	69.1942	7.18956	[ACSM3, ACSM5, AGXT, AGXT2, AKR1D1, ALDH8A1, ANGPTL3, APOA4, APOC2, APOC3, CD74, FAAH, GGT5, GLYAT, HAL, HAO2, HKDC1, HNF1A, HOGA1, KMO, KYNU, LOC511498, MLXIPL, NR1H2, NR1H4, NR4A3, PLIN5, PPARA, UGT1A1, VNN1]
GO:0045861	negative regulation of proteolysis	0.0315966	10.2389	30	Specific for Cluster #2	[ECM1, LOC528040, LOC617696, NR1H2, TIMP1, WFDC2]	[C5, CD27, FABP1, FETUB, HRG, ITIH1, ITIH2, ITIH3, KNG1, LOC404103, LOC528040, LOC784932, SERPINA10, SERPINA11, SERPINA3-1, SERPINA3-3, SERPINA3-7, SERPINA3-8, SERPINA6, SERPINA7, SERPIND1, SERPINF2, VTN]	[LTF, NR4A1]	19.3548	74.1935	6.45161	20.9493	71.6101	7.44059	[C5, CD27, ECM1, FABP1, FETUB, HRG, ITIH1, ITIH2, ITIH3, KNG1, LOC404103, LOC528040, LOC617696, LOC784932, LTF, NR1H2, NR4A1, SERPINA10, SERPINA11, SERPINA3-1, SERPINA3-3, SERPINA3-7, SERPINA3-8, SERPINA6, SERPINA7, SERPIND1, SERPINF2, TIMP1, VTN, WFDC2]
GO:0009611	response to wounding	6.3692e-07	8.95062	29	Specific for Cluster #2	[AGER, F10, F11, F7, FCER1G, SOX15]	[APOH, CPB2, F10, F11, F12, F2RL3, F5, F7, F9, FGA, FGG, GATA1, GP1BA, HNF4A, HRG, KLKB1, KNG1, P2RX1, PF4, PLG, PROZ, SERPINF2, STAB2, TMPRSS6]	[PPARA, ZFP36]	18.75	75	6.25	20.3167	72.4673	7.21592	[AGER, APOH, CPB2, F10, F11, F12, F2RL3, F5, F7, F9, FCER1G, FGA, FGG, GATA1, GP1BA, HNF4A, HRG, KLKB1, KNG1, P2RX1, PF4, PLG, PPARA, PROZ, SERPINF2, SOX15, STAB2, TMPRSS6, ZFP36]
GO:0010466	negative regulation of peptidase activity	0.0315966	13.0045	29	Specific for Cluster #2	[ECM1, LOC528040, LOC617696, TIMP1, WFDC2]	[C5, CD27, FABP1, FETUB, HRG, ITIH1, ITIH2, ITIH3, KNG1, LOC404103, LOC528040, LOC784932, SERPINA10, SERPINA11, SERPINA3-1, SERPINA3-3, SERPINA3-7, SERPINA3-8, SERPINA6, SERPINA7, SERPIND1, SERPINF2, VTN]	[LTF, NR4A1]	16.6667	76.6667	6.66667	18.0893	74.2009	7.70978	[C5, CD27, ECM1, FABP1, FETUB, HRG, ITIH1, ITIH2, ITIH3, KNG1, LOC404103, LOC528040, LOC617696, LOC784932, LTF, NR4A1, SERPINA10, SERPINA11, SERPINA3-1, SERPINA3-3, SERPINA3-7, SERPINA3-8, SERPINA6, SERPINA7, SERPIND1, SERPINF2, TIMP1, VTN, WFDC2]
GO:0010951	negative regulation of endopeptidase activity	0.0315966	14	28	Specific for Cluster #2	[LOC528040, LOC617696, TIMP1, WFDC2]	[C5, CD27, FABP1, FETUB, HRG, ITIH1, ITIH2, ITIH3, KNG1, LOC404103, LOC528040, LOC784932, SERPINA10, SERPINA11, SERPINA3-1, SERPINA3-3, SERPINA3-7, SERPINA3-8, SERPINA6, SERPINA7, SERPIND1, SERPINF2, VTN]	[LTF, NR4A1]	13.7931	79.3103	6.89655	15.0147	76.9861	7.99918	[C5, CD27, FABP1, FETUB, HRG, ITIH1, ITIH2, ITIH3, KNG1, LOC404103, LOC528040, LOC617696, LOC784932, LTF, NR4A1, SERPINA10, SERPINA11, SERPINA3-1, SERPINA3-3, SERPINA3-7, SERPINA3-8, SERPINA6, SERPINA7, SERPIND1, SERPINF2, TIMP1, VTN, WFDC2]
GO:0042060	wound healing	6.3692e-07	10.4478	28	Specific for Cluster #2	[AGER, F10, F11, F7, FCER1G, SOX15]	[APOH, CPB2, F10, F11, F12, F2RL3, F5, F7, F9, FGA, FGG, GATA1, GP1BA, HNF4A, HRG, KLKB1, KNG1, P2RX1, PF4, PLG, PROZ, SERPINF2, STAB2, TMPRSS6]	[PPARA]	19.3548	77.4194	3.22581	21.0772	75.1798	3.74301	[AGER, APOH, CPB2, F10, F11, F12, F2RL3, F5, F7, F9, FCER1G, FGA, FGG, GATA1, GP1BA, HNF4A, HRG, KLKB1, KNG1, P2RX1, PF4, PLG, PPARA, PROZ, SERPINF2, SOX15, STAB2, TMPRSS6]
GO:0045087	innate immune response	0.00173973	5.97345	27	Specific for Cluster #2	[CFD, FCER1G, PQBP1]	[APOA4, ARG1, BLK, C5, CFH, FGA, GRAP2, HPX, IL12RB1, KYNU, LBP, LCN2, LOC616364, MASP2, NR1H4, PGLYRP2, S100A12, S100A8, S100A9, TRIM10, VNN1]	[HMGB2, IRF8, LTF]	11.1111	77.7778	11.1111	12.0372	75.1369	12.8258	[APOA4, ARG1, BLK, C5, CFD, CFH, FCER1G, FGA, GRAP2, HMGB2, HPX, IL12RB1, IRF8, KYNU, LBP, LCN2, LOC616364, LTF, MASP2, NR1H4, PGLYRP2, PQBP1, S100A12, S100A8, S100A9, TRIM10, VNN1]
GO:0009617	response to bacterium	4.12186e-10	7.32394	26	None Specific Cluster	[FCER1G, LTBR, NRADD, PALM3, TNFRSF4, TREM2]	[APOA2, CAMP, CATHL1, CATHL2, CD27, FGA, HAMP, HP, LBP, NR1H4, PF4, PGLYRP2, SPN, STAB2, STAP1]	[HMGB2, HSF1, IRF8, LTF, ZFP36]	23.0769	57.6923	19.2308	24.2882	54.1456	21.5662	[APOA2, CAMP, CATHL1, CATHL2, CD27, FCER1G, FGA, HAMP, HMGB2, HP, HSF1, IRF8, LBP, LTBR, LTF, NR1H4, NRADD, PALM3, PF4, PGLYRP2, SPN, STAB2, STAP1, TNFRSF4, TREM2, ZFP36]
GO:0010876	lipid localization	0.000152434	9.09091	26	None Specific Cluster	[ABCA3, APOC3, LOC507550, NME4, NR1H2, PLIN5, SLC10A5, SLC51B]	[ABCA4, ANGPTL3, APOA2, APOA4, APOB, APOC2, APOC3, APOC4, GLTPD2, HNF1A, KCNN4, LBP, LOC507550, PLA2G12B, SLC10A1, SLC51B, SLCO1B3, SOAT2]	[PPARA, SREBF2, STAT5A]	27.5862	62.069	10.3448	29.3605	58.908	11.7315	[ABCA3, ABCA4, ANGPTL3, APOA2, APOA4, APOB, APOC2, APOC3, APOC4, GLTPD2, HNF1A, KCNN4, LBP, LOC507550, NME4, NR1H2, PLA2G12B, PLIN5, PPARA, SLC10A1, SLC10A5, SLC51B, SLCO1B3, SOAT2, SREBF2, STAT5A]
GO:0098542	defense response to other organism	9.78116e-08	7.12329	26	Specific for Cluster #2	[DDX41, FCER1G, IL17RC, PQBP1]	[APOA2, ARG1, CAMP, CATHL1, CATHL2, FGA, HAMP, HP, HRG, IL12RB1, LBP, MPO, NR1H4, PF4, PGLYRP2, S100A12, SPN, STAB2]	[HMGB2, IRF2, IRF8, LTF]	15.3846	69.2308	15.3846	16.4521	66.018	17.5299	[APOA2, ARG1, CAMP, CATHL1, CATHL2, DDX41, FCER1G, FGA, HAMP, HMGB2, HP, HRG, IL12RB1, IL17RC, IRF2, IRF8, LBP, LTF, MPO, NR1H4, PF4, PGLYRP2, PQBP1, S100A12, SPN, STAB2]
GO:0007596	blood coagulation	9.66524e-07	17.2414	25	Specific for Cluster #2	[F10, F11, F7, FCER1G]	[APOH, CPB2, F10, F11, F12, F2RL3, F5, F7, F9, FGA, FGG, GATA1, GP1BA, HNF4A, HRG, KLKB1, KNG1, P2RX1, PF4, PLG, PROZ, SERPINF2, STAB2, TMPRSS6]	[]	14.2857	85.7143	0	15.7472	84.2528	0	[APOH, CPB2, F10, F11, F12, F2RL3, F5, F7, F9, FCER1G, FGA, FGG, GATA1, GP1BA, HNF4A, HRG, KLKB1, KNG1, P2RX1, PF4, PLG, PROZ, SERPINF2, STAB2, TMPRSS6]
GO:0007599	hemostasis	9.66524e-07	17.0068	25	Specific for Cluster #2	[F10, F11, F7, FCER1G]	[APOH, CPB2, F10, F11, F12, F2RL3, F5, F7, F9, FGA, FGG, GATA1, GP1BA, HNF4A, HRG, KLKB1, KNG1, P2RX1, PF4, PLG, PROZ, SERPINF2, STAB2, TMPRSS6]	[]	14.2857	85.7143	0	15.7472	84.2528	0	[APOH, CPB2, F10, F11, F12, F2RL3, F5, F7, F9, FCER1G, FGA, FGG, GATA1, GP1BA, HNF4A, HRG, KLKB1, KNG1, P2RX1, PF4, PLG, PROZ, SERPINF2, STAB2, TMPRSS6]
GO:0019221	cytokine-mediated signaling pathway	0.0238059	7.04225	25	None Specific Cluster	[CCRL2, CD74, ECM1, IL17RC, LTBR, NRADD, PALM3, PLVAP, TNFRSF4, TREM2]	[ARG1, CCR3, CCRL2, CD27, DUOX2, GP1BA, HPX, IL12RB1, IL20RA, LOC616364, MPL, NR1H4, OSM, PF4, STAP1]	[STAT5A]	38.4615	57.6923	3.84615	40.9143	54.7262	4.35948	[ARG1, CCR3, CCRL2, CD27, CD74, DUOX2, ECM1, GP1BA, HPX, IL12RB1, IL17RC, IL20RA, LOC616364, LTBR, MPL, NR1H4, NRADD, OSM, PALM3, PF4, PLVAP, STAP1, STAT5A, TNFRSF4, TREM2]
GO:0006520	cellular amino acid metabolic process	0.000156333	10.8597	24	Specific for Cluster #2	[CARS2, GGT5, GLUD1]	[AGXT, AGXT2, ARG1, BHMT, CPS1, DAO, GLYAT, HAL, HGD, HNF4A, HOGA1, HPD, IDO2, IYD, KMO, KYNU, NAGS, NR1H4, OTC, PRODH2, TDO2]	[]	12.5	87.5	0	13.8083	86.1917	0	[AGXT, AGXT2, ARG1, BHMT, CARS2, CPS1, DAO, GGT5, GLUD1, GLYAT, HAL, HGD, HNF4A, HOGA1, HPD, IDO2, IYD, KMO, KYNU, NAGS, NR1H4, OTC, PRODH2, TDO2]
GO:0010817	regulation of hormone levels	0.00281128	7.5	24	Specific for Cluster #2	[DHRS11, GLUD1]	[AKR1D1, ALDH8A1, BLK, C1QTNF12, CYP11A1, DUOX2, FGA, FGG, HNF1A, HNF1B, HNF4A, HPN, IYD, NR1H4, OSM, SERPINA6, SERPINA7]	[ARNT, ARNTL, NR5A1, PAX8, VDR]	8.33333	70.8333	20.8333	8.8941	67.4139	23.692	[AKR1D1, ALDH8A1, ARNT, ARNTL, BLK, C1QTNF12, CYP11A1, DHRS11, DUOX2, FGA, FGG, GLUD1, HNF1A, HNF1B, HNF4A, HPN, IYD, NR1H4, NR5A1, OSM, PAX8, SERPINA6, SERPINA7, VDR]
GO:0017144	drug metabolic process	0.000156333	5.56845	24	Specific for Cluster #2	[AK1, GGT5, MLXIPL]	[ACMSD, AGXT, AGXT2, ALDH8A1, APOA4, BHMT, CHIA, DAO, DPYS, DUOX2, GLYAT, HAL, HGD, HKDC1, HPD, KMO, KYNU, MLXIPL, MPO, URAD]	[KHSRP, PPARA]	12	80	8	13.0631	77.6576	9.27929	[ACMSD, AGXT, AGXT2, AK1, ALDH8A1, APOA4, BHMT, CHIA, DAO, DPYS, DUOX2, GGT5, GLYAT, HAL, HGD, HKDC1, HPD, KHSRP, KMO, KYNU, MLXIPL, MPO, PPARA, URAD]
GO:0006869	lipid transport	0.000152434	9.23695	23	Specific for Cluster #2	[ABCA3, APOC3, LOC507550, NME4, NR1H2, SLC10A5, SLC51B]	[ABCA4, APOA2, APOA4, APOB, APOC2, APOC3, APOC4, GLTPD2, HNF1A, KCNN4, LBP, LOC507550, PLA2G12B, SLC10A1, SLC51B, SLCO1B3, SOAT2]	[PPARA, SREBF2]	26.9231	65.3846	7.69231	28.8181	62.4087	8.77318	[ABCA3, ABCA4, APOA2, APOA4, APOB, APOC2, APOC3, APOC4, GLTPD2, HNF1A, KCNN4, LBP, LOC507550, NME4, NR1H2, PLA2G12B, PPARA, SLC10A1, SLC10A5, SLC51B, SLCO1B3, SOAT2, SREBF2]
GO:0008610	lipid biosynthetic process	0.0204606	5.69307	23	Specific for Cluster #2	[APOC3, CD74, DHRS11, MLXIPL, NR1H2, PLIN5]	[ACSM3, ACSM5, AKR1D1, ALDH8A1, APOA2, APOA4, APOB, APOC2, APOC3, CYP11A1, HMGCS2, HNF1A, HSD3B1, MLXIPL, NR1H4, P2RX1, PIK3C2G]	[SNAI1, VDR]	24	68	8	25.7618	65.0883	9.14987	[ACSM3, ACSM5, AKR1D1, ALDH8A1, APOA2, APOA4, APOB, APOC2, APOC3, CD74, CYP11A1, DHRS11, HMGCS2, HNF1A, HSD3B1, MLXIPL, NR1H2, NR1H4, P2RX1, PIK3C2G, PLIN5, SNAI1, VDR]
GO:0016053	organic acid biosynthetic process	0.000156333	10.5991	23	Specific for Cluster #2	[APOC3, CD74, GGT5, MLXIPL, NR1H2]	[ACMSD, ACSM3, ACSM5, AGXT, AGXT2, AKR1D1, ALDH8A1, APOA4, APOC2, APOC3, BHMT, CPS1, HNF1A, HOGA1, KMO, KYNU, MLXIPL, NAGS, NR1H4, OTC]	[]	20	80	0	21.8968	78.1032	0	[ACMSD, ACSM3, ACSM5, AGXT, AGXT2, AKR1D1, ALDH8A1, APOA4, APOC2, APOC3, BHMT, CD74, CPS1, GGT5, HNF1A, HOGA1, KMO, KYNU, MLXIPL, NAGS, NR1H2, NR1H4, OTC]
GO:0032102	negative regulation of response to external stimulus	6.3692e-07	11.5	23	Specific for Cluster #2	[AGER, F11]	[APOH, C1QTNF12, C5, CPB2, F11, F12, FGA, FGG, GP1BA, HRG, KLKB1, KNG1, NR1H4, PLG, PROZ, SERPINF2, SPN, STAP1, TMPRSS6]	[LTF, PPARA, ZFP36]	8.33333	79.1667	12.5	9.03374	76.5279	14.4384	[AGER, APOH, C1QTNF12, C5, CPB2, F11, F12, FGA, FGG, GP1BA, HRG, KLKB1, KNG1, LTF, NR1H4, PLG, PPARA, PROZ, SERPINF2, SPN, STAP1, TMPRSS6, ZFP36]
GO:0046394	carboxylic acid biosynthetic process	0.000156333	10.6977	23	Specific for Cluster #2	[APOC3, CD74, GGT5, MLXIPL, NR1H2]	[ACMSD, ACSM3, ACSM5, AGXT, AGXT2, AKR1D1, ALDH8A1, APOA4, APOC2, APOC3, BHMT, CPS1, HNF1A, HOGA1, KMO, KYNU, MLXIPL, NAGS, NR1H4, OTC]	[]	20	80	0	21.8968	78.1032	0	[ACMSD, ACSM3, ACSM5, AGXT, AGXT2, AKR1D1, ALDH8A1, APOA4, APOC2, APOC3, BHMT, CD74, CPS1, GGT5, HNF1A, HOGA1, KMO, KYNU, MLXIPL, NAGS, NR1H2, NR1H4, OTC]
GO:0051186	cofactor metabolic process	0.0463189	6.56716	22	Specific for Cluster #2	[GGT5, MLXIPL, NARFL]	[ACSM3, ACSM5, ALDH1L1, APOA4, DUOX2, GLYAT, GSTA2, GSTA3, HAAO, HKDC1, HNF1A, HPX, KMO, KYNU, MLXIPL, MPO, SPTA1, TDO2, VNN1]	[PPARA]	13.0435	82.6087	4.34783	14.2801	80.648	5.0719	[ACSM3, ACSM5, ALDH1L1, APOA4, DUOX2, GGT5, GLYAT, GSTA2, GSTA3, HAAO, HKDC1, HNF1A, HPX, KMO, KYNU, MLXIPL, MPO, NARFL, PPARA, SPTA1, TDO2, VNN1]
GO:1901605	alpha-amino acid metabolic process	0.000156333	14.1935	22	Specific for Cluster #2	[GLUD1]	[AGXT, AGXT2, ARG1, BHMT, CPS1, DAO, GLYAT, HAL, HGD, HNF4A, HOGA1, HPD, IDO2, IYD, KMO, KYNU, NAGS, NR1H4, OTC, PRODH2, TDO2]	[]	4.54545	95.4545	0	5.06942	94.9306	0	[AGXT, AGXT2, ARG1, BHMT, CPS1, DAO, GLUD1, GLYAT, HAL, HGD, HNF4A, HOGA1, HPD, IDO2, IYD, KMO, KYNU, NAGS, NR1H4, OTC, PRODH2, TDO2]
GO:0044282	small molecule catabolic process	0.000156333	9.63303	21	Specific for Cluster #2	[FAAH, GLUD1, PLIN5]	[AGXT, AGXT2, AKR1D1, ALDH1L1, DAO, HAL, HGD, HOGA1, HPD, IDO2, KMO, KYNU, MIOX, OTC, PRODH2, TDO2, UOX, URAD]	[]	14.2857	85.7143	0	15.7472	84.2528	0	[AGXT, AGXT2, AKR1D1, ALDH1L1, DAO, FAAH, GLUD1, HAL, HGD, HOGA1, HPD, IDO2, KMO, KYNU, MIOX, OTC, PLIN5, PRODH2, TDO2, UOX, URAD]
GO:0002791	regulation of peptide secretion	0.000526716	6.69014	19	Specific for Cluster #2	[CD74, GLUD1, IL17RC, NR1H2, RHBDD3]	[APOA2, BLK, C1QTNF12, C5, CHIA, FGA, FGG, HNF1A, HNF4A, KCNN4, NR1H4, S100A8]	[ARNTL, PAX8]	26.3158	63.1579	10.5263	28.04	60.0092	11.9508	[APOA2, ARNTL, BLK, C1QTNF12, C5, CD74, CHIA, FGA, FGG, GLUD1, HNF1A, HNF4A, IL17RC, KCNN4, NR1H2, NR1H4, PAX8, RHBDD3, S100A8]
GO:0008202	steroid metabolic process	0.0204606	10.1604	19	Specific for Cluster #2	[DHRS11, HSD17B14]	[AGT, AKR1D1, ANGPTL3, APOA2, APOA4, APOB, CYP11A1, GC, HMGCS2, HNF1A, HSD3B1, NR1H4, SERPINA6, SOAT2]	[SNAI1, STAT5A, VDR]	10.5263	73.6842	15.7895	11.3118	70.6088	18.0794	[AGT, AKR1D1, ANGPTL3, APOA2, APOA4, APOB, CYP11A1, DHRS11, GC, HMGCS2, HNF1A, HSD17B14, HSD3B1, NR1H4, SERPINA6, SNAI1, SOAT2, STAT5A, VDR]
GO:0015849	organic acid transport	1.23302e-06	7.94979	19	Specific for Cluster #2	[LOC507550, SLC10A5, SLC16A11, SLC38A3, SLC51B]	[ACE2, AGXT, HNF1A, LOC506868, LOC507550, LOC514552, LOC515600, LOC520237, LOC525820, LOC789418, PLA2G12B, SLC10A1, SLC17A3, SLC23A1, SLC51B, SLCO1B3]	[]	23.8095	76.1905	0	25.9504	74.0496	0	[ACE2, AGXT, HNF1A, LOC506868, LOC507550, LOC514552, LOC515600, LOC520237, LOC525820, LOC789418, PLA2G12B, SLC10A1, SLC10A5, SLC16A11, SLC17A3, SLC23A1, SLC38A3, SLC51B, SLCO1B3]
GO:0019216	regulation of lipid metabolic process	0.00226772	8.96226	19	None Specific Cluster	[APOC3, MLXIPL, NR1H2, PLIN5]	[AADAC, AGT, ANGPTL3, APOA2, APOA4, APOB, APOC2, APOC3, HNF4A, MLXIPL, NR1H4, RETN]	[NR4A3, PPARA, SNAI1, STAT5A, VDR]	19.0476	57.1429	23.8095	19.9718	53.4278	26.6003	[AADAC, AGT, ANGPTL3, APOA2, APOA4, APOB, APOC2, APOC3, HNF4A, MLXIPL, NR1H2, NR1H4, NR4A3, PLIN5, PPARA, RETN, SNAI1, STAT5A, VDR]
GO:1901615	organic hydroxy compound metabolic process	0.0204606	6.10932	19	Specific for Cluster #2	[]	[AKR1D1, ANGPTL3, APOA2, APOA4, APOB, CYP11A1, DAO, DUOX2, GC, HMGCS2, HNF1A, HPN, IYD, MIOX, NR1H4, SOAT2]	[PAX8, SNAI1, VDR]	0	84.2105	15.7895	0	81.6965	18.3035	[AKR1D1, ANGPTL3, APOA2, APOA4, APOB, CYP11A1, DAO, DUOX2, GC, HMGCS2, HNF1A, HPN, IYD, MIOX, NR1H4, PAX8, SNAI1, SOAT2, VDR]
GO:0061041	regulation of wound healing	6.3692e-07	17.8218	18	Specific for Cluster #2	[AGER, F11, FCER1G, SOX15]	[APOH, CPB2, F11, F12, FGA, FGG, GP1BA, HRG, KLKB1, KNG1, PLG, PROZ, SERPINF2, STAB2, TMPRSS6]	[]	21.0526	78.9474	0	23.0205	76.9795	0	[AGER, APOH, CPB2, F11, F12, FCER1G, FGA, FGG, GP1BA, HRG, KLKB1, KNG1, PLG, PROZ, SERPINF2, SOX15, STAB2, TMPRSS6]
GO:1901361	organic cyclic compound catabolic process	0.000156333	5.78778	18	Specific for Cluster #2	[DCP1B, HSD17B14]	[AKR1D1, ALDH1L1, DAO, DPYS, HAL, HGD, HPD, IDO2, KMO, KYNU, PRODH2, TDO2, UOX, URAD]	[KHSRP, ZFP36]	11.1111	77.7778	11.1111	12.0372	75.1369	12.8258	[AKR1D1, ALDH1L1, DAO, DCP1B, DPYS, HAL, HGD, HPD, HSD17B14, IDO2, KHSRP, KMO, KYNU, PRODH2, TDO2, UOX, URAD, ZFP36]
GO:1903034	regulation of response to wounding	6.3692e-07	15	18	Specific for Cluster #2	[AGER, F11, FCER1G, SOX15]	[APOH, CPB2, F11, F12, FGA, FGG, GP1BA, HRG, KLKB1, KNG1, PLG, PROZ, SERPINF2, STAB2, TMPRSS6]	[]	21.0526	78.9474	0	23.0205	76.9795	0	[AGER, APOH, CPB2, F11, F12, FCER1G, FGA, FGG, GP1BA, HRG, KLKB1, KNG1, PLG, PROZ, SERPINF2, SOX15, STAB2, TMPRSS6]
GO:0006631	fatty acid metabolic process	0.000156333	6.82731	17	None Specific Cluster	[APOC3, CD74, FAAH, GGT5, MLXIPL, NR1H2, PLIN5]	[ACSM3, ACSM5, ANGPTL3, APOA4, APOC2, APOC3, HAO2, HNF1A, LOC511498, MLXIPL]	[NR4A3, PPARA]	36.8421	52.6316	10.5263	38.785	49.4076	11.8074	[ACSM3, ACSM5, ANGPTL3, APOA4, APOC2, APOC3, CD74, FAAH, GGT5, HAO2, HNF1A, LOC511498, MLXIPL, NR1H2, NR4A3, PLIN5, PPARA]
GO:0016054	organic acid catabolic process	0.000156333	10.3659	17	Specific for Cluster #2	[FAAH, GLUD1, PLIN5]	[AGXT, AGXT2, ALDH1L1, DAO, HAL, HGD, HOGA1, HPD, IDO2, KMO, KYNU, OTC, PRODH2, TDO2]	[]	17.6471	82.3529	0	19.3747	80.6253	0	[AGXT, AGXT2, ALDH1L1, DAO, FAAH, GLUD1, HAL, HGD, HOGA1, HPD, IDO2, KMO, KYNU, OTC, PLIN5, PRODH2, TDO2]
GO:0046395	carboxylic acid catabolic process	0.000156333	10.3659	17	Specific for Cluster #2	[FAAH, GLUD1, PLIN5]	[AGXT, AGXT2, ALDH1L1, DAO, HAL, HGD, HOGA1, HPD, IDO2, KMO, KYNU, OTC, PRODH2, TDO2]	[]	17.6471	82.3529	0	19.3747	80.6253	0	[AGXT, AGXT2, ALDH1L1, DAO, FAAH, GLUD1, HAL, HGD, HOGA1, HPD, IDO2, KMO, KYNU, OTC, PLIN5, PRODH2, TDO2]
GO:0046942	carboxylic acid transport	1.23302e-06	7.42358	17	Specific for Cluster #2	[LOC507550, SLC10A5, SLC16A11, SLC38A3, SLC51B]	[ACE2, AGXT, HNF1A, LOC506868, LOC507550, LOC514552, LOC515600, LOC525820, LOC789418, PLA2G12B, SLC10A1, SLC23A1, SLC51B, SLCO1B3]	[]	26.3158	73.6842	0	28.5974	71.4025	0	[ACE2, AGXT, HNF1A, LOC506868, LOC507550, LOC514552, LOC515600, LOC525820, LOC789418, PLA2G12B, SLC10A1, SLC10A5, SLC16A11, SLC23A1, SLC38A3, SLC51B, SLCO1B3]
GO:0015850	organic hydroxy compound transport	0.000152434	10.8844	16	Specific for Cluster #2	[APOC3, FCER1G, LOC507550, NR1H2, SLC10A5, SLC51B]	[APOA2, APOA4, APOB, APOC2, APOC3, HNF1A, LOC507550, P2RX1, SLC10A1, SLC51B, SLCO1B3, SOAT2]	[SREBF2]	31.5789	63.1579	5.26316	33.7721	60.2305	5.99744	[APOA2, APOA4, APOB, APOC2, APOC3, FCER1G, HNF1A, LOC507550, NR1H2, P2RX1, SLC10A1, SLC10A5, SLC51B, SLCO1B3, SOAT2, SREBF2]
GO:0016042	lipid catabolic process	1.02137e-06	6.77966	16	None Specific Cluster	[APOC3, FAAH, GBA3, HSD17B14, PLCD1, PLIN5, PNPLA6]	[AADAC, AKR1D1, ANGPTL3, APOA2, APOA4, APOB, APOC2, APOC3, PLA2G12B, RETN]	[]	41.1765	58.8235	0	43.9776	56.0224	0	[AADAC, AKR1D1, ANGPTL3, APOA2, APOA4, APOB, APOC2, APOC3, FAAH, GBA3, HSD17B14, PLA2G12B, PLCD1, PLIN5, PNPLA6, RETN]
GO:0030193	regulation of blood coagulation	6.3692e-07	23.1884	16	Specific for Cluster #2	[F11, FCER1G]	[APOH, CPB2, F11, F12, FGA, FGG, GP1BA, HRG, KLKB1, KNG1, PLG, PROZ, SERPINF2, STAB2, TMPRSS6]	[]	11.7647	88.2353	0	13.0075	86.9925	0	[APOH, CPB2, F11, F12, FCER1G, FGA, FGG, GP1BA, HRG, KLKB1, KNG1, PLG, PROZ, SERPINF2, STAB2, TMPRSS6]
GO:0042742	defense response to bacterium	4.12186e-10	9.14286	16	Specific for Cluster #2	[FCER1G]	[APOA2, CAMP, CATHL1, CATHL2, FGA, HAMP, HP, LBP, NR1H4, PGLYRP2, SPN, STAB2]	[HMGB2, IRF8, LTF]	6.25	75	18.75	6.71268	71.83	21.4574	[APOA2, CAMP, CATHL1, CATHL2, FCER1G, FGA, HAMP, HMGB2, HP, IRF8, LBP, LTF, NR1H4, PGLYRP2, SPN, STAB2]
GO:0050708	regulation of protein secretion	0.000526716	6.01504	16	Specific for Cluster #2	[GLUD1, IL17RC, NR1H2, RHBDD3]	[APOA2, BLK, C1QTNF12, C5, CHIA, FGA, FGG, HNF1A, HNF4A, KCNN4, NR1H4]	[ARNTL]	25	68.75	6.25	26.8918	65.9448	7.16339	[APOA2, ARNTL, BLK, C1QTNF12, C5, CHIA, FGA, FGG, GLUD1, HNF1A, HNF4A, IL17RC, KCNN4, NR1H2, NR1H4, RHBDD3]
GO:0050818	regulation of coagulation	6.3692e-07	21.9178	16	Specific for Cluster #2	[F11, FCER1G]	[APOH, CPB2, F11, F12, FGA, FGG, GP1BA, HRG, KLKB1, KNG1, PLG, PROZ, SERPINF2, STAB2, TMPRSS6]	[]	11.7647	88.2353	0	13.0075	86.9925	0	[APOH, CPB2, F11, F12, FCER1G, FGA, FGG, GP1BA, HRG, KLKB1, KNG1, PLG, PROZ, SERPINF2, STAB2, TMPRSS6]
GO:1900046	regulation of hemostasis	6.3692e-07	23.1884	16	Specific for Cluster #2	[F11, FCER1G]	[APOH, CPB2, F11, F12, FGA, FGG, GP1BA, HRG, KLKB1, KNG1, PLG, PROZ, SERPINF2, STAB2, TMPRSS6]	[]	11.7647	88.2353	0	13.0075	86.9925	0	[APOH, CPB2, F11, F12, FCER1G, FGA, FGG, GP1BA, HRG, KLKB1, KNG1, PLG, PROZ, SERPINF2, STAB2, TMPRSS6]
GO:0032103	positive regulation of response to external stimulus	8.2201e-05	7.69231	15	None Specific Cluster	[AGER, CD74, F7, FCER1G, IL17RC]	[APOH, ARG1, F12, F7, HRG, LBP, PF4, S100A8, S100A9, SERPINF2]	[STAT5A]	31.25	62.5	6.25	33.3718	59.5166	7.11162	[AGER, APOH, ARG1, CD74, F12, F7, FCER1G, HRG, IL17RC, LBP, PF4, S100A8, S100A9, SERPINF2, STAT5A]
GO:0050727	regulation of inflammatory response	8.2201e-05	7.5	15	None Specific Cluster	[AGER, FCER1G, IL17RC, RHBDD3]	[C1QTNF12, F12, LBP, NR1H4, PGLYRP2, S100A8, S100A9, SPN]	[PPARA, STAT5A, ZFP36]	26.6667	53.3333	20	27.9129	49.7809	22.3062	[AGER, C1QTNF12, F12, FCER1G, IL17RC, LBP, NR1H4, PGLYRP2, PPARA, RHBDD3, S100A8, S100A9, SPN, STAT5A, ZFP36]
GO:0050900	leukocyte migration	8.2201e-05	6.19835	15	None Specific Cluster	[CD74, ECM1, F7, FCER1G, IL17RC, PLVAP]	[C5, F7, LBP, LOC616364, MCOLN2, PF4, PLG, S100A8, S100A9, STAP1]	[]	37.5	62.5	0	40.222	59.778	0	[C5, CD74, ECM1, F7, FCER1G, IL17RC, LBP, LOC616364, MCOLN2, PF4, PLG, PLVAP, S100A8, S100A9, STAP1]
GO:0061045	negative regulation of wound healing	0.00130306	31.25	15	Specific for Cluster #2	[AGER, F11]	[APOH, CPB2, F11, F12, FGA, FGG, GP1BA, HRG, KLKB1, KNG1, PLG, PROZ, SERPINF2, TMPRSS6]	[]	12.5	87.5	0	13.8083	86.1917	0	[AGER, APOH, CPB2, F11, F12, FGA, FGG, GP1BA, HRG, KLKB1, KNG1, PLG, PROZ, SERPINF2, TMPRSS6]
GO:1903035	negative regulation of response to wounding	0.00130306	26.7857	15	Specific for Cluster #2	[AGER, F11]	[APOH, CPB2, F11, F12, FGA, FGG, GP1BA, HRG, KLKB1, KNG1, PLG, PROZ, SERPINF2, TMPRSS6]	[]	12.5	87.5	0	13.8083	86.1917	0	[AGER, APOH, CPB2, F11, F12, FGA, FGG, GP1BA, HRG, KLKB1, KNG1, PLG, PROZ, SERPINF2, TMPRSS6]
GO:0009063	cellular amino acid catabolic process	0.000156333	19.4444	14	Specific for Cluster #2	[GLUD1]	[AGXT, AGXT2, DAO, HAL, HGD, HOGA1, HPD, IDO2, KMO, KYNU, OTC, PRODH2, TDO2]	[]	7.14286	92.8571	0	7.94133	92.0587	0	[AGXT, AGXT2, DAO, GLUD1, HAL, HGD, HOGA1, HPD, IDO2, KMO, KYNU, OTC, PRODH2, TDO2]
GO:0030195	negative regulation of blood coagulation	0.00130306	37.8378	14	Specific for Cluster #2	[F11]	[APOH, CPB2, F11, F12, FGA, FGG, GP1BA, HRG, KLKB1, KNG1, PLG, PROZ, SERPINF2, TMPRSS6]	[]	6.66667	93.3333	0	7.41615	92.5838	0	[APOH, CPB2, F11, F12, FGA, FGG, GP1BA, HRG, KLKB1, KNG1, PLG, PROZ, SERPINF2, TMPRSS6]
GO:0050819	negative regulation of coagulation	0.00130306	35	14	Specific for Cluster #2	[F11]	[APOH, CPB2, F11, F12, FGA, FGG, GP1BA, HRG, KLKB1, KNG1, PLG, PROZ, SERPINF2, TMPRSS6]	[]	6.66667	93.3333	0	7.41615	92.5838	0	[APOH, CPB2, F11, F12, FGA, FGG, GP1BA, HRG, KLKB1, KNG1, PLG, PROZ, SERPINF2, TMPRSS6]
GO:0060326	cell chemotaxis	8.2201e-05	6.63507	14	Specific for Cluster #2	[CD74, F7, FCER1G, IL17RC]	[C5, F7, HRG, LBP, LOC504773, LOC616364, PF4, S100A8, S100A9, STAP1]	[HMGB2]	26.6667	66.6667	6.66667	28.6068	63.773	7.62022	[C5, CD74, F7, FCER1G, HMGB2, HRG, IL17RC, LBP, LOC504773, LOC616364, PF4, S100A8, S100A9, STAP1]
GO:1900047	negative regulation of hemostasis	0.00130306	37.8378	14	Specific for Cluster #2	[F11]	[APOH, CPB2, F11, F12, FGA, FGG, GP1BA, HRG, KLKB1, KNG1, PLG, PROZ, SERPINF2, TMPRSS6]	[]	6.66667	93.3333	0	7.41615	92.5838	0	[APOH, CPB2, F11, F12, FGA, FGG, GP1BA, HRG, KLKB1, KNG1, PLG, PROZ, SERPINF2, TMPRSS6]
GO:1901606	alpha-amino acid catabolic process	0.000156333	21.5385	14	Specific for Cluster #2	[GLUD1]	[AGXT, AGXT2, DAO, HAL, HGD, HOGA1, HPD, IDO2, KMO, KYNU, OTC, PRODH2, TDO2]	[]	7.14286	92.8571	0	7.94133	92.0587	0	[AGXT, AGXT2, DAO, GLUD1, HAL, HGD, HOGA1, HPD, IDO2, KMO, KYNU, OTC, PRODH2, TDO2]
GO:0006959	humoral immune response	0.00173973	10.7438	13	Specific for Cluster #2	[CFD, LOC617696]	[C5, C8A, CFH, FGA, HPX, HRG, MASP2, PF4, S100A12, S100A9]	[LTF]	15.3846	76.9231	7.69231	16.6907	74.4172	8.8921	[C5, C8A, CFD, CFH, FGA, HPX, HRG, LOC617696, LTF, MASP2, PF4, S100A12, S100A9]
GO:0009914	hormone transport	0.000526716	6.5	13	Specific for Cluster #2	[GLUD1]	[BLK, C1QTNF12, FGA, FGG, HNF1A, HNF1B, HNF4A, NR1H4, OSM, SERPINA7]	[ARNTL, PAX8]	7.69231	76.9231	15.3846	8.29998	74.0125	17.6875	[ARNTL, BLK, C1QTNF12, FGA, FGG, GLUD1, HNF1A, HNF1B, HNF4A, NR1H4, OSM, PAX8, SERPINA7]
GO:0022409	positive regulation of cell-cell adhesion	0.0433653	7.97546	13	None Specific Cluster	[AGER, CARD11, CD74]	[CD27, FGA, FGG, IL12RB1, SPN, SPTA1, VNN1]	[NR4A3, STAT5A, ZBTB16]	23.0769	53.8462	23.0769	24.1185	50.1829	25.6986	[AGER, CARD11, CD27, CD74, FGA, FGG, IL12RB1, NR4A3, SPN, SPTA1, STAT5A, VNN1, ZBTB16]
GO:0042180	cellular ketone metabolic process	0.000156333	10.3175	13	None Specific Cluster	[APOC3, MLXIPL, NR1H2, PLIN5]	[APOA4, APOC2, APOC3, IDO2, KMO, KYNU, MLXIPL, NR1H4, TDO2]	[NR4A3, PPARA]	26.6667	60	13.3333	28.2556	56.6911	15.0533	[APOA4, APOC2, APOC3, IDO2, KMO, KYNU, MLXIPL, NR1H2, NR1H4, NR4A3, PLIN5, PPARA, TDO2]
GO:0045834	positive regulation of lipid metabolic process	1.02137e-06	14.4444	13	Specific for Cluster #2	[MLXIPL, NR1H2, PLIN5]	[AADAC, AGT, ANGPTL3, APOA2, APOA4, APOC2, MLXIPL, NR1H4, RETN]	[NR4A3, PPARA]	21.4286	64.2857	14.2857	22.8024	61.0001	16.1975	[AADAC, AGT, ANGPTL3, APOA2, APOA4, APOC2, MLXIPL, NR1H2, NR1H4, NR4A3, PLIN5, PPARA, RETN]
GO:0055088	lipid homeostasis	0.0204606	15.2941	13	Specific for Cluster #2	[APOC3, NR1H2]	[ANGPTL3, APOA2, APOA4, APOB, APOC2, APOC3, APOC4, ASGR2, HNF4A, NR1H4, SOAT2]	[SREBF2]	14.2857	78.5714	7.14286	15.5347	76.1891	8.2762	[ANGPTL3, APOA2, APOA4, APOB, APOC2, APOC3, APOC4, ASGR2, HNF4A, NR1H2, NR1H4, SOAT2, SREBF2]
GO:0072330	monocarboxylic acid biosynthetic process	1.02137e-06	10.2362	13	Specific for Cluster #2	[APOC3, CD74, MLXIPL, NR1H2]	[ACSM3, ACSM5, AKR1D1, ALDH8A1, APOA4, APOC2, APOC3, HNF1A, HOGA1, MLXIPL, NR1H4]	[]	26.6667	73.3333	0	28.9668	71.0332	0	[ACSM3, ACSM5, AKR1D1, ALDH8A1, APOA4, APOC2, APOC3, CD74, HNF1A, HOGA1, MLXIPL, NR1H2, NR1H4]
GO:0002793	positive regulation of peptide secretion	0.000526716	7.27273	12	Specific for Cluster #2	[GLUD1, IL17RC, NR1H2]	[BLK, C1QTNF12, C5, CHIA, FGA, FGG, KCNN4, NR1H4, S100A8]	[]	25	75	0	27.2097	72.7903	0	[BLK, C1QTNF12, C5, CHIA, FGA, FGG, GLUD1, IL17RC, KCNN4, NR1H2, NR1H4, S100A8]
GO:0006732	coenzyme metabolic process	0.0463189	5.38117	12	Specific for Cluster #2	[MLXIPL]	[ACSM3, ACSM5, ALDH1L1, GLYAT, HAAO, HKDC1, KMO, KYNU, MLXIPL, TDO2, VNN1]	[PPARA]	7.69231	84.6154	7.69231	8.42146	82.6054	8.97318	[ACSM3, ACSM5, ALDH1L1, GLYAT, HAAO, HKDC1, KMO, KYNU, MLXIPL, PPARA, TDO2, VNN1]
GO:0006790	sulfur compound metabolic process	0.0463189	5.91133	12	Specific for Cluster #2	[GGT5, NARFL]	[ACSM3, ACSM5, AGXT, BHMT, CHST13, GLYAT, GSTA2, GSTA3, SULT1C4, TDO2]	[]	16.6667	83.3333	0	18.3197	81.6803	0	[ACSM3, ACSM5, AGXT, BHMT, CHST13, GGT5, GLYAT, GSTA2, GSTA3, NARFL, SULT1C4, TDO2]
GO:0042445	hormone metabolic process	0.00281128	8.4507	12	None Specific Cluster	[DHRS11]	[AKR1D1, ALDH8A1, CYP11A1, DUOX2, HPN, IYD, SERPINA6]	[ARNT, NR5A1, PAX8, VDR]	8.33333	58.3333	33.3333	8.69256	54.2593	37.0482	[AKR1D1, ALDH8A1, ARNT, CYP11A1, DHRS11, DUOX2, HPN, IYD, NR5A1, PAX8, SERPINA6, VDR]
GO:0042730	fibrinolysis	0.00130306	63.1579	12	Specific for Cluster #2	[F11]	[APOH, CPB2, F11, F12, FGA, FGG, GP1BA, HRG, KLKB1, PLG, SERPINF2, TMPRSS6]	[]	7.69231	92.3077	0	8.54654	91.4535	0	[APOH, CPB2, F11, F12, FGA, FGG, GP1BA, HRG, KLKB1, PLG, SERPINF2, TMPRSS6]
GO:0046879	hormone secretion	0.000526716	6.25	12	Specific for Cluster #2	[GLUD1]	[BLK, C1QTNF12, FGA, FGG, HNF1A, HNF1B, HNF4A, NR1H4, OSM]	[ARNTL, PAX8]	8.33333	75	16.6667	8.96338	71.9354	19.1012	[ARNTL, BLK, C1QTNF12, FGA, FGG, GLUD1, HNF1A, HNF1B, HNF4A, NR1H4, OSM, PAX8]
GO:0098656	anion transmembrane transport	0.0100537	5.52995	12	Specific for Cluster #2	[LOC507550, SLC16A11, SLC38A3]	[CLDN4, LOC506868, LOC507550, LOC514552, LOC515600, LOC525820, LOC789418, SLC17A1, SLC17A2, SLC17A3]	[]	23.0769	76.9231	0	25.1737	74.8263	0	[CLDN4, LOC506868, LOC507550, LOC514552, LOC515600, LOC525820, LOC789418, SLC16A11, SLC17A1, SLC17A2, SLC17A3, SLC38A3]
GO:0006066	alcohol metabolic process	0.0204606	5.82011	11	Specific for Cluster #2	[]	[AKR1D1, ANGPTL3, APOA2, APOA4, APOB, CYP11A1, HMGCS2, HNF1A, MIOX, SOAT2]	[VDR]	0	90.9091	9.09091	0	89.3264	10.6736	[AKR1D1, ANGPTL3, APOA2, APOA4, APOB, CYP11A1, HMGCS2, HNF1A, MIOX, SOAT2, VDR]
GO:0006694	steroid biosynthetic process	0.0204606	10.0917	11	Specific for Cluster #2	[DHRS11]	[AKR1D1, APOA4, APOB, CYP11A1, HMGCS2, HNF1A, HSD3B1, NR1H4]	[SNAI1, VDR]	9.09091	72.7273	18.1818	9.74204	69.4974	20.7606	[AKR1D1, APOA4, APOB, CYP11A1, DHRS11, HMGCS2, HNF1A, HSD3B1, NR1H4, SNAI1, VDR]
GO:0016485	protein processing	0.00130306	6.54762	11	Specific for Cluster #2	[F11, F7, RCE1]	[APOH, F11, F12, F7, F9, FGA, FGG, HPN, KLKB1, SERPINF2]	[]	23.0769	76.9231	0	25.1737	74.8263	0	[APOH, F11, F12, F7, F9, FGA, FGG, HPN, KLKB1, RCE1, SERPINF2]
GO:0030072	peptide hormone secretion	0.000526716	7.43243	11	Specific for Cluster #2	[GLUD1]	[BLK, C1QTNF12, FGA, FGG, HNF1A, HNF1B, HNF4A, NR1H4]	[ARNTL, PAX8]	9.09091	72.7273	18.1818	9.74204	69.4974	20.7606	[ARNTL, BLK, C1QTNF12, FGA, FGG, GLUD1, HNF1A, HNF1B, HNF4A, NR1H4, PAX8]
GO:0030595	leukocyte chemotaxis	8.2201e-05	7.05128	11	Specific for Cluster #2	[CD74, F7, FCER1G, IL17RC]	[C5, F7, LBP, LOC616364, PF4, S100A8, S100A9, STAP1]	[]	33.3333	66.6667	0	35.9268	64.0732	0	[C5, CD74, F7, FCER1G, IL17RC, LBP, LOC616364, PF4, S100A8, S100A9, STAP1]
GO:0046883	regulation of hormone secretion	0.000526716	7.28477	11	Specific for Cluster #2	[GLUD1]	[BLK, C1QTNF12, FGA, FGG, HNF1A, HNF4A, NR1H4, OSM]	[ARNTL, PAX8]	9.09091	72.7273	18.1818	9.74204	69.4974	20.7606	[ARNTL, BLK, C1QTNF12, FGA, FGG, GLUD1, HNF1A, HNF4A, NR1H4, OSM, PAX8]
GO:0050714	positive regulation of protein secretion	0.000526716	7.14286	11	Specific for Cluster #2	[GLUD1, IL17RC, NR1H2]	[BLK, C1QTNF12, C5, CHIA, FGA, FGG, KCNN4, NR1H4]	[]	27.2727	72.7273	0	29.604	70.396	0	[BLK, C1QTNF12, C5, CHIA, FGA, FGG, GLUD1, IL17RC, KCNN4, NR1H2, NR1H4]
GO:0051604	protein maturation	0.00130306	5.21327	11	Specific for Cluster #2	[F11, F7, RCE1]	[APOH, F11, F12, F7, F9, FGA, FGG, HPN, KLKB1, SERPINF2]	[]	23.0769	76.9231	0	25.1737	74.8263	0	[APOH, F11, F12, F7, F9, FGA, FGG, HPN, KLKB1, RCE1, SERPINF2]
GO:0072376	protein activation cascade	0.00173973	25.5814	11	Specific for Cluster #2	[CFD, LOC617696]	[APOH, C5, C8A, CFH, F12, FGA, FGG, KLKB1, MASP2]	[]	18.1818	81.8182	0	19.9492	80.0508	0	[APOH, C5, C8A, CFD, CFH, F12, FGA, FGG, KLKB1, LOC617696, MASP2]
GO:0097237	cellular response to toxic substance	0.0138246	7.58621	11	Specific for Cluster #2	[]	[APOA4, DUOX2, FABP1, HP, IYD, MPO, S100A8, S100A9]	[HSF1, NR4A3, TP53]	0	72.7273	27.2727	0	69.0566	30.9434	[APOA4, DUOX2, FABP1, HP, HSF1, IYD, MPO, NR4A3, S100A8, S100A9, TP53]
GO:0097529	myeloid leukocyte migration	8.2201e-05	8.0292	11	Specific for Cluster #2	[CD74, FCER1G, IL17RC]	[C5, LBP, LOC616364, MCOLN2, PF4, S100A8, S100A9, STAP1]	[]	27.2727	72.7273	0	29.604	70.396	0	[C5, CD74, FCER1G, IL17RC, LBP, LOC616364, MCOLN2, PF4, S100A8, S100A9, STAP1]
GO:0006575	cellular modified amino acid metabolic process	0.00281128	8.92857	10	Specific for Cluster #2	[GGT5]	[ALDH1L1, DUOX2, GSTA2, GSTA3, HOGA1, HPN, IYD, VNN1]	[PAX8]	10	80	10	10.8704	77.547	11.5826	[ALDH1L1, DUOX2, GGT5, GSTA2, GSTA3, HOGA1, HPN, IYD, PAX8, VNN1]
GO:0042632	cholesterol homeostasis	0.0204606	18.1818	10	Specific for Cluster #2	[APOC3, NR1H2]	[ANGPTL3, APOA2, APOA4, APOB, APOC3, HNF4A, NR1H4, SOAT2]	[SREBF2]	18.1818	72.7273	9.09091	19.6092	69.9438	10.447	[ANGPTL3, APOA2, APOA4, APOB, APOC3, HNF4A, NR1H2, NR1H4, SOAT2, SREBF2]
GO:0043648	dicarboxylic acid metabolic process	0.000174894	17.2414	10	Specific for Cluster #2	[GLUD1]	[ACMSD, ALDH1L1, HAL, HOGA1, KMO, KYNU, NAGS, NR1H4, PRODH2]	[]	10	90	0	11.0797	88.9202	0	[ACMSD, ALDH1L1, GLUD1, HAL, HOGA1, KMO, KYNU, NAGS, NR1H4, PRODH2]
GO:0044242	cellular lipid catabolic process	0.0204606	7.0922	10	Specific for Cluster #2	[APOC3, FAAH, GBA3, PLIN5]	[AADAC, ANGPTL3, APOA2, APOA4, APOB, APOC2, APOC3]	[]	36.3636	63.6364	0	39.0547	60.9453	0	[AADAC, ANGPTL3, APOA2, APOA4, APOB, APOC2, APOC3, FAAH, GBA3, PLIN5]
GO:0046890	regulation of lipid biosynthetic process	0.0204606	10	10	None Specific Cluster	[APOC3, MLXIPL, NR1H2, PLIN5]	[APOA4, APOB, APOC2, APOC3, MLXIPL, NR1H4]	[SNAI1, VDR]	33.3333	50	16.6667	34.8391	46.6001	18.5608	[APOA4, APOB, APOC2, APOC3, MLXIPL, NR1H2, NR1H4, PLIN5, SNAI1, VDR]
GO:0055092	sterol homeostasis	0.0204606	18.1818	10	Specific for Cluster #2	[APOC3, NR1H2]	[ANGPTL3, APOA2, APOA4, APOB, APOC3, HNF4A, NR1H4, SOAT2]	[SREBF2]	18.1818	72.7273	9.09091	19.6092	69.9438	10.447	[ANGPTL3, APOA2, APOA4, APOB, APOC3, HNF4A, NR1H2, NR1H4, SOAT2, SREBF2]
GO:0090276	regulation of peptide hormone secretion	0.000526716	8.92857	10	Specific for Cluster #2	[GLUD1]	[BLK, C1QTNF12, FGA, FGG, HNF1A, HNF4A, NR1H4]	[ARNTL, PAX8]	10	70	20	10.6689	66.5955	22.7357	[ARNTL, BLK, C1QTNF12, FGA, FGG, GLUD1, HNF1A, HNF4A, NR1H4, PAX8]
GO:1903825	organic acid transmembrane transport	1.23302e-06	10.3093	10	Specific for Cluster #2	[LOC507550, SLC16A11, SLC38A3]	[LOC506868, LOC507550, LOC514552, LOC515600, LOC520237, LOC525820, LOC789418, SLC17A3]	[]	27.2727	72.7273	0	29.604	70.396	0	[LOC506868, LOC507550, LOC514552, LOC515600, LOC520237, LOC525820, LOC789418, SLC16A11, SLC17A3, SLC38A3]
GO:1905952	regulation of lipid localization	0.000152434	10.2041	10	None Specific Cluster	[APOC3, NR1H2, PLIN5]	[APOA2, APOA4, APOB, APOC2, APOC3, APOC4]	[PPARA, SREBF2]	27.2727	54.5455	18.1818	28.6223	51.0461	20.3316	[APOA2, APOA4, APOB, APOC2, APOC3, APOC4, NR1H2, PLIN5, PPARA, SREBF2]
GO:0002526	acute inflammatory response	0.017347	13.4328	9	Specific for Cluster #2	[FCER1G, NUPR1, RHBDD3]	[F12, HP, LBP, NUPR1, SERPINF2, SPN, VNN1]	[]	30	70	0	32.4604	67.5396	0	[F12, FCER1G, HP, LBP, NUPR1, RHBDD3, SERPINF2, SPN, VNN1]
GO:0006633	fatty acid biosynthetic process	1.02137e-06	9.375	9	Specific for Cluster #2	[APOC3, CD74, MLXIPL, NR1H2]	[ACSM3, ACSM5, APOA4, APOC2, APOC3, HNF1A, MLXIPL]	[]	36.3636	63.6364	0	39.0547	60.9453	0	[ACSM3, ACSM5, APOA4, APOC2, APOC3, CD74, HNF1A, MLXIPL, NR1H2]
GO:0006638	neutral lipid metabolic process	0.000152434	11.1111	9	Specific for Cluster #2	[APOC3, NR1H2, PLIN5]	[AADAC, APOA2, APOA4, APOB, APOC2, APOC3, APOH]	[]	30	70	0	32.4604	67.5396	0	[AADAC, APOA2, APOA4, APOB, APOC2, APOC3, APOH, NR1H2, PLIN5]
GO:0006639	acylglycerol metabolic process	0.000152434	11.25	9	Specific for Cluster #2	[APOC3, NR1H2, PLIN5]	[AADAC, APOA2, APOA4, APOB, APOC2, APOC3, APOH]	[]	30	70	0	32.4604	67.5396	0	[AADAC, APOA2, APOA4, APOB, APOC2, APOC3, APOH, NR1H2, PLIN5]
GO:0008203	cholesterol metabolic process	0.0204606	11.6883	9	Specific for Cluster #2	[]	[AKR1D1, ANGPTL3, APOA2, APOA4, APOB, CYP11A1, HMGCS2, HNF1A, SOAT2]	[]	0	100	0	0	100	0	[AKR1D1, ANGPTL3, APOA2, APOA4, APOB, CYP11A1, HMGCS2, HNF1A, SOAT2]
GO:0009064	glutamine family amino acid metabolic process	0.000174894	16.3636	9	Specific for Cluster #2	[GLUD1]	[ARG1, CPS1, DAO, HAL, NAGS, NR1H4, OTC, PRODH2]	[]	11.1111	88.8889	0	12.2944	87.7056	0	[ARG1, CPS1, DAO, GLUD1, HAL, NAGS, NR1H4, OTC, PRODH2]
GO:0010565	regulation of cellular ketone metabolic process	0.0356775	11.25	9	None Specific Cluster	[APOC3, MLXIPL, NR1H2, PLIN5]	[APOA4, APOC2, APOC3, MLXIPL, NR1H4]	[NR4A3, PPARA]	36.3636	45.4545	18.1818	37.7728	42.1035	20.1237	[APOA4, APOC2, APOC3, MLXIPL, NR1H2, NR1H4, NR4A3, PLIN5, PPARA]
GO:0015698	inorganic anion transport	0.0100537	6.33803	9	Specific for Cluster #2	[WNK4]	[CLDN4, LOC520237, ROS1, SLC17A1, SLC17A2, SLC17A3, SLC22A14, SLC22A7]	[]	11.1111	88.8889	0	12.2944	87.7056	0	[CLDN4, LOC520237, ROS1, SLC17A1, SLC17A2, SLC17A3, SLC22A14, SLC22A7, WNK4]
GO:0015718	monocarboxylic acid transport	0.000152434	7.9646	9	None Specific Cluster	[LOC507550, SLC10A5, SLC16A11, SLC38A3, SLC51B]	[HNF1A, LOC507550, PLA2G12B, SLC10A1, SLC51B, SLCO1B3]	[]	45.4545	54.5455	0	48.3077	51.6923	0	[HNF1A, LOC507550, PLA2G12B, SLC10A1, SLC10A5, SLC16A11, SLC38A3, SLC51B, SLCO1B3]
GO:0015918	sterol transport	0.0204606	15.2542	9	Specific for Cluster #2	[APOC3, NR1H2]	[APOA2, APOA4, APOB, APOC2, APOC3, HNF1A, SOAT2]	[SREBF2]	20	70	10	21.4879	67.0642	11.4478	[APOA2, APOA4, APOB, APOC2, APOC3, HNF1A, NR1H2, SOAT2, SREBF2]
GO:0016125	sterol metabolic process	0.0204606	10.5882	9	Specific for Cluster #2	[]	[AKR1D1, ANGPTL3, APOA2, APOA4, APOB, CYP11A1, HMGCS2, HNF1A, SOAT2]	[]	0	100	0	0	100	0	[AKR1D1, ANGPTL3, APOA2, APOA4, APOB, CYP11A1, HMGCS2, HNF1A, SOAT2]
GO:0030301	cholesterol transport	0.0204606	15.5172	9	Specific for Cluster #2	[APOC3, NR1H2]	[APOA2, APOA4, APOB, APOC2, APOC3, HNF1A, SOAT2]	[SREBF2]	20	70	10	21.4879	67.0642	11.4478	[APOA2, APOA4, APOB, APOC2, APOC3, HNF1A, NR1H2, SOAT2, SREBF2]
GO:0031638	zymogen activation	0.00130306	23.0769	9	Specific for Cluster #2	[F11]	[APOH, F11, F12, F9, FGA, FGG, HPN, KLKB1, SERPINF2]	[]	10	90	0	11.0797	88.9203	0	[APOH, F11, F12, F9, FGA, FGG, HPN, KLKB1, SERPINF2]
GO:0033500	carbohydrate homeostasis	0.000526716	6.04027	9	Specific for Cluster #2	[AGER, MLXIPL]	[C1QTNF12, FOXA3, GCGR, HKDC1, HNF1A, HNF4A, MLXIPL, NR1H4]	[FOXA3]	18.1818	72.7273	9.09091	19.6092	69.9438	10.447	[AGER, C1QTNF12, FOXA3, GCGR, HKDC1, HNF1A, HNF4A, MLXIPL, NR1H4]
GO:0042593	glucose homeostasis	0.000526716	6.04027	9	Specific for Cluster #2	[AGER, MLXIPL]	[C1QTNF12, FOXA3, GCGR, HKDC1, HNF1A, HNF4A, MLXIPL, NR1H4]	[FOXA3]	18.1818	72.7273	9.09091	19.6092	69.9438	10.447	[AGER, C1QTNF12, FOXA3, GCGR, HKDC1, HNF1A, HNF4A, MLXIPL, NR1H4]
GO:0097006	regulation of plasma lipoprotein particle levels	0.0204606	20.4545	9	Specific for Cluster #2	[APOC3, NR1H2]	[APOA2, APOA4, APOB, APOC2, APOC3, MPO, NR1H4, SOAT2]	[]	20	80	0	21.8968	78.1032	0	[APOA2, APOA4, APOB, APOC2, APOC3, MPO, NR1H2, NR1H4, SOAT2]
GO:0097530	granulocyte migration	8.2201e-05	9.375	9	Specific for Cluster #2	[CD74, FCER1G, IL17RC]	[LBP, LOC616364, MCOLN2, PF4, S100A8, S100A9]	[]	33.3333	66.6667	0	35.9268	64.0732	0	[CD74, FCER1G, IL17RC, LBP, LOC616364, MCOLN2, PF4, S100A8, S100A9]
GO:0098754	detoxification	0.0138246	11.3924	9	Specific for Cluster #2	[]	[APOA4, DUOX2, FABP1, HP, IYD, MPO, MT2A, S100A8, S100A9]	[]	0	100	0	0	100	0	[APOA4, DUOX2, FABP1, HP, IYD, MPO, MT2A, S100A8, S100A9]
GO:1901617	organic hydroxy compound biosynthetic process	0.0204606	5.88235	9	Specific for Cluster #2	[]	[AKR1D1, APOA4, APOB, DAO, HMGCS2, HNF1A, NR1H4]	[SNAI1, VDR]	0	77.7778	22.2222	0	74.549	25.451	[AKR1D1, APOA4, APOB, DAO, HMGCS2, HNF1A, NR1H4, SNAI1, VDR]
GO:1902652	secondary alcohol metabolic process	0.0204606	11.25	9	Specific for Cluster #2	[]	[AKR1D1, ANGPTL3, APOA2, APOA4, APOB, CYP11A1, HMGCS2, HNF1A, SOAT2]	[]	0	100	0	0	100	0	[AKR1D1, ANGPTL3, APOA2, APOA4, APOB, CYP11A1, HMGCS2, HNF1A, SOAT2]
GO:0001959	regulation of cytokine-mediated signaling pathway	0.0238059	11.1111	8	None Specific Cluster	[CD74, ECM1, PALM3, TREM2]	[ARG1, HPX, NR1H4, STAP1]	[]	50	50	0	52.862	47.1381	0	[ARG1, CD74, ECM1, HPX, NR1H4, PALM3, STAP1, TREM2]
GO:0006641	triglyceride metabolic process	1.02137e-06	11.7647	8	Specific for Cluster #2	[APOC3, NR1H2, PLIN5]	[AADAC, APOA4, APOB, APOC2, APOC3, APOH]	[]	33.3333	66.6667	0	35.9268	64.0732	0	[AADAC, APOA4, APOB, APOC2, APOC3, APOH, NR1H2, PLIN5]
GO:0009743	response to carbohydrate	0.000526716	8.88889	8	Specific for Cluster #2	[AGER, MLXIPL]	[APOA2, C1QTNF12, HNF1A, HNF1B, HNF4A, MLXIPL, NR1H4]	[]	22.2222	77.7778	0	24.2658	75.7342	0	[AGER, APOA2, C1QTNF12, HNF1A, HNF1B, HNF4A, MLXIPL, NR1H4]
GO:0009746	response to hexose	0.000526716	9.87654	8	Specific for Cluster #2	[AGER, MLXIPL]	[APOA2, C1QTNF12, HNF1A, HNF1B, HNF4A, MLXIPL, NR1H4]	[]	22.2222	77.7778	0	24.2658	75.7342	0	[AGER, APOA2, C1QTNF12, HNF1A, HNF1B, HNF4A, MLXIPL, NR1H4]
GO:0009749	response to glucose	0.000526716	10	8	Specific for Cluster #2	[AGER, MLXIPL]	[APOA2, C1QTNF12, HNF1A, HNF1B, HNF4A, MLXIPL, NR1H4]	[]	22.2222	77.7778	0	24.2658	75.7342	0	[AGER, APOA2, C1QTNF12, HNF1A, HNF1B, HNF4A, MLXIPL, NR1H4]
GO:0015748	organophosphate ester transport	1.02137e-06	9.63855	8	Specific for Cluster #2	[APOC3, G6PC3]	[ABCA4, APOA2, APOA4, APOC2, APOC3, GJB1, KCNN4]	[]	22.2222	77.7778	0	24.2658	75.7342	0	[ABCA4, APOA2, APOA4, APOC2, APOC3, G6PC3, GJB1, KCNN4]
GO:0019217	regulation of fatty acid metabolic process	0.0356775	14.5455	8	None Specific Cluster	[APOC3, MLXIPL, NR1H2, PLIN5]	[APOA4, APOC2, APOC3, MLXIPL]	[NR4A3, PPARA]	40	40	20	41.246	36.7799	21.9741	[APOA4, APOC2, APOC3, MLXIPL, NR1H2, NR4A3, PLIN5, PPARA]
GO:0019218	regulation of steroid metabolic process	0.0204606	12.9032	8	None Specific Cluster	[]	[AGT, APOA2, APOA4, APOB, NR1H4]	[SNAI1, STAT5A, VDR]	0	62.5	37.5	0	58.2432	41.7568	[AGT, APOA2, APOA4, APOB, NR1H4, SNAI1, STAT5A, VDR]
GO:0019915	lipid storage	1.02137e-06	13.7931	8	None Specific Cluster	[NR1H2, PLIN5]	[ANGPTL3, APOB, APOC4]	[PPARA, SREBF2, STAT5A]	25	37.5	37.5	25.4075	33.9845	40.608	[ANGPTL3, APOB, APOC4, NR1H2, PLIN5, PPARA, SREBF2, STAT5A]
GO:0022600	digestive system process	1.02137e-06	13.5593	8	None Specific Cluster	[NR1H2, WNK4]	[APOA2, APOA4, HAMP, KCNN4, PBLD]	[VDR]	25	62.5	12.5	26.5812	59.2575	14.1613	[APOA2, APOA4, HAMP, KCNN4, NR1H2, PBLD, VDR, WNK4]
GO:0030073	insulin secretion	0.000526716	6.89655	8	Specific for Cluster #2	[GLUD1]	[BLK, C1QTNF12, HNF1A, HNF1B, HNF4A, NR1H4]	[ARNTL]	12.5	75	12.5	13.4847	72.1472	14.3681	[ARNTL, BLK, C1QTNF12, GLUD1, HNF1A, HNF1B, HNF4A, NR1H4]
GO:0031639	plasminogen activation	0.00130306	34.7826	8	Specific for Cluster #2	[F11]	[APOH, F11, F12, FGA, FGG, HPN, KLKB1, SERPINF2]	[]	11.1111	88.8889	0	12.2944	87.7056	0	[APOH, F11, F12, FGA, FGG, HPN, KLKB1, SERPINF2]
GO:0033344	cholesterol efflux	0.0204606	23.5294	8	Specific for Cluster #2	[APOC3, NR1H2]	[APOA2, APOA4, APOB, APOC2, APOC3, SOAT2]	[SREBF2]	22.2222	66.6667	11.1111	23.7647	63.5744	12.6608	[APOA2, APOA4, APOB, APOC2, APOC3, NR1H2, SOAT2, SREBF2]
GO:0034284	response to monosaccharide	0.000526716	9.87654	8	Specific for Cluster #2	[AGER, MLXIPL]	[APOA2, C1QTNF12, HNF1A, HNF1B, HNF4A, MLXIPL, NR1H4]	[]	22.2222	77.7778	0	24.2658	75.7342	0	[AGER, APOA2, C1QTNF12, HNF1A, HNF1B, HNF4A, MLXIPL, NR1H4]
GO:0050731	positive regulation of peptidyl-tyrosine phosphorylation	0.0238059	6.34921	8	Specific for Cluster #2	[CD74, TREM2]	[AGT, GATA1, HPX, OSM, STAP1, VTN]	[]	25	75	0	27.2097	72.7903	0	[AGT, CD74, GATA1, HPX, OSM, STAP1, TREM2, VTN]
GO:0050920	regulation of chemotaxis	8.2201e-05	5.7554	8	Specific for Cluster #2	[AGER, CD74, F7]	[C5, F7, HRG, LBP, PF4, STAP1]	[]	33.3333	66.6667	0	35.9268	64.0732	0	[AGER, C5, CD74, F7, HRG, LBP, PF4, STAP1]
GO:0050994	regulation of lipid catabolic process	1.02137e-06	19.0476	8	Specific for Cluster #2	[APOC3, PLIN5]	[AADAC, ANGPTL3, APOA2, APOA4, APOC2, APOC3, RETN]	[]	22.2222	77.7778	0	24.2658	75.7342	0	[AADAC, ANGPTL3, APOA2, APOA4, APOC2, APOC3, PLIN5, RETN]
GO:0060191	regulation of lipase activity	1.02137e-06	15.6863	8	Specific for Cluster #2	[APOC3, NR1H2, PLIN5]	[ANGPTL3, APOA2, APOA4, APOC2, APOC3, APOH]	[]	33.3333	66.6667	0	35.9268	64.0732	0	[ANGPTL3, APOA2, APOA4, APOC2, APOC3, APOH, NR1H2, PLIN5]
GO:0060759	regulation of response to cytokine stimulus	0.0238059	10.1266	8	None Specific Cluster	[CD74, ECM1, PALM3, TREM2]	[ARG1, HPX, NR1H4, STAP1]	[]	50	50	0	52.862	47.1381	0	[ARG1, CD74, ECM1, HPX, NR1H4, PALM3, STAP1, TREM2]
GO:0071621	granulocyte chemotaxis	8.2201e-05	9.41177	8	None Specific Cluster	[CD74, FCER1G, IL17RC]	[LBP, LOC616364, PF4, S100A8, S100A9]	[]	37.5	62.5	0	40.222	59.778	0	[CD74, FCER1G, IL17RC, LBP, LOC616364, PF4, S100A8, S100A9]
GO:0098869	cellular oxidant detoxification	0.0138246	11.1111	8	Specific for Cluster #2	[]	[APOA4, DUOX2, FABP1, HP, IYD, MPO, S100A8, S100A9]	[]	0	100	0	0	100	0	[APOA4, DUOX2, FABP1, HP, IYD, MPO, S100A8, S100A9]
GO:1905039	carboxylic acid transmembrane transport	1.23302e-06	9.41177	8	Specific for Cluster #2	[LOC507550, SLC16A11, SLC38A3]	[LOC506868, LOC507550, LOC514552, LOC515600, LOC525820, LOC789418]	[]	33.3333	66.6667	0	35.9268	64.0732	0	[LOC506868, LOC507550, LOC514552, LOC515600, LOC525820, LOC789418, SLC16A11, SLC38A3]
GO:1990266	neutrophil migration	8.2201e-05	10	8	Specific for Cluster #2	[CD74, FCER1G]	[LBP, LOC616364, MCOLN2, PF4, S100A8, S100A9]	[]	25	75	0	27.2097	72.7903	0	[CD74, FCER1G, LBP, LOC616364, MCOLN2, PF4, S100A8, S100A9]
GO:1990748	cellular detoxification	0.0138246	10.6667	8	Specific for Cluster #2	[]	[APOA4, DUOX2, FABP1, HP, IYD, MPO, S100A8, S100A9]	[]	0	100	0	0	100	0	[APOA4, DUOX2, FABP1, HP, IYD, MPO, S100A8, S100A9]
GO:0002822	regulation of adaptive immune response based on somatic recombination of immune receptors built from immunoglobulin superfamily domains	0.0433653	7.2165	7	None Specific Cluster	[AGER, FCER1G, PKN1]	[ARG1, HPX, IL12RB1, SPN]	[]	42.8571	57.1429	0	45.6838	54.3162	0	[AGER, ARG1, FCER1G, HPX, IL12RB1, PKN1, SPN]
GO:0006766	vitamin metabolic process	0.000156333	13.2075	7	Specific for Cluster #2	[]	[CYP11A1, GC, KMO, KYNU, VNN1]	[SNAI1, VDR]	0	71.4286	28.5714	0	67.6609	32.3391	[CYP11A1, GC, KMO, KYNU, SNAI1, VDR, VNN1]
GO:0006865	amino acid transport	1.23302e-06	6.86275	7	Specific for Cluster #2	[SLC38A3]	[ACE2, LOC506868, LOC514552, LOC515600, LOC525820, LOC789418]	[]	14.2857	85.7143	0	15.7472	84.2528	0	[ACE2, LOC506868, LOC514552, LOC515600, LOC525820, LOC789418, SLC38A3]
GO:0008645	hexose transport	0.000526716	7.69231	7	Specific for Cluster #2	[]	[C1QTNF12, HNF1A, NR1H4, SLC2A2, SLC5A4, SLC5A9]	[NR4A3]	0	85.7143	14.2857	0	83.3924	16.6076	[C1QTNF12, HNF1A, NR1H4, NR4A3, SLC2A2, SLC5A4, SLC5A9]
GO:0009072	aromatic amino acid family metabolic process	0.000156333	35	7	Specific for Cluster #2	[]	[HGD, HPD, IDO2, IYD, KMO, KYNU, TDO2]	[]	0	100	0	0	100	0	[HGD, HPD, IDO2, IYD, KMO, KYNU, TDO2]
GO:0015758	glucose transport	0.000526716	7.95455	7	Specific for Cluster #2	[]	[C1QTNF12, HNF1A, NR1H4, SLC2A2, SLC5A4, SLC5A9]	[NR4A3]	0	85.7143	14.2857	0	83.3924	16.6076	[C1QTNF12, HNF1A, NR1H4, NR4A3, SLC2A2, SLC5A4, SLC5A9]
GO:0030168	platelet activation	9.66524e-07	9.21053	7	Specific for Cluster #2	[FCER1G]	[FGA, FGG, GATA1, HRG, P2RX1, PF4]	[]	14.2857	85.7143	0	15.7472	84.2528	0	[FCER1G, FGA, FGG, GATA1, HRG, P2RX1, PF4]
GO:0030593	neutrophil chemotaxis	8.2201e-05	10	7	Specific for Cluster #2	[CD74, FCER1G]	[LBP, LOC616364, PF4, S100A8, S100A9]	[]	28.5714	71.4286	0	30.9665	69.0335	0	[CD74, FCER1G, LBP, LOC616364, PF4, S100A8, S100A9]
GO:0032368	regulation of lipid transport	0.000152434	9.72222	7	None Specific Cluster	[APOC3, NR1H2]	[APOA2, APOA4, APOC2, APOC3]	[PPARA, SREBF2]	25	50	25	25.9811	46.3357	27.6832	[APOA2, APOA4, APOC2, APOC3, NR1H2, PPARA, SREBF2]
GO:0032602	chemokine production	8.2201e-05	10.6061	7	Specific for Cluster #2	[AGER, CD74]	[C5, CHIA, LBP, MCOLN2, NR1H4]	[]	28.5714	71.4286	0	30.9665	69.0335	0	[AGER, C5, CD74, CHIA, LBP, MCOLN2, NR1H4]
GO:0032642	regulation of chemokine production	8.2201e-05	11.2903	7	Specific for Cluster #2	[AGER, CD74]	[C5, CHIA, LBP, MCOLN2, NR1H4]	[]	28.5714	71.4286	0	30.9665	69.0335	0	[AGER, C5, CD74, CHIA, LBP, MCOLN2, NR1H4]
GO:0042737	drug catabolic process	3.43296e-05	10.1449	7	Specific for Cluster #2	[]	[APOA4, CHIA, DAO, DPYS, HGD, HPD, MPO]	[]	0	100	0	0	100	0	[APOA4, CHIA, DAO, DPYS, HGD, HPD, MPO]
GO:0045923	positive regulation of fatty acid metabolic process	0.0356775	26.9231	7	None Specific Cluster	[MLXIPL, NR1H2, PLIN5]	[APOA4, APOC2, MLXIPL]	[NR4A3, PPARA]	37.5	37.5	25	38.4311	34.2697	27.2992	[APOA4, APOC2, MLXIPL, NR1H2, NR4A3, PLIN5, PPARA]
GO:0046461	neutral lipid catabolic process	0.000152434	26.9231	7	Specific for Cluster #2	[APOC3, PLIN5]	[AADAC, APOA2, APOA4, APOB, APOC2, APOC3]	[]	25	75	0	27.2097	72.7903	0	[AADAC, APOA2, APOA4, APOB, APOC2, APOC3, PLIN5]
GO:0046464	acylglycerol catabolic process	0.000152434	26.9231	7	Specific for Cluster #2	[APOC3, PLIN5]	[AADAC, APOA2, APOA4, APOB, APOC2, APOC3]	[]	25	75	0	27.2097	72.7903	0	[AADAC, APOA2, APOA4, APOB, APOC2, APOC3, PLIN5]
GO:0046503	glycerolipid catabolic process	0.000152434	20.5882	7	Specific for Cluster #2	[APOC3, PLIN5]	[AADAC, APOA2, APOA4, APOB, APOC2, APOC3]	[]	25	75	0	27.2097	72.7903	0	[AADAC, APOA2, APOA4, APOB, APOC2, APOC3, PLIN5]
GO:0050729	positive regulation of inflammatory response	8.2201e-05	10.4478	7	None Specific Cluster	[FCER1G, IL17RC]	[F12, LBP, S100A8, S100A9]	[STAT5A]	28.5714	57.1429	14.2857	30.155	53.7797	16.0653	[F12, FCER1G, IL17RC, LBP, S100A8, S100A9, STAT5A]
GO:0050796	regulation of insulin secretion	0.000526716	7.69231	7	Specific for Cluster #2	[GLUD1]	[BLK, C1QTNF12, HNF1A, HNF4A, NR1H4]	[ARNTL]	14.2857	71.4286	14.2857	15.3278	68.3403	16.3319	[ARNTL, BLK, C1QTNF12, GLUD1, HNF1A, HNF4A, NR1H4]
GO:0050996	positive regulation of lipid catabolic process	1.02137e-06	35	7	Specific for Cluster #2	[PLIN5]	[AADAC, ANGPTL3, APOA2, APOA4, APOC2, RETN]	[]	14.2857	85.7143	0	15.7472	84.2528	0	[AADAC, ANGPTL3, APOA2, APOA4, APOC2, PLIN5, RETN]
GO:0051188	cofactor biosynthetic process	0.000555718	4.82759	7	Specific for Cluster #2	[NARFL]	[DUOX2, HAAO, HNF1A, KMO, KYNU, SPTA1]	[]	14.2857	85.7143	0	15.7472	84.2528	0	[DUOX2, HAAO, HNF1A, KMO, KYNU, NARFL, SPTA1]
GO:0055090	acylglycerol homeostasis	1.02137e-06	28	7	Specific for Cluster #2	[APOC3]	[ANGPTL3, APOA4, APOC2, APOC3, APOC4, HNF4A, NR1H4]	[]	12.5	87.5	0	13.8083	86.1917	0	[ANGPTL3, APOA4, APOC2, APOC3, APOC4, HNF4A, NR1H4]
GO:0070328	triglyceride homeostasis	1.02137e-06	28	7	Specific for Cluster #2	[APOC3]	[ANGPTL3, APOA4, APOC2, APOC3, APOC4, HNF4A, NR1H4]	[]	12.5	87.5	0	13.8083	86.1917	0	[ANGPTL3, APOA4, APOC2, APOC3, APOC4, HNF4A, NR1H4]
GO:0071825	protein-lipid complex subunit organization	0.0204606	24.1379	7	Specific for Cluster #2	[APOC3, NR1H2]	[APOA2, APOA4, APOB, APOC3, MPO, SOAT2]	[]	25	75	0	27.2097	72.7903	0	[APOA2, APOA4, APOB, APOC3, MPO, NR1H2, SOAT2]
GO:0071827	plasma lipoprotein particle organization	0.0204606	25.9259	7	Specific for Cluster #2	[APOC3, NR1H2]	[APOA2, APOA4, APOB, APOC3, MPO, SOAT2]	[]	25	75	0	27.2097	72.7903	0	[APOA2, APOA4, APOB, APOC3, MPO, NR1H2, SOAT2]
GO:0072524	pyridine-containing compound metabolic process	0.0356775	7.44681	7	Specific for Cluster #2	[MLXIPL]	[ACMSD, HAAO, HKDC1, KMO, KYNU, MLXIPL]	[PPARA]	12.5	75	12.5	13.4847	72.1472	14.3681	[ACMSD, HAAO, HKDC1, KMO, KYNU, MLXIPL, PPARA]
GO:0001678	cellular glucose homeostasis	0.000526716	8.57143	6	None Specific Cluster	[AGER, MLXIPL]	[C1QTNF12, FOXA3, HKDC1, MLXIPL, NR1H4]	[FOXA3]	25	62.5	12.5	26.5812	59.2575	14.1613	[AGER, C1QTNF12, FOXA3, HKDC1, MLXIPL, NR1H4]
GO:0002688	regulation of leukocyte chemotaxis	8.2201e-05	6.66667	6	Specific for Cluster #2	[CD74, F7]	[C5, F7, LBP, PF4, STAP1]	[]	28.5714	71.4286	0	30.9665	69.0335	0	[C5, CD74, F7, LBP, PF4, STAP1]
GO:0003014	renal system process	9.66524e-07	9.375	6	Specific for Cluster #2	[PKN1, WNK4]	[AGT, CLDN4, HNF1A, SERPINF2]	[]	33.3333	66.6667	0	35.9268	64.0732	0	[AGT, CLDN4, HNF1A, PKN1, SERPINF2, WNK4]
GO:0003018	vascular process in circulatory system	9.66524e-07	5.71429	6	Specific for Cluster #2	[]	[AGT, FGA, FGG, KNG1, P2RX1, SERPINF2]	[]	0	100	0	0	100	0	[AGT, FGA, FGG, KNG1, P2RX1, SERPINF2]
GO:0003333	amino acid transmembrane transport	1.23302e-06	9.375	6	Specific for Cluster #2	[SLC38A3]	[LOC506868, LOC514552, LOC515600, LOC525820, LOC789418]	[]	16.6667	83.3333	0	18.3197	81.6803	0	[LOC506868, LOC514552, LOC515600, LOC525820, LOC789418, SLC38A3]
GO:0006733	oxidoreduction coenzyme metabolic process	0.0356775	5.66038	6	Specific for Cluster #2	[MLXIPL]	[HAAO, HKDC1, KMO, KYNU, MLXIPL]	[PPARA]	14.2857	71.4286	14.2857	15.3278	68.3403	16.3319	[HAAO, HKDC1, KMO, KYNU, MLXIPL, PPARA]
GO:0006956	complement activation	0.00173973	18.1818	6	Specific for Cluster #2	[CFD, LOC617696]	[C5, C8A, CFH, MASP2]	[]	33.3333	66.6667	0	35.9268	64.0732	0	[C5, C8A, CFD, CFH, LOC617696, MASP2]
GO:0008652	cellular amino acid biosynthetic process	0.000156333	10.1695	6	Specific for Cluster #2	[]	[AGXT, AGXT2, BHMT, CPS1, NAGS, OTC]	[]	0	100	0	0	100	0	[AGXT, AGXT2, BHMT, CPS1, NAGS, OTC]
GO:0009074	aromatic amino acid family catabolic process	0.000156333	50	6	Specific for Cluster #2	[]	[HGD, HPD, IDO2, KMO, KYNU, TDO2]	[]	0	100	0	0	100	0	[HGD, HPD, IDO2, KMO, KYNU, TDO2]
GO:0009132	nucleoside diphosphate metabolic process	0.0356775	7.05882	6	None Specific Cluster	[AK1, ENTPD8, MLXIPL, NME4]	[ENTPD8, HKDC1, MLXIPL]	[PPARA]	50	37.5	12.5	51.6751	34.5598	13.7651	[AK1, ENTPD8, HKDC1, MLXIPL, NME4, PPARA]
GO:0009308	amine metabolic process	0.000156333	10.7143	6	Specific for Cluster #2	[]	[AOC1, IDO2, KMO, KYNU, NR1H4, TDO2]	[]	0	100	0	0	100	0	[AOC1, IDO2, KMO, KYNU, NR1H4, TDO2]
GO:0015914	phospholipid transport	1.02137e-06	10.3448	6	Specific for Cluster #2	[APOC3]	[ABCA4, APOA2, APOA4, APOC2, APOC3, KCNN4]	[]	14.2857	85.7143	0	15.7472	84.2528	0	[ABCA4, APOA2, APOA4, APOC2, APOC3, KCNN4]
GO:0019362	pyridine nucleotide metabolic process	0.0356775	6.66667	6	Specific for Cluster #2	[MLXIPL]	[HAAO, HKDC1, KMO, KYNU, MLXIPL]	[PPARA]	14.2857	71.4286	14.2857	15.3278	68.3403	16.3319	[HAAO, HKDC1, KMO, KYNU, MLXIPL, PPARA]
GO:0019433	triglyceride catabolic process	0.0204606	30	6	Specific for Cluster #2	[APOC3, PLIN5]	[AADAC, APOA4, APOB, APOC2, APOC3]	[]	28.5714	71.4286	0	30.9665	69.0335	0	[AADAC, APOA4, APOB, APOC2, APOC3, PLIN5]
GO:0019730	antimicrobial humoral response	0.00173973	17.1429	6	Specific for Cluster #2	[]	[FGA, HRG, PF4, S100A12, S100A9]	[LTF]	0	83.3333	16.6667	0	80.7116	19.2884	[FGA, HRG, LTF, PF4, S100A12, S100A9]
GO:0032371	regulation of sterol transport	0.000152434	20	6	None Specific Cluster	[APOC3, NR1H2]	[APOA2, APOA4, APOC2, APOC3]	[SREBF2]	28.5714	57.1429	14.2857	30.155	53.7797	16.0653	[APOA2, APOA4, APOC2, APOC3, NR1H2, SREBF2]
GO:0032374	regulation of cholesterol transport	0.000152434	20	6	None Specific Cluster	[APOC3, NR1H2]	[APOA2, APOA4, APOC2, APOC3]	[SREBF2]	28.5714	57.1429	14.2857	30.155	53.7797	16.0653	[APOA2, APOA4, APOC2, APOC3, NR1H2, SREBF2]
GO:0032722	positive regulation of chemokine production	8.2201e-05	13.6364	6	Specific for Cluster #2	[AGER, CD74]	[C5, CHIA, LBP, MCOLN2]	[]	33.3333	66.6667	0	35.9268	64.0732	0	[AGER, C5, CD74, CHIA, LBP, MCOLN2]
GO:0035150	regulation of tube size	9.66524e-07	6.66667	6	Specific for Cluster #2	[]	[AGT, FGA, FGG, KNG1, P2RX1, SERPINF2]	[]	0	100	0	0	100	0	[AGT, FGA, FGG, KNG1, P2RX1, SERPINF2]
GO:0035296	regulation of tube diameter	9.66524e-07	7.59494	6	Specific for Cluster #2	[]	[AGT, FGA, FGG, KNG1, P2RX1, SERPINF2]	[]	0	100	0	0	100	0	[AGT, FGA, FGG, KNG1, P2RX1, SERPINF2]
GO:0042102	positive regulation of T cell proliferation	0.0433653	8.21918	6	None Specific Cluster	[AGER, CARD11]	[IL12RB1, SPN, SPTA1]	[STAT5A]	33.3333	50	16.6667	34.8391	46.6001	18.5608	[AGER, CARD11, IL12RB1, SPN, SPTA1, STAT5A]
GO:0045833	negative regulation of lipid metabolic process	0.00226772	10	6	None Specific Cluster	[APOC3, PLIN5]	[APOA2, APOC2, APOC3, NR1H4]	[SNAI1]	28.5714	57.1429	14.2857	30.155	53.7797	16.0653	[APOA2, APOC2, APOC3, NR1H4, PLIN5, SNAI1]
GO:0046496	nicotinamide nucleotide metabolic process	0.0356775	6.66667	6	Specific for Cluster #2	[MLXIPL]	[HAAO, HKDC1, KMO, KYNU, MLXIPL]	[PPARA]	14.2857	71.4286	14.2857	15.3278	68.3403	16.3319	[HAAO, HKDC1, KMO, KYNU, MLXIPL, PPARA]
GO:0046887	positive regulation of hormone secretion	0.000526716	8.21918	6	Specific for Cluster #2	[GLUD1]	[BLK, C1QTNF12, FGA, FGG, NR1H4]	[]	16.6667	83.3333	0	18.3197	81.6803	0	[BLK, C1QTNF12, FGA, FGG, GLUD1, NR1H4]
[truncated: 161 more rows]

## Sheet: Tab9
Over-represented pathways of transcription factors, differentially expressed and tissue-specific genes underlying hepatic fetal programming.
[truncated: 9 more rows]

[truncated: 1 more sheets: Tab10]
