# Supplementary material for: Cerebrum, liver, and muscle regulatory networks uncover maternal nutrition effects in developmental programming of beef cattle during early pregnancy
Source: Sci Rep. 2021 Feb 2;11:2771. doi: 10.1038/s41598-021-82156-w (PMC7854659; doi:10.1038/s41598-021-82156-w)
Supplement: Supplementary file 5 — Supplementary Table. [file 41598_2021_82156_MOESM5_ESM.xlsx]

## Sheet: Description
Cerebrum, liver, and muscle regulatory networks uncover maternal nutrition effects in developmental programming of beef cattle during early pregnancy
Wellison J. S. Diniz1, Matthew S. Crouse2, Robert A. Cushman2, Kyle J. McLean3, Joel S. Caton1, Carl R. Dahlen1, Lawrence P. Reynolds1, Alison K. Ward1
1Department of Animal Sciences, North Dakota State University, Fargo. 2USDA, ARS, U.S. Meat Animal Research Center, Clay Center, NE. 3Department of Animal Science, University of Tennessee, Knoxville, TN *Corresponding author: w.dasilvadiniz@ndsu.edu
Data Description
Tab1.	Gene list (n = 1,160) used for tissue-to-tissue network construction by tissue.
Tab2.	Pair-wise gene correlation of tissue-to-tissue gene list retrieved from PCIT analysis.
Tab3.	Attributes used to create the tissue-to-tissue network (Figure 2B).

## Sheet: Tab1
Gene list (n = 1,160) used for tissue-to-tissue network construction by tissue. The genes from cerebrum (n = 228), liver (n = 672), and muscle (n = 325) were prioritized considering the following criteria: (1) differentially expressed between restricted and control groups; (2) tissue-specific; and (3) key TFs based on RIF1 or RIF2.
Ensembl_ID	Gene Symbol	Tissue
ENSBTAG00000000310	MFAP5	M
ENSBTAG00000000332	ERF	M
ENSBTAG00000000376	P2RX3	M
ENSBTAG00000000440	HSPB2	M
ENSBTAG00000000564	NSG2	M
ENSBTAG00000000565	RFX7	M
ENSBTAG00000000753	PIAS4	M
ENSBTAG00000000836	KRT8	M
ENSBTAG00000000905	RAB6B	M
ENSBTAG00000000970	ASIC1	M
ENSBTAG00000001058	SRPK3	M
ENSBTAG00000001509	ELK3	M
ENSBTAG00000001735	ADAM11	M
ENSBTAG00000001764	NCAN	M
ENSBTAG00000001865	SGCG	M
ENSBTAG00000001961	MAP1B	M
ENSBTAG00000002020	CREBRF	M
ENSBTAG00000002066	MYL7	M
ENSBTAG00000002080	CCN3	M
ENSBTAG00000002201	NFXL1	M
ENSBTAG00000002216	MYOD1	M
ENSBTAG00000002430	COL17A1	M
ENSBTAG00000002522	SYT5	M
ENSBTAG00000002574	MYOZ2	M
ENSBTAG00000002661	ISLR2	M
ENSBTAG00000002717	INA	M
ENSBTAG00000002744	MUSK	M
ENSBTAG00000002849	IRF6	M
ENSBTAG00000002898	UNC45B	M
ENSBTAG00000002964	TXLNB	M
ENSBTAG00000003034	GATAD2A	M
ENSBTAG00000003060	NTRK1	M
ENSBTAG00000003172	MEIS2	M
ENSBTAG00000003207	SP5	M
ENSBTAG00000003238	MEOX2	M
ENSBTAG00000003278	HOXC10	M
ENSBTAG00000003515	SNCG	M
ENSBTAG00000003569	DZIP1	M
ENSBTAG00000003585	CD47	M
ENSBTAG00000003604	ADAMTSL4	M
ENSBTAG00000003794	GNAO1	M
ENSBTAG00000003827	RIMS2	M
ENSBTAG00000003894	NDRG4	M
ENSBTAG00000003971	E2F1	M
ENSBTAG00000004313	HOXD13	M
ENSBTAG00000004429	GDF5	M
ENSBTAG00000004570	PRRX1	M
ENSBTAG00000004602	PITX1	M
ENSBTAG00000004848	OLFML2A	M
ENSBTAG00000004903	KRT15	M
ENSBTAG00000004905	KRT19	M
ENSBTAG00000005154	APCDD1	M
ENSBTAG00000005373	TPM1	M
ENSBTAG00000005524	HBP1	M
ENSBTAG00000005734	GATA6	M
ENSBTAG00000005866	ZNF81	M
ENSBTAG00000005951	HIC2	M
ENSBTAG00000006030	MYOG	M
ENSBTAG00000006080	MAST1	M
ENSBTAG00000006170	ZNF76	M
ENSBTAG00000006419	TNNT1	M
ENSBTAG00000006451	GAP43	M
ENSBTAG00000006587	ZNF367	M
ENSBTAG00000006633	IRF3	M
ENSBTAG00000006733	PPP1R3A	M
ENSBTAG00000006742	PAX1	M
ENSBTAG00000006806	KRT17	M
ENSBTAG00000006919	SMAD4	M
ENSBTAG00000007047	FZD10	M
ENSBTAG00000007109	ASB2	M
ENSBTAG00000007110	RCOR3	M
ENSBTAG00000007239	TNFAIP6	M
ENSBTAG00000007383	ZNF521	M
ENSBTAG00000007444	MAP3K7CL	M
ENSBTAG00000007498	ZGPAT	M
ENSBTAG00000007659	CORO2A	M
ENSBTAG00000007678	MKX	M
ENSBTAG00000007718	TGIF1	M
ENSBTAG00000007741	CRLF1	M
ENSBTAG00000007767	TBX15	M
ENSBTAG00000007782	MYOT	M
ENSBTAG00000007884	SREBF1	M
ENSBTAG00000007955	SEZ6L2	M
ENSBTAG00000008084	ZNF382	M
ENSBTAG00000008192	PLPPR2	M
ENSBTAG00000008353	CDKN1A	M
ENSBTAG00000008394	MYL3	M
ENSBTAG00000008495	AP3B2	M
ENSBTAG00000008504	SYNGR3	M
ENSBTAG00000008591	CAMTA2	M
ENSBTAG00000008649	ETV3	M
ENSBTAG00000008652	DUSP27	M
ENSBTAG00000008763	PRR32	M
ENSBTAG00000008771	MYEF2	M
ENSBTAG00000008827	SPOCK2	M
ENSBTAG00000008898	GBX2	M
ENSBTAG00000008920	ATP1B4	M
ENSBTAG00000009059	PITX2	M
ENSBTAG00000009080	ITGB6	M
ENSBTAG00000009238	HOXC6	M
ENSBTAG00000009639	SMPD3	M
ENSBTAG00000009707	MYL1	M
ENSBTAG00000009816	SCX	M
ENSBTAG00000009873	NRN1	M
ENSBTAG00000009874	ZXDC	M
ENSBTAG00000009968	TBX4	M
ENSBTAG00000010407	GSC	M
ENSBTAG00000010661	DPYSL3	M
ENSBTAG00000010681	NR1H3	M
ENSBTAG00000010745	THRA	M
ENSBTAG00000010818	AEBP2	M
ENSBTAG00000010875	MSX1	M
ENSBTAG00000010880	TNNI2	M
ENSBTAG00000011087	ARID2	M
ENSBTAG00000011124	LHX3	M
ENSBTAG00000011274	ENO2	M
ENSBTAG00000011333	CLASP2	M
ENSBTAG00000011384	TBX5	M
ENSBTAG00000011390	CHRND	M
ENSBTAG00000011392	MYBPC1	M
ENSBTAG00000011451	RTN1	M
ENSBTAG00000011465	MYBPH	M
ENSBTAG00000011467	BATF2	M
ENSBTAG00000011473	MYL9	M
ENSBTAG00000011500	CASQ2	M
ENSBTAG00000011530	CDH15	M
ENSBTAG00000011538	KIF1A	M
ENSBTAG00000011782	CHGB	M
ENSBTAG00000011789	REST	M
ENSBTAG00000011869	CSRP3	M
ENSBTAG00000011981	MYBL1	M
ENSBTAG00000012034	KRT4	M
ENSBTAG00000012063	E2F4	M
ENSBTAG00000012111	PRDM5	M
ENSBTAG00000012139	SIX1	M
ENSBTAG00000012319	KCNE5	M
ENSBTAG00000012969	DKK2	M
ENSBTAG00000013050	ZNF277	M
ENSBTAG00000013163	ADAM33	M
ENSBTAG00000013213	OSR2	M
ENSBTAG00000013250	PCSK1N	M
ENSBTAG00000013314	PBX3	M
ENSBTAG00000013462	L1CAM	M
ENSBTAG00000013632	GRM4	M
ENSBTAG00000013674	EDNRA	M
ENSBTAG00000013779	HSPA12A	M
ENSBTAG00000013810	GABBR2	M
ENSBTAG00000013873	MSX2	M
ENSBTAG00000013921	CKM	M
ENSBTAG00000013961	MYSM1	M
ENSBTAG00000014340	KERA	M
ENSBTAG00000014543	PLXNA4	M
ENSBTAG00000014547	PGAM2	M
ENSBTAG00000014614	ACTA2	M
ENSBTAG00000014645	CNTN2	M
ENSBTAG00000014738	HOXA11	M
ENSBTAG00000014768	ZNF786	M
ENSBTAG00000014862	ENSBTAG00000014862	M
ENSBTAG00000014956	JSRP1	M
ENSBTAG00000015138	MGA	M
ENSBTAG00000015204	SMPX	M
ENSBTAG00000015311	PTPRR	M
ENSBTAG00000015356	TAC1	M
ENSBTAG00000015504	ZNF131	M
ENSBTAG00000015751	MEOX1	M
ENSBTAG00000015875	FOXM1	M
ENSBTAG00000016028	ZNF691	M
ENSBTAG00000016063	DNER	M
ENSBTAG00000016096	SYP	M
ENSBTAG00000016158	ACAN	M
ENSBTAG00000016349	TEAD2	M
ENSBTAG00000016407	IRX6	M
ENSBTAG00000016496	ZNF641	M
ENSBTAG00000017184	ZBTB33	M
ENSBTAG00000017509	MYPN	M
ENSBTAG00000017512	MAPT	M
ENSBTAG00000017594	ZHX3	M
ENSBTAG00000017627	STMN4	M
ENSBTAG00000017864	PRPH	M
ENSBTAG00000018024	NR1D2	M
ENSBTAG00000018125	KIF5C	M
ENSBTAG00000018146	VAT1L	M
ENSBTAG00000018167	KLHL31	M
ENSBTAG00000018253	CHRNA1	M
ENSBTAG00000018267	TRIM54	M
ENSBTAG00000018270	NFATC2	M
ENSBTAG00000018369	MYL2	M
ENSBTAG00000018399	MYH15	M
ENSBTAG00000018703	OSTN	M
ENSBTAG00000018810	THBS2	M
ENSBTAG00000018843	SERPINA1	M
ENSBTAG00000018880	TRPV1	M
ENSBTAG00000019020	TAX1BP1	M
ENSBTAG00000019114	FOXB1	M
ENSBTAG00000019131	CELF3	M
ENSBTAG00000019133	ZNF326	M
ENSBTAG00000019137	SCN7A	M
ENSBTAG00000019208	C29H11orf95	M
ENSBTAG00000019329	LYL1	M
ENSBTAG00000019460	MOXD1	M
ENSBTAG00000019472	NR3C1	M
ENSBTAG00000019495	TEAD3	M
ENSBTAG00000019521	COX6A2	M
ENSBTAG00000020048	MAPK10	M
ENSBTAG00000020099	STMN2	M
ENSBTAG00000020141	FREM1	M
ENSBTAG00000020190	KREMEN2	M
ENSBTAG00000020194	FGF13	M
ENSBTAG00000020426	TFAP2B	M
ENSBTAG00000020650	ADCYAP1	M
ENSBTAG00000020679	CNTN1	M
ENSBTAG00000020713	BACH2	M
ENSBTAG00000020819	YY1	M
ENSBTAG00000020854	BCL6B	M
ENSBTAG00000020935	HIF1A	M
ENSBTAG00000020966	ALX3	M
ENSBTAG00000021008	ZNF219	M
ENSBTAG00000021009	TRIM55	M
ENSBTAG00000021059	TNMD	M
ENSBTAG00000021120	SMYD1	M
ENSBTAG00000021132	SYNPO2L	M
ENSBTAG00000021189	ARHGAP36	M
ENSBTAG00000021210	HES2	M
ENSBTAG00000021211	DPT	M
ENSBTAG00000021336	KIF5A	M
ENSBTAG00000021433	ENSBTAG00000021433	M
ENSBTAG00000021508	LMOD3	M
ENSBTAG00000021566	PAX2	M
ENSBTAG00000021685	EEF1A2	M
ENSBTAG00000021745	RAPSN	M
ENSBTAG00000021949	NEFL	M
ENSBTAG00000021957	LTBP2	M
ENSBTAG00000022450	THAP9	M
ENSBTAG00000022699	CAV3	M
ENSBTAG00000022714	HSPB3	M
ENSBTAG00000023730	TUBB3	M
ENSBTAG00000023801	BARHL1	M
ENSBTAG00000024000	ATOH8	M
ENSBTAG00000024115	FOXO6	M
ENSBTAG00000025136	MYOZ3	M
ENSBTAG00000025848	RBM3	M
ENSBTAG00000026972	MYF5	M
ENSBTAG00000030179	MAPK8IP2	M
ENSBTAG00000030470	ENSBTAG00000030470	M
ENSBTAG00000030575	BHLHE41	M
ENSBTAG00000030721	UNCX	M
ENSBTAG00000030744	NFYB	M
ENSBTAG00000030749	DNAJC6	M
ENSBTAG00000030836	ZBTB21	M
ENSBTAG00000030885	SSC5D	M
ENSBTAG00000031217	MYL6B	M
ENSBTAG00000031849	TMEM119	M
ENSBTAG00000031895	TFB1M	M
ENSBTAG00000033330	HOXD11	M
ENSBTAG00000035998	CKB	M
ENSBTAG00000037508	EBF1	M
ENSBTAG00000037547	OLIG1	M
ENSBTAG00000037566	ZNF500	M
ENSBTAG00000037581	MZF1	M
ENSBTAG00000037804	IKZF2	M
ENSBTAG00000038241	REPIN1	M
ENSBTAG00000038384	KRT5	M
ENSBTAG00000038428	RELB	M
ENSBTAG00000038584	OLFM1	M
ENSBTAG00000039075	ZNF527	M
ENSBTAG00000039313	ZNF341	M
ENSBTAG00000039316	ZNF268	M
ENSBTAG00000039530	NEFM	M
ENSBTAG00000040082	HOXA10	M
ENSBTAG00000040244	APOL3	M
ENSBTAG00000045757	TNNC1	M
ENSBTAG00000045789	TNNT2	M
ENSBTAG00000045943	CHRNG	M
ENSBTAG00000046111	ZNF444	M
ENSBTAG00000046256	TMEM132C	M
ENSBTAG00000046332	ACTA1	M
ENSBTAG00000046348	ELAVL2	M
ENSBTAG00000046725	TNNC2	M
ENSBTAG00000046911	SCN10A	M
ENSBTAG00000047231	TNNI1	M
ENSBTAG00000047254	ABCA2	M
ENSBTAG00000047508	ZNF580	M
ENSBTAG00000047680	IRF7	M
ENSBTAG00000048585	SLN	M
ENSBTAG00000049845	HOXD8	M
ENSBTAG00000050626	ENSBTAG00000050626	M
ENSBTAG00000052709	ENSBTAG00000052709	M
ENSBTAG00000000516	OTOR	C
ENSBTAG00000000522	AHSG	C
ENSBTAG00000000536	ZNF395	C
ENSBTAG00000000552	DISP2	C
ENSBTAG00000000558	NEUROD6	C
ENSBTAG00000000731	WFIKKN2	C
ENSBTAG00000000845	OLFM3	C
ENSBTAG00000000923	HOXC13	C
ENSBTAG00000000925	GLT8D2	C
ENSBTAG00000001005	ZNF280B	C
ENSBTAG00000001668	WNT7A	C
ENSBTAG00000001755	NEUROD1	C
ENSBTAG00000002192	VXN	C
ENSBTAG00000002292	SMARCA1	C
ENSBTAG00000002483	HES5	C
ENSBTAG00000002904	ZNF787	C
ENSBTAG00000003030	KCNQ2	C
ENSBTAG00000003382	RIMS4	C
ENSBTAG00000003447	ENSBTAG00000003447	C
ENSBTAG00000003625	VSTM2A	C
ENSBTAG00000003784	DNAJC2	C
ENSBTAG00000003864	SLC13A4	C
ENSBTAG00000004119	NEUROD2	C
ENSBTAG00000004561	PAX6	C
ENSBTAG00000004939	ZNF569	C
ENSBTAG00000005033	TLCD3B	C
ENSBTAG00000005103	FEZF1	C
ENSBTAG00000005404	MSC	C
ENSBTAG00000005424	KCNC1	C
ENSBTAG00000005560	ST18	C
ENSBTAG00000005714	ACTC1	C
ENSBTAG00000006017	NFKB2	C
ENSBTAG00000006187	MFAP4	C
ENSBTAG00000006212	GTF2IRD1	C
ENSBTAG00000006579	P4HA3	C
ENSBTAG00000006673	TMEM179	C
ENSBTAG00000006760	OTX1	C
ENSBTAG00000006899	JPH3	C
ENSBTAG00000007020	ZNF502	C
ENSBTAG00000007190	THAP6	C
ENSBTAG00000007258	GAD1	C
ENSBTAG00000007273	TF	C
ENSBTAG00000007353	DLX4	C
ENSBTAG00000007736	ENSBTAG00000007736	C
ENSBTAG00000007879	SRRM3	C
ENSBTAG00000008017	UNC79	C
ENSBTAG00000008140	FAP	C
ENSBTAG00000008523	TFE3	C
ENSBTAG00000008676	SRRM4	C
ENSBTAG00000008881	PURA	C
ENSBTAG00000008883	ZNF207	C
ENSBTAG00000009072	ZNF572	C
ENSBTAG00000009186	PAX9	C
ENSBTAG00000009199	GLIS2	C
ENSBTAG00000009249	OTP	C
ENSBTAG00000009269	GRIK3	C
ENSBTAG00000009634	HOXC5	C
ENSBTAG00000009658	PLEK	C
ENSBTAG00000010251	GABRG2	C
ENSBTAG00000010252	ZNF397	C
ENSBTAG00000010414	DMRTA2	C
ENSBTAG00000010769	GPR12	C
ENSBTAG00000010820	WNT11	C
ENSBTAG00000010847	FOXN4	C
ENSBTAG00000010860	DRD2	C
ENSBTAG00000011113	FOXG1	C
ENSBTAG00000011170	JAKMIP1	C
ENSBTAG00000011802	COL6A1	C
ENSBTAG00000011803	MYH3	C
ENSBTAG00000011939	LY6H	C
ENSBTAG00000012460	ELF5	C
ENSBTAG00000013178	ALAS2	C
ENSBTAG00000013253	THAP4	C
ENSBTAG00000013502	SLC1A6	C
ENSBTAG00000013541	LMO3	C
ENSBTAG00000013662	COL8A1	C
ENSBTAG00000013895	RELA	C
ENSBTAG00000013991	NR2E1	C
ENSBTAG00000014179	SLC12A5	C
ENSBTAG00000014211	FOXP4	C
ENSBTAG00000014359	DRAXIN	C
ENSBTAG00000014384	ZDHHC22	C
ENSBTAG00000014412	ELAVL3	C
ENSBTAG00000014741	OTX2	C
ENSBTAG00000014749	ZIC4	C
ENSBTAG00000014848	NR0B2	C
ENSBTAG00000014897	UNC5A	C
ENSBTAG00000015067	NHLH2	C
ENSBTAG00000015194	CBLN1	C
ENSBTAG00000015259	NEUROG2	C
ENSBTAG00000015317	SLC4A10	C
ENSBTAG00000015979	SEZ6	C
ENSBTAG00000016169	ID1	C
ENSBTAG00000016191	ZNF32	C
ENSBTAG00000016203	ZNF16	C
ENSBTAG00000016580	TEF	C
ENSBTAG00000016881	ANPEP	C
ENSBTAG00000016920	EOMES	C
ENSBTAG00000017035	USF2	C
ENSBTAG00000017120	PHB	C
ENSBTAG00000017121	ALB	C
ENSBTAG00000017131	AFP	C
ENSBTAG00000017209	GLRA2	C
ENSBTAG00000017312	SST	C
ENSBTAG00000017371	RELL2	C
ENSBTAG00000017397	ZNF423	C
ENSBTAG00000017528	SNAI3	C
ENSBTAG00000017560	CEBPG	C
ENSBTAG00000017679	PAK5	C
ENSBTAG00000018244	VSTM2B	C
ENSBTAG00000018898	ARID4A	C
ENSBTAG00000018938	CDIP1	C
ENSBTAG00000019043	GABPA	C
ENSBTAG00000019312	TFCP2	C
ENSBTAG00000019355	KCNK10	C
ENSBTAG00000019416	KCTD4	C
ENSBTAG00000019557	NR1I2	C
ENSBTAG00000019791	GRHL3	C
ENSBTAG00000019940	RASGRF1	C
ENSBTAG00000020166	ZNFX1	C
ENSBTAG00000020355	KLF4	C
ENSBTAG00000020578	PRDM6	C
ENSBTAG00000020598	PPP2R2C	C
ENSBTAG00000020939	PLAC9	C
ENSBTAG00000021050	ECEL1	C
ENSBTAG00000021099	CLVS2	C
ENSBTAG00000021187	ID2	C
ENSBTAG00000021588	SCG2	C
ENSBTAG00000021692	TBR1	C
ENSBTAG00000021742	ZNF568	C
ENSBTAG00000021774	CELF5	C
ENSBTAG00000021827	TCF21	C
ENSBTAG00000021869	THAP5	C
ENSBTAG00000021943	NFYC	C
ENSBTAG00000023847	IKZF5	C
ENSBTAG00000024021	NRXN1	C
ENSBTAG00000024341	HOXA6	C
ENSBTAG00000024507	KCNJ9	C
ENSBTAG00000024773	POU3F2	C
ENSBTAG00000025837	RFX4	C
ENSBTAG00000026319	ASPHD1	C
ENSBTAG00000026772	ZNF142	C
ENSBTAG00000027017	SIX3	C
ENSBTAG00000027557	ZNF408	C
ENSBTAG00000030539	KRT222	C
ENSBTAG00000031197	HMX1	C
ENSBTAG00000031704	LRRC77	C
ENSBTAG00000033562	LHX1	C
ENSBTAG00000038034	ZNF628	C
ENSBTAG00000038347	SLC17A6	C
ENSBTAG00000039324	FGFBP3	C
ENSBTAG00000039954	COPZ2	C
ENSBTAG00000040598	RTP5	C
ENSBTAG00000042916	SNORD15	C
ENSBTAG00000043168	ENSBTAG00000043168	C
ENSBTAG00000043949	PAWR	C
ENSBTAG00000043978	CLVS1	C
ENSBTAG00000044097	KLF7	C
ENSBTAG00000045526	INSM1	C
ENSBTAG00000045824	SOX9	C
ENSBTAG00000045912	ENSBTAG00000045912	C
ENSBTAG00000045981	DIRAS1	C
ENSBTAG00000045985	ENSBTAG00000045985	C
ENSBTAG00000046367	ENSBTAG00000046367	C
ENSBTAG00000046590	FAM181A	C
ENSBTAG00000046837	ZNF358	C
ENSBTAG00000046917	GPR22	C
ENSBTAG00000046922	TWIST1	C
ENSBTAG00000047202	GRIN1	C
ENSBTAG00000047219	ZNF793	C
ENSBTAG00000047595	FSTL5	C
ENSBTAG00000047894	SLC32A1	C
ENSBTAG00000049029	ENSBTAG00000049029	C
ENSBTAG00000049738	ENSBTAG00000049738	C
ENSBTAG00000049897	MARCHF4	C
ENSBTAG00000050112	SCRT1	C
ENSBTAG00000050193	ENSBTAG00000050193	C
ENSBTAG00000050200	SALL3	C
ENSBTAG00000050523	POU3F3	C
ENSBTAG00000050631	ENSBTAG00000050631	C
ENSBTAG00000050706	ENSBTAG00000050706	C
ENSBTAG00000050966	ENSBTAG00000050966	C
ENSBTAG00000051105	GPR26	C
ENSBTAG00000051284	ENSBTAG00000051284	C
ENSBTAG00000051439	ENSBTAG00000051439	C
ENSBTAG00000051737	ENSBTAG00000051737	C
ENSBTAG00000052521	ENSBTAG00000052521	C
ENSBTAG00000053362	ENSBTAG00000053362	C
ENSBTAG00000053400	ENSBTAG00000053400	C
ENSBTAG00000054135	ENSBTAG00000054135	C
ENSBTAG00000054924	CPLX2	C
ENSBTAG00000000070	F13B	L
ENSBTAG00000000074	NFIA	L
ENSBTAG00000000123	HAO2	L
ENSBTAG00000000172	PFKFB1	L
ENSBTAG00000000229	ENSBTAG00000000229	L
ENSBTAG00000000259	CHIA	L
ENSBTAG00000000336	ENSBTAG00000000336	L
ENSBTAG00000000422	TSHZ1	L
ENSBTAG00000000507	NR4A1	L
ENSBTAG00000000580	LY6G6F	L
ENSBTAG00000000658	WDR97	L
ENSBTAG00000000875	CEP131	L
ENSBTAG00000000888	SPTA1	L
ENSBTAG00000000962	STAP1	L
ENSBTAG00000001002	TCF7	L
ENSBTAG00000001063	HOXA4	L
ENSBTAG00000001069	TP53	L
ENSBTAG00000001120	CORO6	L
ENSBTAG00000001166	HSF5	L
ENSBTAG00000001247	LECT2	L
ENSBTAG00000001265	HRG	L
ENSBTAG00000001271	PLG	L
ENSBTAG00000001292	LTF	L
ENSBTAG00000001297	ENSBTAG00000001297	L
ENSBTAG00000001325	UPB1	L
ENSBTAG00000001338	CCR3	L
ENSBTAG00000001376	RAD21L1	L
ENSBTAG00000001488	OTC	L
ENSBTAG00000001576	TMEM140	L
ENSBTAG00000001595	MT1E	L
ENSBTAG00000001638	FGA	L
ENSBTAG00000001658	AKR1D1	L
ENSBTAG00000001712	CMTM7	L
ENSBTAG00000001762	RFXANK	L
ENSBTAG00000001864	NR4A3	L
ENSBTAG00000001881	SLC10A1	L
ENSBTAG00000001893	TM4SF4	L
ENSBTAG00000001904	ZNF276	L
ENSBTAG00000001915	APOH	L
ENSBTAG00000001996	SNRNP70	L
ENSBTAG00000002029	IGSF5	L
ENSBTAG00000002030	SPP2	L
ENSBTAG00000002069	BOLA	L
ENSBTAG00000002249	NAALADL1	L
ENSBTAG00000002255	BHMT	L
ENSBTAG00000002452	ASCC2	L
ENSBTAG00000002478	AGMAT	L
ENSBTAG00000002484	CIAO3	L
ENSBTAG00000002516	CCDC130	L
ENSBTAG00000002559	MIOX	L
ENSBTAG00000002642	SLC17A2	L
ENSBTAG00000002995	GMPPA	L
ENSBTAG00000003016	PTPN7	L
ENSBTAG00000003022	CAMP	L
ENSBTAG00000003049	MICALL2	L
ENSBTAG00000003100	SMTN	L
ENSBTAG00000003120	ZNF385B	L
ENSBTAG00000003234	HSD17B2	L
ENSBTAG00000003264	NR1H2	L
ENSBTAG00000003289	ENSBTAG00000003289	L
ENSBTAG00000003514	HSF4	L
ENSBTAG00000003564	HPX	L
ENSBTAG00000003572	F11	L
ENSBTAG00000003600	CAPN8	L
ENSBTAG00000003733	TM4SF5	L
ENSBTAG00000003737	SLC51B	L
ENSBTAG00000003774	C8A	L
ENSBTAG00000003775	C8B	L
ENSBTAG00000003781	MPL	L
ENSBTAG00000003786	GCGR	L
ENSBTAG00000003797	SLC17A3	L
ENSBTAG00000003801	MBD1	L
ENSBTAG00000003806	ECM1	L
ENSBTAG00000003822	CROCC	L
ENSBTAG00000003829	HPN	L
ENSBTAG00000003832	MFAP2	L
ENSBTAG00000003892	ENSBTAG00000003892	L
ENSBTAG00000003898	HMGCS2	L
ENSBTAG00000004003	F9	L
ENSBTAG00000004076	OXER1	L
ENSBTAG00000004136	NFE2L3	L
ENSBTAG00000004175	HPD	L
ENSBTAG00000004208	PLEKHG6	L
ENSBTAG00000004262	ZNF454	L
ENSBTAG00000004488	MEI1	L
ENSBTAG00000004560	CLEC4F	L
ENSBTAG00000004588	KCNN4	L
ENSBTAG00000004632	ASPSCR1	L
ENSBTAG00000004650	ZNF516	L
ENSBTAG00000004674	HAAO	L
ENSBTAG00000004676	TMEM184A	L
ENSBTAG00000004710	HNF1B	L
ENSBTAG00000004716	RETN	L
ENSBTAG00000004782	PTPRCAP	L
ENSBTAG00000004909	GP1BA	L
ENSBTAG00000005004	GDF2	L
ENSBTAG00000005049	BLK	L
ENSBTAG00000005122	KNG1	L
ENSBTAG00000005225	RAD52	L
ENSBTAG00000005386	SLC2A2	L
ENSBTAG00000005419	AOC1	L
ENSBTAG00000005425	GATA4	L
ENSBTAG00000005434	PLVAP	L
ENSBTAG00000005461	SOX15	L
ENSBTAG00000005478	PATZ1	L
ENSBTAG00000005479	LIPC	L
ENSBTAG00000005525	LHX6	L
ENSBTAG00000005609	ENSBTAG00000005609	L
ENSBTAG00000005623	SOAT2	L
ENSBTAG00000005652	ALG3	L
ENSBTAG00000005725	IDO2	L
ENSBTAG00000005761	DEDD2	L
ENSBTAG00000005772	SPDYC	L
ENSBTAG00000005797	AGXT	L
ENSBTAG00000005908	RSPH10B	L
ENSBTAG00000006010	STAB2	L
ENSBTAG00000006083	KLF1	L
ENSBTAG00000006116	SUGP1	L
ENSBTAG00000006135	MAP1LC3A	L
ENSBTAG00000006155	CCRL2	L
ENSBTAG00000006241	MAN2B1	L
ENSBTAG00000006305	AK1	L
ENSBTAG00000006350	SLC22A7	L
ENSBTAG00000006354	HP	L
ENSBTAG00000006411	THAP11	L
ENSBTAG00000006447	ACSM3	L
ENSBTAG00000006485	TREML1	L
ENSBTAG00000006505	S100A9	L
ENSBTAG00000006542	RABEP2	L
ENSBTAG00000006546	GSTA2	L
ENSBTAG00000006599	INHBE	L
ENSBTAG00000006608	GGT5	L
ENSBTAG00000006635	DBX2	L
ENSBTAG00000006730	SUSD2	L
ENSBTAG00000006745	FGG	L
ENSBTAG00000006769	HSD3B1	L
ENSBTAG00000006879	HOXC11	L
ENSBTAG00000006934	CYP11A1	L
ENSBTAG00000006990	MYRF	L
ENSBTAG00000007041	SERPINA3-8	L
ENSBTAG00000007073	CPB2	L
ENSBTAG00000007169	P2RX1	L
ENSBTAG00000007220	CASKIN2	L
ENSBTAG00000007275	TREM2	L
ENSBTAG00000007312	CD209	L
ENSBTAG00000007321	SREK1	L
ENSBTAG00000007411	F7	L
ENSBTAG00000007470	TRIM58	L
ENSBTAG00000007485	GRHL1	L
ENSBTAG00000007493	ENSBTAG00000007493	L
ENSBTAG00000007507	FAAH	L
ENSBTAG00000007530	TRIM10	L
ENSBTAG00000007540	GLUD1	L
ENSBTAG00000007660	ZNF414	L
ENSBTAG00000007690	AGXT2	L
ENSBTAG00000007749	TONSL	L
ENSBTAG00000007843	ITIH1	L
ENSBTAG00000007846	ITIH3	L
ENSBTAG00000007917	TSHZ2	L
ENSBTAG00000007966	ENSBTAG00000007966	L
ENSBTAG00000007969	CIDEC	L
ENSBTAG00000007975	ALDH8A1	L
ENSBTAG00000008026	OXT	L
ENSBTAG00000008039	ACMSD	L
ENSBTAG00000008063	PPARA	L
ENSBTAG00000008117	SLC5A4	L
ENSBTAG00000008127	RBP5	L
ENSBTAG00000008145	SMPD2	L
ENSBTAG00000008175	ZNF713	L
ENSBTAG00000008352	ART4	L
ENSBTAG00000008388	THOC2	L
ENSBTAG00000008406	TREX1	L
ENSBTAG00000008463	SLC22A14	L
ENSBTAG00000008505	APOB	L
ENSBTAG00000008509	SLC38A3	L
ENSBTAG00000008520	NFIC	L
ENSBTAG00000008573	ZFP36	L
ENSBTAG00000008661	C15H11orf52	L
ENSBTAG00000008688	HEYL	L
ENSBTAG00000008756	ELF3	L
ENSBTAG00000008778	CHST13	L
ENSBTAG00000008911	ENSBTAG00000008911	L
ENSBTAG00000008936	ABCC2	L
ENSBTAG00000008956	CD8B	L
ENSBTAG00000009017	NR5A1	L
ENSBTAG00000009099	PRR14	L
ENSBTAG00000009153	MLXIPL	L
ENSBTAG00000009174	HSD17B14	L
ENSBTAG00000009282	PORCN	L
ENSBTAG00000009293	EVL	L
ENSBTAG00000009350	PLA2G12B	L
ENSBTAG00000009364	ENSBTAG00000009364	L
ENSBTAG00000009410	TBRG1	L
ENSBTAG00000009433	BGLAP	L
ENSBTAG00000009451	JDP2	L
ENSBTAG00000009488	NXF1	L
ENSBTAG00000009496	STAT5A	L
ENSBTAG00000009501	KLKB1	L
ENSBTAG00000009585	CDH16	L
ENSBTAG00000009663	YBX3	L
ENSBTAG00000009735	A1BG	L
ENSBTAG00000009832	NOBOX	L
ENSBTAG00000009894	SERPINA10	L
ENSBTAG00000009961	E4F1	L
ENSBTAG00000009966	XRCC3	L
ENSBTAG00000009975	PBX4	L
ENSBTAG00000009982	IGSF8	L
ENSBTAG00000010002	IRF2	L
ENSBTAG00000010015	NMRAL1	L
ENSBTAG00000010111	TCF7L1	L
ENSBTAG00000010155	ENSBTAG00000010155	L
ENSBTAG00000010177	GOLT1A	L
ENSBTAG00000010195	PKN3	L
ENSBTAG00000010215	CREB3L3	L
ENSBTAG00000010277	NKX2-2	L
ENSBTAG00000010284	ETNPPL	L
ENSBTAG00000010297	DHRS11	L
ENSBTAG00000010314	ICAM4	L
ENSBTAG00000010316	ICAM5	L
ENSBTAG00000010439	AKAP8L	L
ENSBTAG00000010447	LSP1	L
ENSBTAG00000010513	GPS2	L
ENSBTAG00000010515	FBXW5	L
ENSBTAG00000010559	DHRS7B	L
ENSBTAG00000010617	KRTCAP2	L
ENSBTAG00000010798	SLC23A1	L
ENSBTAG00000011000	HDAC10	L
ENSBTAG00000011001	ERG	L
ENSBTAG00000011062	TDO2	L
ENSBTAG00000011074	BRD2	L
ENSBTAG00000011134	USE1	L
ENSBTAG00000011162	ZKSCAN2	L
ENSBTAG00000011266	ZBTB16	L
ENSBTAG00000011300	RHAG	L
ENSBTAG00000011307	DNM1	L
ENSBTAG00000011356	CAMSAP3	L
ENSBTAG00000011413	CCDC107	L
ENSBTAG00000011471	CARS2	L
ENSBTAG00000011481	IL12RB1	L
ENSBTAG00000011498	ZNF184	L
ENSBTAG00000011518	RARB	L
ENSBTAG00000011569	AADAC	L
ENSBTAG00000011616	MPO	L
ENSBTAG00000011733	GIPC2	L
ENSBTAG00000011816	TBX10	L
ENSBTAG00000011828	ARID3B	L
ENSBTAG00000011887	CD22	L
ENSBTAG00000011961	ENSBTAG00000011961	L
ENSBTAG00000011985	ENSBTAG00000011985	L
ENSBTAG00000012071	ASGR1	L
ENSBTAG00000012072	NDUFS8	L
ENSBTAG00000012104	FOXA3	L
ENSBTAG00000012116	HNF4A	L
ENSBTAG00000012159	CNBP	L
ENSBTAG00000012192	ENSBTAG00000012192	L
ENSBTAG00000012210	C5	L
ENSBTAG00000012274	CIZ1	L
ENSBTAG00000012280	PGLYRP2	L
ENSBTAG00000012393	AGT	L
ENSBTAG00000012398	APOC3	L
ENSBTAG00000012403	ARG1	L
ENSBTAG00000012618	SLC23A3	L
ENSBTAG00000012638	S100A12	L
ENSBTAG00000012640	S100A8	L
ENSBTAG00000012721	HOGA1	L
ENSBTAG00000012725	C10H14orf93	L
ENSBTAG00000012742	SLC22A18	L
ENSBTAG00000012765	ENSBTAG00000012765	L
ENSBTAG00000012772	GFI1B	L
ENSBTAG00000012808	MASP2	L
ENSBTAG00000012863	GDPD2	L
ENSBTAG00000012990	PUS1	L
ENSBTAG00000013001	ZNF84	L
ENSBTAG00000013029	ARNTL	L
ENSBTAG00000013064	RGS18	L
ENSBTAG00000013084	NAPA	L
ENSBTAG00000013110	FARP2	L
ENSBTAG00000013133	TBC1D10C	L
ENSBTAG00000013333	GYS2	L
ENSBTAG00000013345	ENSBTAG00000013345	L
ENSBTAG00000013356	CATHL1	L
ENSBTAG00000013479	SLC9A3R2	L
ENSBTAG00000013531	CENPS	L
ENSBTAG00000013628	PHYKPL	L
ENSBTAG00000013697	CLASRP	L
ENSBTAG00000013718	GC	L
ENSBTAG00000013819	URAD	L
ENSBTAG00000013928	WFDC2	L
ENSBTAG00000013973	SERPIND1	L
ENSBTAG00000014016	IKZF1	L
ENSBTAG00000014075	ITIH2	L
ENSBTAG00000014149	LCN2	L
ENSBTAG00000014220	ENSBTAG00000014220	L
ENSBTAG00000014225	SLC5A9	L
ENSBTAG00000014273	NRF1	L
ENSBTAG00000014278	TBX2	L
ENSBTAG00000014315	PBLD	L
ENSBTAG00000014355	MYCBPAP	L
ENSBTAG00000014420	AGER	L
ENSBTAG00000014434	CCHCR1	L
ENSBTAG00000014439	KMO	L
ENSBTAG00000014470	ALDH1L1	L
ENSBTAG00000014478	ZSCAN29	L
ENSBTAG00000014506	ZNF503	L
ENSBTAG00000014517	KLB	L
ENSBTAG00000014529	GBP4	L
ENSBTAG00000014533	KEL	L
ENSBTAG00000014554	SNAI1	L
ENSBTAG00000014593	ENSBTAG00000014593	L
ENSBTAG00000014605	ETV6	L
ENSBTAG00000014646	MZT2B	L
ENSBTAG00000014666	GP9	L
ENSBTAG00000014693	TMEM88	L
ENSBTAG00000014698	CARD11	L
ENSBTAG00000014705	HES4	L
ENSBTAG00000014725	CD27	L
ENSBTAG00000014733	NOP2	L
ENSBTAG00000014771	RBMX2	L
ENSBTAG00000014857	ENSBTAG00000014857	L
ENSBTAG00000014903	ABCA3	L
ENSBTAG00000015094	VNN1	L
ENSBTAG00000015101	HMGB2	L
ENSBTAG00000015139	ENSBTAG00000015139	L
ENSBTAG00000015157	GRAP2	L
ENSBTAG00000015187	DDX41	L
ENSBTAG00000015192	FAM193B	L
ENSBTAG00000015228	CD74	L
ENSBTAG00000015290	BAIAP2L2	L
ENSBTAG00000015312	LTBR	L
ENSBTAG00000015334	ZHX1	L
ENSBTAG00000015368	SEPTIN4	L
ENSBTAG00000015557	ENSBTAG00000015557	L
ENSBTAG00000015576	NPAS1	L
ENSBTAG00000015635	TNFRSF4	L
ENSBTAG00000015638	IL20RA	L
ENSBTAG00000015707	TREML2	L
ENSBTAG00000015895	HGD	L
ENSBTAG00000015935	IYD	L
ENSBTAG00000015987	ENSBTAG00000015987	L
ENSBTAG00000016041	B3GNT8	L
ENSBTAG00000016077	ZNF317	L
ENSBTAG00000016151	VTN	L
ENSBTAG00000016163	OSM	L
ENSBTAG00000016190	ZNF394	L
ENSBTAG00000016202	TREH	L
ENSBTAG00000016234	DUOX2	L
ENSBTAG00000016249	NAGS	L
ENSBTAG00000016253	G6PC3	L
ENSBTAG00000016276	HAL	L
ENSBTAG00000016385	F10	L
ENSBTAG00000016414	VDR	L
ENSBTAG00000016441	ZNF622	L
ENSBTAG00000016469	TNKS1BP1	L
ENSBTAG00000016550	MAEL	L
ENSBTAG00000016590	NME4	L
ENSBTAG00000016602	LBX2	L
ENSBTAG00000016651	ISL2	L
ENSBTAG00000016662	CPS1	L
ENSBTAG00000016864	LBP	L
ENSBTAG00000016931	E2F7	L
ENSBTAG00000017020	S100G	L
ENSBTAG00000017037	PKN1	L
ENSBTAG00000017042	HAMP	L
ENSBTAG00000017072	ZNF384	L
ENSBTAG00000017328	PTI	L
ENSBTAG00000017365	ZBTB47	L
ENSBTAG00000017409	DLX3	L
ENSBTAG00000017418	RRP1B	L
ENSBTAG00000017531	FETUB	L
ENSBTAG00000017580	RFX5	L
ENSBTAG00000017613	ZNF419	L
ENSBTAG00000017624	RAB17	L
ENSBTAG00000017722	F5	L
ENSBTAG00000017750	RHBDD3	L
ENSBTAG00000017824	IRF8	L
ENSBTAG00000018007	NR2F2	L
ENSBTAG00000018010	ABCA4	L
ENSBTAG00000018016	NUPR1	L
ENSBTAG00000018054	FABP1	L
ENSBTAG00000018070	SCNM1	L
ENSBTAG00000018116	MTFP1	L
ENSBTAG00000018202	CYB561A3	L
ENSBTAG00000018416	CCDC42	L
ENSBTAG00000018473	MARCO	L
ENSBTAG00000018498	PQBP1	L
ENSBTAG00000018556	MGC137211	L
ENSBTAG00000018785	TUBB1	L
ENSBTAG00000018831	DAO	L
ENSBTAG00000018872	F12	L
ENSBTAG00000018918	NDUFAF3	L
ENSBTAG00000018965	PRDM16	L
ENSBTAG00000019120	WDHD1	L
ENSBTAG00000019168	PHOX2A	L
ENSBTAG00000019179	TSKS	L
ENSBTAG00000019322	HABP2	L
ENSBTAG00000019354	PAX8	L
ENSBTAG00000019440	PROZ	L
ENSBTAG00000019533	ADTRP	L
ENSBTAG00000019696	RCE1	L
ENSBTAG00000019770	APOA4	L
ENSBTAG00000019785	CIC	L
ENSBTAG00000019844	ZNF467	L
ENSBTAG00000019855	MAP3K15	L
ENSBTAG00000019891	MRPL40	L
ENSBTAG00000019907	WNK4	L
ENSBTAG00000020062	TMC4	L
ENSBTAG00000020184	AQP8	L
ENSBTAG00000020185	ENSBTAG00000020185	L
ENSBTAG00000020229	ATP8B3	L
ENSBTAG00000020363	GBA3	L
ENSBTAG00000020404	FTCD	L
ENSBTAG00000020419	ENSBTAG00000020419	L
ENSBTAG00000020512	GJB1	L
ENSBTAG00000020523	SLC10A5	L
ENSBTAG00000020556	APOC4	L
ENSBTAG00000020558	APOC2	L
ENSBTAG00000020575	IFITM5	L
ENSBTAG00000020597	FMO3	L
ENSBTAG00000020715	PIK3C2G	L
ENSBTAG00000020751	HSF1	L
ENSBTAG00000020852	SLC16A11	L
ENSBTAG00000020859	SERPINF2	L
ENSBTAG00000021018	KHSRP	L
ENSBTAG00000021033	SGK2	L
ENSBTAG00000021037	ARNT	L
ENSBTAG00000021066	CAPN11	L
ENSBTAG00000021072	DTNB	L
ENSBTAG00000021121	PPIL2	L
ENSBTAG00000021130	MFSD10	L
ENSBTAG00000021230	SFTPB	L
ENSBTAG00000021248	C25H7orf26	L
ENSBTAG00000021386	ANGPTL3	L
ENSBTAG00000021516	GSTA1	L
ENSBTAG00000021518	TMPRSS4	L
ENSBTAG00000021616	PRSS57	L
ENSBTAG00000021795	HNF1A	L
ENSBTAG00000021884	CXXC1	L
ENSBTAG00000021887	DPYS	L
ENSBTAG00000022209	CABP2	L
ENSBTAG00000022246	C29H11orf86	L
ENSBTAG00000022329	SLCO1B3	L
ENSBTAG00000022575	TPRA1	L
ENSBTAG00000022598	NRADD	L
ENSBTAG00000022715	ENSBTAG00000022715	L
ENSBTAG00000022813	TMEM150B	L
ENSBTAG00000023411	ENSBTAG00000023411	L
ENSBTAG00000023415	LIN7B	L
ENSBTAG00000023611	ZBTB32	L
ENSBTAG00000023648	ENSBTAG00000023648	L
ENSBTAG00000023659	MT2A	L
ENSBTAG00000023666	ENSBTAG00000023666	L
ENSBTAG00000023939	ENSBTAG00000023939	L
ENSBTAG00000024255	UOX	L
ENSBTAG00000024497	CTRC	L
ENSBTAG00000024503	FCER1G	L
ENSBTAG00000024852	CATHL2	L
ENSBTAG00000024901	ENSBTAG00000024901	L
ENSBTAG00000025101	ASGR2	L
ENSBTAG00000025246	ZIC2	L
ENSBTAG00000025550	PRR22	L
ENSBTAG00000026181	UGT1A1	L
ENSBTAG00000026243	PPP1R35	L
ENSBTAG00000026246	MOSPD3	L
ENSBTAG00000026278	CLDN4	L
ENSBTAG00000026326	SPN	L
ENSBTAG00000026527	ENSBTAG00000026527	L
ENSBTAG00000026610	SMCO3	L
ENSBTAG00000026666	MGC137014	L
ENSBTAG00000026732	PLA2G1B	L
ENSBTAG00000026917	ENSBTAG00000026917	L
ENSBTAG00000029851	bta-mir-122	L
ENSBTAG00000030173	QRICH2	L
ENSBTAG00000030246	ENTPD8	L
ENSBTAG00000030258	CDC42EP1	L
ENSBTAG00000030285	DCP1B	L
ENSBTAG00000030297	ENSBTAG00000030297	L
ENSBTAG00000030369	IFFO1	L
ENSBTAG00000030416	ENSBTAG00000030416	L
ENSBTAG00000030423	CLEC1B	L
ENSBTAG00000030683	ENSBTAG00000030683	L
ENSBTAG00000031351	SEC14L4	L
ENSBTAG00000031519	NGP	L
ENSBTAG00000031631	C1QTNF12	L
ENSBTAG00000031647	LRG1	L
ENSBTAG00000031682	ZNF484	L
ENSBTAG00000031765	CCDC189	L
ENSBTAG00000031772	PRODH2	L
ENSBTAG00000031776	H2B	L
ENSBTAG00000032018	ZNF19	L
ENSBTAG00000032051	SULT1C4	L
ENSBTAG00000032137	PNPLA6	L
ENSBTAG00000032152	TMPRSS6	L
ENSBTAG00000032187	ZNF697	L
ENSBTAG00000032277	KYNU	L
ENSBTAG00000032292	CCDC159	L
ENSBTAG00000032656	CPN2	L
ENSBTAG00000032983	FOXB2	L
ENSBTAG00000033278	F2RL3	L
ENSBTAG00000033398	HKDC1	L
ENSBTAG00000033669	IL17RC	L
ENSBTAG00000034106	CYP8B1	L
ENSBTAG00000034402	ACE2	L
ENSBTAG00000034657	ENSBTAG00000034657	L
ENSBTAG00000036414	bta-mir-451	L
ENSBTAG00000037449	ACSM5	L
ENSBTAG00000037453	20ALPHA-HSD	L
ENSBTAG00000037509	ENSBTAG00000037509	L
ENSBTAG00000037533	C4A	L
ENSBTAG00000037726	PLCD1	L
ENSBTAG00000037751	HBE4	L
ENSBTAG00000037757	EBF4	L
ENSBTAG00000037890	CYP4A11	L
ENSBTAG00000037902	FAM229A	L
ENSBTAG00000037917	SLC17A1	L
ENSBTAG00000038050	ZNF420	L
ENSBTAG00000038058	ENSBTAG00000038058	L
ENSBTAG00000038124	FCGR2A	L
ENSBTAG00000038171	ENSBTAG00000038171	L
ENSBTAG00000038323	GLYAT	L
ENSBTAG00000038361	SERPINA11	L
ENSBTAG00000038461	ENSBTAG00000038461	L
ENSBTAG00000038464	PLIN5	L
ENSBTAG00000038534	ZNF446	L
ENSBTAG00000038549	ENSBTAG00000038549	L
ENSBTAG00000038576	GBP6	L
ENSBTAG00000038620	CIR1	L
ENSBTAG00000038650	MS4A7	L
ENSBTAG00000038655	ENSBTAG00000038655	L
ENSBTAG00000038706	MT1E	L
ENSBTAG00000038755	ENSBTAG00000038755	L
ENSBTAG00000038756	GLB1L3	L
ENSBTAG00000038844	ANKRD35	L
ENSBTAG00000038865	TCEA3	L
ENSBTAG00000038869	ZNF383	L
ENSBTAG00000039059	GP1BB	L
ENSBTAG00000039196	ENSBTAG00000039196	L
ENSBTAG00000039206	SLFN14	L
ENSBTAG00000039287	ZFP69	L
ENSBTAG00000039319	CYP4F2	L
ENSBTAG00000039325	GYPA	L
ENSBTAG00000039337	ENSBTAG00000039337	L
ENSBTAG00000039341	ENSBTAG00000039341	L
ENSBTAG00000039463	SLC22A9	L
ENSBTAG00000039573	RABL6	L
ENSBTAG00000039581	HOXD4	L
ENSBTAG00000039740	LY6G5B	L
ENSBTAG00000039808	SERPINA6	L
ENSBTAG00000039995	ENSBTAG00000039995	L
ENSBTAG00000040028	ENSBTAG00000040028	L
ENSBTAG00000040034	ENSBTAG00000040034	L
ENSBTAG00000040169	ENSBTAG00000040169	L
ENSBTAG00000040277	H4	L
ENSBTAG00000040409	ENSBTAG00000040409	L
ENSBTAG00000040603	ZNF175	L
ENSBTAG00000043974	ENSBTAG00000043974	L
ENSBTAG00000043985	DACH1	L
ENSBTAG00000044007	KLF12	L
ENSBTAG00000044132	NTN5	L
ENSBTAG00000045969	APON	L
ENSBTAG00000045989	CDC42EP5	L
ENSBTAG00000046152	MGAM	L
ENSBTAG00000046169	CPA1	L
ENSBTAG00000046218	KLF11	L
ENSBTAG00000046257	GIMAP4	L
ENSBTAG00000046295	CCER2	L
ENSBTAG00000046540	SERPINA3-1	L
ENSBTAG00000046545	MEF2D	L
ENSBTAG00000046684	FOXN3	L
ENSBTAG00000046744	PALM3	L
ENSBTAG00000046768	IGFBP1	L
ENSBTAG00000046773	MCOLN2	L
ENSBTAG00000046961	ENSBTAG00000046961	L
ENSBTAG00000047040	SERPINA3-3	L
ENSBTAG00000047175	ENSBTAG00000047175	L
ENSBTAG00000047317	CGN1	L
ENSBTAG00000047331	GYPB	L
ENSBTAG00000047356	ENSBTAG00000047356	L
ENSBTAG00000047362	RCN1	L
ENSBTAG00000047510	SMIM6	L
ENSBTAG00000047567	VEGFB	L
ENSBTAG00000047600	ROS1	L
ENSBTAG00000047621	ENSBTAG00000047621	L
ENSBTAG00000047655	SERPINA7	L
ENSBTAG00000047761	ENSBTAG00000047761	L
ENSBTAG00000047833	AFM	L
ENSBTAG00000047954	ZNF75D	L
ENSBTAG00000048034	GLTPD2	L
ENSBTAG00000048075	IGSF23	L
ENSBTAG00000048094	SERPINA3-7	L
ENSBTAG00000048122	CFD	L
ENSBTAG00000048393	THEG	L
ENSBTAG00000048817	SSX5	L
ENSBTAG00000049257	ENSBTAG00000049257	L
ENSBTAG00000049436	ENSBTAG00000049436	L
ENSBTAG00000049683	ENSBTAG00000049683	L
ENSBTAG00000049782	ENSBTAG00000049782	L
ENSBTAG00000049953	ENSBTAG00000049953	L
ENSBTAG00000050209	ENSBTAG00000050209	L
ENSBTAG00000050476	ENSBTAG00000050476	L
ENSBTAG00000050563	ENSBTAG00000050563	L
ENSBTAG00000050630	DEFB13	L
ENSBTAG00000050726	CD300H	L
ENSBTAG00000051295	FXYD4	L
ENSBTAG00000051383	DEFB7	L
ENSBTAG00000051797	ENSBTAG00000051797	L
ENSBTAG00000051856	ENSBTAG00000051856	L
ENSBTAG00000052022	ENSBTAG00000052022	L
ENSBTAG00000052514	ENSBTAG00000052514	L
ENSBTAG00000052544	TMEM72	L
ENSBTAG00000052659	ENSBTAG00000052659	L
ENSBTAG00000052808	ENSBTAG00000052808	L
ENSBTAG00000053177	ENSBTAG00000053177	L
ENSBTAG00000053561	LY6G6D	L
ENSBTAG00000053578	CCL16	L
ENSBTAG00000053783	ENSBTAG00000053783	L
ENSBTAG00000053832	ENSBTAG00000053832	L
ENSBTAG00000053893	ENSBTAG00000053893	L
ENSBTAG00000053896	TOP1MT	L
ENSBTAG00000053931	ENSBTAG00000053931	L
ENSBTAG00000054072	ADM2	L
ENSBTAG00000054314	ENSBTAG00000054314	L
ENSBTAG00000054524	ENSBTAG00000054524	L
ENSBTAG00000054525	ENSBTAG00000054525	L
ENSBTAG00000054604	ENSBTAG00000054604	L
ENSBTAG00000054649	ENSBTAG00000054649	L
ENSBTAG00000054756	CL43	L
ENSBTAG00000054761	MBL1	L
ENSBTAG00000054798	ENSBTAG00000054798	L
ENSBTAG00000054808	MT1A	L
ENSBTAG00000054812	H2BC11	L
ENSBTAG00000054844	ENSBTAG00000054844	L
ENSBTAG00000054975	ENSBTAG00000054975	L
ENSBTAG00000055241	ENSBTAG00000055241	L
ENSBTAG00000009046	TBX6	M+L
ENSBTAG00000009212	APOA2	M+L
ENSBTAG00000012946	HSF2	M+L
ENSBTAG00000013306	ZBTB7C	M+L
ENSBTAG00000014265	SREBF2	M+L
ENSBTAG00000015441	ACTG2	M+L
ENSBTAG00000015702	PITX3	M+L
ENSBTAG00000017802	THRB	M+L
ENSBTAG00000020356	GON4L	M+L
ENSBTAG00000022158	TNNT3	M+L
ENSBTAG00000037393	ZNF639	M+L
ENSBTAG00000039784	PRR5	M+L
ENSBTAG00000044185	SOX6	M+L
ENSBTAG00000003107	LHX5	M+C
ENSBTAG00000003331	NEUROG1	M+C
ENSBTAG00000005938	BARHL2	M+C
ENSBTAG00000005952	CEBPE	M+C
ENSBTAG00000006694	CXCL14	M+C
ENSBTAG00000009214	ETS2	M+C
ENSBTAG00000012102	TCF25	M+C
ENSBTAG00000012149	HOXC8	M+C
ENSBTAG00000012915	ZNF404	M+C
ENSBTAG00000013227	SNAI2	M+C
ENSBTAG00000014123	ZNF507	M+C
ENSBTAG00000015015	HINFP	M+C
ENSBTAG00000016030	HOXD10	M+C
ENSBTAG00000016227	ASCL1	M+C
ENSBTAG00000016664	SLC2A4RG	M+C
ENSBTAG00000018635	ATP1A3	M+C
ENSBTAG00000020302	FEZF2	M+C
ENSBTAG00000021046	ELAVL4	M+C
ENSBTAG00000021218	MYLPF	M+C
ENSBTAG00000025434	ZFP36L1	M+C
ENSBTAG00000025441	HSPA1A	M+C
ENSBTAG00000038974	STMN3	M+C
ENSBTAG00000000375	SSRP1	C+L
ENSBTAG00000000541	NKX2-1	C+L
ENSBTAG00000003184	GATA1	C+L
ENSBTAG00000003845	CSRNP1	C+L
ENSBTAG00000006352	MYT1	C+L
ENSBTAG00000009126	YBX2	C+L
ENSBTAG00000009206	FOXS1	C+L
ENSBTAG00000009904	SPIC	C+L
ENSBTAG00000013596	NR1H4	C+L
ENSBTAG00000015981	ETV1	C+L
ENSBTAG00000016801	RXRG	C+L
ENSBTAG00000026769	ASCL2	C+L
ENSBTAG00000047944	GATA5	C+L
ENSBTAG00000021916	MYL4	C+L+M

## Sheet: Tab2
Pair-wise gene correlation of tissue-to-tissue gene list retrieved from PCIT analysis.
Ensembl ID 1	Ensembl ID 2	Gene Symbol 1	Gene Symbol 2	Correlation coefficient	Correlation direction
ENSBTAG00000000070	ENSBTAG00000000123	F13B	HAO2	0.99331	POS
ENSBTAG00000000070	ENSBTAG00000000172	F13B	PFKFB1	0.97705	POS
ENSBTAG00000000070	ENSBTAG00000000229	F13B	ENSBTAG00000000229	0.98033	POS
ENSBTAG00000000070	ENSBTAG00000000259	F13B	CHIA	0.99298	POS
ENSBTAG00000000070	ENSBTAG00000000336	F13B	ENSBTAG00000000336	0.97936	POS
ENSBTAG00000000070	ENSBTAG00000000522	F13B	AHSG	0.97423	POS
ENSBTAG00000000070	ENSBTAG00000000565	F13B	RFX7	-0.91344	NEG
ENSBTAG00000000070	ENSBTAG00000000580	F13B	LY6G6F	0.96803	POS
ENSBTAG00000000070	ENSBTAG00000000836	F13B	KRT8	0.94568	POS
ENSBTAG00000000070	ENSBTAG00000000888	F13B	SPTA1	0.9905	POS
ENSBTAG00000000070	ENSBTAG00000000962	F13B	STAP1	0.95238	POS
ENSBTAG00000000070	ENSBTAG00000001005	F13B	ZNF280B	0.90933	POS
ENSBTAG00000000070	ENSBTAG00000001247	F13B	LECT2	0.9948	POS
ENSBTAG00000000070	ENSBTAG00000001265	F13B	HRG	0.99159	POS
ENSBTAG00000000070	ENSBTAG00000001271	F13B	PLG	0.99469	POS
ENSBTAG00000000070	ENSBTAG00000001292	F13B	LTF	0.92564	POS
ENSBTAG00000000070	ENSBTAG00000001297	F13B	ENSBTAG00000001297	0.99055	POS
ENSBTAG00000000070	ENSBTAG00000001325	F13B	UPB1	0.98722	POS
ENSBTAG00000000070	ENSBTAG00000001338	F13B	CCR3	0.9732	POS
ENSBTAG00000000070	ENSBTAG00000001376	F13B	RAD21L1	0.99257	POS
ENSBTAG00000000070	ENSBTAG00000001488	F13B	OTC	0.99538	POS
ENSBTAG00000000070	ENSBTAG00000001576	F13B	TMEM140	0.98447	POS
ENSBTAG00000000070	ENSBTAG00000001595	F13B	MT1E	0.93802	POS
ENSBTAG00000000070	ENSBTAG00000001638	F13B	FGA	0.99151	POS
ENSBTAG00000000070	ENSBTAG00000001658	F13B	AKR1D1	0.97731	POS
ENSBTAG00000000070	ENSBTAG00000001881	F13B	SLC10A1	0.98481	POS
ENSBTAG00000000070	ENSBTAG00000001893	F13B	TM4SF4	0.98671	POS
ENSBTAG00000000070	ENSBTAG00000001915	F13B	APOH	0.99435	POS
ENSBTAG00000000070	ENSBTAG00000001961	F13B	MAP1B	-0.92943	NEG
ENSBTAG00000000070	ENSBTAG00000002029	F13B	IGSF5	0.98131	POS
ENSBTAG00000000070	ENSBTAG00000002030	F13B	SPP2	0.9892	POS
ENSBTAG00000000070	ENSBTAG00000002249	F13B	NAALADL1	0.91204	POS
ENSBTAG00000000070	ENSBTAG00000002255	F13B	BHMT	0.99461	POS
ENSBTAG00000000070	ENSBTAG00000002478	F13B	AGMAT	0.99289	POS
ENSBTAG00000000070	ENSBTAG00000002559	F13B	MIOX	0.98626	POS
ENSBTAG00000000070	ENSBTAG00000002642	F13B	SLC17A2	0.99799	POS
ENSBTAG00000000070	ENSBTAG00000003016	F13B	PTPN7	0.97469	POS
ENSBTAG00000000070	ENSBTAG00000003022	F13B	CAMP	0.9755	POS
ENSBTAG00000000070	ENSBTAG00000003184	F13B	GATA1	0.98804	POS
ENSBTAG00000000070	ENSBTAG00000003234	F13B	HSD17B2	0.99579	POS
ENSBTAG00000000070	ENSBTAG00000003289	F13B	ENSBTAG00000003289	0.97586	POS
ENSBTAG00000000070	ENSBTAG00000003514	F13B	HSF4	0.9187	POS
ENSBTAG00000000070	ENSBTAG00000003564	F13B	HPX	0.98962	POS
ENSBTAG00000000070	ENSBTAG00000003569	F13B	DZIP1	-0.96676	NEG
ENSBTAG00000000070	ENSBTAG00000003572	F13B	F11	0.97956	POS
ENSBTAG00000000070	ENSBTAG00000003600	F13B	CAPN8	0.95763	POS
ENSBTAG00000000070	ENSBTAG00000003733	F13B	TM4SF5	0.98858	POS
ENSBTAG00000000070	ENSBTAG00000003737	F13B	SLC51B	0.9784	POS
ENSBTAG00000000070	ENSBTAG00000003774	F13B	C8A	0.97914	POS
ENSBTAG00000000070	ENSBTAG00000003775	F13B	C8B	0.99071	POS
ENSBTAG00000000070	ENSBTAG00000003781	F13B	MPL	0.98388	POS
ENSBTAG00000000070	ENSBTAG00000003786	F13B	GCGR	0.97516	POS
ENSBTAG00000000070	ENSBTAG00000003797	F13B	SLC17A3	0.9868	POS
ENSBTAG00000000070	ENSBTAG00000003829	F13B	HPN	0.97901	POS
ENSBTAG00000000070	ENSBTAG00000003892	F13B	ENSBTAG00000003892	0.93024	POS
ENSBTAG00000000070	ENSBTAG00000003898	F13B	HMGCS2	0.99361	POS
ENSBTAG00000000070	ENSBTAG00000003971	F13B	E2F1	0.97045	POS
ENSBTAG00000000070	ENSBTAG00000004003	F13B	F9	0.94737	POS
ENSBTAG00000000070	ENSBTAG00000004076	F13B	OXER1	0.97829	POS
ENSBTAG00000000070	ENSBTAG00000004175	F13B	HPD	0.99544	POS
ENSBTAG00000000070	ENSBTAG00000004560	F13B	CLEC4F	0.95862	POS
ENSBTAG00000000070	ENSBTAG00000004588	F13B	KCNN4	0.97374	POS
ENSBTAG00000000070	ENSBTAG00000004674	F13B	HAAO	0.99262	POS
ENSBTAG00000000070	ENSBTAG00000004676	F13B	TMEM184A	0.97939	POS
ENSBTAG00000000070	ENSBTAG00000004710	F13B	HNF1B	0.95981	POS
ENSBTAG00000000070	ENSBTAG00000004716	F13B	RETN	0.93255	POS
ENSBTAG00000000070	ENSBTAG00000004909	F13B	GP1BA	0.94913	POS
ENSBTAG00000000070	ENSBTAG00000005004	F13B	GDF2	0.94741	POS
ENSBTAG00000000070	ENSBTAG00000005049	F13B	BLK	0.92675	POS
ENSBTAG00000000070	ENSBTAG00000005122	F13B	KNG1	0.99354	POS
ENSBTAG00000000070	ENSBTAG00000005386	F13B	SLC2A2	0.94922	POS
ENSBTAG00000000070	ENSBTAG00000005419	F13B	AOC1	0.98989	POS
ENSBTAG00000000070	ENSBTAG00000005425	F13B	GATA4	0.98893	POS
ENSBTAG00000000070	ENSBTAG00000005479	F13B	LIPC	0.99255	POS
ENSBTAG00000000070	ENSBTAG00000005609	F13B	ENSBTAG00000005609	0.94161	POS
ENSBTAG00000000070	ENSBTAG00000005623	F13B	SOAT2	0.98746	POS
ENSBTAG00000000070	ENSBTAG00000005725	F13B	IDO2	0.96658	POS
ENSBTAG00000000070	ENSBTAG00000005761	F13B	DEDD2	0.93319	POS
ENSBTAG00000000070	ENSBTAG00000005772	F13B	SPDYC	0.94836	POS
ENSBTAG00000000070	ENSBTAG00000005797	F13B	AGXT	0.98552	POS
ENSBTAG00000000070	ENSBTAG00000006010	F13B	STAB2	0.96082	POS
ENSBTAG00000000070	ENSBTAG00000006083	F13B	KLF1	0.9854	POS
ENSBTAG00000000070	ENSBTAG00000006155	F13B	CCRL2	0.96684	POS
ENSBTAG00000000070	ENSBTAG00000006212	F13B	GTF2IRD1	-0.97328	NEG
ENSBTAG00000000070	ENSBTAG00000006350	F13B	SLC22A7	0.98894	POS
ENSBTAG00000000070	ENSBTAG00000006354	F13B	HP	0.95166	POS
ENSBTAG00000000070	ENSBTAG00000006447	F13B	ACSM3	0.99446	POS
ENSBTAG00000000070	ENSBTAG00000006485	F13B	TREML1	0.99078	POS
ENSBTAG00000000070	ENSBTAG00000006505	F13B	S100A9	0.97437	POS
ENSBTAG00000000070	ENSBTAG00000006546	F13B	GSTA2	0.98937	POS
ENSBTAG00000000070	ENSBTAG00000006599	F13B	INHBE	0.98331	POS
ENSBTAG00000000070	ENSBTAG00000006633	F13B	IRF3	0.9169	POS
ENSBTAG00000000070	ENSBTAG00000006730	F13B	SUSD2	0.92373	POS
ENSBTAG00000000070	ENSBTAG00000006745	F13B	FGG	0.99407	POS
ENSBTAG00000000070	ENSBTAG00000006769	F13B	HSD3B1	0.97969	POS
ENSBTAG00000000070	ENSBTAG00000006934	F13B	CYP11A1	0.95981	POS
ENSBTAG00000000070	ENSBTAG00000007041	F13B	SERPINA3-8	0.99411	POS
ENSBTAG00000000070	ENSBTAG00000007073	F13B	CPB2	0.99049	POS
ENSBTAG00000000070	ENSBTAG00000007169	F13B	P2RX1	0.98395	POS
ENSBTAG00000000070	ENSBTAG00000007273	F13B	TF	0.98685	POS
ENSBTAG00000000070	ENSBTAG00000007312	F13B	CD209	0.98471	POS
ENSBTAG00000000070	ENSBTAG00000007383	F13B	ZNF521	-0.97229	NEG
ENSBTAG00000000070	ENSBTAG00000007411	F13B	F7	0.98325	POS
ENSBTAG00000000070	ENSBTAG00000007470	F13B	TRIM58	0.98958	POS
ENSBTAG00000000070	ENSBTAG00000007530	F13B	TRIM10	0.98924	POS
ENSBTAG00000000070	ENSBTAG00000007540	F13B	GLUD1	0.98432	POS
ENSBTAG00000000070	ENSBTAG00000007690	F13B	AGXT2	0.98793	POS
ENSBTAG00000000070	ENSBTAG00000007843	F13B	ITIH1	0.99433	POS
ENSBTAG00000000070	ENSBTAG00000007846	F13B	ITIH3	0.98545	POS
ENSBTAG00000000070	ENSBTAG00000007969	F13B	CIDEC	0.9849	POS
ENSBTAG00000000070	ENSBTAG00000007975	F13B	ALDH8A1	0.9852	POS
ENSBTAG00000000070	ENSBTAG00000008026	F13B	OXT	0.95639	POS
ENSBTAG00000000070	ENSBTAG00000008039	F13B	ACMSD	0.98087	POS
ENSBTAG00000000070	ENSBTAG00000008117	F13B	SLC5A4	0.96665	POS
ENSBTAG00000000070	ENSBTAG00000008127	F13B	RBP5	0.97682	POS
ENSBTAG00000000070	ENSBTAG00000008175	F13B	ZNF713	-0.91904	NEG
ENSBTAG00000000070	ENSBTAG00000008352	F13B	ART4	0.98454	POS
ENSBTAG00000000070	ENSBTAG00000008463	F13B	SLC22A14	0.91593	POS
ENSBTAG00000000070	ENSBTAG00000008505	F13B	APOB	0.9931	POS
ENSBTAG00000000070	ENSBTAG00000008509	F13B	SLC38A3	0.96015	POS
ENSBTAG00000000070	ENSBTAG00000008661	F13B	C15H11orf52	0.97686	POS
ENSBTAG00000000070	ENSBTAG00000008778	F13B	CHST13	0.98759	POS
ENSBTAG00000000070	ENSBTAG00000008936	F13B	ABCC2	0.99147	POS
ENSBTAG00000000070	ENSBTAG00000009153	F13B	MLXIPL	0.97245	POS
ENSBTAG00000000070	ENSBTAG00000009174	F13B	HSD17B14	0.9019	POS
ENSBTAG00000000070	ENSBTAG00000009212	F13B	APOA2	0.98285	POS
ENSBTAG00000000070	ENSBTAG00000009350	F13B	PLA2G12B	0.97378	POS
ENSBTAG00000000070	ENSBTAG00000009364	F13B	ENSBTAG00000009364	0.98147	POS
ENSBTAG00000000070	ENSBTAG00000009501	F13B	KLKB1	0.99221	POS
ENSBTAG00000000070	ENSBTAG00000009585	F13B	CDH16	0.98969	POS
ENSBTAG00000000070	ENSBTAG00000009658	F13B	PLEK	0.99117	POS
ENSBTAG00000000070	ENSBTAG00000009735	F13B	A1BG	0.99343	POS
ENSBTAG00000000070	ENSBTAG00000009894	F13B	SERPINA10	0.98482	POS
ENSBTAG00000000070	ENSBTAG00000009904	F13B	SPIC	0.99214	POS
ENSBTAG00000000070	ENSBTAG00000010155	F13B	ENSBTAG00000010155	0.98405	POS
ENSBTAG00000000070	ENSBTAG00000010177	F13B	GOLT1A	0.9818	POS
ENSBTAG00000000070	ENSBTAG00000010215	F13B	CREB3L3	0.96005	POS
ENSBTAG00000000070	ENSBTAG00000010284	F13B	ETNPPL	0.99108	POS
ENSBTAG00000000070	ENSBTAG00000010314	F13B	ICAM4	0.9906	POS
ENSBTAG00000000070	ENSBTAG00000010316	F13B	ICAM5	0.97685	POS
ENSBTAG00000000070	ENSBTAG00000010661	F13B	DPYSL3	-0.95832	NEG
ENSBTAG00000000070	ENSBTAG00000010798	F13B	SLC23A1	0.99074	POS
ENSBTAG00000000070	ENSBTAG00000011062	F13B	TDO2	0.99282	POS
ENSBTAG00000000070	ENSBTAG00000011162	F13B	ZKSCAN2	-0.92017	NEG
ENSBTAG00000000070	ENSBTAG00000011300	F13B	RHAG	0.98219	POS
ENSBTAG00000000070	ENSBTAG00000011481	F13B	IL12RB1	0.98381	POS
ENSBTAG00000000070	ENSBTAG00000011498	F13B	ZNF184	-0.92096	NEG
ENSBTAG00000000070	ENSBTAG00000011569	F13B	AADAC	0.9632	POS
ENSBTAG00000000070	ENSBTAG00000011616	F13B	MPO	0.92517	POS
ENSBTAG00000000070	ENSBTAG00000011733	F13B	GIPC2	0.96593	POS
ENSBTAG00000000070	ENSBTAG00000011816	F13B	TBX10	0.98247	POS
ENSBTAG00000000070	ENSBTAG00000011887	F13B	CD22	0.97959	POS
ENSBTAG00000000070	ENSBTAG00000011961	F13B	ENSBTAG00000011961	0.98905	POS
ENSBTAG00000000070	ENSBTAG00000011985	F13B	ENSBTAG00000011985	0.97836	POS
ENSBTAG00000000070	ENSBTAG00000012063	F13B	E2F4	0.94938	POS
ENSBTAG00000000070	ENSBTAG00000012071	F13B	ASGR1	0.99456	POS
ENSBTAG00000000070	ENSBTAG00000012104	F13B	FOXA3	0.98791	POS
ENSBTAG00000000070	ENSBTAG00000012116	F13B	HNF4A	0.98678	POS
ENSBTAG00000000070	ENSBTAG00000012159	F13B	CNBP	0.90399	POS
ENSBTAG00000000070	ENSBTAG00000012192	F13B	ENSBTAG00000012192	0.9829	POS
ENSBTAG00000000070	ENSBTAG00000012210	F13B	C5	0.97999	POS
ENSBTAG00000000070	ENSBTAG00000012280	F13B	PGLYRP2	0.95001	POS
ENSBTAG00000000070	ENSBTAG00000012393	F13B	AGT	0.98602	POS
ENSBTAG00000000070	ENSBTAG00000012398	F13B	APOC3	0.98216	POS
ENSBTAG00000000070	ENSBTAG00000012403	F13B	ARG1	0.99145	POS
ENSBTAG00000000070	ENSBTAG00000012618	F13B	SLC23A3	0.96406	POS
ENSBTAG00000000070	ENSBTAG00000012638	F13B	S100A12	0.9586	POS
ENSBTAG00000000070	ENSBTAG00000012640	F13B	S100A8	0.96261	POS
ENSBTAG00000000070	ENSBTAG00000012721	F13B	HOGA1	0.98316	POS
ENSBTAG00000000070	ENSBTAG00000012742	F13B	SLC22A18	0.96761	POS
ENSBTAG00000000070	ENSBTAG00000012772	F13B	GFI1B	0.98731	POS
ENSBTAG00000000070	ENSBTAG00000012808	F13B	MASP2	0.98509	POS
ENSBTAG00000000070	ENSBTAG00000012946	F13B	HSF2	-0.96285	NEG
ENSBTAG00000000070	ENSBTAG00000013064	F13B	RGS18	0.97343	POS
ENSBTAG00000000070	ENSBTAG00000013110	F13B	FARP2	0.94569	POS
ENSBTAG00000000070	ENSBTAG00000013133	F13B	TBC1D10C	0.96974	POS
ENSBTAG00000000070	ENSBTAG00000013178	F13B	ALAS2	0.9699	POS
ENSBTAG00000000070	ENSBTAG00000013333	F13B	GYS2	0.99305	POS
ENSBTAG00000000070	ENSBTAG00000013345	F13B	ENSBTAG00000013345	0.98803	POS
ENSBTAG00000000070	ENSBTAG00000013356	F13B	CATHL1	0.98066	POS
ENSBTAG00000000070	ENSBTAG00000013596	F13B	NR1H4	0.99459	POS
ENSBTAG00000000070	ENSBTAG00000013718	F13B	GC	0.9929	POS
ENSBTAG00000000070	ENSBTAG00000013819	F13B	URAD	0.97578	POS
ENSBTAG00000000070	ENSBTAG00000013928	F13B	WFDC2	0.95472	POS
ENSBTAG00000000070	ENSBTAG00000013973	F13B	SERPIND1	0.98912	POS
ENSBTAG00000000070	ENSBTAG00000014016	F13B	IKZF1	0.94996	POS
ENSBTAG00000000070	ENSBTAG00000014075	F13B	ITIH2	0.99333	POS
ENSBTAG00000000070	ENSBTAG00000014149	F13B	LCN2	0.9669	POS
ENSBTAG00000000070	ENSBTAG00000014220	F13B	ENSBTAG00000014220	0.99013	POS
ENSBTAG00000000070	ENSBTAG00000014225	F13B	SLC5A9	0.94468	POS
ENSBTAG00000000070	ENSBTAG00000014315	F13B	PBLD	0.98851	POS
ENSBTAG00000000070	ENSBTAG00000014439	F13B	KMO	0.96259	POS
ENSBTAG00000000070	ENSBTAG00000014470	F13B	ALDH1L1	0.9882	POS
ENSBTAG00000000070	ENSBTAG00000014517	F13B	KLB	0.99553	POS
ENSBTAG00000000070	ENSBTAG00000014529	F13B	GBP4	0.97315	POS
ENSBTAG00000000070	ENSBTAG00000014533	F13B	KEL	0.97926	POS
ENSBTAG00000000070	ENSBTAG00000014666	F13B	GP9	0.98693	POS
ENSBTAG00000000070	ENSBTAG00000014725	F13B	CD27	0.97981	POS
ENSBTAG00000000070	ENSBTAG00000014848	F13B	NR0B2	0.97967	POS
ENSBTAG00000000070	ENSBTAG00000014857	F13B	ENSBTAG00000014857	0.99074	POS
ENSBTAG00000000070	ENSBTAG00000015094	F13B	VNN1	0.97284	POS
ENSBTAG00000000070	ENSBTAG00000015139	F13B	ENSBTAG00000015139	0.92337	POS
ENSBTAG00000000070	ENSBTAG00000015157	F13B	GRAP2	0.98106	POS
ENSBTAG00000000070	ENSBTAG00000015290	F13B	BAIAP2L2	0.93219	POS
ENSBTAG00000000070	ENSBTAG00000015311	F13B	PTPRR	-0.92121	NEG
ENSBTAG00000000070	ENSBTAG00000015557	F13B	ENSBTAG00000015557	0.97748	POS
ENSBTAG00000000070	ENSBTAG00000015638	F13B	IL20RA	0.96396	POS
ENSBTAG00000000070	ENSBTAG00000015707	F13B	TREML2	0.9861	POS
ENSBTAG00000000070	ENSBTAG00000015895	F13B	HGD	0.99238	POS
ENSBTAG00000000070	ENSBTAG00000015935	F13B	IYD	0.99011	POS
ENSBTAG00000000070	ENSBTAG00000015987	F13B	ENSBTAG00000015987	0.98705	POS
ENSBTAG00000000070	ENSBTAG00000016041	F13B	B3GNT8	0.96917	POS
ENSBTAG00000000070	ENSBTAG00000016151	F13B	VTN	0.99143	POS
ENSBTAG00000000070	ENSBTAG00000016163	F13B	OSM	0.99324	POS
ENSBTAG00000000070	ENSBTAG00000016191	F13B	ZNF32	-0.90582	NEG
ENSBTAG00000000070	ENSBTAG00000016202	F13B	TREH	0.97963	POS
ENSBTAG00000000070	ENSBTAG00000016234	F13B	DUOX2	0.95256	POS
ENSBTAG00000000070	ENSBTAG00000016249	F13B	NAGS	0.98844	POS
ENSBTAG00000000070	ENSBTAG00000016253	F13B	G6PC3	0.90567	POS
ENSBTAG00000000070	ENSBTAG00000016276	F13B	HAL	0.9953	POS
ENSBTAG00000000070	ENSBTAG00000016385	F13B	F10	0.97999	POS
ENSBTAG00000000070	ENSBTAG00000016662	F13B	CPS1	0.99295	POS
ENSBTAG00000000070	ENSBTAG00000016801	F13B	RXRG	-0.92251	NEG
ENSBTAG00000000070	ENSBTAG00000016864	F13B	LBP	0.95438	POS
ENSBTAG00000000070	ENSBTAG00000017020	F13B	S100G	0.98894	POS
ENSBTAG00000000070	ENSBTAG00000017042	F13B	HAMP	0.96238	POS
ENSBTAG00000000070	ENSBTAG00000017121	F13B	ALB	0.98865	POS
ENSBTAG00000000070	ENSBTAG00000017131	F13B	AFP	0.97673	POS
ENSBTAG00000000070	ENSBTAG00000017328	F13B	PTI	0.95424	POS
ENSBTAG00000000070	ENSBTAG00000017397	F13B	ZNF423	-0.98258	NEG
ENSBTAG00000000070	ENSBTAG00000017531	F13B	FETUB	0.98448	POS
ENSBTAG00000000070	ENSBTAG00000017624	F13B	RAB17	0.99386	POS
ENSBTAG00000000070	ENSBTAG00000017627	F13B	STMN4	-0.90093	NEG
ENSBTAG00000000070	ENSBTAG00000017722	F13B	F5	0.97698	POS
ENSBTAG00000000070	ENSBTAG00000017824	F13B	IRF8	0.96635	POS
ENSBTAG00000000070	ENSBTAG00000018010	F13B	ABCA4	0.9229	POS
ENSBTAG00000000070	ENSBTAG00000018016	F13B	NUPR1	0.94292	POS
ENSBTAG00000000070	ENSBTAG00000018054	F13B	FABP1	0.99266	POS
ENSBTAG00000000070	ENSBTAG00000018416	F13B	CCDC42	0.96791	POS
ENSBTAG00000000070	ENSBTAG00000018473	F13B	MARCO	0.99249	POS
ENSBTAG00000000070	ENSBTAG00000018556	F13B	MGC137211	0.98061	POS
ENSBTAG00000000070	ENSBTAG00000018785	F13B	TUBB1	0.9919	POS
ENSBTAG00000000070	ENSBTAG00000018831	F13B	DAO	0.9673	POS
ENSBTAG00000000070	ENSBTAG00000018843	F13B	SERPINA1	0.97466	POS
ENSBTAG00000000070	ENSBTAG00000018872	F13B	F12	0.98792	POS
ENSBTAG00000000070	ENSBTAG00000019179	F13B	TSKS	0.975	POS
ENSBTAG00000000070	ENSBTAG00000019322	F13B	HABP2	0.98684	POS
ENSBTAG00000000070	ENSBTAG00000019329	F13B	LYL1	0.96698	POS
ENSBTAG00000000070	ENSBTAG00000019440	F13B	PROZ	0.98296	POS
ENSBTAG00000000070	ENSBTAG00000019533	F13B	ADTRP	0.9924	POS
ENSBTAG00000000070	ENSBTAG00000019557	F13B	NR1I2	0.94519	POS
ENSBTAG00000000070	ENSBTAG00000019770	F13B	APOA4	0.96669	POS
ENSBTAG00000000070	ENSBTAG00000019855	F13B	MAP3K15	0.96868	POS
ENSBTAG00000000070	ENSBTAG00000020184	F13B	AQP8	0.97439	POS
ENSBTAG00000000070	ENSBTAG00000020229	F13B	ATP8B3	0.95982	POS
ENSBTAG00000000070	ENSBTAG00000020363	F13B	GBA3	0.9098	POS
ENSBTAG00000000070	ENSBTAG00000020404	F13B	FTCD	0.98331	POS
ENSBTAG00000000070	ENSBTAG00000020512	F13B	GJB1	0.99367	POS
ENSBTAG00000000070	ENSBTAG00000020556	F13B	APOC4	0.99476	POS
ENSBTAG00000000070	ENSBTAG00000020558	F13B	APOC2	0.99497	POS
ENSBTAG00000000070	ENSBTAG00000020597	F13B	FMO3	0.99423	POS
ENSBTAG00000000070	ENSBTAG00000020715	F13B	PIK3C2G	0.98617	POS
ENSBTAG00000000070	ENSBTAG00000020852	F13B	SLC16A11	0.92539	POS
ENSBTAG00000000070	ENSBTAG00000020859	F13B	SERPINF2	0.99297	POS
ENSBTAG00000000070	ENSBTAG00000021033	F13B	SGK2	0.96721	POS
ENSBTAG00000000070	ENSBTAG00000021230	F13B	SFTPB	0.97516	POS
ENSBTAG00000000070	ENSBTAG00000021386	F13B	ANGPTL3	0.99596	POS
ENSBTAG00000000070	ENSBTAG00000021516	F13B	GSTA1	0.98873	POS
ENSBTAG00000000070	ENSBTAG00000021616	F13B	PRSS57	0.97162	POS
ENSBTAG00000000070	ENSBTAG00000021742	F13B	ZNF568	-0.93837	NEG
ENSBTAG00000000070	ENSBTAG00000021795	F13B	HNF1A	0.99235	POS
ENSBTAG00000000070	ENSBTAG00000021887	F13B	DPYS	0.98732	POS
ENSBTAG00000000070	ENSBTAG00000022209	F13B	CABP2	0.96134	POS
ENSBTAG00000000070	ENSBTAG00000022246	F13B	C29H11orf86	0.99521	POS
ENSBTAG00000000070	ENSBTAG00000022329	F13B	SLCO1B3	0.97127	POS
ENSBTAG00000000070	ENSBTAG00000022575	F13B	TPRA1	0.92082	POS
ENSBTAG00000000070	ENSBTAG00000022715	F13B	ENSBTAG00000022715	0.96066	POS
ENSBTAG00000000070	ENSBTAG00000022813	F13B	TMEM150B	0.97618	POS
ENSBTAG00000000070	ENSBTAG00000023411	F13B	ENSBTAG00000023411	0.98523	POS
ENSBTAG00000000070	ENSBTAG00000023611	F13B	ZBTB32	0.90335	POS
ENSBTAG00000000070	ENSBTAG00000023648	F13B	ENSBTAG00000023648	0.96204	POS
ENSBTAG00000000070	ENSBTAG00000023659	F13B	MT2A	0.9413	POS
ENSBTAG00000000070	ENSBTAG00000023666	F13B	ENSBTAG00000023666	0.97285	POS
ENSBTAG00000000070	ENSBTAG00000023939	F13B	ENSBTAG00000023939	0.99272	POS
ENSBTAG00000000070	ENSBTAG00000024255	F13B	UOX	0.99575	POS
ENSBTAG00000000070	ENSBTAG00000024497	F13B	CTRC	0.96749	POS
ENSBTAG00000000070	ENSBTAG00000024852	F13B	CATHL2	0.98299	POS
ENSBTAG00000000070	ENSBTAG00000024901	F13B	ENSBTAG00000024901	0.98245	POS
ENSBTAG00000000070	ENSBTAG00000025101	F13B	ASGR2	0.98877	POS
ENSBTAG00000000070	ENSBTAG00000025441	F13B	HSPA1A	0.92173	POS
ENSBTAG00000000070	ENSBTAG00000026181	F13B	UGT1A1	0.96331	POS
ENSBTAG00000000070	ENSBTAG00000026278	F13B	CLDN4	0.97431	POS
ENSBTAG00000000070	ENSBTAG00000026326	F13B	SPN	0.98241	POS
ENSBTAG00000000070	ENSBTAG00000026610	F13B	SMCO3	0.96853	POS
ENSBTAG00000000070	ENSBTAG00000026666	F13B	MGC137014	0.99314	POS
ENSBTAG00000000070	ENSBTAG00000026732	F13B	PLA2G1B	0.97374	POS
ENSBTAG00000000070	ENSBTAG00000026769	F13B	ASCL2	0.94185	POS
ENSBTAG00000000070	ENSBTAG00000026917	F13B	ENSBTAG00000026917	0.91494	POS
ENSBTAG00000000070	ENSBTAG00000029851	F13B	bta-mir-122	0.98	POS
ENSBTAG00000000070	ENSBTAG00000030246	F13B	ENTPD8	0.98436	POS
ENSBTAG00000000070	ENSBTAG00000030297	F13B	ENSBTAG00000030297	0.98057	POS
ENSBTAG00000000070	ENSBTAG00000030416	F13B	ENSBTAG00000030416	0.98856	POS
ENSBTAG00000000070	ENSBTAG00000030423	F13B	CLEC1B	0.97872	POS
ENSBTAG00000000070	ENSBTAG00000030683	F13B	ENSBTAG00000030683	0.99405	POS
ENSBTAG00000000070	ENSBTAG00000031217	F13B	MYL6B	-0.91863	NEG
ENSBTAG00000000070	ENSBTAG00000031351	F13B	SEC14L4	0.97018	POS
ENSBTAG00000000070	ENSBTAG00000031519	F13B	NGP	0.96727	POS
ENSBTAG00000000070	ENSBTAG00000031631	F13B	C1QTNF12	0.9544	POS
ENSBTAG00000000070	ENSBTAG00000031647	F13B	LRG1	0.98822	POS
ENSBTAG00000000070	ENSBTAG00000031772	F13B	PRODH2	0.99164	POS
ENSBTAG00000000070	ENSBTAG00000032051	F13B	SULT1C4	0.96722	POS
ENSBTAG00000000070	ENSBTAG00000032137	F13B	PNPLA6	0.90879	POS
ENSBTAG00000000070	ENSBTAG00000032152	F13B	TMPRSS6	0.98422	POS
ENSBTAG00000000070	ENSBTAG00000032277	F13B	KYNU	0.97482	POS
ENSBTAG00000000070	ENSBTAG00000032656	F13B	CPN2	0.99401	POS
ENSBTAG00000000070	ENSBTAG00000033278	F13B	F2RL3	0.97484	POS
ENSBTAG00000000070	ENSBTAG00000033398	F13B	HKDC1	0.97761	POS
ENSBTAG00000000070	ENSBTAG00000034106	F13B	CYP8B1	0.95308	POS
ENSBTAG00000000070	ENSBTAG00000034402	F13B	ACE2	0.99393	POS
ENSBTAG00000000070	ENSBTAG00000034657	F13B	ENSBTAG00000034657	0.97459	POS
ENSBTAG00000000070	ENSBTAG00000036414	F13B	bta-mir-451	0.90975	POS
ENSBTAG00000000070	ENSBTAG00000037449	F13B	ACSM5	0.94759	POS
ENSBTAG00000000070	ENSBTAG00000037453	F13B	20ALPHA-HSD	0.98702	POS
ENSBTAG00000000070	ENSBTAG00000037508	F13B	EBF1	-0.93165	NEG
ENSBTAG00000000070	ENSBTAG00000037509	F13B	ENSBTAG00000037509	0.98979	POS
ENSBTAG00000000070	ENSBTAG00000037751	F13B	HBE4	0.96082	POS
ENSBTAG00000000070	ENSBTAG00000037757	F13B	EBF4	-0.9185	NEG
ENSBTAG00000000070	ENSBTAG00000037890	F13B	CYP4A11	0.98566	POS
ENSBTAG00000000070	ENSBTAG00000037917	F13B	SLC17A1	0.97859	POS
ENSBTAG00000000070	ENSBTAG00000038058	F13B	ENSBTAG00000038058	0.99208	POS
ENSBTAG00000000070	ENSBTAG00000038124	F13B	FCGR2A	0.97096	POS
ENSBTAG00000000070	ENSBTAG00000038171	F13B	ENSBTAG00000038171	0.96696	POS
ENSBTAG00000000070	ENSBTAG00000038323	F13B	GLYAT	0.98989	POS
ENSBTAG00000000070	ENSBTAG00000038361	F13B	SERPINA11	0.99346	POS
ENSBTAG00000000070	ENSBTAG00000038461	F13B	ENSBTAG00000038461	0.92551	POS
ENSBTAG00000000070	ENSBTAG00000038549	F13B	ENSBTAG00000038549	0.98988	POS
ENSBTAG00000000070	ENSBTAG00000038576	F13B	GBP6	0.98901	POS
ENSBTAG00000000070	ENSBTAG00000038650	F13B	MS4A7	0.94175	POS
ENSBTAG00000000070	ENSBTAG00000038655	F13B	ENSBTAG00000038655	0.9809	POS
ENSBTAG00000000070	ENSBTAG00000038756	F13B	GLB1L3	0.93891	POS
ENSBTAG00000000070	ENSBTAG00000038844	F13B	ANKRD35	0.97775	POS
ENSBTAG00000000070	ENSBTAG00000038869	F13B	ZNF383	-0.91361	NEG
ENSBTAG00000000070	ENSBTAG00000039196	F13B	ENSBTAG00000039196	0.99187	POS
ENSBTAG00000000070	ENSBTAG00000039206	F13B	SLFN14	0.96668	POS
ENSBTAG00000000070	ENSBTAG00000039319	F13B	CYP4F2	0.99313	POS
ENSBTAG00000000070	ENSBTAG00000039325	F13B	GYPA	0.98879	POS
ENSBTAG00000000070	ENSBTAG00000039337	F13B	ENSBTAG00000039337	0.99128	POS
ENSBTAG00000000070	ENSBTAG00000039463	F13B	SLC22A9	0.9853	POS
ENSBTAG00000000070	ENSBTAG00000039808	F13B	SERPINA6	0.99346	POS
ENSBTAG00000000070	ENSBTAG00000039995	F13B	ENSBTAG00000039995	0.9251	POS
ENSBTAG00000000070	ENSBTAG00000040034	F13B	ENSBTAG00000040034	0.97478	POS
ENSBTAG00000000070	ENSBTAG00000040409	F13B	ENSBTAG00000040409	0.97123	POS
ENSBTAG00000000070	ENSBTAG00000044185	F13B	SOX6	0.93347	POS
ENSBTAG00000000070	ENSBTAG00000045969	F13B	APON	0.99664	POS
ENSBTAG00000000070	ENSBTAG00000046152	F13B	MGAM	0.91995	POS
ENSBTAG00000000070	ENSBTAG00000046257	F13B	GIMAP4	0.98079	POS
ENSBTAG00000000070	ENSBTAG00000046540	F13B	SERPINA3-1	0.99171	POS
ENSBTAG00000000070	ENSBTAG00000046744	F13B	PALM3	0.91965	POS
ENSBTAG00000000070	ENSBTAG00000046768	F13B	IGFBP1	0.99068	POS
ENSBTAG00000000070	ENSBTAG00000046773	F13B	MCOLN2	0.97817	POS
ENSBTAG00000000070	ENSBTAG00000046961	F13B	ENSBTAG00000046961	0.91742	POS
ENSBTAG00000000070	ENSBTAG00000047040	F13B	SERPINA3-3	0.99401	POS
ENSBTAG00000000070	ENSBTAG00000047175	F13B	ENSBTAG00000047175	0.96737	POS
ENSBTAG00000000070	ENSBTAG00000047254	F13B	ABCA2	-0.94799	NEG
ENSBTAG00000000070	ENSBTAG00000047317	F13B	CGN1	0.98209	POS
ENSBTAG00000000070	ENSBTAG00000047331	F13B	GYPB	0.98697	POS
ENSBTAG00000000070	ENSBTAG00000047356	F13B	ENSBTAG00000047356	0.96246	POS
ENSBTAG00000000070	ENSBTAG00000047510	F13B	SMIM6	0.98562	POS
ENSBTAG00000000070	ENSBTAG00000047600	F13B	ROS1	0.96792	POS
ENSBTAG00000000070	ENSBTAG00000047621	F13B	ENSBTAG00000047621	0.99052	POS
ENSBTAG00000000070	ENSBTAG00000047655	F13B	SERPINA7	0.99552	POS
ENSBTAG00000000070	ENSBTAG00000047833	F13B	AFM	0.99616	POS
ENSBTAG00000000070	ENSBTAG00000047944	F13B	GATA5	0.95872	POS
ENSBTAG00000000070	ENSBTAG00000048034	F13B	GLTPD2	0.95662	POS
ENSBTAG00000000070	ENSBTAG00000048075	F13B	IGSF23	0.97525	POS
ENSBTAG00000000070	ENSBTAG00000048094	F13B	SERPINA3-7	0.9932	POS
ENSBTAG00000000070	ENSBTAG00000048122	F13B	CFD	0.94092	POS
ENSBTAG00000000070	ENSBTAG00000048393	F13B	THEG	0.9752	POS
ENSBTAG00000000070	ENSBTAG00000048817	F13B	SSX5	0.97919	POS
ENSBTAG00000000070	ENSBTAG00000049257	F13B	ENSBTAG00000049257	0.94192	POS
ENSBTAG00000000070	ENSBTAG00000049436	F13B	ENSBTAG00000049436	0.98961	POS
ENSBTAG00000000070	ENSBTAG00000049683	F13B	ENSBTAG00000049683	0.95872	POS
ENSBTAG00000000070	ENSBTAG00000049782	F13B	ENSBTAG00000049782	0.9883	POS
ENSBTAG00000000070	ENSBTAG00000049953	F13B	ENSBTAG00000049953	0.98881	POS
ENSBTAG00000000070	ENSBTAG00000050209	F13B	ENSBTAG00000050209	0.90565	POS
ENSBTAG00000000070	ENSBTAG00000050476	F13B	ENSBTAG00000050476	0.94964	POS
ENSBTAG00000000070	ENSBTAG00000050563	F13B	ENSBTAG00000050563	0.95161	POS
ENSBTAG00000000070	ENSBTAG00000050630	F13B	DEFB13	0.95981	POS
ENSBTAG00000000070	ENSBTAG00000050726	F13B	CD300H	0.97744	POS
ENSBTAG00000000070	ENSBTAG00000051295	F13B	FXYD4	0.96965	POS
ENSBTAG00000000070	ENSBTAG00000051383	F13B	DEFB7	0.96171	POS
ENSBTAG00000000070	ENSBTAG00000051797	F13B	ENSBTAG00000051797	0.94968	POS
ENSBTAG00000000070	ENSBTAG00000051856	F13B	ENSBTAG00000051856	0.95192	POS
ENSBTAG00000000070	ENSBTAG00000052022	F13B	ENSBTAG00000052022	0.9747	POS
ENSBTAG00000000070	ENSBTAG00000052514	F13B	ENSBTAG00000052514	0.96881	POS
ENSBTAG00000000070	ENSBTAG00000052659	F13B	ENSBTAG00000052659	0.96702	POS
ENSBTAG00000000070	ENSBTAG00000052808	F13B	ENSBTAG00000052808	0.98138	POS
ENSBTAG00000000070	ENSBTAG00000053177	F13B	ENSBTAG00000053177	0.96146	POS
ENSBTAG00000000070	ENSBTAG00000053561	F13B	LY6G6D	0.98096	POS
ENSBTAG00000000070	ENSBTAG00000053578	F13B	CCL16	0.99096	POS
ENSBTAG00000000070	ENSBTAG00000053783	F13B	ENSBTAG00000053783	0.94823	POS
ENSBTAG00000000070	ENSBTAG00000053832	F13B	ENSBTAG00000053832	0.92625	POS
ENSBTAG00000000070	ENSBTAG00000053893	F13B	ENSBTAG00000053893	0.96738	POS
ENSBTAG00000000070	ENSBTAG00000053896	F13B	TOP1MT	0.92657	POS
ENSBTAG00000000070	ENSBTAG00000053931	F13B	ENSBTAG00000053931	0.92007	POS
ENSBTAG00000000070	ENSBTAG00000054072	F13B	ADM2	0.94991	POS
ENSBTAG00000000070	ENSBTAG00000054314	F13B	ENSBTAG00000054314	0.9915	POS
ENSBTAG00000000070	ENSBTAG00000054524	F13B	ENSBTAG00000054524	0.9424	POS
ENSBTAG00000000070	ENSBTAG00000054525	F13B	ENSBTAG00000054525	0.98862	POS
ENSBTAG00000000070	ENSBTAG00000054649	F13B	ENSBTAG00000054649	0.98515	POS
ENSBTAG00000000070	ENSBTAG00000054756	F13B	CL43	0.98923	POS
ENSBTAG00000000070	ENSBTAG00000054761	F13B	MBL1	0.99261	POS
ENSBTAG00000000070	ENSBTAG00000054798	F13B	ENSBTAG00000054798	0.97694	POS
ENSBTAG00000000070	ENSBTAG00000054808	F13B	MT1A	0.94637	POS
ENSBTAG00000000070	ENSBTAG00000054812	F13B	H2BC11	0.95949	POS
ENSBTAG00000000070	ENSBTAG00000054844	F13B	ENSBTAG00000054844	0.97368	POS
ENSBTAG00000000070	ENSBTAG00000054975	F13B	ENSBTAG00000054975	0.974	POS
ENSBTAG00000000070	ENSBTAG00000055241	F13B	ENSBTAG00000055241	0.98495	POS
ENSBTAG00000000074	ENSBTAG00000004650	NFIA	ZNF516	0.90386	POS
ENSBTAG00000000074	ENSBTAG00000010818	NFIA	AEBP2	0.91093	POS
ENSBTAG00000000123	ENSBTAG00000000172	HAO2	PFKFB1	0.98853	POS
ENSBTAG00000000123	ENSBTAG00000000229	HAO2	ENSBTAG00000000229	0.98606	POS
ENSBTAG00000000123	ENSBTAG00000000259	HAO2	CHIA	0.99105	POS
ENSBTAG00000000123	ENSBTAG00000000336	HAO2	ENSBTAG00000000336	0.9818	POS
ENSBTAG00000000123	ENSBTAG00000000522	HAO2	AHSG	0.97408	POS
ENSBTAG00000000123	ENSBTAG00000000565	HAO2	RFX7	-0.93041	NEG
ENSBTAG00000000123	ENSBTAG00000000580	HAO2	LY6G6F	0.96891	POS
ENSBTAG00000000123	ENSBTAG00000000836	HAO2	KRT8	0.95434	POS
ENSBTAG00000000123	ENSBTAG00000000888	HAO2	SPTA1	0.9925	POS
ENSBTAG00000000123	ENSBTAG00000000962	HAO2	STAP1	0.93655	POS
ENSBTAG00000000123	ENSBTAG00000001247	HAO2	LECT2	0.99367	POS
ENSBTAG00000000123	ENSBTAG00000001265	HAO2	HRG	0.9924	POS
ENSBTAG00000000123	ENSBTAG00000001271	HAO2	PLG	0.99013	POS
ENSBTAG00000000123	ENSBTAG00000001292	HAO2	LTF	0.92649	POS
ENSBTAG00000000123	ENSBTAG00000001297	HAO2	ENSBTAG00000001297	0.9908	POS
ENSBTAG00000000123	ENSBTAG00000001325	HAO2	UPB1	0.99079	POS
ENSBTAG00000000123	ENSBTAG00000001338	HAO2	CCR3	0.97353	POS
ENSBTAG00000000123	ENSBTAG00000001376	HAO2	RAD21L1	0.99072	POS
ENSBTAG00000000123	ENSBTAG00000001488	HAO2	OTC	0.99548	POS
ENSBTAG00000000123	ENSBTAG00000001576	HAO2	TMEM140	0.98384	POS
ENSBTAG00000000123	ENSBTAG00000001595	HAO2	MT1E	0.93334	POS
ENSBTAG00000000123	ENSBTAG00000001638	HAO2	FGA	0.99169	POS
ENSBTAG00000000123	ENSBTAG00000001658	HAO2	AKR1D1	0.9638	POS
ENSBTAG00000000123	ENSBTAG00000001881	HAO2	SLC10A1	0.98308	POS
ENSBTAG00000000123	ENSBTAG00000001893	HAO2	TM4SF4	0.98373	POS
ENSBTAG00000000123	ENSBTAG00000001915	HAO2	APOH	0.99401	POS
ENSBTAG00000000123	ENSBTAG00000001961	HAO2	MAP1B	-0.93006	NEG
ENSBTAG00000000123	ENSBTAG00000002029	HAO2	IGSF5	0.97708	POS
ENSBTAG00000000123	ENSBTAG00000002030	HAO2	SPP2	0.99312	POS
ENSBTAG00000000123	ENSBTAG00000002249	HAO2	NAALADL1	0.92307	POS
ENSBTAG00000000123	ENSBTAG00000002255	HAO2	BHMT	0.99363	POS
ENSBTAG00000000123	ENSBTAG00000002478	HAO2	AGMAT	0.99393	POS
ENSBTAG00000000123	ENSBTAG00000002484	HAO2	CIAO3	0.90543	POS
ENSBTAG00000000123	ENSBTAG00000002559	HAO2	MIOX	0.98925	POS
ENSBTAG00000000123	ENSBTAG00000002642	HAO2	SLC17A2	0.99314	POS
ENSBTAG00000000123	ENSBTAG00000003016	HAO2	PTPN7	0.98245	POS
ENSBTAG00000000123	ENSBTAG00000003022	HAO2	CAMP	0.9832	POS
ENSBTAG00000000123	ENSBTAG00000003184	HAO2	GATA1	0.99334	POS
ENSBTAG00000000123	ENSBTAG00000003234	HAO2	HSD17B2	0.98985	POS
ENSBTAG00000000123	ENSBTAG00000003264	HAO2	NR1H2	0.90557	POS
ENSBTAG00000000123	ENSBTAG00000003289	HAO2	ENSBTAG00000003289	0.96312	POS
ENSBTAG00000000123	ENSBTAG00000003514	HAO2	HSF4	0.93991	POS
ENSBTAG00000000123	ENSBTAG00000003564	HAO2	HPX	0.99099	POS
ENSBTAG00000000123	ENSBTAG00000003569	HAO2	DZIP1	-0.96797	NEG
ENSBTAG00000000123	ENSBTAG00000003572	HAO2	F11	0.98761	POS
ENSBTAG00000000123	ENSBTAG00000003600	HAO2	CAPN8	0.97221	POS
ENSBTAG00000000123	ENSBTAG00000003733	HAO2	TM4SF5	0.99095	POS
ENSBTAG00000000123	ENSBTAG00000003737	HAO2	SLC51B	0.98397	POS
ENSBTAG00000000123	ENSBTAG00000003774	HAO2	C8A	0.98667	POS
ENSBTAG00000000123	ENSBTAG00000003775	HAO2	C8B	0.98118	POS
ENSBTAG00000000123	ENSBTAG00000003781	HAO2	MPL	0.97231	POS
ENSBTAG00000000123	ENSBTAG00000003786	HAO2	GCGR	0.98251	POS
ENSBTAG00000000123	ENSBTAG00000003797	HAO2	SLC17A3	0.9928	POS
ENSBTAG00000000123	ENSBTAG00000003806	HAO2	ECM1	0.90465	POS
ENSBTAG00000000123	ENSBTAG00000003829	HAO2	HPN	0.98635	POS
ENSBTAG00000000123	ENSBTAG00000003892	HAO2	ENSBTAG00000003892	0.90899	POS
ENSBTAG00000000123	ENSBTAG00000003898	HAO2	HMGCS2	0.99021	POS
ENSBTAG00000000123	ENSBTAG00000003971	HAO2	E2F1	0.97814	POS
ENSBTAG00000000123	ENSBTAG00000004003	HAO2	F9	0.9252	POS
ENSBTAG00000000123	ENSBTAG00000004076	HAO2	OXER1	0.98015	POS
ENSBTAG00000000123	ENSBTAG00000004175	HAO2	HPD	0.99559	POS
ENSBTAG00000000123	ENSBTAG00000004560	HAO2	CLEC4F	0.95502	POS
ENSBTAG00000000123	ENSBTAG00000004588	HAO2	KCNN4	0.98178	POS
ENSBTAG00000000123	ENSBTAG00000004674	HAO2	HAAO	0.99084	POS
ENSBTAG00000000123	ENSBTAG00000004676	HAO2	TMEM184A	0.98283	POS
ENSBTAG00000000123	ENSBTAG00000004710	HAO2	HNF1B	0.97308	POS
ENSBTAG00000000123	ENSBTAG00000004716	HAO2	RETN	0.94442	POS
ENSBTAG00000000123	ENSBTAG00000004909	HAO2	GP1BA	0.92627	POS
ENSBTAG00000000123	ENSBTAG00000005004	HAO2	GDF2	0.93062	POS
ENSBTAG00000000123	ENSBTAG00000005049	HAO2	BLK	0.94336	POS
ENSBTAG00000000123	ENSBTAG00000005122	HAO2	KNG1	0.99385	POS
ENSBTAG00000000123	ENSBTAG00000005386	HAO2	SLC2A2	0.92333	POS
ENSBTAG00000000123	ENSBTAG00000005419	HAO2	AOC1	0.99374	POS
ENSBTAG00000000123	ENSBTAG00000005425	HAO2	GATA4	0.99411	POS
ENSBTAG00000000123	ENSBTAG00000005479	HAO2	LIPC	0.99267	POS
ENSBTAG00000000123	ENSBTAG00000005609	HAO2	ENSBTAG00000005609	0.92722	POS
ENSBTAG00000000123	ENSBTAG00000005623	HAO2	SOAT2	0.99226	POS
ENSBTAG00000000123	ENSBTAG00000005725	HAO2	IDO2	0.96598	POS
ENSBTAG00000000123	ENSBTAG00000005761	HAO2	DEDD2	0.94738	POS
ENSBTAG00000000123	ENSBTAG00000005772	HAO2	SPDYC	0.96287	POS
ENSBTAG00000000123	ENSBTAG00000005797	HAO2	AGXT	0.99258	POS
ENSBTAG00000000123	ENSBTAG00000006010	HAO2	STAB2	0.96878	POS
ENSBTAG00000000123	ENSBTAG00000006083	HAO2	KLF1	0.99295	POS
ENSBTAG00000000123	ENSBTAG00000006155	HAO2	CCRL2	0.97703	POS
ENSBTAG00000000123	ENSBTAG00000006212	HAO2	GTF2IRD1	-0.96861	NEG
ENSBTAG00000000123	ENSBTAG00000006350	HAO2	SLC22A7	0.99363	POS
ENSBTAG00000000123	ENSBTAG00000006354	HAO2	HP	0.9642	POS
ENSBTAG00000000123	ENSBTAG00000006447	HAO2	ACSM3	0.98888	POS
ENSBTAG00000000123	ENSBTAG00000006485	HAO2	TREML1	0.98471	POS
ENSBTAG00000000123	ENSBTAG00000006505	HAO2	S100A9	0.98097	POS
ENSBTAG00000000123	ENSBTAG00000006546	HAO2	GSTA2	0.98417	POS
ENSBTAG00000000123	ENSBTAG00000006599	HAO2	INHBE	0.98592	POS
ENSBTAG00000000123	ENSBTAG00000006633	HAO2	IRF3	0.93652	POS
ENSBTAG00000000123	ENSBTAG00000006730	HAO2	SUSD2	0.92835	POS
ENSBTAG00000000123	ENSBTAG00000006745	HAO2	FGG	0.9917	POS
ENSBTAG00000000123	ENSBTAG00000006769	HAO2	HSD3B1	0.98916	POS
ENSBTAG00000000123	ENSBTAG00000006919	HAO2	SMAD4	-0.91681	NEG
ENSBTAG00000000123	ENSBTAG00000006934	HAO2	CYP11A1	0.97353	POS
ENSBTAG00000000123	ENSBTAG00000007041	HAO2	SERPINA3-8	0.9914	POS
ENSBTAG00000000123	ENSBTAG00000007073	HAO2	CPB2	0.98735	POS
ENSBTAG00000000123	ENSBTAG00000007169	HAO2	P2RX1	0.98282	POS
ENSBTAG00000000123	ENSBTAG00000007273	HAO2	TF	0.98363	POS
ENSBTAG00000000123	ENSBTAG00000007312	HAO2	CD209	0.98157	POS
ENSBTAG00000000123	ENSBTAG00000007383	HAO2	ZNF521	-0.96723	NEG
ENSBTAG00000000123	ENSBTAG00000007411	HAO2	F7	0.9878	POS
ENSBTAG00000000123	ENSBTAG00000007470	HAO2	TRIM58	0.98853	POS
ENSBTAG00000000123	ENSBTAG00000007530	HAO2	TRIM10	0.98626	POS
ENSBTAG00000000123	ENSBTAG00000007540	HAO2	GLUD1	0.97709	POS
ENSBTAG00000000123	ENSBTAG00000007690	HAO2	AGXT2	0.99407	POS
ENSBTAG00000000123	ENSBTAG00000007843	HAO2	ITIH1	0.99485	POS
ENSBTAG00000000123	ENSBTAG00000007846	HAO2	ITIH3	0.99328	POS
ENSBTAG00000000123	ENSBTAG00000007969	HAO2	CIDEC	0.98603	POS
ENSBTAG00000000123	ENSBTAG00000007975	HAO2	ALDH8A1	0.97805	POS
ENSBTAG00000000123	ENSBTAG00000008026	HAO2	OXT	0.96354	POS
ENSBTAG00000000123	ENSBTAG00000008039	HAO2	ACMSD	0.96476	POS
ENSBTAG00000000123	ENSBTAG00000008117	HAO2	SLC5A4	0.97777	POS
ENSBTAG00000000123	ENSBTAG00000008127	HAO2	RBP5	0.97863	POS
ENSBTAG00000000123	ENSBTAG00000008175	HAO2	ZNF713	-0.92902	NEG
ENSBTAG00000000123	ENSBTAG00000008352	HAO2	ART4	0.97736	POS
ENSBTAG00000000123	ENSBTAG00000008463	HAO2	SLC22A14	0.94018	POS
ENSBTAG00000000123	ENSBTAG00000008505	HAO2	APOB	0.99336	POS
ENSBTAG00000000123	ENSBTAG00000008509	HAO2	SLC38A3	0.97151	POS
ENSBTAG00000000123	ENSBTAG00000008661	HAO2	C15H11orf52	0.97321	POS
ENSBTAG00000000123	ENSBTAG00000008778	HAO2	CHST13	0.99246	POS
ENSBTAG00000000123	ENSBTAG00000008936	HAO2	ABCC2	0.98801	POS
ENSBTAG00000000123	ENSBTAG00000009153	HAO2	MLXIPL	0.97955	POS
ENSBTAG00000000123	ENSBTAG00000009174	HAO2	HSD17B14	0.92305	POS
ENSBTAG00000000123	ENSBTAG00000009212	HAO2	APOA2	0.98847	POS
ENSBTAG00000000123	ENSBTAG00000009350	HAO2	PLA2G12B	0.95551	POS
ENSBTAG00000000123	ENSBTAG00000009364	HAO2	ENSBTAG00000009364	0.98499	POS
ENSBTAG00000000123	ENSBTAG00000009501	HAO2	KLKB1	0.99545	POS
ENSBTAG00000000123	ENSBTAG00000009585	HAO2	CDH16	0.99296	POS
ENSBTAG00000000123	ENSBTAG00000009658	HAO2	PLEK	0.98877	POS
ENSBTAG00000000123	ENSBTAG00000009735	HAO2	A1BG	0.99408	POS
ENSBTAG00000000123	ENSBTAG00000009894	HAO2	SERPINA10	0.97416	POS
ENSBTAG00000000123	ENSBTAG00000009904	HAO2	SPIC	0.99	POS
ENSBTAG00000000123	ENSBTAG00000010155	HAO2	ENSBTAG00000010155	0.98716	POS
ENSBTAG00000000123	ENSBTAG00000010177	HAO2	GOLT1A	0.98823	POS
ENSBTAG00000000123	ENSBTAG00000010215	HAO2	CREB3L3	0.95349	POS
ENSBTAG00000000123	ENSBTAG00000010284	HAO2	ETNPPL	0.98979	POS
ENSBTAG00000000123	ENSBTAG00000010314	HAO2	ICAM4	0.99449	POS
ENSBTAG00000000123	ENSBTAG00000010316	HAO2	ICAM5	0.98397	POS
ENSBTAG00000000123	ENSBTAG00000010661	HAO2	DPYSL3	-0.96058	NEG
ENSBTAG00000000123	ENSBTAG00000010798	HAO2	SLC23A1	0.99133	POS
ENSBTAG00000000123	ENSBTAG00000011062	HAO2	TDO2	0.99008	POS
ENSBTAG00000000123	ENSBTAG00000011162	HAO2	ZKSCAN2	-0.91753	NEG
ENSBTAG00000000123	ENSBTAG00000011300	HAO2	RHAG	0.97615	POS
ENSBTAG00000000123	ENSBTAG00000011481	HAO2	IL12RB1	0.99089	POS
ENSBTAG00000000123	ENSBTAG00000011498	HAO2	ZNF184	-0.92646	NEG
ENSBTAG00000000123	ENSBTAG00000011569	HAO2	AADAC	0.93941	POS
ENSBTAG00000000123	ENSBTAG00000011616	HAO2	MPO	0.93475	POS
ENSBTAG00000000123	ENSBTAG00000011733	HAO2	GIPC2	0.95169	POS
ENSBTAG00000000123	ENSBTAG00000011816	HAO2	TBX10	0.98523	POS
ENSBTAG00000000123	ENSBTAG00000011887	HAO2	CD22	0.98657	POS
ENSBTAG00000000123	ENSBTAG00000011961	HAO2	ENSBTAG00000011961	0.98791	POS
ENSBTAG00000000123	ENSBTAG00000011985	HAO2	ENSBTAG00000011985	0.9655	POS
ENSBTAG00000000123	ENSBTAG00000012063	HAO2	E2F4	0.94576	POS
ENSBTAG00000000123	ENSBTAG00000012071	HAO2	ASGR1	0.99444	POS
ENSBTAG00000000123	ENSBTAG00000012104	HAO2	FOXA3	0.98646	POS
ENSBTAG00000000123	ENSBTAG00000012116	HAO2	HNF4A	0.97794	POS
ENSBTAG00000000123	ENSBTAG00000012159	HAO2	CNBP	0.91858	POS
ENSBTAG00000000123	ENSBTAG00000012192	HAO2	ENSBTAG00000012192	0.98313	POS
ENSBTAG00000000123	ENSBTAG00000012210	HAO2	C5	0.98678	POS
ENSBTAG00000000123	ENSBTAG00000012280	HAO2	PGLYRP2	0.94651	POS
ENSBTAG00000000123	ENSBTAG00000012393	HAO2	AGT	0.97533	POS
ENSBTAG00000000123	ENSBTAG00000012398	HAO2	APOC3	0.98666	POS
ENSBTAG00000000123	ENSBTAG00000012403	HAO2	ARG1	0.98991	POS
ENSBTAG00000000123	ENSBTAG00000012618	HAO2	SLC23A3	0.9759	POS
ENSBTAG00000000123	ENSBTAG00000012638	HAO2	S100A12	0.9697	POS
ENSBTAG00000000123	ENSBTAG00000012640	HAO2	S100A8	0.97079	POS
ENSBTAG00000000123	ENSBTAG00000012721	HAO2	HOGA1	0.98174	POS
ENSBTAG00000000123	ENSBTAG00000012742	HAO2	SLC22A18	0.97888	POS
ENSBTAG00000000123	ENSBTAG00000012772	HAO2	GFI1B	0.9921	POS
ENSBTAG00000000123	ENSBTAG00000012808	HAO2	MASP2	0.99124	POS
ENSBTAG00000000123	ENSBTAG00000012946	HAO2	HSF2	-0.96751	NEG
ENSBTAG00000000123	ENSBTAG00000013064	HAO2	RGS18	0.96104	POS
ENSBTAG00000000123	ENSBTAG00000013110	HAO2	FARP2	0.95812	POS
ENSBTAG00000000123	ENSBTAG00000013133	HAO2	TBC1D10C	0.97946	POS
ENSBTAG00000000123	ENSBTAG00000013178	HAO2	ALAS2	0.97717	POS
ENSBTAG00000000123	ENSBTAG00000013333	HAO2	GYS2	0.99002	POS
ENSBTAG00000000123	ENSBTAG00000013345	HAO2	ENSBTAG00000013345	0.9933	POS
ENSBTAG00000000123	ENSBTAG00000013356	HAO2	CATHL1	0.98584	POS
ENSBTAG00000000123	ENSBTAG00000013596	HAO2	NR1H4	0.98968	POS
ENSBTAG00000000123	ENSBTAG00000013718	HAO2	GC	0.98975	POS
ENSBTAG00000000123	ENSBTAG00000013819	HAO2	URAD	0.97981	POS
ENSBTAG00000000123	ENSBTAG00000013928	HAO2	WFDC2	0.96179	POS
ENSBTAG00000000123	ENSBTAG00000013973	HAO2	SERPIND1	0.99126	POS
ENSBTAG00000000123	ENSBTAG00000014016	HAO2	IKZF1	0.93174	POS
ENSBTAG00000000123	ENSBTAG00000014075	HAO2	ITIH2	0.99371	POS
ENSBTAG00000000123	ENSBTAG00000014149	HAO2	LCN2	0.97346	POS
ENSBTAG00000000123	ENSBTAG00000014220	HAO2	ENSBTAG00000014220	0.98503	POS
ENSBTAG00000000123	ENSBTAG00000014225	HAO2	SLC5A9	0.94936	POS
ENSBTAG00000000123	ENSBTAG00000014315	HAO2	PBLD	0.98801	POS
ENSBTAG00000000123	ENSBTAG00000014439	HAO2	KMO	0.94106	POS
ENSBTAG00000000123	ENSBTAG00000014470	HAO2	ALDH1L1	0.99466	POS
ENSBTAG00000000123	ENSBTAG00000014517	HAO2	KLB	0.98737	POS
ENSBTAG00000000123	ENSBTAG00000014529	HAO2	GBP4	0.97712	POS
ENSBTAG00000000123	ENSBTAG00000014533	HAO2	KEL	0.98973	POS
ENSBTAG00000000123	ENSBTAG00000014666	HAO2	GP9	0.98356	POS
ENSBTAG00000000123	ENSBTAG00000014725	HAO2	CD27	0.97843	POS
ENSBTAG00000000123	ENSBTAG00000014848	HAO2	NR0B2	0.97998	POS
ENSBTAG00000000123	ENSBTAG00000014857	HAO2	ENSBTAG00000014857	0.98225	POS
ENSBTAG00000000123	ENSBTAG00000015094	HAO2	VNN1	0.97716	POS
ENSBTAG00000000123	ENSBTAG00000015139	HAO2	ENSBTAG00000015139	0.92851	POS
ENSBTAG00000000123	ENSBTAG00000015157	HAO2	GRAP2	0.9731	POS
ENSBTAG00000000123	ENSBTAG00000015290	HAO2	BAIAP2L2	0.95038	POS
ENSBTAG00000000123	ENSBTAG00000015311	HAO2	PTPRR	-0.92763	NEG
ENSBTAG00000000123	ENSBTAG00000015557	HAO2	ENSBTAG00000015557	0.9871	POS
ENSBTAG00000000123	ENSBTAG00000015638	HAO2	IL20RA	0.97277	POS
ENSBTAG00000000123	ENSBTAG00000015707	HAO2	TREML2	0.98636	POS
ENSBTAG00000000123	ENSBTAG00000015875	HAO2	FOXM1	0.90735	POS
ENSBTAG00000000123	ENSBTAG00000015895	HAO2	HGD	0.99514	POS
ENSBTAG00000000123	ENSBTAG00000015935	HAO2	IYD	0.98644	POS
ENSBTAG00000000123	ENSBTAG00000015987	HAO2	ENSBTAG00000015987	0.97816	POS
ENSBTAG00000000123	ENSBTAG00000016041	HAO2	B3GNT8	0.97324	POS
ENSBTAG00000000123	ENSBTAG00000016151	HAO2	VTN	0.99246	POS
ENSBTAG00000000123	ENSBTAG00000016163	HAO2	OSM	0.99038	POS
ENSBTAG00000000123	ENSBTAG00000016202	HAO2	TREH	0.97034	POS
ENSBTAG00000000123	ENSBTAG00000016234	HAO2	DUOX2	0.9322	POS
ENSBTAG00000000123	ENSBTAG00000016249	HAO2	NAGS	0.98475	POS
ENSBTAG00000000123	ENSBTAG00000016253	HAO2	G6PC3	0.92685	POS
ENSBTAG00000000123	ENSBTAG00000016276	HAO2	HAL	0.99446	POS
ENSBTAG00000000123	ENSBTAG00000016385	HAO2	F10	0.98647	POS
ENSBTAG00000000123	ENSBTAG00000016662	HAO2	CPS1	0.98925	POS
ENSBTAG00000000123	ENSBTAG00000016801	HAO2	RXRG	-0.92136	NEG
ENSBTAG00000000123	ENSBTAG00000016864	HAO2	LBP	0.94532	POS
ENSBTAG00000000123	ENSBTAG00000017020	HAO2	S100G	0.99436	POS
ENSBTAG00000000123	ENSBTAG00000017035	HAO2	USF2	0.90872	POS
ENSBTAG00000000123	ENSBTAG00000017042	HAO2	HAMP	0.96853	POS
ENSBTAG00000000123	ENSBTAG00000017121	HAO2	ALB	0.98749	POS
ENSBTAG00000000123	ENSBTAG00000017131	HAO2	AFP	0.97742	POS
ENSBTAG00000000123	ENSBTAG00000017328	HAO2	PTI	0.96183	POS
ENSBTAG00000000123	ENSBTAG00000017397	HAO2	ZNF423	-0.97999	NEG
ENSBTAG00000000123	ENSBTAG00000017531	HAO2	FETUB	0.98792	POS
ENSBTAG00000000123	ENSBTAG00000017624	HAO2	RAB17	0.99004	POS
ENSBTAG00000000123	ENSBTAG00000017627	HAO2	STMN4	-0.90233	NEG
ENSBTAG00000000123	ENSBTAG00000017722	HAO2	F5	0.97634	POS
ENSBTAG00000000123	ENSBTAG00000017824	HAO2	IRF8	0.96352	POS
ENSBTAG00000000123	ENSBTAG00000018010	HAO2	ABCA4	0.94041	POS
ENSBTAG00000000123	ENSBTAG00000018016	HAO2	NUPR1	0.96155	POS
ENSBTAG00000000123	ENSBTAG00000018054	HAO2	FABP1	0.99486	POS
ENSBTAG00000000123	ENSBTAG00000018116	HAO2	MTFP1	0.90767	POS
ENSBTAG00000000123	ENSBTAG00000018416	HAO2	CCDC42	0.97559	POS
ENSBTAG00000000123	ENSBTAG00000018473	HAO2	MARCO	0.98681	POS
ENSBTAG00000000123	ENSBTAG00000018556	HAO2	MGC137211	0.97728	POS
ENSBTAG00000000123	ENSBTAG00000018785	HAO2	TUBB1	0.99018	POS
ENSBTAG00000000123	ENSBTAG00000018831	HAO2	DAO	0.96358	POS
ENSBTAG00000000123	ENSBTAG00000018843	HAO2	SERPINA1	0.97951	POS
ENSBTAG00000000123	ENSBTAG00000018872	HAO2	F12	0.98574	POS
ENSBTAG00000000123	ENSBTAG00000019179	HAO2	TSKS	0.98115	POS
ENSBTAG00000000123	ENSBTAG00000019322	HAO2	HABP2	0.99059	POS
ENSBTAG00000000123	ENSBTAG00000019329	HAO2	LYL1	0.96697	POS
ENSBTAG00000000123	ENSBTAG00000019440	HAO2	PROZ	0.98329	POS
ENSBTAG00000000123	ENSBTAG00000019533	HAO2	ADTRP	0.99407	POS
ENSBTAG00000000123	ENSBTAG00000019557	HAO2	NR1I2	0.95426	POS
ENSBTAG00000000123	ENSBTAG00000019770	HAO2	APOA4	0.9739	POS
ENSBTAG00000000123	ENSBTAG00000019855	HAO2	MAP3K15	0.95853	POS
ENSBTAG00000000123	ENSBTAG00000020184	HAO2	AQP8	0.97879	POS
ENSBTAG00000000123	ENSBTAG00000020229	HAO2	ATP8B3	0.97528	POS
ENSBTAG00000000123	ENSBTAG00000020404	HAO2	FTCD	0.99087	POS
ENSBTAG00000000123	ENSBTAG00000020512	HAO2	GJB1	0.98746	POS
ENSBTAG00000000123	ENSBTAG00000020556	HAO2	APOC4	0.99338	POS
ENSBTAG00000000123	ENSBTAG00000020558	HAO2	APOC2	0.99486	POS
ENSBTAG00000000123	ENSBTAG00000020597	HAO2	FMO3	0.99429	POS
ENSBTAG00000000123	ENSBTAG00000020715	HAO2	PIK3C2G	0.98348	POS
ENSBTAG00000000123	ENSBTAG00000020852	HAO2	SLC16A11	0.9376	POS
ENSBTAG00000000123	ENSBTAG00000020859	HAO2	SERPINF2	0.99189	POS
ENSBTAG00000000123	ENSBTAG00000021033	HAO2	SGK2	0.97793	POS
ENSBTAG00000000123	ENSBTAG00000021230	HAO2	SFTPB	0.97749	POS
ENSBTAG00000000123	ENSBTAG00000021386	HAO2	ANGPTL3	0.99134	POS
ENSBTAG00000000123	ENSBTAG00000021516	HAO2	GSTA1	0.98984	POS
ENSBTAG00000000123	ENSBTAG00000021616	HAO2	PRSS57	0.97401	POS
ENSBTAG00000000123	ENSBTAG00000021742	HAO2	ZNF568	-0.94725	NEG
ENSBTAG00000000123	ENSBTAG00000021795	HAO2	HNF1A	0.98332	POS
ENSBTAG00000000123	ENSBTAG00000021887	HAO2	DPYS	0.98867	POS
ENSBTAG00000000123	ENSBTAG00000022209	HAO2	CABP2	0.96723	POS
ENSBTAG00000000123	ENSBTAG00000022246	HAO2	C29H11orf86	0.99508	POS
ENSBTAG00000000123	ENSBTAG00000022329	HAO2	SLCO1B3	0.96642	POS
ENSBTAG00000000123	ENSBTAG00000022575	HAO2	TPRA1	0.94051	POS
ENSBTAG00000000123	ENSBTAG00000022715	HAO2	ENSBTAG00000022715	0.96419	POS
ENSBTAG00000000123	ENSBTAG00000022813	HAO2	TMEM150B	0.98042	POS
ENSBTAG00000000123	ENSBTAG00000023411	HAO2	ENSBTAG00000023411	0.98844	POS
ENSBTAG00000000123	ENSBTAG00000023611	HAO2	ZBTB32	0.91441	POS
ENSBTAG00000000123	ENSBTAG00000023648	HAO2	ENSBTAG00000023648	0.96542	POS
ENSBTAG00000000123	ENSBTAG00000023659	HAO2	MT2A	0.94124	POS
ENSBTAG00000000123	ENSBTAG00000023666	HAO2	ENSBTAG00000023666	0.97612	POS
ENSBTAG00000000123	ENSBTAG00000023939	HAO2	ENSBTAG00000023939	0.99049	POS
ENSBTAG00000000123	ENSBTAG00000024255	HAO2	UOX	0.99041	POS
ENSBTAG00000000123	ENSBTAG00000024497	HAO2	CTRC	0.96887	POS
ENSBTAG00000000123	ENSBTAG00000024852	HAO2	CATHL2	0.98119	POS
ENSBTAG00000000123	ENSBTAG00000024901	HAO2	ENSBTAG00000024901	0.98808	POS
ENSBTAG00000000123	ENSBTAG00000025101	HAO2	ASGR2	0.99081	POS
ENSBTAG00000000123	ENSBTAG00000025441	HAO2	HSPA1A	0.9154	POS
ENSBTAG00000000123	ENSBTAG00000026181	HAO2	UGT1A1	0.96233	POS
ENSBTAG00000000123	ENSBTAG00000026278	HAO2	CLDN4	0.97722	POS
ENSBTAG00000000123	ENSBTAG00000026326	HAO2	SPN	0.98204	POS
ENSBTAG00000000123	ENSBTAG00000026610	HAO2	SMCO3	0.97182	POS
ENSBTAG00000000123	ENSBTAG00000026666	HAO2	MGC137014	0.98907	POS
ENSBTAG00000000123	ENSBTAG00000026732	HAO2	PLA2G1B	0.9797	POS
ENSBTAG00000000123	ENSBTAG00000026769	HAO2	ASCL2	0.95105	POS
ENSBTAG00000000123	ENSBTAG00000026917	HAO2	ENSBTAG00000026917	0.92393	POS
ENSBTAG00000000123	ENSBTAG00000029851	HAO2	bta-mir-122	0.98949	POS
ENSBTAG00000000123	ENSBTAG00000030246	HAO2	ENTPD8	0.98816	POS
ENSBTAG00000000123	ENSBTAG00000030297	HAO2	ENSBTAG00000030297	0.97245	POS
ENSBTAG00000000123	ENSBTAG00000030416	HAO2	ENSBTAG00000030416	0.98865	POS
ENSBTAG00000000123	ENSBTAG00000030423	HAO2	CLEC1B	0.98745	POS
ENSBTAG00000000123	ENSBTAG00000030575	HAO2	BHLHE41	0.90812	POS
ENSBTAG00000000123	ENSBTAG00000030683	HAO2	ENSBTAG00000030683	0.98939	POS
ENSBTAG00000000123	ENSBTAG00000031217	HAO2	MYL6B	-0.91315	NEG
ENSBTAG00000000123	ENSBTAG00000031351	HAO2	SEC14L4	0.97367	POS
ENSBTAG00000000123	ENSBTAG00000031519	HAO2	NGP	0.97406	POS
ENSBTAG00000000123	ENSBTAG00000031631	HAO2	C1QTNF12	0.95992	POS
ENSBTAG00000000123	ENSBTAG00000031647	HAO2	LRG1	0.98731	POS
ENSBTAG00000000123	ENSBTAG00000031772	HAO2	PRODH2	0.99413	POS
ENSBTAG00000000123	ENSBTAG00000032051	HAO2	SULT1C4	0.97165	POS
ENSBTAG00000000123	ENSBTAG00000032137	HAO2	PNPLA6	0.92405	POS
ENSBTAG00000000123	ENSBTAG00000032152	HAO2	TMPRSS6	0.9815	POS
ENSBTAG00000000123	ENSBTAG00000032277	HAO2	KYNU	0.96529	POS
ENSBTAG00000000123	ENSBTAG00000032656	HAO2	CPN2	0.99289	POS
ENSBTAG00000000123	ENSBTAG00000033278	HAO2	F2RL3	0.97623	POS
ENSBTAG00000000123	ENSBTAG00000033398	HAO2	HKDC1	0.98372	POS
ENSBTAG00000000123	ENSBTAG00000034106	HAO2	CYP8B1	0.96511	POS
ENSBTAG00000000123	ENSBTAG00000034402	HAO2	ACE2	0.99058	POS
ENSBTAG00000000123	ENSBTAG00000034657	HAO2	ENSBTAG00000034657	0.98246	POS
ENSBTAG00000000123	ENSBTAG00000036414	HAO2	bta-mir-451	0.93275	POS
ENSBTAG00000000123	ENSBTAG00000037449	HAO2	ACSM5	0.95096	POS
ENSBTAG00000000123	ENSBTAG00000037453	HAO2	20ALPHA-HSD	0.9899	POS
ENSBTAG00000000123	ENSBTAG00000037508	HAO2	EBF1	-0.93113	NEG
ENSBTAG00000000123	ENSBTAG00000037509	HAO2	ENSBTAG00000037509	0.99143	POS
ENSBTAG00000000123	ENSBTAG00000037566	HAO2	ZNF500	-0.90153	NEG
ENSBTAG00000000123	ENSBTAG00000037751	HAO2	HBE4	0.9512	POS
ENSBTAG00000000123	ENSBTAG00000037757	HAO2	EBF4	-0.90443	NEG
ENSBTAG00000000123	ENSBTAG00000037890	HAO2	CYP4A11	0.99143	POS
ENSBTAG00000000123	ENSBTAG00000037917	HAO2	SLC17A1	0.98644	POS
ENSBTAG00000000123	ENSBTAG00000038058	HAO2	ENSBTAG00000038058	0.98477	POS
ENSBTAG00000000123	ENSBTAG00000038124	HAO2	FCGR2A	0.96965	POS
ENSBTAG00000000123	ENSBTAG00000038171	HAO2	ENSBTAG00000038171	0.94754	POS
ENSBTAG00000000123	ENSBTAG00000038323	HAO2	GLYAT	0.99075	POS
ENSBTAG00000000123	ENSBTAG00000038361	HAO2	SERPINA11	0.99382	POS
ENSBTAG00000000123	ENSBTAG00000038461	HAO2	ENSBTAG00000038461	0.91727	POS
ENSBTAG00000000123	ENSBTAG00000038549	HAO2	ENSBTAG00000038549	0.99329	POS
ENSBTAG00000000123	ENSBTAG00000038576	HAO2	GBP6	0.98264	POS
ENSBTAG00000000123	ENSBTAG00000038650	HAO2	MS4A7	0.95049	POS
ENSBTAG00000000123	ENSBTAG00000038655	HAO2	ENSBTAG00000038655	0.96449	POS
ENSBTAG00000000123	ENSBTAG00000038756	HAO2	GLB1L3	0.95495	POS
ENSBTAG00000000123	ENSBTAG00000038844	HAO2	ANKRD35	0.98408	POS
ENSBTAG00000000123	ENSBTAG00000038869	HAO2	ZNF383	-0.92152	NEG
ENSBTAG00000000123	ENSBTAG00000039196	HAO2	ENSBTAG00000039196	0.98727	POS
ENSBTAG00000000123	ENSBTAG00000039206	HAO2	SLFN14	0.9532	POS
ENSBTAG00000000123	ENSBTAG00000039319	HAO2	CYP4F2	0.99455	POS
ENSBTAG00000000123	ENSBTAG00000039325	HAO2	GYPA	0.98841	POS
ENSBTAG00000000123	ENSBTAG00000039337	HAO2	ENSBTAG00000039337	0.99399	POS
ENSBTAG00000000123	ENSBTAG00000039463	HAO2	SLC22A9	0.9912	POS
ENSBTAG00000000123	ENSBTAG00000039808	HAO2	SERPINA6	0.9937	POS
ENSBTAG00000000123	ENSBTAG00000040034	HAO2	ENSBTAG00000040034	0.98326	POS
ENSBTAG00000000123	ENSBTAG00000040409	HAO2	ENSBTAG00000040409	0.97129	POS
ENSBTAG00000000123	ENSBTAG00000044185	HAO2	SOX6	0.92168	POS
ENSBTAG00000000123	ENSBTAG00000045969	HAO2	APON	0.99133	POS
ENSBTAG00000000123	ENSBTAG00000046152	HAO2	MGAM	0.91889	POS
ENSBTAG00000000123	ENSBTAG00000046257	HAO2	GIMAP4	0.97511	POS
ENSBTAG00000000123	ENSBTAG00000046540	HAO2	SERPINA3-1	0.99007	POS
ENSBTAG00000000123	ENSBTAG00000046744	HAO2	PALM3	0.93368	POS
ENSBTAG00000000123	ENSBTAG00000046768	HAO2	IGFBP1	0.99125	POS
ENSBTAG00000000123	ENSBTAG00000046773	HAO2	MCOLN2	0.98092	POS
ENSBTAG00000000123	ENSBTAG00000047040	HAO2	SERPINA3-3	0.98989	POS
ENSBTAG00000000123	ENSBTAG00000047175	HAO2	ENSBTAG00000047175	0.95266	POS
ENSBTAG00000000123	ENSBTAG00000047254	HAO2	ABCA2	-0.94124	NEG
ENSBTAG00000000123	ENSBTAG00000047317	HAO2	CGN1	0.98037	POS
ENSBTAG00000000123	ENSBTAG00000047331	HAO2	GYPB	0.97995	POS
ENSBTAG00000000123	ENSBTAG00000047356	HAO2	ENSBTAG00000047356	0.95342	POS
ENSBTAG00000000123	ENSBTAG00000047510	HAO2	SMIM6	0.99113	POS
ENSBTAG00000000123	ENSBTAG00000047600	HAO2	ROS1	0.96313	POS
ENSBTAG00000000123	ENSBTAG00000047621	HAO2	ENSBTAG00000047621	0.98386	POS
ENSBTAG00000000123	ENSBTAG00000047655	HAO2	SERPINA7	0.9921	POS
ENSBTAG00000000123	ENSBTAG00000047833	HAO2	AFM	0.99455	POS
ENSBTAG00000000123	ENSBTAG00000047944	HAO2	GATA5	0.97304	POS
ENSBTAG00000000123	ENSBTAG00000048034	HAO2	GLTPD2	0.93489	POS
ENSBTAG00000000123	ENSBTAG00000048075	HAO2	IGSF23	0.97953	POS
ENSBTAG00000000123	ENSBTAG00000048094	HAO2	SERPINA3-7	0.98892	POS
ENSBTAG00000000123	ENSBTAG00000048122	HAO2	CFD	0.95496	POS
ENSBTAG00000000123	ENSBTAG00000048393	HAO2	THEG	0.97925	POS
ENSBTAG00000000123	ENSBTAG00000048817	HAO2	SSX5	0.98113	POS
ENSBTAG00000000123	ENSBTAG00000049257	HAO2	ENSBTAG00000049257	0.92445	POS
ENSBTAG00000000123	ENSBTAG00000049436	HAO2	ENSBTAG00000049436	0.99251	POS
ENSBTAG00000000123	ENSBTAG00000049683	HAO2	ENSBTAG00000049683	0.94666	POS
ENSBTAG00000000123	ENSBTAG00000049782	HAO2	ENSBTAG00000049782	0.98588	POS
ENSBTAG00000000123	ENSBTAG00000049953	HAO2	ENSBTAG00000049953	0.98554	POS
ENSBTAG00000000123	ENSBTAG00000050209	HAO2	ENSBTAG00000050209	0.92339	POS
ENSBTAG00000000123	ENSBTAG00000050476	HAO2	ENSBTAG00000050476	0.95755	POS
ENSBTAG00000000123	ENSBTAG00000050563	HAO2	ENSBTAG00000050563	0.92788	POS
ENSBTAG00000000123	ENSBTAG00000050630	HAO2	DEFB13	0.97175	POS
ENSBTAG00000000123	ENSBTAG00000050726	HAO2	CD300H	0.98533	POS
ENSBTAG00000000123	ENSBTAG00000051295	HAO2	FXYD4	0.97835	POS
ENSBTAG00000000123	ENSBTAG00000051383	HAO2	DEFB7	0.97158	POS
ENSBTAG00000000123	ENSBTAG00000051797	HAO2	ENSBTAG00000051797	0.95098	POS
ENSBTAG00000000123	ENSBTAG00000051856	HAO2	ENSBTAG00000051856	0.9355	POS
ENSBTAG00000000123	ENSBTAG00000052022	HAO2	ENSBTAG00000052022	0.98353	POS
ENSBTAG00000000123	ENSBTAG00000052514	HAO2	ENSBTAG00000052514	0.96867	POS
ENSBTAG00000000123	ENSBTAG00000052659	HAO2	ENSBTAG00000052659	0.97781	POS
ENSBTAG00000000123	ENSBTAG00000052808	HAO2	ENSBTAG00000052808	0.98836	POS
ENSBTAG00000000123	ENSBTAG00000053177	HAO2	ENSBTAG00000053177	0.94532	POS
ENSBTAG00000000123	ENSBTAG00000053561	HAO2	LY6G6D	0.98796	POS
ENSBTAG00000000123	ENSBTAG00000053578	HAO2	CCL16	0.99066	POS
ENSBTAG00000000123	ENSBTAG00000053783	HAO2	ENSBTAG00000053783	0.93223	POS
ENSBTAG00000000123	ENSBTAG00000053832	HAO2	ENSBTAG00000053832	0.90258	POS
ENSBTAG00000000123	ENSBTAG00000053893	HAO2	ENSBTAG00000053893	0.95708	POS
ENSBTAG00000000123	ENSBTAG00000053896	HAO2	TOP1MT	0.9485	POS
ENSBTAG00000000123	ENSBTAG00000053931	HAO2	ENSBTAG00000053931	0.94071	POS
ENSBTAG00000000123	ENSBTAG00000054072	HAO2	ADM2	0.95688	POS
ENSBTAG00000000123	ENSBTAG00000054314	HAO2	ENSBTAG00000054314	0.98878	POS
ENSBTAG00000000123	ENSBTAG00000054524	HAO2	ENSBTAG00000054524	0.95925	POS
ENSBTAG00000000123	ENSBTAG00000054525	HAO2	ENSBTAG00000054525	0.98966	POS
ENSBTAG00000000123	ENSBTAG00000054604	HAO2	ENSBTAG00000054604	0.90588	POS
ENSBTAG00000000123	ENSBTAG00000054649	HAO2	ENSBTAG00000054649	0.98105	POS
ENSBTAG00000000123	ENSBTAG00000054756	HAO2	CL43	0.9815	POS
ENSBTAG00000000123	ENSBTAG00000054761	HAO2	MBL1	0.99289	POS
ENSBTAG00000000123	ENSBTAG00000054798	HAO2	ENSBTAG00000054798	0.98351	POS
ENSBTAG00000000123	ENSBTAG00000054808	HAO2	MT1A	0.94366	POS
ENSBTAG00000000123	ENSBTAG00000054812	HAO2	H2BC11	0.96753	POS
ENSBTAG00000000123	ENSBTAG00000054844	HAO2	ENSBTAG00000054844	0.97408	POS
ENSBTAG00000000123	ENSBTAG00000054975	HAO2	ENSBTAG00000054975	0.97259	POS
ENSBTAG00000000123	ENSBTAG00000055241	HAO2	ENSBTAG00000055241	0.98958	POS
ENSBTAG00000000172	ENSBTAG00000000229	PFKFB1	ENSBTAG00000000229	0.98415	POS
ENSBTAG00000000172	ENSBTAG00000000259	PFKFB1	CHIA	0.98035	POS
ENSBTAG00000000172	ENSBTAG00000000336	PFKFB1	ENSBTAG00000000336	0.98286	POS
ENSBTAG00000000172	ENSBTAG00000000522	PFKFB1	AHSG	0.95389	POS
ENSBTAG00000000172	ENSBTAG00000000565	PFKFB1	RFX7	-0.9541	NEG
ENSBTAG00000000172	ENSBTAG00000000580	PFKFB1	LY6G6F	0.96162	POS
ENSBTAG00000000172	ENSBTAG00000000836	PFKFB1	KRT8	0.94135	POS
ENSBTAG00000000172	ENSBTAG00000000888	PFKFB1	SPTA1	0.98039	POS
ENSBTAG00000000172	ENSBTAG00000000962	PFKFB1	STAP1	0.9033	POS
ENSBTAG00000000172	ENSBTAG00000001247	PFKFB1	LECT2	0.98112	POS
ENSBTAG00000000172	ENSBTAG00000001265	PFKFB1	HRG	0.98861	POS
ENSBTAG00000000172	ENSBTAG00000001271	PFKFB1	PLG	0.97012	POS
ENSBTAG00000000172	ENSBTAG00000001292	PFKFB1	LTF	0.92902	POS
ENSBTAG00000000172	ENSBTAG00000001297	PFKFB1	ENSBTAG00000001297	0.98207	POS
ENSBTAG00000000172	ENSBTAG00000001325	PFKFB1	UPB1	0.98641	POS
ENSBTAG00000000172	ENSBTAG00000001338	PFKFB1	CCR3	0.95793	POS
ENSBTAG00000000172	ENSBTAG00000001376	PFKFB1	RAD21L1	0.97528	POS
ENSBTAG00000000172	ENSBTAG00000001488	PFKFB1	OTC	0.98668	POS
ENSBTAG00000000172	ENSBTAG00000001576	PFKFB1	TMEM140	0.98102	POS
ENSBTAG00000000172	ENSBTAG00000001595	PFKFB1	MT1E	0.92385	POS
ENSBTAG00000000172	ENSBTAG00000001638	PFKFB1	FGA	0.97978	POS
ENSBTAG00000000172	ENSBTAG00000001658	PFKFB1	AKR1D1	0.93013	POS
ENSBTAG00000000172	ENSBTAG00000001881	PFKFB1	SLC10A1	0.97865	POS
ENSBTAG00000000172	ENSBTAG00000001893	PFKFB1	TM4SF4	0.96583	POS
ENSBTAG00000000172	ENSBTAG00000001915	PFKFB1	APOH	0.97941	POS
ENSBTAG00000000172	ENSBTAG00000001961	PFKFB1	MAP1B	-0.93064	NEG
ENSBTAG00000000172	ENSBTAG00000002029	PFKFB1	IGSF5	0.96072	POS
ENSBTAG00000000172	ENSBTAG00000002030	PFKFB1	SPP2	0.98561	POS
ENSBTAG00000000172	ENSBTAG00000002249	PFKFB1	NAALADL1	0.94488	POS
ENSBTAG00000000172	ENSBTAG00000002255	PFKFB1	BHMT	0.98406	POS
ENSBTAG00000000172	ENSBTAG00000002478	PFKFB1	AGMAT	0.98204	POS
ENSBTAG00000000172	ENSBTAG00000002484	PFKFB1	CIAO3	0.9375	POS
ENSBTAG00000000172	ENSBTAG00000002559	PFKFB1	MIOX	0.98696	POS
ENSBTAG00000000172	ENSBTAG00000002642	PFKFB1	SLC17A2	0.978	POS
ENSBTAG00000000172	ENSBTAG00000003016	PFKFB1	PTPN7	0.99062	POS
ENSBTAG00000000172	ENSBTAG00000003022	PFKFB1	CAMP	0.98984	POS
ENSBTAG00000000172	ENSBTAG00000003184	PFKFB1	GATA1	0.98824	POS
ENSBTAG00000000172	ENSBTAG00000003234	PFKFB1	HSD17B2	0.97335	POS
ENSBTAG00000000172	ENSBTAG00000003264	PFKFB1	NR1H2	0.94132	POS
ENSBTAG00000000172	ENSBTAG00000003289	PFKFB1	ENSBTAG00000003289	0.9377	POS
ENSBTAG00000000172	ENSBTAG00000003514	PFKFB1	HSF4	0.96331	POS
ENSBTAG00000000172	ENSBTAG00000003564	PFKFB1	HPX	0.98014	POS
ENSBTAG00000000172	ENSBTAG00000003569	PFKFB1	DZIP1	-0.96958	NEG
ENSBTAG00000000172	ENSBTAG00000003572	PFKFB1	F11	0.98621	POS
ENSBTAG00000000172	ENSBTAG00000003600	PFKFB1	CAPN8	0.98547	POS
ENSBTAG00000000172	ENSBTAG00000003733	PFKFB1	TM4SF5	0.98724	POS
ENSBTAG00000000172	ENSBTAG00000003737	PFKFB1	SLC51B	0.99026	POS
ENSBTAG00000000172	ENSBTAG00000003774	PFKFB1	C8A	0.9869	POS
ENSBTAG00000000172	ENSBTAG00000003775	PFKFB1	C8B	0.96078	POS
ENSBTAG00000000172	ENSBTAG00000003781	PFKFB1	MPL	0.94663	POS
ENSBTAG00000000172	ENSBTAG00000003786	PFKFB1	GCGR	0.9825	POS
ENSBTAG00000000172	ENSBTAG00000003797	PFKFB1	SLC17A3	0.98738	POS
ENSBTAG00000000172	ENSBTAG00000003806	PFKFB1	ECM1	0.93829	POS
ENSBTAG00000000172	ENSBTAG00000003829	PFKFB1	HPN	0.98299	POS
ENSBTAG00000000172	ENSBTAG00000003898	PFKFB1	HMGCS2	0.98391	POS
ENSBTAG00000000172	ENSBTAG00000003971	PFKFB1	E2F1	0.98532	POS
ENSBTAG00000000172	ENSBTAG00000004076	PFKFB1	OXER1	0.97558	POS
ENSBTAG00000000172	ENSBTAG00000004175	PFKFB1	HPD	0.98433	POS
ENSBTAG00000000172	ENSBTAG00000004560	PFKFB1	CLEC4F	0.93253	POS
ENSBTAG00000000172	ENSBTAG00000004588	PFKFB1	KCNN4	0.97773	POS
ENSBTAG00000000172	ENSBTAG00000004632	PFKFB1	ASPSCR1	0.90113	POS
ENSBTAG00000000172	ENSBTAG00000004674	PFKFB1	HAAO	0.98093	POS
ENSBTAG00000000172	ENSBTAG00000004676	PFKFB1	TMEM184A	0.97555	POS
ENSBTAG00000000172	ENSBTAG00000004710	PFKFB1	HNF1B	0.98283	POS
ENSBTAG00000000172	ENSBTAG00000004716	PFKFB1	RETN	0.96124	POS
ENSBTAG00000000172	ENSBTAG00000005049	PFKFB1	BLK	0.96687	POS
ENSBTAG00000000172	ENSBTAG00000005122	PFKFB1	KNG1	0.97816	POS
ENSBTAG00000000172	ENSBTAG00000005419	PFKFB1	AOC1	0.99161	POS
ENSBTAG00000000172	ENSBTAG00000005425	PFKFB1	GATA4	0.98915	POS
ENSBTAG00000000172	ENSBTAG00000005479	PFKFB1	LIPC	0.98554	POS
ENSBTAG00000000172	ENSBTAG00000005623	PFKFB1	SOAT2	0.98882	POS
ENSBTAG00000000172	ENSBTAG00000005725	PFKFB1	IDO2	0.96849	POS
ENSBTAG00000000172	ENSBTAG00000005761	PFKFB1	DEDD2	0.95822	POS
ENSBTAG00000000172	ENSBTAG00000005772	PFKFB1	SPDYC	0.97722	POS
ENSBTAG00000000172	ENSBTAG00000005797	PFKFB1	AGXT	0.99244	POS
ENSBTAG00000000172	ENSBTAG00000005952	PFKFB1	CEBPE	0.92785	POS
ENSBTAG00000000172	ENSBTAG00000006010	PFKFB1	STAB2	0.97091	POS
ENSBTAG00000000172	ENSBTAG00000006083	PFKFB1	KLF1	0.98867	POS
ENSBTAG00000000172	ENSBTAG00000006155	PFKFB1	CCRL2	0.9811	POS
ENSBTAG00000000172	ENSBTAG00000006212	PFKFB1	GTF2IRD1	-0.95569	NEG
ENSBTAG00000000172	ENSBTAG00000006350	PFKFB1	SLC22A7	0.98918	POS
ENSBTAG00000000172	ENSBTAG00000006354	PFKFB1	HP	0.98007	POS
ENSBTAG00000000172	ENSBTAG00000006447	PFKFB1	ACSM3	0.97231	POS
ENSBTAG00000000172	ENSBTAG00000006485	PFKFB1	TREML1	0.96813	POS
ENSBTAG00000000172	ENSBTAG00000006505	PFKFB1	S100A9	0.98422	POS
ENSBTAG00000000172	ENSBTAG00000006546	PFKFB1	GSTA2	0.96182	POS
ENSBTAG00000000172	ENSBTAG00000006599	PFKFB1	INHBE	0.98351	POS
ENSBTAG00000000172	ENSBTAG00000006633	PFKFB1	IRF3	0.95921	POS
ENSBTAG00000000172	ENSBTAG00000006730	PFKFB1	SUSD2	0.9468	POS
ENSBTAG00000000172	ENSBTAG00000006745	PFKFB1	FGG	0.97468	POS
ENSBTAG00000000172	ENSBTAG00000006769	PFKFB1	HSD3B1	0.98883	POS
ENSBTAG00000000172	ENSBTAG00000006919	PFKFB1	SMAD4	-0.94679	NEG
ENSBTAG00000000172	ENSBTAG00000006934	PFKFB1	CYP11A1	0.97812	POS
ENSBTAG00000000172	ENSBTAG00000007041	PFKFB1	SERPINA3-8	0.98046	POS
ENSBTAG00000000172	ENSBTAG00000007073	PFKFB1	CPB2	0.9779	POS
ENSBTAG00000000172	ENSBTAG00000007169	PFKFB1	P2RX1	0.97259	POS
ENSBTAG00000000172	ENSBTAG00000007273	PFKFB1	TF	0.96153	POS
ENSBTAG00000000172	ENSBTAG00000007312	PFKFB1	CD209	0.96834	POS
ENSBTAG00000000172	ENSBTAG00000007383	PFKFB1	ZNF521	-0.95709	NEG
ENSBTAG00000000172	ENSBTAG00000007411	PFKFB1	F7	0.98996	POS
ENSBTAG00000000172	ENSBTAG00000007470	PFKFB1	TRIM58	0.97504	POS
ENSBTAG00000000172	ENSBTAG00000007530	PFKFB1	TRIM10	0.97033	POS
ENSBTAG00000000172	ENSBTAG00000007540	PFKFB1	GLUD1	0.95831	POS
ENSBTAG00000000172	ENSBTAG00000007690	PFKFB1	AGXT2	0.99197	POS
ENSBTAG00000000172	ENSBTAG00000007843	PFKFB1	ITIH1	0.9838	POS
ENSBTAG00000000172	ENSBTAG00000007846	PFKFB1	ITIH3	0.98826	POS
ENSBTAG00000000172	ENSBTAG00000007969	PFKFB1	CIDEC	0.97826	POS
ENSBTAG00000000172	ENSBTAG00000007975	PFKFB1	ALDH8A1	0.95949	POS
ENSBTAG00000000172	ENSBTAG00000008026	PFKFB1	OXT	0.97356	POS
ENSBTAG00000000172	ENSBTAG00000008039	PFKFB1	ACMSD	0.94051	POS
ENSBTAG00000000172	ENSBTAG00000008117	PFKFB1	SLC5A4	0.98879	POS
ENSBTAG00000000172	ENSBTAG00000008127	PFKFB1	RBP5	0.98265	POS
ENSBTAG00000000172	ENSBTAG00000008175	PFKFB1	ZNF713	-0.92525	NEG
ENSBTAG00000000172	ENSBTAG00000008352	PFKFB1	ART4	0.95655	POS
ENSBTAG00000000172	ENSBTAG00000008463	PFKFB1	SLC22A14	0.95976	POS
ENSBTAG00000000172	ENSBTAG00000008505	PFKFB1	APOB	0.98069	POS
ENSBTAG00000000172	ENSBTAG00000008509	PFKFB1	SLC38A3	0.97749	POS
ENSBTAG00000000172	ENSBTAG00000008661	PFKFB1	C15H11orf52	0.97192	POS
ENSBTAG00000000172	ENSBTAG00000008778	PFKFB1	CHST13	0.99	POS
ENSBTAG00000000172	ENSBTAG00000008936	PFKFB1	ABCC2	0.97798	POS
ENSBTAG00000000172	ENSBTAG00000009153	PFKFB1	MLXIPL	0.98609	POS
ENSBTAG00000000172	ENSBTAG00000009174	PFKFB1	HSD17B14	0.95605	POS
ENSBTAG00000000172	ENSBTAG00000009212	PFKFB1	APOA2	0.98263	POS
ENSBTAG00000000172	ENSBTAG00000009350	PFKFB1	PLA2G12B	0.92686	POS
ENSBTAG00000000172	ENSBTAG00000009364	PFKFB1	ENSBTAG00000009364	0.984	POS
ENSBTAG00000000172	ENSBTAG00000009501	PFKFB1	KLKB1	0.9863	POS
ENSBTAG00000000172	ENSBTAG00000009585	PFKFB1	CDH16	0.98597	POS
ENSBTAG00000000172	ENSBTAG00000009658	PFKFB1	PLEK	0.97673	POS
ENSBTAG00000000172	ENSBTAG00000009735	PFKFB1	A1BG	0.98449	POS
ENSBTAG00000000172	ENSBTAG00000009894	PFKFB1	SERPINA10	0.9473	POS
ENSBTAG00000000172	ENSBTAG00000009904	PFKFB1	SPIC	0.97165	POS
ENSBTAG00000000172	ENSBTAG00000010015	PFKFB1	NMRAL1	0.93049	POS
ENSBTAG00000000172	ENSBTAG00000010155	PFKFB1	ENSBTAG00000010155	0.98414	POS
ENSBTAG00000000172	ENSBTAG00000010177	PFKFB1	GOLT1A	0.98892	POS
ENSBTAG00000000172	ENSBTAG00000010215	PFKFB1	CREB3L3	0.93301	POS
ENSBTAG00000000172	ENSBTAG00000010284	PFKFB1	ETNPPL	0.97626	POS
ENSBTAG00000000172	ENSBTAG00000010314	PFKFB1	ICAM4	0.9905	POS
ENSBTAG00000000172	ENSBTAG00000010316	PFKFB1	ICAM5	0.97349	POS
ENSBTAG00000000172	ENSBTAG00000010661	PFKFB1	DPYSL3	-0.958	NEG
ENSBTAG00000000172	ENSBTAG00000010798	PFKFB1	SLC23A1	0.98328	POS
ENSBTAG00000000172	ENSBTAG00000011062	PFKFB1	TDO2	0.97644	POS
ENSBTAG00000000172	ENSBTAG00000011162	PFKFB1	ZKSCAN2	-0.90959	NEG
ENSBTAG00000000172	ENSBTAG00000011300	PFKFB1	RHAG	0.95031	POS
ENSBTAG00000000172	ENSBTAG00000011481	PFKFB1	IL12RB1	0.98728	POS
ENSBTAG00000000172	ENSBTAG00000011498	PFKFB1	ZNF184	-0.93388	NEG
ENSBTAG00000000172	ENSBTAG00000011569	PFKFB1	AADAC	0.90457	POS
ENSBTAG00000000172	ENSBTAG00000011616	PFKFB1	MPO	0.94432	POS
ENSBTAG00000000172	ENSBTAG00000011733	PFKFB1	GIPC2	0.92533	POS
ENSBTAG00000000172	ENSBTAG00000011816	PFKFB1	TBX10	0.98264	POS
ENSBTAG00000000172	ENSBTAG00000011887	PFKFB1	CD22	0.98842	POS
ENSBTAG00000000172	ENSBTAG00000011961	PFKFB1	ENSBTAG00000011961	0.97238	POS
ENSBTAG00000000172	ENSBTAG00000011985	PFKFB1	ENSBTAG00000011985	0.93584	POS
ENSBTAG00000000172	ENSBTAG00000012063	PFKFB1	E2F4	0.93686	POS
ENSBTAG00000000172	ENSBTAG00000012071	PFKFB1	ASGR1	0.98277	POS
ENSBTAG00000000172	ENSBTAG00000012104	PFKFB1	FOXA3	0.97825	POS
ENSBTAG00000000172	ENSBTAG00000012116	PFKFB1	HNF4A	0.95287	POS
ENSBTAG00000000172	ENSBTAG00000012159	PFKFB1	CNBP	0.92891	POS
ENSBTAG00000000172	ENSBTAG00000012192	PFKFB1	ENSBTAG00000012192	0.97019	POS
ENSBTAG00000000172	ENSBTAG00000012210	PFKFB1	C5	0.98965	POS
ENSBTAG00000000172	ENSBTAG00000012280	PFKFB1	PGLYRP2	0.94838	POS
ENSBTAG00000000172	ENSBTAG00000012393	PFKFB1	AGT	0.95568	POS
ENSBTAG00000000172	ENSBTAG00000012398	PFKFB1	APOC3	0.98822	POS
ENSBTAG00000000172	ENSBTAG00000012403	PFKFB1	ARG1	0.97546	POS
ENSBTAG00000000172	ENSBTAG00000012618	PFKFB1	SLC23A3	0.98343	POS
ENSBTAG00000000172	ENSBTAG00000012638	PFKFB1	S100A12	0.97911	POS
ENSBTAG00000000172	ENSBTAG00000012640	PFKFB1	S100A8	0.97474	POS
ENSBTAG00000000172	ENSBTAG00000012721	PFKFB1	HOGA1	0.97189	POS
ENSBTAG00000000172	ENSBTAG00000012742	PFKFB1	SLC22A18	0.98949	POS
ENSBTAG00000000172	ENSBTAG00000012772	PFKFB1	GFI1B	0.98796	POS
ENSBTAG00000000172	ENSBTAG00000012808	PFKFB1	MASP2	0.98988	POS
ENSBTAG00000000172	ENSBTAG00000012946	PFKFB1	HSF2	-0.9723	NEG
ENSBTAG00000000172	ENSBTAG00000012990	PFKFB1	PUS1	0.92915	POS
ENSBTAG00000000172	ENSBTAG00000013001	PFKFB1	ZNF84	-0.90095	NEG
ENSBTAG00000000172	ENSBTAG00000013064	PFKFB1	RGS18	0.94079	POS
ENSBTAG00000000172	ENSBTAG00000013110	PFKFB1	FARP2	0.98189	POS
ENSBTAG00000000172	ENSBTAG00000013133	PFKFB1	TBC1D10C	0.99175	POS
ENSBTAG00000000172	ENSBTAG00000013178	PFKFB1	ALAS2	0.96947	POS
ENSBTAG00000000172	ENSBTAG00000013333	PFKFB1	GYS2	0.97322	POS
ENSBTAG00000000172	ENSBTAG00000013345	PFKFB1	ENSBTAG00000013345	0.98791	POS
ENSBTAG00000000172	ENSBTAG00000013356	PFKFB1	CATHL1	0.98281	POS
ENSBTAG00000000172	ENSBTAG00000013596	PFKFB1	NR1H4	0.97148	POS
ENSBTAG00000000172	ENSBTAG00000013718	PFKFB1	GC	0.97225	POS
ENSBTAG00000000172	ENSBTAG00000013819	PFKFB1	URAD	0.98746	POS
ENSBTAG00000000172	ENSBTAG00000013928	PFKFB1	WFDC2	0.97417	POS
ENSBTAG00000000172	ENSBTAG00000013973	PFKFB1	SERPIND1	0.98404	POS
ENSBTAG00000000172	ENSBTAG00000014075	PFKFB1	ITIH2	0.98256	POS
ENSBTAG00000000172	ENSBTAG00000014149	PFKFB1	LCN2	0.97961	POS
ENSBTAG00000000172	ENSBTAG00000014220	PFKFB1	ENSBTAG00000014220	0.96975	POS
ENSBTAG00000000172	ENSBTAG00000014225	PFKFB1	SLC5A9	0.93909	POS
ENSBTAG00000000172	ENSBTAG00000014315	PFKFB1	PBLD	0.97364	POS
ENSBTAG00000000172	ENSBTAG00000014439	PFKFB1	KMO	0.91038	POS
ENSBTAG00000000172	ENSBTAG00000014470	PFKFB1	ALDH1L1	0.9923	POS
ENSBTAG00000000172	ENSBTAG00000014517	PFKFB1	KLB	0.96623	POS
ENSBTAG00000000172	ENSBTAG00000014529	PFKFB1	GBP4	0.9683	POS
ENSBTAG00000000172	ENSBTAG00000014533	PFKFB1	KEL	0.99144	POS
ENSBTAG00000000172	ENSBTAG00000014666	PFKFB1	GP9	0.96731	POS
ENSBTAG00000000172	ENSBTAG00000014725	PFKFB1	CD27	0.97307	POS
ENSBTAG00000000172	ENSBTAG00000014848	PFKFB1	NR0B2	0.97407	POS
ENSBTAG00000000172	ENSBTAG00000014857	PFKFB1	ENSBTAG00000014857	0.95605	POS
ENSBTAG00000000172	ENSBTAG00000015094	PFKFB1	VNN1	0.98227	POS
ENSBTAG00000000172	ENSBTAG00000015139	PFKFB1	ENSBTAG00000015139	0.92379	POS
ENSBTAG00000000172	ENSBTAG00000015157	PFKFB1	GRAP2	0.9451	POS
ENSBTAG00000000172	ENSBTAG00000015290	PFKFB1	BAIAP2L2	0.97303	POS
ENSBTAG00000000172	ENSBTAG00000015311	PFKFB1	PTPRR	-0.91766	NEG
ENSBTAG00000000172	ENSBTAG00000015368	PFKFB1	SEPTIN4	0.92774	POS
ENSBTAG00000000172	ENSBTAG00000015557	PFKFB1	ENSBTAG00000015557	0.99373	POS
ENSBTAG00000000172	ENSBTAG00000015638	PFKFB1	IL20RA	0.97776	POS
ENSBTAG00000000172	ENSBTAG00000015707	PFKFB1	TREML2	0.97926	POS
ENSBTAG00000000172	ENSBTAG00000015875	PFKFB1	FOXM1	0.9361	POS
ENSBTAG00000000172	ENSBTAG00000015895	PFKFB1	HGD	0.98589	POS
ENSBTAG00000000172	ENSBTAG00000015935	PFKFB1	IYD	0.97266	POS
ENSBTAG00000000172	ENSBTAG00000015987	PFKFB1	ENSBTAG00000015987	0.95361	POS
ENSBTAG00000000172	ENSBTAG00000016041	PFKFB1	B3GNT8	0.9721	POS
ENSBTAG00000000172	ENSBTAG00000016151	PFKFB1	VTN	0.98545	POS
ENSBTAG00000000172	ENSBTAG00000016163	PFKFB1	OSM	0.97856	POS
ENSBTAG00000000172	ENSBTAG00000016202	PFKFB1	TREH	0.94725	POS
ENSBTAG00000000172	ENSBTAG00000016249	PFKFB1	NAGS	0.96162	POS
ENSBTAG00000000172	ENSBTAG00000016253	PFKFB1	G6PC3	0.9546	POS
ENSBTAG00000000172	ENSBTAG00000016276	PFKFB1	HAL	0.98103	POS
ENSBTAG00000000172	ENSBTAG00000016385	PFKFB1	F10	0.99125	POS
ENSBTAG00000000172	ENSBTAG00000016662	PFKFB1	CPS1	0.97207	POS
ENSBTAG00000000172	ENSBTAG00000016864	PFKFB1	LBP	0.93082	POS
ENSBTAG00000000172	ENSBTAG00000017020	PFKFB1	S100G	0.99021	POS
ENSBTAG00000000172	ENSBTAG00000017035	PFKFB1	USF2	0.92958	POS
ENSBTAG00000000172	ENSBTAG00000017042	PFKFB1	HAMP	0.98066	POS
ENSBTAG00000000172	ENSBTAG00000017121	PFKFB1	ALB	0.96878	POS
ENSBTAG00000000172	ENSBTAG00000017131	PFKFB1	AFP	0.96077	POS
ENSBTAG00000000172	ENSBTAG00000017328	PFKFB1	PTI	0.96485	POS
ENSBTAG00000000172	ENSBTAG00000017397	PFKFB1	ZNF423	-0.97413	NEG
ENSBTAG00000000172	ENSBTAG00000017531	PFKFB1	FETUB	0.97963	POS
ENSBTAG00000000172	ENSBTAG00000017624	PFKFB1	RAB17	0.97413	POS
ENSBTAG00000000172	ENSBTAG00000017627	PFKFB1	STMN4	-0.90323	NEG
ENSBTAG00000000172	ENSBTAG00000017722	PFKFB1	F5	0.965	POS
ENSBTAG00000000172	ENSBTAG00000017824	PFKFB1	IRF8	0.95722	POS
ENSBTAG00000000172	ENSBTAG00000018010	PFKFB1	ABCA4	0.95341	POS
ENSBTAG00000000172	ENSBTAG00000018016	PFKFB1	NUPR1	0.97801	POS
ENSBTAG00000000172	ENSBTAG00000018054	PFKFB1	FABP1	0.98593	POS
ENSBTAG00000000172	ENSBTAG00000018116	PFKFB1	MTFP1	0.93898	POS
ENSBTAG00000000172	ENSBTAG00000018416	PFKFB1	CCDC42	0.97879	POS
ENSBTAG00000000172	ENSBTAG00000018473	PFKFB1	MARCO	0.9761	POS
ENSBTAG00000000172	ENSBTAG00000018556	PFKFB1	MGC137211	0.96669	POS
ENSBTAG00000000172	ENSBTAG00000018785	PFKFB1	TUBB1	0.97719	POS
ENSBTAG00000000172	ENSBTAG00000018831	PFKFB1	DAO	0.94267	POS
ENSBTAG00000000172	ENSBTAG00000018843	PFKFB1	SERPINA1	0.9683	POS
ENSBTAG00000000172	ENSBTAG00000018872	PFKFB1	F12	0.9778	POS
ENSBTAG00000000172	ENSBTAG00000018918	PFKFB1	NDUFAF3	0.91369	POS
ENSBTAG00000000172	ENSBTAG00000019179	PFKFB1	TSKS	0.9842	POS
ENSBTAG00000000172	ENSBTAG00000019312	PFKFB1	TFCP2	-0.90865	NEG
ENSBTAG00000000172	ENSBTAG00000019322	PFKFB1	HABP2	0.99077	POS
ENSBTAG00000000172	ENSBTAG00000019329	PFKFB1	LYL1	0.96476	POS
ENSBTAG00000000172	ENSBTAG00000019440	PFKFB1	PROZ	0.98495	POS
ENSBTAG00000000172	ENSBTAG00000019533	PFKFB1	ADTRP	0.98969	POS
ENSBTAG00000000172	ENSBTAG00000019557	PFKFB1	NR1I2	0.96128	POS
ENSBTAG00000000172	ENSBTAG00000019770	PFKFB1	APOA4	0.97881	POS
ENSBTAG00000000172	ENSBTAG00000019855	PFKFB1	MAP3K15	0.93149	POS
ENSBTAG00000000172	ENSBTAG00000020184	PFKFB1	AQP8	0.96687	POS
ENSBTAG00000000172	ENSBTAG00000020229	PFKFB1	ATP8B3	0.98822	POS
ENSBTAG00000000172	ENSBTAG00000020404	PFKFB1	FTCD	0.99285	POS
ENSBTAG00000000172	ENSBTAG00000020512	PFKFB1	GJB1	0.96903	POS
ENSBTAG00000000172	ENSBTAG00000020556	PFKFB1	APOC4	0.98462	POS
ENSBTAG00000000172	ENSBTAG00000020558	PFKFB1	APOC2	0.98383	POS
ENSBTAG00000000172	ENSBTAG00000020597	PFKFB1	FMO3	0.98067	POS
ENSBTAG00000000172	ENSBTAG00000020715	PFKFB1	PIK3C2G	0.97264	POS
ENSBTAG00000000172	ENSBTAG00000020852	PFKFB1	SLC16A11	0.95618	POS
ENSBTAG00000000172	ENSBTAG00000020859	PFKFB1	SERPINF2	0.98236	POS
ENSBTAG00000000172	ENSBTAG00000020935	PFKFB1	HIF1A	-0.90275	NEG
ENSBTAG00000000172	ENSBTAG00000021033	PFKFB1	SGK2	0.98477	POS
ENSBTAG00000000172	ENSBTAG00000021230	PFKFB1	SFTPB	0.97293	POS
ENSBTAG00000000172	ENSBTAG00000021386	PFKFB1	ANGPTL3	0.97795	POS
ENSBTAG00000000172	ENSBTAG00000021516	PFKFB1	GSTA1	0.98478	POS
ENSBTAG00000000172	ENSBTAG00000021616	PFKFB1	PRSS57	0.97285	POS
ENSBTAG00000000172	ENSBTAG00000021742	PFKFB1	ZNF568	-0.95961	NEG
ENSBTAG00000000172	ENSBTAG00000021795	PFKFB1	HNF1A	0.96181	POS
ENSBTAG00000000172	ENSBTAG00000021887	PFKFB1	DPYS	0.97341	POS
ENSBTAG00000000172	ENSBTAG00000022209	PFKFB1	CABP2	0.97762	POS
ENSBTAG00000000172	ENSBTAG00000022246	PFKFB1	C29H11orf86	0.98483	POS
ENSBTAG00000000172	ENSBTAG00000022329	PFKFB1	SLCO1B3	0.944	POS
ENSBTAG00000000172	ENSBTAG00000022575	PFKFB1	TPRA1	0.96619	POS
ENSBTAG00000000172	ENSBTAG00000022715	PFKFB1	ENSBTAG00000022715	0.96611	POS
ENSBTAG00000000172	ENSBTAG00000022813	PFKFB1	TMEM150B	0.98781	POS
ENSBTAG00000000172	ENSBTAG00000023411	PFKFB1	ENSBTAG00000023411	0.9844	POS
ENSBTAG00000000172	ENSBTAG00000023611	PFKFB1	ZBTB32	0.93833	POS
ENSBTAG00000000172	ENSBTAG00000023648	PFKFB1	ENSBTAG00000023648	0.97039	POS
ENSBTAG00000000172	ENSBTAG00000023659	PFKFB1	MT2A	0.94397	POS
ENSBTAG00000000172	ENSBTAG00000023666	PFKFB1	ENSBTAG00000023666	0.96085	POS
ENSBTAG00000000172	ENSBTAG00000023939	PFKFB1	ENSBTAG00000023939	0.98159	POS
ENSBTAG00000000172	ENSBTAG00000024255	PFKFB1	UOX	0.97379	POS
ENSBTAG00000000172	ENSBTAG00000024497	PFKFB1	CTRC	0.97662	POS
ENSBTAG00000000172	ENSBTAG00000024852	PFKFB1	CATHL2	0.9686	POS
ENSBTAG00000000172	ENSBTAG00000024901	PFKFB1	ENSBTAG00000024901	0.98503	POS
ENSBTAG00000000172	ENSBTAG00000025101	PFKFB1	ASGR2	0.98313	POS
ENSBTAG00000000172	ENSBTAG00000026181	PFKFB1	UGT1A1	0.95649	POS
ENSBTAG00000000172	ENSBTAG00000026246	PFKFB1	MOSPD3	0.92284	POS
ENSBTAG00000000172	ENSBTAG00000026278	PFKFB1	CLDN4	0.97592	POS
ENSBTAG00000000172	ENSBTAG00000026326	PFKFB1	SPN	0.96538	POS
ENSBTAG00000000172	ENSBTAG00000026610	PFKFB1	SMCO3	0.96074	POS
ENSBTAG00000000172	ENSBTAG00000026666	PFKFB1	MGC137014	0.97609	POS
ENSBTAG00000000172	ENSBTAG00000026732	PFKFB1	PLA2G1B	0.97555	POS
ENSBTAG00000000172	ENSBTAG00000026769	PFKFB1	ASCL2	0.94706	POS
ENSBTAG00000000172	ENSBTAG00000026917	PFKFB1	ENSBTAG00000026917	0.93092	POS
ENSBTAG00000000172	ENSBTAG00000029851	PFKFB1	bta-mir-122	0.99173	POS
ENSBTAG00000000172	ENSBTAG00000030246	PFKFB1	ENTPD8	0.98711	POS
ENSBTAG00000000172	ENSBTAG00000030297	PFKFB1	ENSBTAG00000030297	0.95264	POS
ENSBTAG00000000172	ENSBTAG00000030416	PFKFB1	ENSBTAG00000030416	0.97424	POS
ENSBTAG00000000172	ENSBTAG00000030423	PFKFB1	CLEC1B	0.99061	POS
ENSBTAG00000000172	ENSBTAG00000030575	PFKFB1	BHLHE41	0.93745	POS
ENSBTAG00000000172	ENSBTAG00000030683	PFKFB1	ENSBTAG00000030683	0.97354	POS
ENSBTAG00000000172	ENSBTAG00000031351	PFKFB1	SEC14L4	0.97465	POS
ENSBTAG00000000172	ENSBTAG00000031519	PFKFB1	NGP	0.98273	POS
ENSBTAG00000000172	ENSBTAG00000031631	PFKFB1	C1QTNF12	0.95833	POS
ENSBTAG00000000172	ENSBTAG00000031647	PFKFB1	LRG1	0.97883	POS
ENSBTAG00000000172	ENSBTAG00000031772	PFKFB1	PRODH2	0.98585	POS
ENSBTAG00000000172	ENSBTAG00000032051	PFKFB1	SULT1C4	0.9575	POS
ENSBTAG00000000172	ENSBTAG00000032137	PFKFB1	PNPLA6	0.94804	POS
ENSBTAG00000000172	ENSBTAG00000032152	PFKFB1	TMPRSS6	0.9629	POS
ENSBTAG00000000172	ENSBTAG00000032277	PFKFB1	KYNU	0.94366	POS
ENSBTAG00000000172	ENSBTAG00000032656	PFKFB1	CPN2	0.9836	POS
ENSBTAG00000000172	ENSBTAG00000033278	PFKFB1	F2RL3	0.97588	POS
ENSBTAG00000000172	ENSBTAG00000033398	PFKFB1	HKDC1	0.97802	POS
ENSBTAG00000000172	ENSBTAG00000034106	PFKFB1	CYP8B1	0.98315	POS
ENSBTAG00000000172	ENSBTAG00000034402	PFKFB1	ACE2	0.97515	POS
ENSBTAG00000000172	ENSBTAG00000034657	PFKFB1	ENSBTAG00000034657	0.9811	POS
ENSBTAG00000000172	ENSBTAG00000036414	PFKFB1	bta-mir-451	0.96299	POS
ENSBTAG00000000172	ENSBTAG00000037449	PFKFB1	ACSM5	0.9644	POS
ENSBTAG00000000172	ENSBTAG00000037453	PFKFB1	20ALPHA-HSD	0.9867	POS
ENSBTAG00000000172	ENSBTAG00000037508	PFKFB1	EBF1	-0.91551	NEG
ENSBTAG00000000172	ENSBTAG00000037509	PFKFB1	ENSBTAG00000037509	0.98787	POS
ENSBTAG00000000172	ENSBTAG00000037566	PFKFB1	ZNF500	-0.92318	NEG
ENSBTAG00000000172	ENSBTAG00000037751	PFKFB1	HBE4	0.9227	POS
ENSBTAG00000000172	ENSBTAG00000037890	PFKFB1	CYP4A11	0.99184	POS
ENSBTAG00000000172	ENSBTAG00000037917	PFKFB1	SLC17A1	0.98085	POS
ENSBTAG00000000172	ENSBTAG00000038058	PFKFB1	ENSBTAG00000038058	0.97491	POS
ENSBTAG00000000172	ENSBTAG00000038124	PFKFB1	FCGR2A	0.96603	POS
ENSBTAG00000000172	ENSBTAG00000038171	PFKFB1	ENSBTAG00000038171	0.91836	POS
ENSBTAG00000000172	ENSBTAG00000038323	PFKFB1	GLYAT	0.98584	POS
ENSBTAG00000000172	ENSBTAG00000038361	PFKFB1	SERPINA11	0.9835	POS
ENSBTAG00000000172	ENSBTAG00000038549	PFKFB1	ENSBTAG00000038549	0.989	POS
ENSBTAG00000000172	ENSBTAG00000038576	PFKFB1	GBP6	0.95722	POS
ENSBTAG00000000172	ENSBTAG00000038650	PFKFB1	MS4A7	0.96409	POS
ENSBTAG00000000172	ENSBTAG00000038655	PFKFB1	ENSBTAG00000038655	0.93363	POS
ENSBTAG00000000172	ENSBTAG00000038756	PFKFB1	GLB1L3	0.95769	POS
ENSBTAG00000000172	ENSBTAG00000038844	PFKFB1	ANKRD35	0.98974	POS
ENSBTAG00000000172	ENSBTAG00000038869	PFKFB1	ZNF383	-0.92996	NEG
ENSBTAG00000000172	ENSBTAG00000039196	PFKFB1	ENSBTAG00000039196	0.97432	POS
ENSBTAG00000000172	ENSBTAG00000039206	PFKFB1	SLFN14	0.91731	POS
ENSBTAG00000000172	ENSBTAG00000039319	PFKFB1	CYP4F2	0.98882	POS
ENSBTAG00000000172	ENSBTAG00000039325	PFKFB1	GYPA	0.97258	POS
ENSBTAG00000000172	ENSBTAG00000039337	PFKFB1	ENSBTAG00000039337	0.99041	POS
ENSBTAG00000000172	ENSBTAG00000039463	PFKFB1	SLC22A9	0.99077	POS
ENSBTAG00000000172	ENSBTAG00000039784	PFKFB1	PRR5	0.93034	POS
ENSBTAG00000000172	ENSBTAG00000039808	PFKFB1	SERPINA6	0.98235	POS
ENSBTAG00000000172	ENSBTAG00000040034	PFKFB1	ENSBTAG00000040034	0.99168	POS
ENSBTAG00000000172	ENSBTAG00000040409	PFKFB1	ENSBTAG00000040409	0.9716	POS
ENSBTAG00000000172	ENSBTAG00000044185	PFKFB1	SOX6	0.90131	POS
ENSBTAG00000000172	ENSBTAG00000045969	PFKFB1	APON	0.98094	POS
ENSBTAG00000000172	ENSBTAG00000046152	PFKFB1	MGAM	0.93914	POS
ENSBTAG00000000172	ENSBTAG00000046257	PFKFB1	GIMAP4	0.95981	POS
ENSBTAG00000000172	ENSBTAG00000046540	PFKFB1	SERPINA3-1	0.97793	POS
ENSBTAG00000000172	ENSBTAG00000046744	PFKFB1	PALM3	0.96191	POS
ENSBTAG00000000172	ENSBTAG00000046768	PFKFB1	IGFBP1	0.98087	POS
ENSBTAG00000000172	ENSBTAG00000046773	PFKFB1	MCOLN2	0.97606	POS
ENSBTAG00000000172	ENSBTAG00000047040	PFKFB1	SERPINA3-3	0.97339	POS
ENSBTAG00000000172	ENSBTAG00000047175	PFKFB1	ENSBTAG00000047175	0.92133	POS
ENSBTAG00000000172	ENSBTAG00000047254	PFKFB1	ABCA2	-0.92549	NEG
ENSBTAG00000000172	ENSBTAG00000047317	PFKFB1	CGN1	0.9717	POS
ENSBTAG00000000172	ENSBTAG00000047331	PFKFB1	GYPB	0.95425	POS
ENSBTAG00000000172	ENSBTAG00000047356	PFKFB1	ENSBTAG00000047356	0.94005	POS
ENSBTAG00000000172	ENSBTAG00000047510	PFKFB1	SMIM6	0.98815	POS
ENSBTAG00000000172	ENSBTAG00000047600	PFKFB1	ROS1	0.93792	POS
ENSBTAG00000000172	ENSBTAG00000047621	PFKFB1	ENSBTAG00000047621	0.96875	POS
ENSBTAG00000000172	ENSBTAG00000047655	PFKFB1	SERPINA7	0.97515	POS
ENSBTAG00000000172	ENSBTAG00000047833	PFKFB1	AFM	0.97889	POS
ENSBTAG00000000172	ENSBTAG00000047944	PFKFB1	GATA5	0.9773	POS
ENSBTAG00000000172	ENSBTAG00000048034	PFKFB1	GLTPD2	0.90824	POS
ENSBTAG00000000172	ENSBTAG00000048075	PFKFB1	IGSF23	0.97938	POS
ENSBTAG00000000172	ENSBTAG00000048094	PFKFB1	SERPINA3-7	0.97437	POS
ENSBTAG00000000172	ENSBTAG00000048122	PFKFB1	CFD	0.97624	POS
ENSBTAG00000000172	ENSBTAG00000048393	PFKFB1	THEG	0.98112	POS
ENSBTAG00000000172	ENSBTAG00000048817	PFKFB1	SSX5	0.97472	POS
ENSBTAG00000000172	ENSBTAG00000049436	PFKFB1	ENSBTAG00000049436	0.98181	POS
ENSBTAG00000000172	ENSBTAG00000049683	PFKFB1	ENSBTAG00000049683	0.93199	POS
ENSBTAG00000000172	ENSBTAG00000049782	PFKFB1	ENSBTAG00000049782	0.97198	POS
ENSBTAG00000000172	ENSBTAG00000049953	PFKFB1	ENSBTAG00000049953	0.9671	POS
ENSBTAG00000000172	ENSBTAG00000050209	PFKFB1	ENSBTAG00000050209	0.9393	POS
ENSBTAG00000000172	ENSBTAG00000050476	PFKFB1	ENSBTAG00000050476	0.96273	POS
ENSBTAG00000000172	ENSBTAG00000050630	PFKFB1	DEFB13	0.98572	POS
ENSBTAG00000000172	ENSBTAG00000050726	PFKFB1	CD300H	0.99236	POS
ENSBTAG00000000172	ENSBTAG00000051295	PFKFB1	FXYD4	0.97752	POS
ENSBTAG00000000172	ENSBTAG00000051383	PFKFB1	DEFB7	0.98077	POS
ENSBTAG00000000172	ENSBTAG00000051797	PFKFB1	ENSBTAG00000051797	0.93588	POS
ENSBTAG00000000172	ENSBTAG00000051856	PFKFB1	ENSBTAG00000051856	0.9054	POS
ENSBTAG00000000172	ENSBTAG00000052022	PFKFB1	ENSBTAG00000052022	0.98662	POS
ENSBTAG00000000172	ENSBTAG00000052514	PFKFB1	ENSBTAG00000052514	0.96496	POS
ENSBTAG00000000172	ENSBTAG00000052659	PFKFB1	ENSBTAG00000052659	0.97827	POS
ENSBTAG00000000172	ENSBTAG00000052808	PFKFB1	ENSBTAG00000052808	0.98912	POS
ENSBTAG00000000172	ENSBTAG00000053177	PFKFB1	ENSBTAG00000053177	0.91393	POS
ENSBTAG00000000172	ENSBTAG00000053561	PFKFB1	LY6G6D	0.98565	POS
ENSBTAG00000000172	ENSBTAG00000053578	PFKFB1	CCL16	0.98384	POS
ENSBTAG00000000172	ENSBTAG00000053893	PFKFB1	ENSBTAG00000053893	0.94032	POS
ENSBTAG00000000172	ENSBTAG00000053896	PFKFB1	TOP1MT	0.96837	POS
ENSBTAG00000000172	ENSBTAG00000053931	PFKFB1	ENSBTAG00000053931	0.95762	POS
ENSBTAG00000000172	ENSBTAG00000054072	PFKFB1	ADM2	0.96936	POS
ENSBTAG00000000172	ENSBTAG00000054314	PFKFB1	ENSBTAG00000054314	0.97494	POS
ENSBTAG00000000172	ENSBTAG00000054524	PFKFB1	ENSBTAG00000054524	0.97902	POS
ENSBTAG00000000172	ENSBTAG00000054525	PFKFB1	ENSBTAG00000054525	0.97842	POS
ENSBTAG00000000172	ENSBTAG00000054649	PFKFB1	ENSBTAG00000054649	0.96603	POS
ENSBTAG00000000172	ENSBTAG00000054756	PFKFB1	CL43	0.96442	POS
ENSBTAG00000000172	ENSBTAG00000054761	PFKFB1	MBL1	0.98523	POS
ENSBTAG00000000172	ENSBTAG00000054798	PFKFB1	ENSBTAG00000054798	0.98461	POS
ENSBTAG00000000172	ENSBTAG00000054808	PFKFB1	MT1A	0.94106	POS
ENSBTAG00000000172	ENSBTAG00000054812	PFKFB1	H2BC11	0.96127	POS
ENSBTAG00000000172	ENSBTAG00000054844	PFKFB1	ENSBTAG00000054844	0.96903	POS
ENSBTAG00000000172	ENSBTAG00000054975	PFKFB1	ENSBTAG00000054975	0.96431	POS
ENSBTAG00000000172	ENSBTAG00000055241	PFKFB1	ENSBTAG00000055241	0.98156	POS
ENSBTAG00000000229	ENSBTAG00000000259	ENSBTAG00000000229	CHIA	0.98495	POS
ENSBTAG00000000229	ENSBTAG00000000336	ENSBTAG00000000229	ENSBTAG00000000336	0.98393	POS
ENSBTAG00000000229	ENSBTAG00000000522	ENSBTAG00000000229	AHSG	0.956	POS
ENSBTAG00000000229	ENSBTAG00000000565	ENSBTAG00000000229	RFX7	-0.92962	NEG
ENSBTAG00000000229	ENSBTAG00000000580	ENSBTAG00000000229	LY6G6F	0.95945	POS
ENSBTAG00000000229	ENSBTAG00000000836	ENSBTAG00000000229	KRT8	0.93895	POS
ENSBTAG00000000229	ENSBTAG00000000888	ENSBTAG00000000229	SPTA1	0.98001	POS
ENSBTAG00000000229	ENSBTAG00000000962	ENSBTAG00000000229	STAP1	0.9138	POS
ENSBTAG00000000229	ENSBTAG00000001247	ENSBTAG00000000229	LECT2	0.98798	POS
ENSBTAG00000000229	ENSBTAG00000001265	ENSBTAG00000000229	HRG	0.9873	POS
ENSBTAG00000000229	ENSBTAG00000001271	ENSBTAG00000000229	PLG	0.97776	POS
ENSBTAG00000000229	ENSBTAG00000001292	ENSBTAG00000000229	LTF	0.92743	POS
ENSBTAG00000000229	ENSBTAG00000001297	ENSBTAG00000000229	ENSBTAG00000001297	0.98397	POS
ENSBTAG00000000229	ENSBTAG00000001325	ENSBTAG00000000229	UPB1	0.98416	POS
ENSBTAG00000000229	ENSBTAG00000001338	ENSBTAG00000000229	CCR3	0.97084	POS
ENSBTAG00000000229	ENSBTAG00000001376	ENSBTAG00000000229	RAD21L1	0.98425	POS
ENSBTAG00000000229	ENSBTAG00000001488	ENSBTAG00000000229	OTC	0.98662	POS
ENSBTAG00000000229	ENSBTAG00000001576	ENSBTAG00000000229	TMEM140	0.97848	POS
ENSBTAG00000000229	ENSBTAG00000001595	ENSBTAG00000000229	MT1E	0.90801	POS
ENSBTAG00000000229	ENSBTAG00000001638	ENSBTAG00000000229	FGA	0.98222	POS
ENSBTAG00000000229	ENSBTAG00000001658	ENSBTAG00000000229	AKR1D1	0.94609	POS
ENSBTAG00000000229	ENSBTAG00000001881	ENSBTAG00000000229	SLC10A1	0.98387	POS
ENSBTAG00000000229	ENSBTAG00000001893	ENSBTAG00000000229	TM4SF4	0.97096	POS
ENSBTAG00000000229	ENSBTAG00000001915	ENSBTAG00000000229	APOH	0.98311	POS
ENSBTAG00000000229	ENSBTAG00000001961	ENSBTAG00000000229	MAP1B	-0.923	NEG
ENSBTAG00000000229	ENSBTAG00000002029	ENSBTAG00000000229	IGSF5	0.96756	POS
ENSBTAG00000000229	ENSBTAG00000002030	ENSBTAG00000000229	SPP2	0.98576	POS
ENSBTAG00000000229	ENSBTAG00000002249	ENSBTAG00000000229	NAALADL1	0.93589	POS
ENSBTAG00000000229	ENSBTAG00000002255	ENSBTAG00000000229	BHMT	0.98318	POS
ENSBTAG00000000229	ENSBTAG00000002478	ENSBTAG00000000229	AGMAT	0.98229	POS
ENSBTAG00000000229	ENSBTAG00000002484	ENSBTAG00000000229	CIAO3	0.91342	POS
ENSBTAG00000000229	ENSBTAG00000002559	ENSBTAG00000000229	MIOX	0.98372	POS
ENSBTAG00000000229	ENSBTAG00000002642	ENSBTAG00000000229	SLC17A2	0.98359	POS
ENSBTAG00000000229	ENSBTAG00000003016	ENSBTAG00000000229	PTPN7	0.97805	POS
ENSBTAG00000000229	ENSBTAG00000003022	ENSBTAG00000000229	CAMP	0.98271	POS
ENSBTAG00000000229	ENSBTAG00000003184	ENSBTAG00000000229	GATA1	0.98381	POS
ENSBTAG00000000229	ENSBTAG00000003234	ENSBTAG00000000229	HSD17B2	0.98241	POS
ENSBTAG00000000229	ENSBTAG00000003264	ENSBTAG00000000229	NR1H2	0.91632	POS
ENSBTAG00000000229	ENSBTAG00000003289	ENSBTAG00000000229	ENSBTAG00000003289	0.95347	POS
ENSBTAG00000000229	ENSBTAG00000003514	ENSBTAG00000000229	HSF4	0.94466	POS
ENSBTAG00000000229	ENSBTAG00000003564	ENSBTAG00000000229	HPX	0.98209	POS
ENSBTAG00000000229	ENSBTAG00000003569	ENSBTAG00000000229	DZIP1	-0.96051	NEG
ENSBTAG00000000229	ENSBTAG00000003572	ENSBTAG00000000229	F11	0.98278	POS
ENSBTAG00000000229	ENSBTAG00000003600	ENSBTAG00000000229	CAPN8	0.97738	POS
ENSBTAG00000000229	ENSBTAG00000003733	ENSBTAG00000000229	TM4SF5	0.98983	POS
ENSBTAG00000000229	ENSBTAG00000003737	ENSBTAG00000000229	SLC51B	0.98341	POS
ENSBTAG00000000229	ENSBTAG00000003774	ENSBTAG00000000229	C8A	0.98823	POS
ENSBTAG00000000229	ENSBTAG00000003775	ENSBTAG00000000229	C8B	0.96898	POS
ENSBTAG00000000229	ENSBTAG00000003781	ENSBTAG00000000229	MPL	0.96264	POS
ENSBTAG00000000229	ENSBTAG00000003786	ENSBTAG00000000229	GCGR	0.97957	POS
ENSBTAG00000000229	ENSBTAG00000003797	ENSBTAG00000000229	SLC17A3	0.98693	POS
ENSBTAG00000000229	ENSBTAG00000003806	ENSBTAG00000000229	ECM1	0.91498	POS
ENSBTAG00000000229	ENSBTAG00000003829	ENSBTAG00000000229	HPN	0.98135	POS
ENSBTAG00000000229	ENSBTAG00000003898	ENSBTAG00000000229	HMGCS2	0.98028	POS
ENSBTAG00000000229	ENSBTAG00000003971	ENSBTAG00000000229	E2F1	0.98197	POS
ENSBTAG00000000229	ENSBTAG00000004003	ENSBTAG00000000229	F9	0.90915	POS
ENSBTAG00000000229	ENSBTAG00000004076	ENSBTAG00000000229	OXER1	0.98194	POS
ENSBTAG00000000229	ENSBTAG00000004175	ENSBTAG00000000229	HPD	0.98362	POS
ENSBTAG00000000229	ENSBTAG00000004560	ENSBTAG00000000229	CLEC4F	0.94509	POS
ENSBTAG00000000229	ENSBTAG00000004588	ENSBTAG00000000229	KCNN4	0.97755	POS
ENSBTAG00000000229	ENSBTAG00000004674	ENSBTAG00000000229	HAAO	0.98029	POS
ENSBTAG00000000229	ENSBTAG00000004676	ENSBTAG00000000229	TMEM184A	0.97635	POS
ENSBTAG00000000229	ENSBTAG00000004710	ENSBTAG00000000229	HNF1B	0.97875	POS
ENSBTAG00000000229	ENSBTAG00000004716	ENSBTAG00000000229	RETN	0.95161	POS
ENSBTAG00000000229	ENSBTAG00000004909	ENSBTAG00000000229	GP1BA	0.9148	POS
ENSBTAG00000000229	ENSBTAG00000005004	ENSBTAG00000000229	GDF2	0.91837	POS
ENSBTAG00000000229	ENSBTAG00000005049	ENSBTAG00000000229	BLK	0.94618	POS
ENSBTAG00000000229	ENSBTAG00000005122	ENSBTAG00000000229	KNG1	0.98011	POS
ENSBTAG00000000229	ENSBTAG00000005386	ENSBTAG00000000229	SLC2A2	0.90081	POS
ENSBTAG00000000229	ENSBTAG00000005419	ENSBTAG00000000229	AOC1	0.99199	POS
ENSBTAG00000000229	ENSBTAG00000005425	ENSBTAG00000000229	GATA4	0.99065	POS
ENSBTAG00000000229	ENSBTAG00000005479	ENSBTAG00000000229	LIPC	0.98777	POS
ENSBTAG00000000229	ENSBTAG00000005609	ENSBTAG00000000229	ENSBTAG00000005609	0.92054	POS
ENSBTAG00000000229	ENSBTAG00000005623	ENSBTAG00000000229	SOAT2	0.98707	POS
ENSBTAG00000000229	ENSBTAG00000005725	ENSBTAG00000000229	IDO2	0.96383	POS
ENSBTAG00000000229	ENSBTAG00000005761	ENSBTAG00000000229	DEDD2	0.94874	POS
ENSBTAG00000000229	ENSBTAG00000005772	ENSBTAG00000000229	SPDYC	0.96869	POS
ENSBTAG00000000229	ENSBTAG00000005797	ENSBTAG00000000229	AGXT	0.98814	POS
ENSBTAG00000000229	ENSBTAG00000005952	ENSBTAG00000000229	CEBPE	0.909	POS
ENSBTAG00000000229	ENSBTAG00000006010	ENSBTAG00000000229	STAB2	0.96232	POS
ENSBTAG00000000229	ENSBTAG00000006083	ENSBTAG00000000229	KLF1	0.98415	POS
ENSBTAG00000000229	ENSBTAG00000006155	ENSBTAG00000000229	CCRL2	0.97095	POS
ENSBTAG00000000229	ENSBTAG00000006212	ENSBTAG00000000229	GTF2IRD1	-0.96087	NEG
ENSBTAG00000000229	ENSBTAG00000006350	ENSBTAG00000000229	SLC22A7	0.9864	POS
ENSBTAG00000000229	ENSBTAG00000006354	ENSBTAG00000000229	HP	0.96842	POS
ENSBTAG00000000229	ENSBTAG00000006447	ENSBTAG00000000229	ACSM3	0.97935	POS
ENSBTAG00000000229	ENSBTAG00000006485	ENSBTAG00000000229	TREML1	0.98212	POS
ENSBTAG00000000229	ENSBTAG00000006505	ENSBTAG00000000229	S100A9	0.97788	POS
ENSBTAG00000000229	ENSBTAG00000006546	ENSBTAG00000000229	GSTA2	0.97071	POS
ENSBTAG00000000229	ENSBTAG00000006599	ENSBTAG00000000229	INHBE	0.98281	POS
ENSBTAG00000000229	ENSBTAG00000006633	ENSBTAG00000000229	IRF3	0.93825	POS
ENSBTAG00000000229	ENSBTAG00000006730	ENSBTAG00000000229	SUSD2	0.93328	POS
ENSBTAG00000000229	ENSBTAG00000006745	ENSBTAG00000000229	FGG	0.97886	POS
ENSBTAG00000000229	ENSBTAG00000006769	ENSBTAG00000000229	HSD3B1	0.98179	POS
ENSBTAG00000000229	ENSBTAG00000006919	ENSBTAG00000000229	SMAD4	-0.91489	NEG
ENSBTAG00000000229	ENSBTAG00000006934	ENSBTAG00000000229	CYP11A1	0.97	POS
ENSBTAG00000000229	ENSBTAG00000007041	ENSBTAG00000000229	SERPINA3-8	0.98763	POS
ENSBTAG00000000229	ENSBTAG00000007073	ENSBTAG00000000229	CPB2	0.97964	POS
ENSBTAG00000000229	ENSBTAG00000007169	ENSBTAG00000000229	P2RX1	0.97386	POS
ENSBTAG00000000229	ENSBTAG00000007273	ENSBTAG00000000229	TF	0.96712	POS
ENSBTAG00000000229	ENSBTAG00000007312	ENSBTAG00000000229	CD209	0.97347	POS
ENSBTAG00000000229	ENSBTAG00000007383	ENSBTAG00000000229	ZNF521	-0.96512	NEG
ENSBTAG00000000229	ENSBTAG00000007411	ENSBTAG00000000229	F7	0.98576	POS
ENSBTAG00000000229	ENSBTAG00000007470	ENSBTAG00000000229	TRIM58	0.97204	POS
ENSBTAG00000000229	ENSBTAG00000007530	ENSBTAG00000000229	TRIM10	0.97347	POS
ENSBTAG00000000229	ENSBTAG00000007540	ENSBTAG00000000229	GLUD1	0.96849	POS
ENSBTAG00000000229	ENSBTAG00000007690	ENSBTAG00000000229	AGXT2	0.9878	POS
ENSBTAG00000000229	ENSBTAG00000007843	ENSBTAG00000000229	ITIH1	0.98509	POS
ENSBTAG00000000229	ENSBTAG00000007846	ENSBTAG00000000229	ITIH3	0.9823	POS
ENSBTAG00000000229	ENSBTAG00000007969	ENSBTAG00000000229	CIDEC	0.97886	POS
ENSBTAG00000000229	ENSBTAG00000007975	ENSBTAG00000000229	ALDH8A1	0.96954	POS
ENSBTAG00000000229	ENSBTAG00000008026	ENSBTAG00000000229	OXT	0.96982	POS
ENSBTAG00000000229	ENSBTAG00000008039	ENSBTAG00000000229	ACMSD	0.95711	POS
ENSBTAG00000000229	ENSBTAG00000008117	ENSBTAG00000000229	SLC5A4	0.98068	POS
ENSBTAG00000000229	ENSBTAG00000008127	ENSBTAG00000000229	RBP5	0.97367	POS
ENSBTAG00000000229	ENSBTAG00000008175	ENSBTAG00000000229	ZNF713	-0.9097	NEG
ENSBTAG00000000229	ENSBTAG00000008352	ENSBTAG00000000229	ART4	0.95928	POS
ENSBTAG00000000229	ENSBTAG00000008463	ENSBTAG00000000229	SLC22A14	0.93851	POS
ENSBTAG00000000229	ENSBTAG00000008505	ENSBTAG00000000229	APOB	0.97908	POS
ENSBTAG00000000229	ENSBTAG00000008509	ENSBTAG00000000229	SLC38A3	0.96928	POS
ENSBTAG00000000229	ENSBTAG00000008661	ENSBTAG00000000229	C15H11orf52	0.96764	POS
ENSBTAG00000000229	ENSBTAG00000008778	ENSBTAG00000000229	CHST13	0.98885	POS
ENSBTAG00000000229	ENSBTAG00000008936	ENSBTAG00000000229	ABCC2	0.98222	POS
ENSBTAG00000000229	ENSBTAG00000009153	ENSBTAG00000000229	MLXIPL	0.9804	POS
ENSBTAG00000000229	ENSBTAG00000009174	ENSBTAG00000000229	HSD17B14	0.93896	POS
ENSBTAG00000000229	ENSBTAG00000009212	ENSBTAG00000000229	APOA2	0.98212	POS
ENSBTAG00000000229	ENSBTAG00000009350	ENSBTAG00000000229	PLA2G12B	0.94446	POS
ENSBTAG00000000229	ENSBTAG00000009364	ENSBTAG00000000229	ENSBTAG00000009364	0.96733	POS
ENSBTAG00000000229	ENSBTAG00000009501	ENSBTAG00000000229	KLKB1	0.98442	POS
ENSBTAG00000000229	ENSBTAG00000009585	ENSBTAG00000000229	CDH16	0.98663	POS
ENSBTAG00000000229	ENSBTAG00000009658	ENSBTAG00000000229	PLEK	0.97675	POS
ENSBTAG00000000229	ENSBTAG00000009735	ENSBTAG00000000229	A1BG	0.98648	POS
ENSBTAG00000000229	ENSBTAG00000009894	ENSBTAG00000000229	SERPINA10	0.96274	POS
ENSBTAG00000000229	ENSBTAG00000009904	ENSBTAG00000000229	SPIC	0.97823	POS
ENSBTAG00000000229	ENSBTAG00000010015	ENSBTAG00000000229	NMRAL1	0.90624	POS
ENSBTAG00000000229	ENSBTAG00000010155	ENSBTAG00000000229	ENSBTAG00000010155	0.97986	POS
ENSBTAG00000000229	ENSBTAG00000010177	ENSBTAG00000000229	GOLT1A	0.9874	POS
ENSBTAG00000000229	ENSBTAG00000010215	ENSBTAG00000000229	CREB3L3	0.94604	POS
ENSBTAG00000000229	ENSBTAG00000010284	ENSBTAG00000000229	ETNPPL	0.97514	POS
ENSBTAG00000000229	ENSBTAG00000010314	ENSBTAG00000000229	ICAM4	0.9867	POS
ENSBTAG00000000229	ENSBTAG00000010316	ENSBTAG00000000229	ICAM5	0.97302	POS
ENSBTAG00000000229	ENSBTAG00000010661	ENSBTAG00000000229	DPYSL3	-0.95331	NEG
ENSBTAG00000000229	ENSBTAG00000010798	ENSBTAG00000000229	SLC23A1	0.98542	POS
ENSBTAG00000000229	ENSBTAG00000011062	ENSBTAG00000000229	TDO2	0.98108	POS
ENSBTAG00000000229	ENSBTAG00000011162	ENSBTAG00000000229	ZKSCAN2	-0.91154	NEG
ENSBTAG00000000229	ENSBTAG00000011300	ENSBTAG00000000229	RHAG	0.95966	POS
ENSBTAG00000000229	ENSBTAG00000011481	ENSBTAG00000000229	IL12RB1	0.98561	POS
ENSBTAG00000000229	ENSBTAG00000011498	ENSBTAG00000000229	ZNF184	-0.93017	NEG
ENSBTAG00000000229	ENSBTAG00000011569	ENSBTAG00000000229	AADAC	0.91873	POS
ENSBTAG00000000229	ENSBTAG00000011616	ENSBTAG00000000229	MPO	0.93837	POS
ENSBTAG00000000229	ENSBTAG00000011733	ENSBTAG00000000229	GIPC2	0.9433	POS
ENSBTAG00000000229	ENSBTAG00000011816	ENSBTAG00000000229	TBX10	0.98053	POS
ENSBTAG00000000229	ENSBTAG00000011887	ENSBTAG00000000229	CD22	0.98183	POS
ENSBTAG00000000229	ENSBTAG00000011961	ENSBTAG00000000229	ENSBTAG00000011961	0.97642	POS
ENSBTAG00000000229	ENSBTAG00000011985	ENSBTAG00000000229	ENSBTAG00000011985	0.95106	POS
ENSBTAG00000000229	ENSBTAG00000012063	ENSBTAG00000000229	E2F4	0.93875	POS
ENSBTAG00000000229	ENSBTAG00000012071	ENSBTAG00000000229	ASGR1	0.98447	POS
ENSBTAG00000000229	ENSBTAG00000012104	ENSBTAG00000000229	FOXA3	0.97629	POS
ENSBTAG00000000229	ENSBTAG00000012116	ENSBTAG00000000229	HNF4A	0.96357	POS
ENSBTAG00000000229	ENSBTAG00000012159	ENSBTAG00000000229	CNBP	0.91191	POS
ENSBTAG00000000229	ENSBTAG00000012192	ENSBTAG00000000229	ENSBTAG00000012192	0.97351	POS
ENSBTAG00000000229	ENSBTAG00000012210	ENSBTAG00000000229	C5	0.98477	POS
ENSBTAG00000000229	ENSBTAG00000012280	ENSBTAG00000000229	PGLYRP2	0.94934	POS
ENSBTAG00000000229	ENSBTAG00000012393	ENSBTAG00000000229	AGT	0.96779	POS
ENSBTAG00000000229	ENSBTAG00000012398	ENSBTAG00000000229	APOC3	0.99089	POS
ENSBTAG00000000229	ENSBTAG00000012403	ENSBTAG00000000229	ARG1	0.97746	POS
ENSBTAG00000000229	ENSBTAG00000012618	ENSBTAG00000000229	SLC23A3	0.9745	POS
ENSBTAG00000000229	ENSBTAG00000012638	ENSBTAG00000000229	S100A12	0.97091	POS
ENSBTAG00000000229	ENSBTAG00000012640	ENSBTAG00000000229	S100A8	0.96681	POS
ENSBTAG00000000229	ENSBTAG00000012721	ENSBTAG00000000229	HOGA1	0.97193	POS
ENSBTAG00000000229	ENSBTAG00000012742	ENSBTAG00000000229	SLC22A18	0.98167	POS
ENSBTAG00000000229	ENSBTAG00000012772	ENSBTAG00000000229	GFI1B	0.98468	POS
ENSBTAG00000000229	ENSBTAG00000012808	ENSBTAG00000000229	MASP2	0.99029	POS
ENSBTAG00000000229	ENSBTAG00000012946	ENSBTAG00000000229	HSF2	-0.96559	NEG
ENSBTAG00000000229	ENSBTAG00000012990	ENSBTAG00000000229	PUS1	0.90117	POS
ENSBTAG00000000229	ENSBTAG00000013064	ENSBTAG00000000229	RGS18	0.94418	POS
ENSBTAG00000000229	ENSBTAG00000013110	ENSBTAG00000000229	FARP2	0.96428	POS
ENSBTAG00000000229	ENSBTAG00000013133	ENSBTAG00000000229	TBC1D10C	0.97906	POS
ENSBTAG00000000229	ENSBTAG00000013178	ENSBTAG00000000229	ALAS2	0.96328	POS
ENSBTAG00000000229	ENSBTAG00000013333	ENSBTAG00000000229	GYS2	0.97697	POS
ENSBTAG00000000229	ENSBTAG00000013345	ENSBTAG00000000229	ENSBTAG00000013345	0.98573	POS
ENSBTAG00000000229	ENSBTAG00000013356	ENSBTAG00000000229	CATHL1	0.98176	POS
ENSBTAG00000000229	ENSBTAG00000013596	ENSBTAG00000000229	NR1H4	0.9787	POS
ENSBTAG00000000229	ENSBTAG00000013718	ENSBTAG00000000229	GC	0.97641	POS
ENSBTAG00000000229	ENSBTAG00000013819	ENSBTAG00000000229	URAD	0.98306	POS
ENSBTAG00000000229	ENSBTAG00000013928	ENSBTAG00000000229	WFDC2	0.96072	POS
ENSBTAG00000000229	ENSBTAG00000013973	ENSBTAG00000000229	SERPIND1	0.98649	POS
ENSBTAG00000000229	ENSBTAG00000014016	ENSBTAG00000000229	IKZF1	0.91	POS
ENSBTAG00000000229	ENSBTAG00000014075	ENSBTAG00000000229	ITIH2	0.98375	POS
ENSBTAG00000000229	ENSBTAG00000014149	ENSBTAG00000000229	LCN2	0.97739	POS
ENSBTAG00000000229	ENSBTAG00000014220	ENSBTAG00000000229	ENSBTAG00000014220	0.97573	POS
ENSBTAG00000000229	ENSBTAG00000014225	ENSBTAG00000000229	SLC5A9	0.95355	POS
ENSBTAG00000000229	ENSBTAG00000014315	ENSBTAG00000000229	PBLD	0.97967	POS
ENSBTAG00000000229	ENSBTAG00000014439	ENSBTAG00000000229	KMO	0.92967	POS
ENSBTAG00000000229	ENSBTAG00000014470	ENSBTAG00000000229	ALDH1L1	0.98805	POS
ENSBTAG00000000229	ENSBTAG00000014517	ENSBTAG00000000229	KLB	0.97472	POS
ENSBTAG00000000229	ENSBTAG00000014529	ENSBTAG00000000229	GBP4	0.95932	POS
ENSBTAG00000000229	ENSBTAG00000014533	ENSBTAG00000000229	KEL	0.98337	POS
ENSBTAG00000000229	ENSBTAG00000014666	ENSBTAG00000000229	GP9	0.97736	POS
ENSBTAG00000000229	ENSBTAG00000014725	ENSBTAG00000000229	CD27	0.98133	POS
ENSBTAG00000000229	ENSBTAG00000014848	ENSBTAG00000000229	NR0B2	0.98175	POS
ENSBTAG00000000229	ENSBTAG00000014857	ENSBTAG00000000229	ENSBTAG00000014857	0.9618	POS
ENSBTAG00000000229	ENSBTAG00000015094	ENSBTAG00000000229	VNN1	0.98062	POS
ENSBTAG00000000229	ENSBTAG00000015139	ENSBTAG00000000229	ENSBTAG00000015139	0.93528	POS
ENSBTAG00000000229	ENSBTAG00000015157	ENSBTAG00000000229	GRAP2	0.95293	POS
ENSBTAG00000000229	ENSBTAG00000015290	ENSBTAG00000000229	BAIAP2L2	0.95483	POS
ENSBTAG00000000229	ENSBTAG00000015311	ENSBTAG00000000229	PTPRR	-0.90501	NEG
ENSBTAG00000000229	ENSBTAG00000015368	ENSBTAG00000000229	SEPTIN4	0.90908	POS
ENSBTAG00000000229	ENSBTAG00000015557	ENSBTAG00000000229	ENSBTAG00000015557	0.98217	POS
ENSBTAG00000000229	ENSBTAG00000015638	ENSBTAG00000000229	IL20RA	0.97197	POS
ENSBTAG00000000229	ENSBTAG00000015707	ENSBTAG00000000229	TREML2	0.98148	POS
ENSBTAG00000000229	ENSBTAG00000015875	ENSBTAG00000000229	FOXM1	0.92727	POS
ENSBTAG00000000229	ENSBTAG00000015895	ENSBTAG00000000229	HGD	0.98419	POS
ENSBTAG00000000229	ENSBTAG00000015935	ENSBTAG00000000229	IYD	0.97832	POS
ENSBTAG00000000229	ENSBTAG00000015987	ENSBTAG00000000229	ENSBTAG00000015987	0.96219	POS
ENSBTAG00000000229	ENSBTAG00000016041	ENSBTAG00000000229	B3GNT8	0.96593	POS
ENSBTAG00000000229	ENSBTAG00000016151	ENSBTAG00000000229	VTN	0.98664	POS
ENSBTAG00000000229	ENSBTAG00000016163	ENSBTAG00000000229	OSM	0.97594	POS
ENSBTAG00000000229	ENSBTAG00000016202	ENSBTAG00000000229	TREH	0.96563	POS
ENSBTAG00000000229	ENSBTAG00000016234	ENSBTAG00000000229	DUOX2	0.91343	POS
ENSBTAG00000000229	ENSBTAG00000016249	ENSBTAG00000000229	NAGS	0.97191	POS
ENSBTAG00000000229	ENSBTAG00000016253	ENSBTAG00000000229	G6PC3	0.93581	POS
ENSBTAG00000000229	ENSBTAG00000016276	ENSBTAG00000000229	HAL	0.98431	POS
ENSBTAG00000000229	ENSBTAG00000016385	ENSBTAG00000000229	F10	0.98466	POS
ENSBTAG00000000229	ENSBTAG00000016662	ENSBTAG00000000229	CPS1	0.97413	POS
ENSBTAG00000000229	ENSBTAG00000016801	ENSBTAG00000000229	RXRG	-0.91211	NEG
ENSBTAG00000000229	ENSBTAG00000016864	ENSBTAG00000000229	LBP	0.93471	POS
ENSBTAG00000000229	ENSBTAG00000017020	ENSBTAG00000000229	S100G	0.9861	POS
ENSBTAG00000000229	ENSBTAG00000017035	ENSBTAG00000000229	USF2	0.91664	POS
ENSBTAG00000000229	ENSBTAG00000017042	ENSBTAG00000000229	HAMP	0.97243	POS
ENSBTAG00000000229	ENSBTAG00000017121	ENSBTAG00000000229	ALB	0.97346	POS
ENSBTAG00000000229	ENSBTAG00000017131	ENSBTAG00000000229	AFP	0.96341	POS
ENSBTAG00000000229	ENSBTAG00000017328	ENSBTAG00000000229	PTI	0.96577	POS
ENSBTAG00000000229	ENSBTAG00000017397	ENSBTAG00000000229	ZNF423	-0.97205	NEG
ENSBTAG00000000229	ENSBTAG00000017531	ENSBTAG00000000229	FETUB	0.97878	POS
ENSBTAG00000000229	ENSBTAG00000017624	ENSBTAG00000000229	RAB17	0.97902	POS
ENSBTAG00000000229	ENSBTAG00000017722	ENSBTAG00000000229	F5	0.96914	POS
ENSBTAG00000000229	ENSBTAG00000017824	ENSBTAG00000000229	IRF8	0.95711	POS
ENSBTAG00000000229	ENSBTAG00000018010	ENSBTAG00000000229	ABCA4	0.93927	POS
ENSBTAG00000000229	ENSBTAG00000018016	ENSBTAG00000000229	NUPR1	0.96428	POS
ENSBTAG00000000229	ENSBTAG00000018054	ENSBTAG00000000229	FABP1	0.9867	POS
ENSBTAG00000000229	ENSBTAG00000018116	ENSBTAG00000000229	MTFP1	0.91317	POS
ENSBTAG00000000229	ENSBTAG00000018416	ENSBTAG00000000229	CCDC42	0.96206	POS
ENSBTAG00000000229	ENSBTAG00000018473	ENSBTAG00000000229	MARCO	0.9797	POS
ENSBTAG00000000229	ENSBTAG00000018556	ENSBTAG00000000229	MGC137211	0.97567	POS
ENSBTAG00000000229	ENSBTAG00000018785	ENSBTAG00000000229	TUBB1	0.97884	POS
ENSBTAG00000000229	ENSBTAG00000018831	ENSBTAG00000000229	DAO	0.95226	POS
ENSBTAG00000000229	ENSBTAG00000018843	ENSBTAG00000000229	SERPINA1	0.96847	POS
ENSBTAG00000000229	ENSBTAG00000018872	ENSBTAG00000000229	F12	0.98146	POS
ENSBTAG00000000229	ENSBTAG00000019179	ENSBTAG00000000229	TSKS	0.97914	POS
ENSBTAG00000000229	ENSBTAG00000019322	ENSBTAG00000000229	HABP2	0.98819	POS
ENSBTAG00000000229	ENSBTAG00000019329	ENSBTAG00000000229	LYL1	0.96077	POS
ENSBTAG00000000229	ENSBTAG00000019440	ENSBTAG00000000229	PROZ	0.98184	POS
ENSBTAG00000000229	ENSBTAG00000019533	ENSBTAG00000000229	ADTRP	0.98924	POS
ENSBTAG00000000229	ENSBTAG00000019557	ENSBTAG00000000229	NR1I2	0.96439	POS
ENSBTAG00000000229	ENSBTAG00000019770	ENSBTAG00000000229	APOA4	0.97495	POS
ENSBTAG00000000229	ENSBTAG00000019855	ENSBTAG00000000229	MAP3K15	0.94211	POS
ENSBTAG00000000229	ENSBTAG00000020184	ENSBTAG00000000229	AQP8	0.96957	POS
ENSBTAG00000000229	ENSBTAG00000020229	ENSBTAG00000000229	ATP8B3	0.97836	POS
ENSBTAG00000000229	ENSBTAG00000020404	ENSBTAG00000000229	FTCD	0.98562	POS
ENSBTAG00000000229	ENSBTAG00000020512	ENSBTAG00000000229	GJB1	0.97538	POS
ENSBTAG00000000229	ENSBTAG00000020556	ENSBTAG00000000229	APOC4	0.98324	POS
ENSBTAG00000000229	ENSBTAG00000020558	ENSBTAG00000000229	APOC2	0.98687	POS
ENSBTAG00000000229	ENSBTAG00000020597	ENSBTAG00000000229	FMO3	0.98172	POS
ENSBTAG00000000229	ENSBTAG00000020715	ENSBTAG00000000229	PIK3C2G	0.97525	POS
ENSBTAG00000000229	ENSBTAG00000020852	ENSBTAG00000000229	SLC16A11	0.94351	POS
ENSBTAG00000000229	ENSBTAG00000020859	ENSBTAG00000000229	SERPINF2	0.98295	POS
ENSBTAG00000000229	ENSBTAG00000021033	ENSBTAG00000000229	SGK2	0.96349	POS
ENSBTAG00000000229	ENSBTAG00000021230	ENSBTAG00000000229	SFTPB	0.97029	POS
ENSBTAG00000000229	ENSBTAG00000021386	ENSBTAG00000000229	ANGPTL3	0.98108	POS
ENSBTAG00000000229	ENSBTAG00000021516	ENSBTAG00000000229	GSTA1	0.98091	POS
ENSBTAG00000000229	ENSBTAG00000021616	ENSBTAG00000000229	PRSS57	0.97976	POS
ENSBTAG00000000229	ENSBTAG00000021742	ENSBTAG00000000229	ZNF568	-0.94553	NEG
ENSBTAG00000000229	ENSBTAG00000021795	ENSBTAG00000000229	HNF1A	0.97294	POS
ENSBTAG00000000229	ENSBTAG00000021887	ENSBTAG00000000229	DPYS	0.97366	POS
ENSBTAG00000000229	ENSBTAG00000022209	ENSBTAG00000000229	CABP2	0.96624	POS
ENSBTAG00000000229	ENSBTAG00000022246	ENSBTAG00000000229	C29H11orf86	0.98718	POS
ENSBTAG00000000229	ENSBTAG00000022329	ENSBTAG00000000229	SLCO1B3	0.95254	POS
ENSBTAG00000000229	ENSBTAG00000022575	ENSBTAG00000000229	TPRA1	0.94785	POS
ENSBTAG00000000229	ENSBTAG00000022715	ENSBTAG00000000229	ENSBTAG00000022715	0.96725	POS
ENSBTAG00000000229	ENSBTAG00000022813	ENSBTAG00000000229	TMEM150B	0.98567	POS
ENSBTAG00000000229	ENSBTAG00000023411	ENSBTAG00000000229	ENSBTAG00000023411	0.97724	POS
ENSBTAG00000000229	ENSBTAG00000023611	ENSBTAG00000000229	ZBTB32	0.91393	POS
ENSBTAG00000000229	ENSBTAG00000023648	ENSBTAG00000000229	ENSBTAG00000023648	0.96952	POS
ENSBTAG00000000229	ENSBTAG00000023659	ENSBTAG00000000229	MT2A	0.92138	POS
ENSBTAG00000000229	ENSBTAG00000023666	ENSBTAG00000000229	ENSBTAG00000023666	0.95733	POS
ENSBTAG00000000229	ENSBTAG00000023939	ENSBTAG00000000229	ENSBTAG00000023939	0.98614	POS
ENSBTAG00000000229	ENSBTAG00000024255	ENSBTAG00000000229	UOX	0.98027	POS
ENSBTAG00000000229	ENSBTAG00000024497	ENSBTAG00000000229	CTRC	0.97534	POS
ENSBTAG00000000229	ENSBTAG00000024852	ENSBTAG00000000229	CATHL2	0.97394	POS
ENSBTAG00000000229	ENSBTAG00000024901	ENSBTAG00000000229	ENSBTAG00000024901	0.98211	POS
ENSBTAG00000000229	ENSBTAG00000025101	ENSBTAG00000000229	ASGR2	0.98649	POS
ENSBTAG00000000229	ENSBTAG00000025441	ENSBTAG00000000229	HSPA1A	0.91211	POS
ENSBTAG00000000229	ENSBTAG00000026181	ENSBTAG00000000229	UGT1A1	0.95755	POS
ENSBTAG00000000229	ENSBTAG00000026246	ENSBTAG00000000229	MOSPD3	0.90696	POS
ENSBTAG00000000229	ENSBTAG00000026278	ENSBTAG00000000229	CLDN4	0.97353	POS
ENSBTAG00000000229	ENSBTAG00000026326	ENSBTAG00000000229	SPN	0.97023	POS
ENSBTAG00000000229	ENSBTAG00000026610	ENSBTAG00000000229	SMCO3	0.96708	POS
ENSBTAG00000000229	ENSBTAG00000026666	ENSBTAG00000000229	MGC137014	0.97899	POS
ENSBTAG00000000229	ENSBTAG00000026732	ENSBTAG00000000229	PLA2G1B	0.97469	POS
ENSBTAG00000000229	ENSBTAG00000026769	ENSBTAG00000000229	ASCL2	0.93746	POS
ENSBTAG00000000229	ENSBTAG00000026917	ENSBTAG00000000229	ENSBTAG00000026917	0.94092	POS
ENSBTAG00000000229	ENSBTAG00000029851	ENSBTAG00000000229	bta-mir-122	0.98758	POS
ENSBTAG00000000229	ENSBTAG00000030246	ENSBTAG00000000229	ENTPD8	0.98299	POS
ENSBTAG00000000229	ENSBTAG00000030297	ENSBTAG00000000229	ENSBTAG00000030297	0.95096	POS
ENSBTAG00000000229	ENSBTAG00000030416	ENSBTAG00000000229	ENSBTAG00000030416	0.98509	POS
ENSBTAG00000000229	ENSBTAG00000030423	ENSBTAG00000000229	CLEC1B	0.98389	POS
ENSBTAG00000000229	ENSBTAG00000030575	ENSBTAG00000000229	BHLHE41	0.91206	POS
ENSBTAG00000000229	ENSBTAG00000030683	ENSBTAG00000000229	ENSBTAG00000030683	0.98198	POS
ENSBTAG00000000229	ENSBTAG00000031217	ENSBTAG00000000229	MYL6B	-0.90079	NEG
ENSBTAG00000000229	ENSBTAG00000031351	ENSBTAG00000000229	SEC14L4	0.97321	POS
ENSBTAG00000000229	ENSBTAG00000031519	ENSBTAG00000000229	NGP	0.97951	POS
ENSBTAG00000000229	ENSBTAG00000031631	ENSBTAG00000000229	C1QTNF12	0.95294	POS
ENSBTAG00000000229	ENSBTAG00000031647	ENSBTAG00000000229	LRG1	0.98031	POS
ENSBTAG00000000229	ENSBTAG00000031772	ENSBTAG00000000229	PRODH2	0.98399	POS
ENSBTAG00000000229	ENSBTAG00000032051	ENSBTAG00000000229	SULT1C4	0.96476	POS
ENSBTAG00000000229	ENSBTAG00000032137	ENSBTAG00000000229	PNPLA6	0.93574	POS
ENSBTAG00000000229	ENSBTAG00000032152	ENSBTAG00000000229	TMPRSS6	0.97085	POS
ENSBTAG00000000229	ENSBTAG00000032277	ENSBTAG00000000229	KYNU	0.94544	POS
ENSBTAG00000000229	ENSBTAG00000032656	ENSBTAG00000000229	CPN2	0.98885	POS
ENSBTAG00000000229	ENSBTAG00000033278	ENSBTAG00000000229	F2RL3	0.97736	POS
ENSBTAG00000000229	ENSBTAG00000033398	ENSBTAG00000000229	HKDC1	0.97475	POS
ENSBTAG00000000229	ENSBTAG00000034106	ENSBTAG00000000229	CYP8B1	0.97465	POS
ENSBTAG00000000229	ENSBTAG00000034402	ENSBTAG00000000229	ACE2	0.97845	POS
ENSBTAG00000000229	ENSBTAG00000034657	ENSBTAG00000000229	ENSBTAG00000034657	0.98191	POS
ENSBTAG00000000229	ENSBTAG00000036414	ENSBTAG00000000229	bta-mir-451	0.93503	POS
ENSBTAG00000000229	ENSBTAG00000037449	ENSBTAG00000000229	ACSM5	0.95448	POS
ENSBTAG00000000229	ENSBTAG00000037453	ENSBTAG00000000229	20ALPHA-HSD	0.97688	POS
ENSBTAG00000000229	ENSBTAG00000037508	ENSBTAG00000000229	EBF1	-0.9252	NEG
ENSBTAG00000000229	ENSBTAG00000037509	ENSBTAG00000000229	ENSBTAG00000037509	0.98381	POS
ENSBTAG00000000229	ENSBTAG00000037751	ENSBTAG00000000229	HBE4	0.92525	POS
ENSBTAG00000000229	ENSBTAG00000037890	ENSBTAG00000000229	CYP4A11	0.9904	POS
ENSBTAG00000000229	ENSBTAG00000037917	ENSBTAG00000000229	SLC17A1	0.98157	POS
ENSBTAG00000000229	ENSBTAG00000038058	ENSBTAG00000000229	ENSBTAG00000038058	0.97267	POS
ENSBTAG00000000229	ENSBTAG00000038124	ENSBTAG00000000229	FCGR2A	0.96016	POS
ENSBTAG00000000229	ENSBTAG00000038171	ENSBTAG00000000229	ENSBTAG00000038171	0.94263	POS
ENSBTAG00000000229	ENSBTAG00000038323	ENSBTAG00000000229	GLYAT	0.97515	POS
ENSBTAG00000000229	ENSBTAG00000038361	ENSBTAG00000000229	SERPINA11	0.98764	POS
ENSBTAG00000000229	ENSBTAG00000038549	ENSBTAG00000000229	ENSBTAG00000038549	0.99179	POS
ENSBTAG00000000229	ENSBTAG00000038576	ENSBTAG00000000229	GBP6	0.96115	POS
ENSBTAG00000000229	ENSBTAG00000038650	ENSBTAG00000000229	MS4A7	0.94978	POS
ENSBTAG00000000229	ENSBTAG00000038655	ENSBTAG00000000229	ENSBTAG00000038655	0.94849	POS
ENSBTAG00000000229	ENSBTAG00000038756	ENSBTAG00000000229	GLB1L3	0.94873	POS
ENSBTAG00000000229	ENSBTAG00000038844	ENSBTAG00000000229	ANKRD35	0.9808	POS
ENSBTAG00000000229	ENSBTAG00000038869	ENSBTAG00000000229	ZNF383	-0.92681	NEG
ENSBTAG00000000229	ENSBTAG00000039196	ENSBTAG00000000229	ENSBTAG00000039196	0.97965	POS
ENSBTAG00000000229	ENSBTAG00000039206	ENSBTAG00000000229	SLFN14	0.93305	POS
ENSBTAG00000000229	ENSBTAG00000039319	ENSBTAG00000000229	CYP4F2	0.98895	POS
ENSBTAG00000000229	ENSBTAG00000039325	ENSBTAG00000000229	GYPA	0.97442	POS
ENSBTAG00000000229	ENSBTAG00000039337	ENSBTAG00000000229	ENSBTAG00000039337	0.98861	POS
ENSBTAG00000000229	ENSBTAG00000039463	ENSBTAG00000000229	SLC22A9	0.98647	POS
ENSBTAG00000000229	ENSBTAG00000039784	ENSBTAG00000000229	PRR5	0.90319	POS
ENSBTAG00000000229	ENSBTAG00000039808	ENSBTAG00000000229	SERPINA6	0.98451	POS
ENSBTAG00000000229	ENSBTAG00000040034	ENSBTAG00000000229	ENSBTAG00000040034	0.97948	POS
ENSBTAG00000000229	ENSBTAG00000040409	ENSBTAG00000000229	ENSBTAG00000040409	0.96786	POS
ENSBTAG00000000229	ENSBTAG00000044185	ENSBTAG00000000229	SOX6	0.9081	POS
ENSBTAG00000000229	ENSBTAG00000045969	ENSBTAG00000000229	APON	0.9856	POS
ENSBTAG00000000229	ENSBTAG00000046152	ENSBTAG00000000229	MGAM	0.929	POS
ENSBTAG00000000229	ENSBTAG00000046257	ENSBTAG00000000229	GIMAP4	0.95373	POS
ENSBTAG00000000229	ENSBTAG00000046540	ENSBTAG00000000229	SERPINA3-1	0.97909	POS
ENSBTAG00000000229	ENSBTAG00000046744	ENSBTAG00000000229	PALM3	0.94238	POS
ENSBTAG00000000229	ENSBTAG00000046768	ENSBTAG00000000229	IGFBP1	0.97997	POS
ENSBTAG00000000229	ENSBTAG00000046773	ENSBTAG00000000229	MCOLN2	0.97063	POS
ENSBTAG00000000229	ENSBTAG00000047040	ENSBTAG00000000229	SERPINA3-3	0.9807	POS
ENSBTAG00000000229	ENSBTAG00000047175	ENSBTAG00000000229	ENSBTAG00000047175	0.93982	POS
ENSBTAG00000000229	ENSBTAG00000047254	ENSBTAG00000000229	ABCA2	-0.92748	NEG
ENSBTAG00000000229	ENSBTAG00000047317	ENSBTAG00000000229	CGN1	0.97381	POS
ENSBTAG00000000229	ENSBTAG00000047331	ENSBTAG00000000229	GYPB	0.96354	POS
ENSBTAG00000000229	ENSBTAG00000047356	ENSBTAG00000000229	ENSBTAG00000047356	0.94952	POS
ENSBTAG00000000229	ENSBTAG00000047510	ENSBTAG00000000229	SMIM6	0.9814	POS
ENSBTAG00000000229	ENSBTAG00000047600	ENSBTAG00000000229	ROS1	0.94679	POS
ENSBTAG00000000229	ENSBTAG00000047621	ENSBTAG00000000229	ENSBTAG00000047621	0.9702	POS
ENSBTAG00000000229	ENSBTAG00000047655	ENSBTAG00000000229	SERPINA7	0.981	POS
ENSBTAG00000000229	ENSBTAG00000047833	ENSBTAG00000000229	AFM	0.98578	POS
ENSBTAG00000000229	ENSBTAG00000047944	ENSBTAG00000000229	GATA5	0.96154	POS
ENSBTAG00000000229	ENSBTAG00000048034	ENSBTAG00000000229	GLTPD2	0.92828	POS
ENSBTAG00000000229	ENSBTAG00000048075	ENSBTAG00000000229	IGSF23	0.98147	POS
ENSBTAG00000000229	ENSBTAG00000048094	ENSBTAG00000000229	SERPINA3-7	0.98097	POS
ENSBTAG00000000229	ENSBTAG00000048122	ENSBTAG00000000229	CFD	0.9606	POS
ENSBTAG00000000229	ENSBTAG00000048393	ENSBTAG00000000229	THEG	0.97274	POS
ENSBTAG00000000229	ENSBTAG00000048817	ENSBTAG00000000229	SSX5	0.96622	POS
ENSBTAG00000000229	ENSBTAG00000049436	ENSBTAG00000000229	ENSBTAG00000049436	0.98531	POS
ENSBTAG00000000229	ENSBTAG00000049683	ENSBTAG00000000229	ENSBTAG00000049683	0.9286	POS
ENSBTAG00000000229	ENSBTAG00000049782	ENSBTAG00000000229	ENSBTAG00000049782	0.97161	POS
ENSBTAG00000000229	ENSBTAG00000049953	ENSBTAG00000000229	ENSBTAG00000049953	0.97942	POS
ENSBTAG00000000229	ENSBTAG00000050209	ENSBTAG00000000229	ENSBTAG00000050209	0.93006	POS
ENSBTAG00000000229	ENSBTAG00000050476	ENSBTAG00000000229	ENSBTAG00000050476	0.95973	POS
ENSBTAG00000000229	ENSBTAG00000050563	ENSBTAG00000000229	ENSBTAG00000050563	0.91305	POS
ENSBTAG00000000229	ENSBTAG00000050630	ENSBTAG00000000229	DEFB13	0.96756	POS
ENSBTAG00000000229	ENSBTAG00000050726	ENSBTAG00000000229	CD300H	0.98462	POS
ENSBTAG00000000229	ENSBTAG00000051295	ENSBTAG00000000229	FXYD4	0.97297	POS
ENSBTAG00000000229	ENSBTAG00000051383	ENSBTAG00000000229	DEFB7	0.96737	POS
ENSBTAG00000000229	ENSBTAG00000051797	ENSBTAG00000000229	ENSBTAG00000051797	0.93715	POS
ENSBTAG00000000229	ENSBTAG00000051856	ENSBTAG00000000229	ENSBTAG00000051856	0.91718	POS
ENSBTAG00000000229	ENSBTAG00000052022	ENSBTAG00000000229	ENSBTAG00000052022	0.98223	POS
ENSBTAG00000000229	ENSBTAG00000052514	ENSBTAG00000000229	ENSBTAG00000052514	0.96432	POS
ENSBTAG00000000229	ENSBTAG00000052659	ENSBTAG00000000229	ENSBTAG00000052659	0.96815	POS
ENSBTAG00000000229	ENSBTAG00000052808	ENSBTAG00000000229	ENSBTAG00000052808	0.98398	POS
ENSBTAG00000000229	ENSBTAG00000053177	ENSBTAG00000000229	ENSBTAG00000053177	0.93893	POS
ENSBTAG00000000229	ENSBTAG00000053561	ENSBTAG00000000229	LY6G6D	0.97788	POS
ENSBTAG00000000229	ENSBTAG00000053578	ENSBTAG00000000229	CCL16	0.98485	POS
ENSBTAG00000000229	ENSBTAG00000053783	ENSBTAG00000000229	ENSBTAG00000053783	0.91443	POS
ENSBTAG00000000229	ENSBTAG00000053893	ENSBTAG00000000229	ENSBTAG00000053893	0.95149	POS
ENSBTAG00000000229	ENSBTAG00000053896	ENSBTAG00000000229	TOP1MT	0.95562	POS
ENSBTAG00000000229	ENSBTAG00000053931	ENSBTAG00000000229	ENSBTAG00000053931	0.94515	POS
ENSBTAG00000000229	ENSBTAG00000054072	ENSBTAG00000000229	ADM2	0.96875	POS
ENSBTAG00000000229	ENSBTAG00000054314	ENSBTAG00000000229	ENSBTAG00000054314	0.97759	POS
ENSBTAG00000000229	ENSBTAG00000054524	ENSBTAG00000000229	ENSBTAG00000054524	0.96265	POS
ENSBTAG00000000229	ENSBTAG00000054525	ENSBTAG00000000229	ENSBTAG00000054525	0.98291	POS
ENSBTAG00000000229	ENSBTAG00000054604	ENSBTAG00000000229	ENSBTAG00000054604	0.90554	POS
ENSBTAG00000000229	ENSBTAG00000054649	ENSBTAG00000000229	ENSBTAG00000054649	0.95886	POS
ENSBTAG00000000229	ENSBTAG00000054756	ENSBTAG00000000229	CL43	0.97911	POS
ENSBTAG00000000229	ENSBTAG00000054761	ENSBTAG00000000229	MBL1	0.98894	POS
ENSBTAG00000000229	ENSBTAG00000054798	ENSBTAG00000000229	ENSBTAG00000054798	0.98172	POS
ENSBTAG00000000229	ENSBTAG00000054808	ENSBTAG00000000229	MT1A	0.91918	POS
ENSBTAG00000000229	ENSBTAG00000054812	ENSBTAG00000000229	H2BC11	0.95885	POS
ENSBTAG00000000229	ENSBTAG00000054844	ENSBTAG00000000229	ENSBTAG00000054844	0.95731	POS
ENSBTAG00000000229	ENSBTAG00000054975	ENSBTAG00000000229	ENSBTAG00000054975	0.96345	POS
ENSBTAG00000000229	ENSBTAG00000055241	ENSBTAG00000000229	ENSBTAG00000055241	0.98846	POS
ENSBTAG00000000259	ENSBTAG00000000336	CHIA	ENSBTAG00000000336	0.98258	POS
ENSBTAG00000000259	ENSBTAG00000000522	CHIA	AHSG	0.97884	POS
ENSBTAG00000000259	ENSBTAG00000000565	CHIA	RFX7	-0.92031	NEG
ENSBTAG00000000259	ENSBTAG00000000580	CHIA	LY6G6F	0.96835	POS
ENSBTAG00000000259	ENSBTAG00000000836	CHIA	KRT8	0.95341	POS
ENSBTAG00000000259	ENSBTAG00000000888	CHIA	SPTA1	0.98941	POS
ENSBTAG00000000259	ENSBTAG00000000962	CHIA	STAP1	0.93617	POS
ENSBTAG00000000259	ENSBTAG00000001247	CHIA	LECT2	0.9939	POS
ENSBTAG00000000259	ENSBTAG00000001265	CHIA	HRG	0.99319	POS
ENSBTAG00000000259	ENSBTAG00000001271	CHIA	PLG	0.99404	POS
ENSBTAG00000000259	ENSBTAG00000001292	CHIA	LTF	0.93723	POS
ENSBTAG00000000259	ENSBTAG00000001297	CHIA	ENSBTAG00000001297	0.9902	POS
ENSBTAG00000000259	ENSBTAG00000001325	CHIA	UPB1	0.98715	POS
ENSBTAG00000000259	ENSBTAG00000001338	CHIA	CCR3	0.98068	POS
ENSBTAG00000000259	ENSBTAG00000001376	CHIA	RAD21L1	0.98828	POS
ENSBTAG00000000259	ENSBTAG00000001488	CHIA	OTC	0.99415	POS
ENSBTAG00000000259	ENSBTAG00000001576	CHIA	TMEM140	0.98455	POS
ENSBTAG00000000259	ENSBTAG00000001595	CHIA	MT1E	0.93654	POS
ENSBTAG00000000259	ENSBTAG00000001638	CHIA	FGA	0.99425	POS
ENSBTAG00000000259	ENSBTAG00000001658	CHIA	AKR1D1	0.96413	POS
ENSBTAG00000000259	ENSBTAG00000001881	CHIA	SLC10A1	0.98712	POS
ENSBTAG00000000259	ENSBTAG00000001893	CHIA	TM4SF4	0.98025	POS
ENSBTAG00000000259	ENSBTAG00000001915	CHIA	APOH	0.99429	POS
ENSBTAG00000000259	ENSBTAG00000001961	CHIA	MAP1B	-0.92349	NEG
ENSBTAG00000000259	ENSBTAG00000002029	CHIA	IGSF5	0.97614	POS
ENSBTAG00000000259	ENSBTAG00000002030	CHIA	SPP2	0.99337	POS
ENSBTAG00000000259	ENSBTAG00000002249	CHIA	NAALADL1	0.91571	POS
ENSBTAG00000000259	ENSBTAG00000002255	CHIA	BHMT	0.99095	POS
ENSBTAG00000000259	ENSBTAG00000002478	CHIA	AGMAT	0.98827	POS
ENSBTAG00000000259	ENSBTAG00000002559	CHIA	MIOX	0.98644	POS
ENSBTAG00000000259	ENSBTAG00000002642	CHIA	SLC17A2	0.99395	POS
ENSBTAG00000000259	ENSBTAG00000003016	CHIA	PTPN7	0.97808	POS
ENSBTAG00000000259	ENSBTAG00000003022	CHIA	CAMP	0.97765	POS
ENSBTAG00000000259	ENSBTAG00000003184	CHIA	GATA1	0.99111	POS
ENSBTAG00000000259	ENSBTAG00000003234	CHIA	HSD17B2	0.99157	POS
ENSBTAG00000000259	ENSBTAG00000003264	CHIA	NR1H2	0.90022	POS
ENSBTAG00000000259	ENSBTAG00000003289	CHIA	ENSBTAG00000003289	0.96038	POS
ENSBTAG00000000259	ENSBTAG00000003514	CHIA	HSF4	0.93066	POS
ENSBTAG00000000259	ENSBTAG00000003564	CHIA	HPX	0.99404	POS
ENSBTAG00000000259	ENSBTAG00000003569	CHIA	DZIP1	-0.96796	NEG
ENSBTAG00000000259	ENSBTAG00000003572	CHIA	F11	0.98556	POS
ENSBTAG00000000259	ENSBTAG00000003600	CHIA	CAPN8	0.96492	POS
ENSBTAG00000000259	ENSBTAG00000003733	CHIA	TM4SF5	0.99043	POS
ENSBTAG00000000259	ENSBTAG00000003737	CHIA	SLC51B	0.98394	POS
ENSBTAG00000000259	ENSBTAG00000003774	CHIA	C8A	0.98363	POS
ENSBTAG00000000259	ENSBTAG00000003775	CHIA	C8B	0.98808	POS
ENSBTAG00000000259	ENSBTAG00000003781	CHIA	MPL	0.97845	POS
ENSBTAG00000000259	ENSBTAG00000003786	CHIA	GCGR	0.98072	POS
ENSBTAG00000000259	ENSBTAG00000003797	CHIA	SLC17A3	0.98432	POS
ENSBTAG00000000259	ENSBTAG00000003829	CHIA	HPN	0.98065	POS
ENSBTAG00000000259	ENSBTAG00000003892	CHIA	ENSBTAG00000003892	0.91139	POS
ENSBTAG00000000259	ENSBTAG00000003898	CHIA	HMGCS2	0.98821	POS
ENSBTAG00000000259	ENSBTAG00000003971	CHIA	E2F1	0.97328	POS
ENSBTAG00000000259	ENSBTAG00000004003	CHIA	F9	0.94369	POS
ENSBTAG00000000259	ENSBTAG00000004076	CHIA	OXER1	0.97868	POS
ENSBTAG00000000259	ENSBTAG00000004175	CHIA	HPD	0.99337	POS
ENSBTAG00000000259	ENSBTAG00000004560	CHIA	CLEC4F	0.96551	POS
ENSBTAG00000000259	ENSBTAG00000004588	CHIA	KCNN4	0.97819	POS
ENSBTAG00000000259	ENSBTAG00000004674	CHIA	HAAO	0.98588	POS
ENSBTAG00000000259	ENSBTAG00000004676	CHIA	TMEM184A	0.98405	POS
ENSBTAG00000000259	ENSBTAG00000004710	CHIA	HNF1B	0.96897	POS
ENSBTAG00000000259	ENSBTAG00000004716	CHIA	RETN	0.93901	POS
ENSBTAG00000000259	ENSBTAG00000004909	CHIA	GP1BA	0.93815	POS
ENSBTAG00000000259	ENSBTAG00000005004	CHIA	GDF2	0.94104	POS
ENSBTAG00000000259	ENSBTAG00000005049	CHIA	BLK	0.9411	POS
ENSBTAG00000000259	ENSBTAG00000005122	CHIA	KNG1	0.99527	POS
ENSBTAG00000000259	ENSBTAG00000005386	CHIA	SLC2A2	0.93671	POS
ENSBTAG00000000259	ENSBTAG00000005419	CHIA	AOC1	0.99304	POS
ENSBTAG00000000259	ENSBTAG00000005425	CHIA	GATA4	0.99251	POS
ENSBTAG00000000259	ENSBTAG00000005479	CHIA	LIPC	0.99487	POS
ENSBTAG00000000259	ENSBTAG00000005609	CHIA	ENSBTAG00000005609	0.93422	POS
ENSBTAG00000000259	ENSBTAG00000005623	CHIA	SOAT2	0.98742	POS
ENSBTAG00000000259	ENSBTAG00000005725	CHIA	IDO2	0.96979	POS
ENSBTAG00000000259	ENSBTAG00000005761	CHIA	DEDD2	0.94451	POS
ENSBTAG00000000259	ENSBTAG00000005772	CHIA	SPDYC	0.9587	POS
ENSBTAG00000000259	ENSBTAG00000005797	CHIA	AGXT	0.98851	POS
ENSBTAG00000000259	ENSBTAG00000006010	CHIA	STAB2	0.96476	POS
ENSBTAG00000000259	ENSBTAG00000006083	CHIA	KLF1	0.98961	POS
ENSBTAG00000000259	ENSBTAG00000006155	CHIA	CCRL2	0.97595	POS
ENSBTAG00000000259	ENSBTAG00000006212	CHIA	GTF2IRD1	-0.97455	NEG
ENSBTAG00000000259	ENSBTAG00000006350	CHIA	SLC22A7	0.99192	POS
ENSBTAG00000000259	ENSBTAG00000006354	CHIA	HP	0.96374	POS
ENSBTAG00000000259	ENSBTAG00000006447	CHIA	ACSM3	0.98875	POS
ENSBTAG00000000259	ENSBTAG00000006485	CHIA	TREML1	0.98877	POS
ENSBTAG00000000259	ENSBTAG00000006505	CHIA	S100A9	0.9751	POS
ENSBTAG00000000259	ENSBTAG00000006546	CHIA	GSTA2	0.98617	POS
ENSBTAG00000000259	ENSBTAG00000006599	CHIA	INHBE	0.98469	POS
ENSBTAG00000000259	ENSBTAG00000006633	CHIA	IRF3	0.92616	POS
ENSBTAG00000000259	ENSBTAG00000006730	CHIA	SUSD2	0.93126	POS
ENSBTAG00000000259	ENSBTAG00000006745	CHIA	FGG	0.99389	POS
ENSBTAG00000000259	ENSBTAG00000006769	CHIA	HSD3B1	0.98044	POS
ENSBTAG00000000259	ENSBTAG00000006919	CHIA	SMAD4	-0.91042	NEG
ENSBTAG00000000259	ENSBTAG00000006934	CHIA	CYP11A1	0.9672	POS
ENSBTAG00000000259	ENSBTAG00000007041	CHIA	SERPINA3-8	0.99555	POS
ENSBTAG00000000259	ENSBTAG00000007073	CHIA	CPB2	0.98857	POS
ENSBTAG00000000259	ENSBTAG00000007169	CHIA	P2RX1	0.97551	POS
ENSBTAG00000000259	ENSBTAG00000007273	CHIA	TF	0.9874	POS
ENSBTAG00000000259	ENSBTAG00000007312	CHIA	CD209	0.98511	POS
ENSBTAG00000000259	ENSBTAG00000007383	CHIA	ZNF521	-0.97436	NEG
ENSBTAG00000000259	ENSBTAG00000007411	CHIA	F7	0.9859	POS
ENSBTAG00000000259	ENSBTAG00000007470	CHIA	TRIM58	0.98423	POS
ENSBTAG00000000259	ENSBTAG00000007530	CHIA	TRIM10	0.98336	POS
ENSBTAG00000000259	ENSBTAG00000007540	CHIA	GLUD1	0.9777	POS
ENSBTAG00000000259	ENSBTAG00000007690	CHIA	AGXT2	0.98894	POS
ENSBTAG00000000259	ENSBTAG00000007843	CHIA	ITIH1	0.99606	POS
ENSBTAG00000000259	ENSBTAG00000007846	CHIA	ITIH3	0.9907	POS
ENSBTAG00000000259	ENSBTAG00000007969	CHIA	CIDEC	0.98097	POS
ENSBTAG00000000259	ENSBTAG00000007975	CHIA	ALDH8A1	0.98072	POS
ENSBTAG00000000259	ENSBTAG00000008026	CHIA	OXT	0.95929	POS
ENSBTAG00000000259	ENSBTAG00000008039	CHIA	ACMSD	0.97524	POS
ENSBTAG00000000259	ENSBTAG00000008117	CHIA	SLC5A4	0.97072	POS
ENSBTAG00000000259	ENSBTAG00000008127	CHIA	RBP5	0.977	POS
ENSBTAG00000000259	ENSBTAG00000008175	CHIA	ZNF713	-0.90995	NEG
ENSBTAG00000000259	ENSBTAG00000008352	CHIA	ART4	0.97672	POS
ENSBTAG00000000259	ENSBTAG00000008463	CHIA	SLC22A14	0.9252	POS
ENSBTAG00000000259	ENSBTAG00000008505	CHIA	APOB	0.99374	POS
ENSBTAG00000000259	ENSBTAG00000008509	CHIA	SLC38A3	0.97182	POS
ENSBTAG00000000259	ENSBTAG00000008661	CHIA	C15H11orf52	0.97372	POS
ENSBTAG00000000259	ENSBTAG00000008778	CHIA	CHST13	0.98841	POS
ENSBTAG00000000259	ENSBTAG00000008936	CHIA	ABCC2	0.98856	POS
ENSBTAG00000000259	ENSBTAG00000009153	CHIA	MLXIPL	0.97363	POS
ENSBTAG00000000259	ENSBTAG00000009174	CHIA	HSD17B14	0.91656	POS
ENSBTAG00000000259	ENSBTAG00000009212	CHIA	APOA2	0.99033	POS
ENSBTAG00000000259	ENSBTAG00000009350	CHIA	PLA2G12B	0.96562	POS
ENSBTAG00000000259	ENSBTAG00000009364	CHIA	ENSBTAG00000009364	0.98094	POS
ENSBTAG00000000259	ENSBTAG00000009501	CHIA	KLKB1	0.99335	POS
ENSBTAG00000000259	ENSBTAG00000009585	CHIA	CDH16	0.99194	POS
ENSBTAG00000000259	ENSBTAG00000009658	CHIA	PLEK	0.98864	POS
ENSBTAG00000000259	ENSBTAG00000009735	CHIA	A1BG	0.996	POS
ENSBTAG00000000259	ENSBTAG00000009894	CHIA	SERPINA10	0.97542	POS
ENSBTAG00000000259	ENSBTAG00000009904	CHIA	SPIC	0.98536	POS
ENSBTAG00000000259	ENSBTAG00000010155	CHIA	ENSBTAG00000010155	0.98724	POS
ENSBTAG00000000259	ENSBTAG00000010177	CHIA	GOLT1A	0.986	POS
ENSBTAG00000000259	ENSBTAG00000010215	CHIA	CREB3L3	0.95848	POS
ENSBTAG00000000259	ENSBTAG00000010284	CHIA	ETNPPL	0.98699	POS
ENSBTAG00000000259	ENSBTAG00000010314	CHIA	ICAM4	0.98942	POS
ENSBTAG00000000259	ENSBTAG00000010316	CHIA	ICAM5	0.9756	POS
ENSBTAG00000000259	ENSBTAG00000010661	CHIA	DPYSL3	-0.95977	NEG
ENSBTAG00000000259	ENSBTAG00000010798	CHIA	SLC23A1	0.98587	POS
ENSBTAG00000000259	ENSBTAG00000011062	CHIA	TDO2	0.99252	POS
ENSBTAG00000000259	ENSBTAG00000011162	CHIA	ZKSCAN2	-0.91865	NEG
ENSBTAG00000000259	ENSBTAG00000011300	CHIA	RHAG	0.97689	POS
ENSBTAG00000000259	ENSBTAG00000011481	CHIA	IL12RB1	0.98404	POS
ENSBTAG00000000259	ENSBTAG00000011498	CHIA	ZNF184	-0.92288	NEG
ENSBTAG00000000259	ENSBTAG00000011569	CHIA	AADAC	0.95501	POS
ENSBTAG00000000259	ENSBTAG00000011616	CHIA	MPO	0.93759	POS
ENSBTAG00000000259	ENSBTAG00000011733	CHIA	GIPC2	0.96132	POS
ENSBTAG00000000259	ENSBTAG00000011816	CHIA	TBX10	0.98203	POS
ENSBTAG00000000259	ENSBTAG00000011887	CHIA	CD22	0.98401	POS
ENSBTAG00000000259	ENSBTAG00000011961	CHIA	ENSBTAG00000011961	0.98772	POS
ENSBTAG00000000259	ENSBTAG00000011985	CHIA	ENSBTAG00000011985	0.96652	POS
ENSBTAG00000000259	ENSBTAG00000012063	CHIA	E2F4	0.93831	POS
ENSBTAG00000000259	ENSBTAG00000012071	CHIA	ASGR1	0.99203	POS
ENSBTAG00000000259	ENSBTAG00000012104	CHIA	FOXA3	0.98134	POS
ENSBTAG00000000259	ENSBTAG00000012116	CHIA	HNF4A	0.97501	POS
ENSBTAG00000000259	ENSBTAG00000012192	CHIA	ENSBTAG00000012192	0.97759	POS
ENSBTAG00000000259	ENSBTAG00000012210	CHIA	C5	0.98413	POS
ENSBTAG00000000259	ENSBTAG00000012280	CHIA	PGLYRP2	0.95761	POS
ENSBTAG00000000259	ENSBTAG00000012393	CHIA	AGT	0.98186	POS
ENSBTAG00000000259	ENSBTAG00000012398	CHIA	APOC3	0.98779	POS
ENSBTAG00000000259	ENSBTAG00000012403	CHIA	ARG1	0.98773	POS
ENSBTAG00000000259	ENSBTAG00000012618	CHIA	SLC23A3	0.97122	POS
ENSBTAG00000000259	ENSBTAG00000012638	CHIA	S100A12	0.96294	POS
ENSBTAG00000000259	ENSBTAG00000012640	CHIA	S100A8	0.96344	POS
ENSBTAG00000000259	ENSBTAG00000012721	CHIA	HOGA1	0.9754	POS
ENSBTAG00000000259	ENSBTAG00000012742	CHIA	SLC22A18	0.97357	POS
ENSBTAG00000000259	ENSBTAG00000012772	CHIA	GFI1B	0.98904	POS
ENSBTAG00000000259	ENSBTAG00000012808	CHIA	MASP2	0.98776	POS
ENSBTAG00000000259	ENSBTAG00000012946	CHIA	HSF2	-0.96279	NEG
ENSBTAG00000000259	ENSBTAG00000013064	CHIA	RGS18	0.96483	POS
ENSBTAG00000000259	ENSBTAG00000013110	CHIA	FARP2	0.95116	POS
ENSBTAG00000000259	ENSBTAG00000013133	CHIA	TBC1D10C	0.97318	POS
ENSBTAG00000000259	ENSBTAG00000013178	CHIA	ALAS2	0.97225	POS
ENSBTAG00000000259	ENSBTAG00000013333	CHIA	GYS2	0.98476	POS
ENSBTAG00000000259	ENSBTAG00000013345	CHIA	ENSBTAG00000013345	0.99147	POS
ENSBTAG00000000259	ENSBTAG00000013356	CHIA	CATHL1	0.9825	POS
ENSBTAG00000000259	ENSBTAG00000013596	CHIA	NR1H4	0.99095	POS
ENSBTAG00000000259	ENSBTAG00000013718	CHIA	GC	0.9937	POS
ENSBTAG00000000259	ENSBTAG00000013819	CHIA	URAD	0.98026	POS
ENSBTAG00000000259	ENSBTAG00000013928	CHIA	WFDC2	0.96484	POS
ENSBTAG00000000259	ENSBTAG00000013973	CHIA	SERPIND1	0.99355	POS
ENSBTAG00000000259	ENSBTAG00000014016	CHIA	IKZF1	0.93714	POS
ENSBTAG00000000259	ENSBTAG00000014075	CHIA	ITIH2	0.99523	POS
ENSBTAG00000000259	ENSBTAG00000014149	CHIA	LCN2	0.97597	POS
ENSBTAG00000000259	ENSBTAG00000014220	CHIA	ENSBTAG00000014220	0.98654	POS
ENSBTAG00000000259	ENSBTAG00000014225	CHIA	SLC5A9	0.95311	POS
ENSBTAG00000000259	ENSBTAG00000014315	CHIA	PBLD	0.98548	POS
ENSBTAG00000000259	ENSBTAG00000014439	CHIA	KMO	0.95046	POS
ENSBTAG00000000259	ENSBTAG00000014470	CHIA	ALDH1L1	0.98848	POS
ENSBTAG00000000259	ENSBTAG00000014517	CHIA	KLB	0.99105	POS
ENSBTAG00000000259	ENSBTAG00000014529	CHIA	GBP4	0.9686	POS
ENSBTAG00000000259	ENSBTAG00000014533	CHIA	KEL	0.98543	POS
ENSBTAG00000000259	ENSBTAG00000014666	CHIA	GP9	0.98718	POS
ENSBTAG00000000259	ENSBTAG00000014725	CHIA	CD27	0.98231	POS
ENSBTAG00000000259	ENSBTAG00000014848	CHIA	NR0B2	0.97754	POS
ENSBTAG00000000259	ENSBTAG00000014857	CHIA	ENSBTAG00000014857	0.97974	POS
ENSBTAG00000000259	ENSBTAG00000015094	CHIA	VNN1	0.97978	POS
ENSBTAG00000000259	ENSBTAG00000015139	CHIA	ENSBTAG00000015139	0.92498	POS
ENSBTAG00000000259	ENSBTAG00000015157	CHIA	GRAP2	0.97302	POS
ENSBTAG00000000259	ENSBTAG00000015290	CHIA	BAIAP2L2	0.94214	POS
ENSBTAG00000000259	ENSBTAG00000015311	CHIA	PTPRR	-0.92375	NEG
ENSBTAG00000000259	ENSBTAG00000015557	CHIA	ENSBTAG00000015557	0.98048	POS
ENSBTAG00000000259	ENSBTAG00000015638	CHIA	IL20RA	0.96913	POS
ENSBTAG00000000259	ENSBTAG00000015707	CHIA	TREML2	0.98632	POS
ENSBTAG00000000259	ENSBTAG00000015895	CHIA	HGD	0.99213	POS
ENSBTAG00000000259	ENSBTAG00000015935	CHIA	IYD	0.98439	POS
ENSBTAG00000000259	ENSBTAG00000015987	CHIA	ENSBTAG00000015987	0.97596	POS
ENSBTAG00000000259	ENSBTAG00000016041	CHIA	B3GNT8	0.97239	POS
ENSBTAG00000000259	ENSBTAG00000016151	CHIA	VTN	0.99602	POS
ENSBTAG00000000259	ENSBTAG00000016163	CHIA	OSM	0.98528	POS
ENSBTAG00000000259	ENSBTAG00000016202	CHIA	TREH	0.98173	POS
ENSBTAG00000000259	ENSBTAG00000016234	CHIA	DUOX2	0.93549	POS
ENSBTAG00000000259	ENSBTAG00000016249	CHIA	NAGS	0.98087	POS
ENSBTAG00000000259	ENSBTAG00000016253	CHIA	G6PC3	0.92408	POS
ENSBTAG00000000259	ENSBTAG00000016276	CHIA	HAL	0.99384	POS
ENSBTAG00000000259	ENSBTAG00000016385	CHIA	F10	0.98199	POS
ENSBTAG00000000259	ENSBTAG00000016662	CHIA	CPS1	0.99053	POS
ENSBTAG00000000259	ENSBTAG00000016801	CHIA	RXRG	-0.93144	NEG
ENSBTAG00000000259	ENSBTAG00000016864	CHIA	LBP	0.95546	POS
ENSBTAG00000000259	ENSBTAG00000017020	CHIA	S100G	0.98769	POS
ENSBTAG00000000259	ENSBTAG00000017035	CHIA	USF2	0.90234	POS
ENSBTAG00000000259	ENSBTAG00000017042	CHIA	HAMP	0.96662	POS
ENSBTAG00000000259	ENSBTAG00000017121	CHIA	ALB	0.99232	POS
ENSBTAG00000000259	ENSBTAG00000017131	CHIA	AFP	0.98315	POS
ENSBTAG00000000259	ENSBTAG00000017328	CHIA	PTI	0.96427	POS
ENSBTAG00000000259	ENSBTAG00000017397	CHIA	ZNF423	-0.98371	NEG
ENSBTAG00000000259	ENSBTAG00000017531	CHIA	FETUB	0.9914	POS
ENSBTAG00000000259	ENSBTAG00000017624	CHIA	RAB17	0.98816	POS
ENSBTAG00000000259	ENSBTAG00000017722	CHIA	F5	0.97779	POS
ENSBTAG00000000259	ENSBTAG00000017824	CHIA	IRF8	0.95829	POS
ENSBTAG00000000259	ENSBTAG00000018010	CHIA	ABCA4	0.93764	POS
ENSBTAG00000000259	ENSBTAG00000018016	CHIA	NUPR1	0.95695	POS
ENSBTAG00000000259	ENSBTAG00000018054	CHIA	FABP1	0.99144	POS
ENSBTAG00000000259	ENSBTAG00000018116	CHIA	MTFP1	0.90339	POS
ENSBTAG00000000259	ENSBTAG00000018416	CHIA	CCDC42	0.9692	POS
ENSBTAG00000000259	ENSBTAG00000018473	CHIA	MARCO	0.99253	POS
ENSBTAG00000000259	ENSBTAG00000018556	CHIA	MGC137211	0.98379	POS
ENSBTAG00000000259	ENSBTAG00000018785	CHIA	TUBB1	0.98888	POS
ENSBTAG00000000259	ENSBTAG00000018831	CHIA	DAO	0.96102	POS
ENSBTAG00000000259	ENSBTAG00000018843	CHIA	SERPINA1	0.98374	POS
ENSBTAG00000000259	ENSBTAG00000018872	CHIA	F12	0.98726	POS
ENSBTAG00000000259	ENSBTAG00000019179	CHIA	TSKS	0.97533	POS
ENSBTAG00000000259	ENSBTAG00000019322	CHIA	HABP2	0.99036	POS
ENSBTAG00000000259	ENSBTAG00000019329	CHIA	LYL1	0.96443	POS
ENSBTAG00000000259	ENSBTAG00000019440	CHIA	PROZ	0.98613	POS
ENSBTAG00000000259	ENSBTAG00000019533	CHIA	ADTRP	0.99359	POS
ENSBTAG00000000259	ENSBTAG00000019557	CHIA	NR1I2	0.95839	POS
ENSBTAG00000000259	ENSBTAG00000019770	CHIA	APOA4	0.97428	POS
ENSBTAG00000000259	ENSBTAG00000019855	CHIA	MAP3K15	0.95868	POS
ENSBTAG00000000259	ENSBTAG00000020184	CHIA	AQP8	0.98303	POS
ENSBTAG00000000259	ENSBTAG00000020229	CHIA	ATP8B3	0.96556	POS
ENSBTAG00000000259	ENSBTAG00000020363	CHIA	GBA3	0.90298	POS
ENSBTAG00000000259	ENSBTAG00000020404	CHIA	FTCD	0.98648	POS
ENSBTAG00000000259	ENSBTAG00000020512	CHIA	GJB1	0.99148	POS
ENSBTAG00000000259	ENSBTAG00000020556	CHIA	APOC4	0.9913	POS
ENSBTAG00000000259	ENSBTAG00000020558	CHIA	APOC2	0.99406	POS
ENSBTAG00000000259	ENSBTAG00000020597	CHIA	FMO3	0.99395	POS
ENSBTAG00000000259	ENSBTAG00000020715	CHIA	PIK3C2G	0.98291	POS
ENSBTAG00000000259	ENSBTAG00000020852	CHIA	SLC16A11	0.93566	POS
ENSBTAG00000000259	ENSBTAG00000020859	CHIA	SERPINF2	0.99572	POS
ENSBTAG00000000259	ENSBTAG00000021033	CHIA	SGK2	0.96492	POS
ENSBTAG00000000259	ENSBTAG00000021230	CHIA	SFTPB	0.97729	POS
ENSBTAG00000000259	ENSBTAG00000021386	CHIA	ANGPTL3	0.99282	POS
ENSBTAG00000000259	ENSBTAG00000021516	CHIA	GSTA1	0.98918	POS
ENSBTAG00000000259	ENSBTAG00000021616	CHIA	PRSS57	0.97346	POS
ENSBTAG00000000259	ENSBTAG00000021742	CHIA	ZNF568	-0.94375	NEG
ENSBTAG00000000259	ENSBTAG00000021795	CHIA	HNF1A	0.98497	POS
ENSBTAG00000000259	ENSBTAG00000021887	CHIA	DPYS	0.98783	POS
ENSBTAG00000000259	ENSBTAG00000022209	CHIA	CABP2	0.96505	POS
ENSBTAG00000000259	ENSBTAG00000022246	CHIA	C29H11orf86	0.99303	POS
ENSBTAG00000000259	ENSBTAG00000022329	CHIA	SLCO1B3	0.96952	POS
ENSBTAG00000000259	ENSBTAG00000022575	CHIA	TPRA1	0.93499	POS
ENSBTAG00000000259	ENSBTAG00000022715	CHIA	ENSBTAG00000022715	0.96161	POS
ENSBTAG00000000259	ENSBTAG00000022813	CHIA	TMEM150B	0.9799	POS
ENSBTAG00000000259	ENSBTAG00000023411	CHIA	ENSBTAG00000023411	0.98766	POS
ENSBTAG00000000259	ENSBTAG00000023611	CHIA	ZBTB32	0.91114	POS
ENSBTAG00000000259	ENSBTAG00000023648	CHIA	ENSBTAG00000023648	0.97018	POS
ENSBTAG00000000259	ENSBTAG00000023659	CHIA	MT2A	0.94383	POS
ENSBTAG00000000259	ENSBTAG00000023666	CHIA	ENSBTAG00000023666	0.96885	POS
ENSBTAG00000000259	ENSBTAG00000023939	CHIA	ENSBTAG00000023939	0.99261	POS
ENSBTAG00000000259	ENSBTAG00000024255	CHIA	UOX	0.99334	POS
ENSBTAG00000000259	ENSBTAG00000024497	CHIA	CTRC	0.97232	POS
ENSBTAG00000000259	ENSBTAG00000024852	CHIA	CATHL2	0.98199	POS
ENSBTAG00000000259	ENSBTAG00000024901	CHIA	ENSBTAG00000024901	0.98271	POS
ENSBTAG00000000259	ENSBTAG00000025101	CHIA	ASGR2	0.99042	POS
ENSBTAG00000000259	ENSBTAG00000025441	CHIA	HSPA1A	0.90858	POS
ENSBTAG00000000259	ENSBTAG00000026181	CHIA	UGT1A1	0.96284	POS
ENSBTAG00000000259	ENSBTAG00000026278	CHIA	CLDN4	0.97899	POS
ENSBTAG00000000259	ENSBTAG00000026326	CHIA	SPN	0.98169	POS
ENSBTAG00000000259	ENSBTAG00000026610	CHIA	SMCO3	0.95913	POS
ENSBTAG00000000259	ENSBTAG00000026666	CHIA	MGC137014	0.9914	POS
ENSBTAG00000000259	ENSBTAG00000026732	CHIA	PLA2G1B	0.98022	POS
ENSBTAG00000000259	ENSBTAG00000026769	CHIA	ASCL2	0.93927	POS
ENSBTAG00000000259	ENSBTAG00000026917	CHIA	ENSBTAG00000026917	0.92633	POS
ENSBTAG00000000259	ENSBTAG00000029851	CHIA	bta-mir-122	0.98347	POS
ENSBTAG00000000259	ENSBTAG00000030246	CHIA	ENTPD8	0.98855	POS
ENSBTAG00000000259	ENSBTAG00000030297	CHIA	ENSBTAG00000030297	0.97449	POS
ENSBTAG00000000259	ENSBTAG00000030416	CHIA	ENSBTAG00000030416	0.98582	POS
ENSBTAG00000000259	ENSBTAG00000030423	CHIA	CLEC1B	0.98339	POS
ENSBTAG00000000259	ENSBTAG00000030683	CHIA	ENSBTAG00000030683	0.99032	POS
ENSBTAG00000000259	ENSBTAG00000031217	CHIA	MYL6B	-0.91956	NEG
ENSBTAG00000000259	ENSBTAG00000031351	CHIA	SEC14L4	0.96256	POS
ENSBTAG00000000259	ENSBTAG00000031519	CHIA	NGP	0.97595	POS
ENSBTAG00000000259	ENSBTAG00000031631	CHIA	C1QTNF12	0.96131	POS
ENSBTAG00000000259	ENSBTAG00000031647	CHIA	LRG1	0.99052	POS
ENSBTAG00000000259	ENSBTAG00000031772	CHIA	PRODH2	0.98861	POS
ENSBTAG00000000259	ENSBTAG00000032051	CHIA	SULT1C4	0.97455	POS
ENSBTAG00000000259	ENSBTAG00000032137	CHIA	PNPLA6	0.92573	POS
ENSBTAG00000000259	ENSBTAG00000032152	CHIA	TMPRSS6	0.97822	POS
ENSBTAG00000000259	ENSBTAG00000032277	CHIA	KYNU	0.97082	POS
ENSBTAG00000000259	ENSBTAG00000032656	CHIA	CPN2	0.99168	POS
ENSBTAG00000000259	ENSBTAG00000033278	CHIA	F2RL3	0.98131	POS
ENSBTAG00000000259	ENSBTAG00000033398	CHIA	HKDC1	0.97959	POS
ENSBTAG00000000259	ENSBTAG00000034106	CHIA	CYP8B1	0.96508	POS
ENSBTAG00000000259	ENSBTAG00000034402	CHIA	ACE2	0.99439	POS
ENSBTAG00000000259	ENSBTAG00000034657	CHIA	ENSBTAG00000034657	0.97385	POS
ENSBTAG00000000259	ENSBTAG00000036414	CHIA	bta-mir-451	0.92375	POS
ENSBTAG00000000259	ENSBTAG00000037449	CHIA	ACSM5	0.95052	POS
ENSBTAG00000000259	ENSBTAG00000037453	CHIA	20ALPHA-HSD	0.98367	POS
ENSBTAG00000000259	ENSBTAG00000037508	CHIA	EBF1	-0.93427	NEG
ENSBTAG00000000259	ENSBTAG00000037509	CHIA	ENSBTAG00000037509	0.99044	POS
ENSBTAG00000000259	ENSBTAG00000037751	CHIA	HBE4	0.94289	POS
ENSBTAG00000000259	ENSBTAG00000037757	CHIA	EBF4	-0.90725	NEG
[truncated: 103,451 more rows]

## Sheet: Tab3
Attributes used to create the tissue-to-tissue network (Figure 2B).
Ensembl ID	Gene Symbol	Connectivity	IsTF	IsTS	IsDE	Color_Tissue		Legend
ENSBTAG00000002559	MIOX	431	FALSE	TRUE	FALSE	L		Connectivity	Gene connectivity in the network
ENSBTAG00000015707	TREML2	431	FALSE	TRUE	FALSE	L		IsTF	Logical. Is the gene a Transcritpion Factor - TF?
ENSBTAG00000001297	ENSBTAG00000001297	429	FALSE	TRUE	FALSE	L		IsTS	Logical. Is the gene Tissue specific - TS?
ENSBTAG00000011816	TBX10	428	FALSE	TRUE	FALSE	L		IsDE	Logical. Is the gene differrentially expressed - DE?
ENSBTAG00000014470	ALDH1L1	428	FALSE	TRUE	FALSE	L		Color_Tissue	Color was defined based the tissue of origen.
ENSBTAG00000005623	SOAT2	428	FALSE	TRUE	FALSE	L
ENSBTAG00000003016	PTPN7	427	FALSE	TRUE	TRUE	L
ENSBTAG00000007073	CPB2	427	FALSE	TRUE	FALSE	L
ENSBTAG00000010798	SLC23A1	427	FALSE	TRUE	FALSE	L
ENSBTAG00000053578	CCL16	427	FALSE	TRUE	FALSE	L
ENSBTAG00000013345	ENSBTAG00000013345	427	FALSE	TRUE	FALSE	L
ENSBTAG00000011887	CD22	427	FALSE	TRUE	FALSE	L
ENSBTAG00000003184	GATA1	426	TRUE	TRUE	FALSE	L
ENSBTAG00000007411	F7	426	FALSE	TRUE	TRUE	L
ENSBTAG00000014075	ITIH2	426	FALSE	TRUE	FALSE	L
ENSBTAG00000037509	ENSBTAG00000037509	426	FALSE	TRUE	FALSE	L
ENSBTAG00000039319	CYP4F2	426	FALSE	TRUE	FALSE	L
ENSBTAG00000005425	GATA4	426	FALSE	TRUE	FALSE	L
ENSBTAG00000037453	20ALPHA-HSD	426	FALSE	TRUE	FALSE	L
ENSBTAG00000039337	ENSBTAG00000039337	426	FALSE	TRUE	FALSE	L
ENSBTAG00000001576	TMEM140	426	FALSE	TRUE	FALSE	L
ENSBTAG00000001325	UPB1	426	FALSE	TRUE	FALSE	L
ENSBTAG00000001488	OTC	426	FALSE	TRUE	FALSE	L
ENSBTAG00000046773	MCOLN2	425	FALSE	TRUE	FALSE	L
ENSBTAG00000010155	ENSBTAG00000010155	425	FALSE	TRUE	FALSE	L
ENSBTAG00000047510	SMIM6	425	FALSE	TRUE	FALSE	L
ENSBTAG00000038844	ANKRD35	425	FALSE	TRUE	FALSE	L
ENSBTAG00000002030	SPP2	425	FALSE	TRUE	FALSE	L
ENSBTAG00000038549	ENSBTAG00000038549	425	FALSE	TRUE	FALSE	L
ENSBTAG00000010314	ICAM4	425	FALSE	TRUE	FALSE	L
ENSBTAG00000016151	VTN	425	FALSE	TRUE	FALSE	L
ENSBTAG00000019322	HABP2	425	FALSE	TRUE	FALSE	L
ENSBTAG00000007846	ITIH3	425	FALSE	TRUE	FALSE	L
ENSBTAG00000038361	SERPINA11	425	FALSE	TRUE	FALSE	L
ENSBTAG00000005479	LIPC	425	FALSE	TRUE	FALSE	L
ENSBTAG00000006010	STAB2	424	FALSE	TRUE	FALSE	L
ENSBTAG00000026278	CLDN4	424	FALSE	TRUE	FALSE	L
ENSBTAG00000021516	GSTA1	424	FALSE	TRUE	FALSE	L
ENSBTAG00000018054	FABP1	424	FALSE	TRUE	FALSE	L
ENSBTAG00000002255	BHMT	424	FALSE	TRUE	FALSE	L
ENSBTAG00000006083	KLF1	424	FALSE	TRUE	FALSE	L
ENSBTAG00000005419	AOC1	424	FALSE	TRUE	FALSE	L
ENSBTAG00000012772	GFI1B	424	FALSE	TRUE	FALSE	L
ENSBTAG00000012946	HSF2	423	TRUE	FALSE	FALSE	M
ENSBTAG00000012210	C5	423	FALSE	TRUE	FALSE	L
ENSBTAG00000003898	HMGCS2	423	FALSE	TRUE	FALSE	L
ENSBTAG00000003733	TM4SF5	423	FALSE	TRUE	FALSE	L
ENSBTAG00000002478	AGMAT	423	FALSE	TRUE	FALSE	L
ENSBTAG00000032656	CPN2	423	FALSE	TRUE	FALSE	L
ENSBTAG00000000123	HAO2	423	FALSE	TRUE	FALSE	L
ENSBTAG00000017020	S100G	423	FALSE	TRUE	FALSE	L
ENSBTAG00000039463	SLC22A9	423	FALSE	TRUE	FALSE	L
ENSBTAG00000007690	AGXT2	423	FALSE	TRUE	FALSE	L
ENSBTAG00000019440	PROZ	423	FALSE	TRUE	FALSE	L
ENSBTAG00000008778	CHST13	423	FALSE	TRUE	FALSE	L
ENSBTAG00000006350	SLC22A7	423	FALSE	TRUE	FALSE	L
ENSBTAG00000019533	ADTRP	423	FALSE	TRUE	FALSE	L
ENSBTAG00000009585	CDH16	423	FALSE	TRUE	FALSE	L
ENSBTAG00000012398	APOC3	422	FALSE	TRUE	TRUE	L
ENSBTAG00000004674	HAAO	422	FALSE	TRUE	FALSE	L
ENSBTAG00000020597	FMO3	422	FALSE	TRUE	FALSE	L
ENSBTAG00000031647	LRG1	422	FALSE	TRUE	FALSE	L
ENSBTAG00000020558	APOC2	422	FALSE	TRUE	FALSE	L
ENSBTAG00000039808	SERPINA6	422	FALSE	TRUE	FALSE	L
ENSBTAG00000012808	MASP2	422	FALSE	TRUE	FALSE	L
ENSBTAG00000037890	CYP4A11	422	FALSE	TRUE	FALSE	L
ENSBTAG00000000229	ENSBTAG00000000229	422	FALSE	TRUE	FALSE	L
ENSBTAG00000001265	HRG	422	FALSE	TRUE	FALSE	L
ENSBTAG00000009735	A1BG	422	FALSE	TRUE	FALSE	L
ENSBTAG00000020556	APOC4	422	FALSE	TRUE	FALSE	L
ENSBTAG00000012104	FOXA3	421	TRUE	TRUE	FALSE	L
ENSBTAG00000019329	LYL1	421	TRUE	FALSE	FALSE	M
ENSBTAG00000012742	SLC22A18	421	FALSE	TRUE	TRUE	L
ENSBTAG00000016385	F10	421	FALSE	TRUE	TRUE	L
ENSBTAG00000030246	ENTPD8	421	FALSE	TRUE	TRUE	L
ENSBTAG00000012721	HOGA1	421	FALSE	TRUE	FALSE	L
ENSBTAG00000004076	OXER1	421	FALSE	TRUE	FALSE	L
ENSBTAG00000018785	TUBB1	421	FALSE	TRUE	FALSE	L
ENSBTAG00000016276	HAL	421	FALSE	TRUE	FALSE	L
ENSBTAG00000020859	SERPINF2	421	FALSE	TRUE	FALSE	L
ENSBTAG00000022246	C29H11orf86	421	FALSE	TRUE	FALSE	L
ENSBTAG00000005797	AGXT	421	FALSE	TRUE	FALSE	L
ENSBTAG00000025101	ASGR2	421	FALSE	TRUE	FALSE	L
ENSBTAG00000038323	GLYAT	421	FALSE	TRUE	FALSE	L
ENSBTAG00000009501	KLKB1	421	FALSE	TRUE	FALSE	L
ENSBTAG00000006599	INHBE	420	FALSE	TRUE	TRUE	L
ENSBTAG00000024901	ENSBTAG00000024901	420	FALSE	TRUE	FALSE	L
ENSBTAG00000001247	LECT2	420	FALSE	TRUE	FALSE	L
ENSBTAG00000045969	APON	420	FALSE	TRUE	FALSE	L
ENSBTAG00000054761	MBL1	420	FALSE	TRUE	FALSE	L
ENSBTAG00000031772	PRODH2	420	FALSE	TRUE	FALSE	L
ENSBTAG00000013973	SERPIND1	420	FALSE	TRUE	FALSE	L
ENSBTAG00000049436	ENSBTAG00000049436	420	FALSE	TRUE	FALSE	L
ENSBTAG00000009212	APOA2	419	FALSE	TRUE	TRUE	L
ENSBTAG00000005725	IDO2	419	FALSE	TRUE	FALSE	L
ENSBTAG00000010284	ETNPPL	419	FALSE	TRUE	FALSE	L
ENSBTAG00000015094	VNN1	419	FALSE	TRUE	FALSE	L
ENSBTAG00000054525	ENSBTAG00000054525	419	FALSE	TRUE	FALSE	L
ENSBTAG00000008505	APOB	419	FALSE	TRUE	FALSE	L
ENSBTAG00000007041	SERPINA3-8	419	FALSE	TRUE	FALSE	L
ENSBTAG00000003829	HPN	419	FALSE	TRUE	FALSE	L
ENSBTAG00000011481	IL12RB1	419	FALSE	TRUE	FALSE	L
ENSBTAG00000052808	ENSBTAG00000052808	419	FALSE	TRUE	FALSE	L
ENSBTAG00000047833	AFM	419	FALSE	TRUE	FALSE	L
ENSBTAG00000007969	CIDEC	419	FALSE	TRUE	FALSE	L
ENSBTAG00000007843	ITIH1	419	FALSE	TRUE	FALSE	L
ENSBTAG00000015895	HGD	419	FALSE	TRUE	FALSE	L
ENSBTAG00000004175	HPD	419	FALSE	TRUE	FALSE	L
ENSBTAG00000000336	ENSBTAG00000000336	419	FALSE	TRUE	FALSE	L
ENSBTAG00000048075	IGSF23	418	FALSE	TRUE	FALSE	L
ENSBTAG00000047655	SERPINA7	418	FALSE	TRUE	FALSE	L
ENSBTAG00000016163	OSM	418	FALSE	TRUE	FALSE	L
ENSBTAG00000008661	C15H11orf52	418	FALSE	TRUE	FALSE	L
ENSBTAG00000003234	HSD17B2	418	FALSE	TRUE	FALSE	L
ENSBTAG00000000070	F13B	418	FALSE	TRUE	FALSE	L
ENSBTAG00000002642	SLC17A2	418	FALSE	TRUE	FALSE	L
ENSBTAG00000020404	FTCD	418	FALSE	TRUE	FALSE	L
ENSBTAG00000023411	ENSBTAG00000023411	418	FALSE	TRUE	FALSE	L
ENSBTAG00000013356	CATHL1	418	FALSE	TRUE	FALSE	L
ENSBTAG00000000259	CHIA	418	FALSE	TRUE	FALSE	L
ENSBTAG00000023939	ENSBTAG00000023939	418	FALSE	TRUE	FALSE	L
ENSBTAG00000009658	PLEK	417	TRUE	FALSE	FALSE	C
ENSBTAG00000007169	P2RX1	417	FALSE	TRUE	FALSE	L
ENSBTAG00000006505	S100A9	417	FALSE	TRUE	FALSE	L
ENSBTAG00000049782	ENSBTAG00000049782	417	FALSE	TRUE	FALSE	L
ENSBTAG00000052022	ENSBTAG00000052022	417	FALSE	TRUE	FALSE	L
ENSBTAG00000017624	RAB17	417	FALSE	TRUE	FALSE	L
ENSBTAG00000030423	CLEC1B	417	FALSE	TRUE	FALSE	L
ENSBTAG00000024255	UOX	417	FALSE	TRUE	FALSE	L
ENSBTAG00000015935	IYD	417	FALSE	TRUE	FALSE	L
ENSBTAG00000029851	bta-mir-122	417	FALSE	TRUE	FALSE	L
ENSBTAG00000020715	PIK3C2G	417	FALSE	TRUE	FALSE	L
ENSBTAG00000010177	GOLT1A	417	FALSE	TRUE	FALSE	L
ENSBTAG00000011062	TDO2	417	FALSE	TRUE	FALSE	L
ENSBTAG00000003564	HPX	417	FALSE	TRUE	FALSE	L
ENSBTAG00000005122	KNG1	417	FALSE	TRUE	FALSE	L
ENSBTAG00000012071	ASGR1	417	FALSE	TRUE	FALSE	L
ENSBTAG00000046540	SERPINA3-1	417	FALSE	TRUE	FALSE	L
ENSBTAG00000003569	DZIP1	416	TRUE	FALSE	FALSE	M
ENSBTAG00000014533	KEL	416	FALSE	TRUE	TRUE	L
ENSBTAG00000007530	TRIM10	416	FALSE	TRUE	FALSE	L
ENSBTAG00000006485	TREML1	416	FALSE	TRUE	FALSE	L
ENSBTAG00000019179	TSKS	416	FALSE	TRUE	FALSE	L
ENSBTAG00000000172	PFKFB1	416	FALSE	TRUE	FALSE	L
ENSBTAG00000011961	ENSBTAG00000011961	416	FALSE	TRUE	FALSE	L
ENSBTAG00000026326	SPN	416	FALSE	TRUE	FALSE	L
ENSBTAG00000003797	SLC17A3	416	FALSE	TRUE	FALSE	L
ENSBTAG00000006745	FGG	416	FALSE	TRUE	FALSE	L
ENSBTAG00000030416	ENSBTAG00000030416	416	FALSE	TRUE	FALSE	L
ENSBTAG00000039196	ENSBTAG00000039196	416	FALSE	TRUE	FALSE	L
ENSBTAG00000021386	ANGPTL3	416	FALSE	TRUE	FALSE	L
ENSBTAG00000001915	APOH	416	FALSE	TRUE	FALSE	L
ENSBTAG00000000888	SPTA1	416	FALSE	TRUE	FALSE	L
ENSBTAG00000013596	NR1H4	415	TRUE	TRUE	FALSE	L
ENSBTAG00000009364	ENSBTAG00000009364	415	FALSE	TRUE	FALSE	L
ENSBTAG00000013333	GYS2	415	FALSE	TRUE	FALSE	L
ENSBTAG00000046768	IGFBP1	415	FALSE	TRUE	FALSE	L
ENSBTAG00000008936	ABCC2	415	FALSE	TRUE	FALSE	L
ENSBTAG00000013718	GC	415	FALSE	TRUE	FALSE	L
ENSBTAG00000048094	SERPINA3-7	415	FALSE	TRUE	FALSE	L
ENSBTAG00000034402	ACE2	415	FALSE	TRUE	FALSE	L
ENSBTAG00000006769	HSD3B1	415	FALSE	TRUE	FALSE	L
ENSBTAG00000001638	FGA	415	FALSE	TRUE	FALSE	L
ENSBTAG00000033278	F2RL3	415	FALSE	TRUE	FALSE	L
ENSBTAG00000038058	ENSBTAG00000038058	415	FALSE	TRUE	FALSE	L
ENSBTAG00000017397	ZNF423	414	TRUE	FALSE	FALSE	C
ENSBTAG00000016041	B3GNT8	414	FALSE	TRUE	FALSE	L
ENSBTAG00000053561	LY6G6D	414	FALSE	TRUE	FALSE	L
ENSBTAG00000021887	DPYS	414	FALSE	TRUE	FALSE	L
ENSBTAG00000017531	FETUB	414	FALSE	TRUE	FALSE	L
ENSBTAG00000054798	ENSBTAG00000054798	414	FALSE	TRUE	FALSE	L
ENSBTAG00000054314	ENSBTAG00000054314	414	FALSE	TRUE	FALSE	L
ENSBTAG00000030683	ENSBTAG00000030683	414	FALSE	TRUE	FALSE	L
ENSBTAG00000026666	MGC137014	414	FALSE	TRUE	FALSE	L
ENSBTAG00000003572	F11	413	FALSE	TRUE	TRUE	L
ENSBTAG00000015557	ENSBTAG00000015557	413	FALSE	TRUE	TRUE	L
ENSBTAG00000003737	SLC51B	413	FALSE	TRUE	TRUE	L
ENSBTAG00000012638	S100A12	413	FALSE	TRUE	FALSE	L
ENSBTAG00000017722	F5	413	FALSE	TRUE	FALSE	L
ENSBTAG00000014725	CD27	413	FALSE	TRUE	FALSE	L
ENSBTAG00000014666	GP9	413	FALSE	TRUE	FALSE	L
ENSBTAG00000006447	ACSM3	413	FALSE	TRUE	FALSE	L
ENSBTAG00000047040	SERPINA3-3	413	FALSE	TRUE	FALSE	L
ENSBTAG00000007470	TRIM58	413	FALSE	TRUE	FALSE	L
ENSBTAG00000018473	MARCO	413	FALSE	TRUE	FALSE	L
ENSBTAG00000003774	C8A	413	FALSE	TRUE	FALSE	L
ENSBTAG00000047621	ENSBTAG00000047621	412	FALSE	TRUE	FALSE	L
ENSBTAG00000012618	SLC23A3	412	FALSE	TRUE	FALSE	L
ENSBTAG00000018872	F12	412	FALSE	TRUE	FALSE	L
ENSBTAG00000039325	GYPA	412	FALSE	TRUE	FALSE	L
ENSBTAG00000034657	ENSBTAG00000034657	412	FALSE	TRUE	FALSE	L
ENSBTAG00000003971	E2F1	411	TRUE	FALSE	FALSE	M
ENSBTAG00000013178	ALAS2	411	FALSE	FALSE	TRUE	C
ENSBTAG00000019770	APOA4	411	FALSE	TRUE	FALSE	L
ENSBTAG00000048393	THEG	411	FALSE	TRUE	FALSE	L
ENSBTAG00000008127	RBP5	411	FALSE	TRUE	FALSE	L
ENSBTAG00000050726	CD300H	411	FALSE	TRUE	FALSE	L
ENSBTAG00000020512	GJB1	411	FALSE	TRUE	FALSE	L
ENSBTAG00000001376	RAD21L1	411	FALSE	TRUE	FALSE	L
ENSBTAG00000022813	TMEM150B	411	FALSE	TRUE	FALSE	L
ENSBTAG00000001881	SLC10A1	411	FALSE	TRUE	FALSE	L
ENSBTAG00000004676	TMEM184A	411	FALSE	TRUE	FALSE	L
ENSBTAG00000055241	ENSBTAG00000055241	411	FALSE	TRUE	FALSE	L
ENSBTAG00000009904	SPIC	410	TRUE	TRUE	FALSE	L
ENSBTAG00000003600	CAPN8	410	FALSE	TRUE	TRUE	L
ENSBTAG00000049953	ENSBTAG00000049953	410	FALSE	TRUE	FALSE	L
ENSBTAG00000014517	KLB	410	FALSE	TRUE	FALSE	L
ENSBTAG00000001271	PLG	410	FALSE	TRUE	FALSE	L
ENSBTAG00000003022	CAMP	410	FALSE	TRUE	FALSE	L
ENSBTAG00000012403	ARG1	410	FALSE	TRUE	FALSE	L
ENSBTAG00000047317	CGN1	410	FALSE	TRUE	FALSE	L
ENSBTAG00000024852	CATHL2	410	FALSE	TRUE	FALSE	L
ENSBTAG00000017824	IRF8	409	TRUE	FALSE	FALSE	L
ENSBTAG00000040034	ENSBTAG00000040034	409	FALSE	TRUE	TRUE	L
ENSBTAG00000009153	MLXIPL	409	FALSE	TRUE	TRUE	L
ENSBTAG00000013928	WFDC2	409	FALSE	FALSE	TRUE	L
ENSBTAG00000051295	FXYD4	409	FALSE	TRUE	FALSE	L
ENSBTAG00000021230	SFTPB	409	FALSE	TRUE	FALSE	L
ENSBTAG00000012192	ENSBTAG00000012192	409	FALSE	TRUE	FALSE	L
ENSBTAG00000013819	URAD	409	FALSE	TRUE	FALSE	L
ENSBTAG00000021616	PRSS57	409	FALSE	TRUE	FALSE	L
ENSBTAG00000017121	ALB	408	FALSE	FALSE	TRUE	C
ENSBTAG00000013133	TBC1D10C	408	FALSE	FALSE	TRUE	L
ENSBTAG00000008117	SLC5A4	408	FALSE	TRUE	FALSE	L
ENSBTAG00000032152	TMPRSS6	408	FALSE	TRUE	FALSE	L
ENSBTAG00000037917	SLC17A1	408	FALSE	TRUE	FALSE	L
ENSBTAG00000022209	CABP2	408	FALSE	TRUE	FALSE	L
ENSBTAG00000050630	DEFB13	407	FALSE	TRUE	FALSE	L
ENSBTAG00000040409	ENSBTAG00000040409	407	FALSE	TRUE	FALSE	L
ENSBTAG00000054649	ENSBTAG00000054649	407	FALSE	TRUE	FALSE	L
ENSBTAG00000016662	CPS1	407	FALSE	TRUE	FALSE	L
ENSBTAG00000031519	NGP	407	FALSE	TRUE	FALSE	L
ENSBTAG00000014220	ENSBTAG00000014220	407	FALSE	TRUE	FALSE	L
ENSBTAG00000018556	MGC137211	407	FALSE	TRUE	FALSE	L
ENSBTAG00000018843	SERPINA1	407	FALSE	FALSE	TRUE	M
ENSBTAG00000014848	NR0B2	406	TRUE	FALSE	FALSE	C
ENSBTAG00000048122	CFD	406	FALSE	FALSE	TRUE	L
ENSBTAG00000015638	IL20RA	406	FALSE	TRUE	FALSE	L
ENSBTAG00000014149	LCN2	406	FALSE	TRUE	FALSE	L
ENSBTAG00000054844	ENSBTAG00000054844	406	FALSE	TRUE	FALSE	L
ENSBTAG00000020229	ATP8B3	405	FALSE	TRUE	FALSE	L
ENSBTAG00000006546	GSTA2	405	FALSE	TRUE	FALSE	L
ENSBTAG00000017328	PTI	405	FALSE	TRUE	FALSE	L
ENSBTAG00000024497	CTRC	405	FALSE	TRUE	FALSE	L
ENSBTAG00000033398	HKDC1	405	FALSE	TRUE	FALSE	L
ENSBTAG00000007312	CD209	405	FALSE	TRUE	FALSE	L
ENSBTAG00000004588	KCNN4	404	FALSE	TRUE	FALSE	L
ENSBTAG00000010316	ICAM5	404	FALSE	TRUE	FALSE	L
ENSBTAG00000021795	HNF1A	404	FALSE	TRUE	FALSE	L
ENSBTAG00000054756	CL43	404	FALSE	TRUE	FALSE	L
ENSBTAG00000016249	NAGS	404	FALSE	TRUE	FALSE	L
ENSBTAG00000014315	PBLD	404	FALSE	TRUE	FALSE	L
ENSBTAG00000003786	GCGR	403	FALSE	TRUE	FALSE	L
ENSBTAG00000052659	ENSBTAG00000052659	403	FALSE	TRUE	FALSE	L
ENSBTAG00000017042	HAMP	403	FALSE	TRUE	FALSE	L
ENSBTAG00000021033	SGK2	403	FALSE	TRUE	FALSE	L
ENSBTAG00000047944	GATA5	402	TRUE	TRUE	FALSE	L
ENSBTAG00000006155	CCRL2	402	FALSE	TRUE	TRUE	L
ENSBTAG00000006934	CYP11A1	402	FALSE	TRUE	FALSE	L
ENSBTAG00000004710	HNF1B	402	FALSE	TRUE	FALSE	L
ENSBTAG00000046257	GIMAP4	402	FALSE	TRUE	FALSE	L
ENSBTAG00000048817	SSX5	402	FALSE	TRUE	FALSE	L
ENSBTAG00000038124	FCGR2A	402	FALSE	TRUE	FALSE	L
ENSBTAG00000007273	TF	401	FALSE	FALSE	TRUE	C
ENSBTAG00000031351	SEC14L4	401	FALSE	TRUE	FALSE	L
ENSBTAG00000020184	AQP8	401	FALSE	TRUE	FALSE	L
ENSBTAG00000051383	DEFB7	401	FALSE	TRUE	FALSE	L
ENSBTAG00000014529	GBP4	401	FALSE	TRUE	FALSE	L
ENSBTAG00000018416	CCDC42	400	FALSE	TRUE	FALSE	L
ENSBTAG00000026732	PLA2G1B	400	FALSE	TRUE	FALSE	L
ENSBTAG00000032051	SULT1C4	400	FALSE	TRUE	FALSE	L
ENSBTAG00000003775	C8B	400	FALSE	TRUE	FALSE	L
ENSBTAG00000002029	IGSF5	400	FALSE	TRUE	FALSE	L
ENSBTAG00000023648	ENSBTAG00000023648	400	FALSE	TRUE	FALSE	L
ENSBTAG00000017131	AFP	399	FALSE	FALSE	TRUE	C
ENSBTAG00000018016	NUPR1	399	FALSE	TRUE	TRUE	L
ENSBTAG00000008509	SLC38A3	399	FALSE	FALSE	TRUE	L
ENSBTAG00000006354	HP	399	FALSE	TRUE	FALSE	L
ENSBTAG00000001893	TM4SF4	399	FALSE	TRUE	FALSE	L
ENSBTAG00000034106	CYP8B1	398	FALSE	TRUE	TRUE	L
ENSBTAG00000038576	GBP6	398	FALSE	TRUE	FALSE	L
ENSBTAG00000008352	ART4	398	FALSE	TRUE	FALSE	L
ENSBTAG00000010661	DPYSL3	398	FALSE	FALSE	TRUE	M
ENSBTAG00000052514	ENSBTAG00000052514	396	FALSE	TRUE	FALSE	L
ENSBTAG00000000522	AHSG	395	FALSE	FALSE	TRUE	C
ENSBTAG00000009894	SERPINA10	395	FALSE	TRUE	FALSE	L
ENSBTAG00000015987	ENSBTAG00000015987	395	FALSE	TRUE	FALSE	L
ENSBTAG00000007383	ZNF521	394	TRUE	FALSE	FALSE	M
ENSBTAG00000054524	ENSBTAG00000054524	394	FALSE	TRUE	FALSE	L
ENSBTAG00000014857	ENSBTAG00000014857	394	FALSE	TRUE	FALSE	L
ENSBTAG00000047331	GYPB	394	FALSE	TRUE	FALSE	L
ENSBTAG00000012393	AGT	394	FALSE	TRUE	FALSE	L
ENSBTAG00000001338	CCR3	394	FALSE	TRUE	FALSE	L
ENSBTAG00000008026	OXT	393	FALSE	TRUE	TRUE	L
ENSBTAG00000030297	ENSBTAG00000030297	393	FALSE	TRUE	TRUE	L
ENSBTAG00000013110	FARP2	393	FALSE	FALSE	TRUE	L
ENSBTAG00000007540	GLUD1	393	FALSE	FALSE	TRUE	L
ENSBTAG00000012116	HNF4A	393	FALSE	TRUE	FALSE	L
ENSBTAG00000007975	ALDH8A1	393	FALSE	TRUE	FALSE	L
ENSBTAG00000054975	ENSBTAG00000054975	393	FALSE	TRUE	FALSE	L
ENSBTAG00000003781	MPL	392	FALSE	TRUE	FALSE	L
ENSBTAG00000012640	S100A8	392	FALSE	TRUE	FALSE	L
ENSBTAG00000016202	TREH	392	FALSE	TRUE	FALSE	L
ENSBTAG00000023666	ENSBTAG00000023666	392	FALSE	TRUE	FALSE	L
ENSBTAG00000020852	SLC16A11	391	FALSE	FALSE	TRUE	L
ENSBTAG00000011300	RHAG	390	FALSE	TRUE	FALSE	L
ENSBTAG00000006212	GTF2IRD1	388	TRUE	FALSE	FALSE	C
ENSBTAG00000022715	ENSBTAG00000022715	388	FALSE	TRUE	FALSE	L
ENSBTAG00000050476	ENSBTAG00000050476	388	FALSE	TRUE	FALSE	L
ENSBTAG00000054812	H2BC11	388	FALSE	TRUE	FALSE	L
ENSBTAG00000054072	ADM2	387	FALSE	TRUE	FALSE	L
ENSBTAG00000015157	GRAP2	387	FALSE	TRUE	FALSE	L
ENSBTAG00000031631	C1QTNF12	387	FALSE	TRUE	FALSE	L
ENSBTAG00000021742	ZNF568	386	TRUE	FALSE	FALSE	C
ENSBTAG00000005772	SPDYC	386	FALSE	TRUE	FALSE	L
ENSBTAG00000037449	ACSM5	385	FALSE	TRUE	FALSE	L
ENSBTAG00000000580	LY6G6F	385	FALSE	TRUE	FALSE	L
ENSBTAG00000013064	RGS18	384	FALSE	TRUE	FALSE	L
ENSBTAG00000019557	NR1I2	383	TRUE	FALSE	FALSE	C
ENSBTAG00000008039	ACMSD	383	FALSE	TRUE	FALSE	L
ENSBTAG00000032277	KYNU	383	FALSE	TRUE	FALSE	L
ENSBTAG00000026610	SMCO3	383	FALSE	TRUE	FALSE	L
ENSBTAG00000022329	SLCO1B3	383	FALSE	TRUE	FALSE	L
ENSBTAG00000012063	E2F4	382	TRUE	FALSE	FALSE	M
ENSBTAG00000011985	ENSBTAG00000011985	381	FALSE	TRUE	FALSE	L
ENSBTAG00000053893	ENSBTAG00000053893	380	FALSE	TRUE	FALSE	L
ENSBTAG00000018831	DAO	380	FALSE	TRUE	FALSE	L
ENSBTAG00000047254	ABCA2	380	FALSE	FALSE	TRUE	M
ENSBTAG00000005049	BLK	379	FALSE	TRUE	FALSE	L
ENSBTAG00000047600	ROS1	379	FALSE	TRUE	FALSE	L
ENSBTAG00000038655	ENSBTAG00000038655	379	FALSE	TRUE	FALSE	L
ENSBTAG00000000836	KRT8	379	FALSE	FALSE	TRUE	M
ENSBTAG00000001658	AKR1D1	378	FALSE	TRUE	FALSE	L
ENSBTAG00000006633	IRF3	376	TRUE	FALSE	FALSE	M
ENSBTAG00000026181	UGT1A1	376	FALSE	TRUE	FALSE	L
ENSBTAG00000012280	PGLYRP2	375	FALSE	TRUE	FALSE	L
ENSBTAG00000004560	CLEC4F	375	FALSE	TRUE	FALSE	L
ENSBTAG00000001961	MAP1B	375	FALSE	FALSE	TRUE	M
ENSBTAG00000022575	TPRA1	374	FALSE	FALSE	TRUE	L
ENSBTAG00000038650	MS4A7	373	FALSE	TRUE	FALSE	L
ENSBTAG00000003289	ENSBTAG00000003289	372	FALSE	TRUE	FALSE	L
ENSBTAG00000047356	ENSBTAG00000047356	371	FALSE	TRUE	FALSE	L
ENSBTAG00000009350	PLA2G12B	370	FALSE	TRUE	FALSE	L
ENSBTAG00000019855	MAP3K15	370	FALSE	TRUE	FALSE	L
ENSBTAG00000015290	BAIAP2L2	369	FALSE	FALSE	TRUE	L
ENSBTAG00000004716	RETN	368	FALSE	TRUE	FALSE	L
ENSBTAG00000016864	LBP	368	FALSE	TRUE	FALSE	L
ENSBTAG00000038756	GLB1L3	368	FALSE	TRUE	FALSE	L
ENSBTAG00000005761	DEDD2	366	FALSE	FALSE	TRUE	L
ENSBTAG00000053896	TOP1MT	366	FALSE	TRUE	FALSE	L
ENSBTAG00000011733	GIPC2	366	FALSE	TRUE	FALSE	L
ENSBTAG00000018010	ABCA4	364	FALSE	TRUE	FALSE	L
ENSBTAG00000038171	ENSBTAG00000038171	363	FALSE	TRUE	FALSE	L
ENSBTAG00000023659	MT2A	360	FALSE	TRUE	FALSE	L
ENSBTAG00000047175	ENSBTAG00000047175	360	FALSE	TRUE	FALSE	L
ENSBTAG00000046744	PALM3	359	FALSE	FALSE	TRUE	L
ENSBTAG00000053931	ENSBTAG00000053931	359	FALSE	TRUE	FALSE	L
ENSBTAG00000054808	MT1A	359	FALSE	TRUE	FALSE	L
ENSBTAG00000014225	SLC5A9	358	FALSE	TRUE	FALSE	L
ENSBTAG00000010215	CREB3L3	357	TRUE	FALSE	FALSE	L
ENSBTAG00000000565	RFX7	356	TRUE	FALSE	FALSE	M
ENSBTAG00000016253	G6PC3	356	FALSE	FALSE	TRUE	L
ENSBTAG00000039206	SLFN14	355	FALSE	TRUE	FALSE	L
ENSBTAG00000051797	ENSBTAG00000051797	355	FALSE	TRUE	FALSE	L
ENSBTAG00000003514	HSF4	354	FALSE	FALSE	TRUE	L
ENSBTAG00000037751	HBE4	354	FALSE	TRUE	FALSE	L
ENSBTAG00000053177	ENSBTAG00000053177	352	FALSE	TRUE	FALSE	L
ENSBTAG00000036414	bta-mir-451	351	FALSE	TRUE	FALSE	L
ENSBTAG00000011616	MPO	351	FALSE	TRUE	FALSE	L
ENSBTAG00000026769	ASCL2	350	TRUE	TRUE	FALSE	L
ENSBTAG00000049683	ENSBTAG00000049683	349	FALSE	TRUE	FALSE	L
ENSBTAG00000006730	SUSD2	348	FALSE	FALSE	TRUE	L
ENSBTAG00000014439	KMO	347	FALSE	TRUE	FALSE	L
ENSBTAG00000009174	HSD17B14	342	FALSE	FALSE	TRUE	L
ENSBTAG00000048034	GLTPD2	336	FALSE	TRUE	FALSE	L
ENSBTAG00000011569	AADAC	335	FALSE	TRUE	FALSE	L
ENSBTAG00000046152	MGAM	332	FALSE	TRUE	FALSE	L
ENSBTAG00000001595	MT1E	328	FALSE	TRUE	FALSE	L
ENSBTAG00000011498	ZNF184	327	TRUE	FALSE	FALSE	L
ENSBTAG00000008463	SLC22A14	327	FALSE	TRUE	FALSE	L
ENSBTAG00000015139	ENSBTAG00000015139	324	FALSE	TRUE	FALSE	L
ENSBTAG00000051856	ENSBTAG00000051856	319	FALSE	TRUE	FALSE	L
ENSBTAG00000038869	ZNF383	316	TRUE	FALSE	FALSE	L
ENSBTAG00000008175	ZNF713	316	TRUE	FALSE	FALSE	L
ENSBTAG00000001292	LTF	312	TRUE	FALSE	FALSE	L
ENSBTAG00000000962	STAP1	311	FALSE	TRUE	FALSE	L
ENSBTAG00000037508	EBF1	309	FALSE	FALSE	TRUE	M
ENSBTAG00000011162	ZKSCAN2	308	TRUE	FALSE	FALSE	L
ENSBTAG00000032137	PNPLA6	304	FALSE	FALSE	TRUE	L
ENSBTAG00000016234	DUOX2	300	FALSE	TRUE	FALSE	L
ENSBTAG00000002249	NAALADL1	298	FALSE	TRUE	FALSE	L
ENSBTAG00000015311	PTPRR	294	FALSE	FALSE	TRUE	M
ENSBTAG00000005004	GDF2	291	FALSE	TRUE	FALSE	L
ENSBTAG00000014016	IKZF1	290	FALSE	TRUE	FALSE	L
ENSBTAG00000012159	CNBP	289	TRUE	FALSE	FALSE	L
ENSBTAG00000053783	ENSBTAG00000053783	289	FALSE	TRUE	FALSE	L
ENSBTAG00000050563	ENSBTAG00000050563	288	FALSE	TRUE	FALSE	L
ENSBTAG00000005609	ENSBTAG00000005609	288	FALSE	TRUE	FALSE	L
ENSBTAG00000050209	ENSBTAG00000050209	284	FALSE	TRUE	FALSE	L
ENSBTAG00000004909	GP1BA	281	FALSE	TRUE	FALSE	L
ENSBTAG00000026917	ENSBTAG00000026917	277	FALSE	TRUE	FALSE	L
ENSBTAG00000004003	F9	276	FALSE	TRUE	FALSE	L
ENSBTAG00000023611	ZBTB32	271	TRUE	FALSE	FALSE	L
ENSBTAG00000006919	SMAD4	271	TRUE	FALSE	FALSE	M
ENSBTAG00000005386	SLC2A2	264	FALSE	TRUE	FALSE	L
ENSBTAG00000049257	ENSBTAG00000049257	264	FALSE	TRUE	FALSE	L
ENSBTAG00000003806	ECM1	260	FALSE	FALSE	TRUE	L
ENSBTAG00000016801	RXRG	259	TRUE	FALSE	FALSE	C
ENSBTAG00000003264	NR1H2	250	FALSE	FALSE	TRUE	L
ENSBTAG00000044185	SOX6	249	TRUE	FALSE	FALSE	L
ENSBTAG00000018116	MTFP1	247	FALSE	FALSE	TRUE	L
ENSBTAG00000002484	CIAO3	238	FALSE	FALSE	TRUE	L
ENSBTAG00000017035	USF2	226	TRUE	FALSE	FALSE	C
ENSBTAG00000037757	EBF4	220	TRUE	FALSE	FALSE	L
ENSBTAG00000015875	FOXM1	217	TRUE	FALSE	FALSE	M
ENSBTAG00000030575	BHLHE41	216	TRUE	FALSE	FALSE	M
ENSBTAG00000031217	MYL6B	208	FALSE	FALSE	TRUE	M
ENSBTAG00000010015	NMRAL1	207	FALSE	FALSE	TRUE	L
ENSBTAG00000017627	STMN4	203	FALSE	FALSE	TRUE	M
ENSBTAG00000039784	PRR5	201	FALSE	FALSE	TRUE	L
ENSBTAG00000038461	ENSBTAG00000038461	201	FALSE	TRUE	FALSE	L
ENSBTAG00000015368	SEPTIN4	200	FALSE	FALSE	TRUE	L
ENSBTAG00000003892	ENSBTAG00000003892	200	FALSE	TRUE	FALSE	L
ENSBTAG00000005952	CEBPE	199	TRUE	FALSE	FALSE	M
ENSBTAG00000025441	HSPA1A	197	FALSE	FALSE	TRUE	M
ENSBTAG00000037566	ZNF500	188	TRUE	FALSE	FALSE	M
ENSBTAG00000017679	PAK5	187	FALSE	TRUE	FALSE	C
ENSBTAG00000011939	LY6H	183	FALSE	TRUE	FALSE	C
ENSBTAG00000026246	MOSPD3	183	FALSE	FALSE	TRUE	L
ENSBTAG00000053832	ENSBTAG00000053832	181	FALSE	TRUE	FALSE	L
ENSBTAG00000021588	SCG2	178	FALSE	TRUE	FALSE	C
ENSBTAG00000015317	SLC4A10	177	FALSE	TRUE	FALSE	C
ENSBTAG00000024507	KCNJ9	177	FALSE	TRUE	FALSE	C
ENSBTAG00000012990	PUS1	176	FALSE	FALSE	TRUE	L
ENSBTAG00000001764	NCAN	174	FALSE	FALSE	TRUE	M
ENSBTAG00000003625	VSTM2A	173	FALSE	TRUE	FALSE	C
ENSBTAG00000045981	DIRAS1	173	FALSE	TRUE	FALSE	C
ENSBTAG00000021774	CELF5	171	FALSE	TRUE	FALSE	C
ENSBTAG00000038347	SLC17A6	171	FALSE	TRUE	FALSE	C
ENSBTAG00000015979	SEZ6	171	FALSE	TRUE	FALSE	C
ENSBTAG00000002483	HES5	171	FALSE	TRUE	FALSE	C
ENSBTAG00000021099	CLVS2	171	FALSE	TRUE	FALSE	C
ENSBTAG00000011274	ENO2	171	FALSE	FALSE	TRUE	M
ENSBTAG00000005560	ST18	170	FALSE	TRUE	FALSE	C
ENSBTAG00000049029	ENSBTAG00000049029	169	FALSE	TRUE	FALSE	C
ENSBTAG00000054135	ENSBTAG00000054135	169	FALSE	TRUE	FALSE	C
ENSBTAG00000025837	RFX4	169	FALSE	TRUE	FALSE	C
ENSBTAG00000017312	SST	169	FALSE	TRUE	FALSE	C
ENSBTAG00000013541	LMO3	169	FALSE	TRUE	FALSE	C
ENSBTAG00000010251	GABRG2	169	FALSE	TRUE	FALSE	C
ENSBTAG00000016096	SYP	169	FALSE	FALSE	TRUE	M
ENSBTAG00000014359	DRAXIN	168	FALSE	TRUE	FALSE	C
ENSBTAG00000019355	KCNK10	168	FALSE	TRUE	FALSE	C
ENSBTAG00000050112	SCRT1	168	FALSE	TRUE	FALSE	C
ENSBTAG00000003030	KCNQ2	167	FALSE	TRUE	FALSE	C
ENSBTAG00000017209	GLRA2	167	FALSE	TRUE	FALSE	C
ENSBTAG00000014179	SLC12A5	167	FALSE	TRUE	FALSE	C
ENSBTAG00000018244	VSTM2B	167	FALSE	TRUE	FALSE	C
ENSBTAG00000020048	MAPK10	167	FALSE	FALSE	TRUE	M
ENSBTAG00000000905	RAB6B	167	FALSE	FALSE	TRUE	M
ENSBTAG00000011170	JAKMIP1	166	FALSE	TRUE	FALSE	C
ENSBTAG00000007258	GAD1	166	FALSE	TRUE	FALSE	C
ENSBTAG00000000845	OLFM3	166	FALSE	TRUE	FALSE	C
ENSBTAG00000015194	CBLN1	166	FALSE	TRUE	FALSE	C
ENSBTAG00000019131	CELF3	166	FALSE	FALSE	TRUE	M
ENSBTAG00000050966	ENSBTAG00000050966	165	FALSE	TRUE	FALSE	C
ENSBTAG00000045526	INSM1	165	FALSE	TRUE	FALSE	C
ENSBTAG00000002192	VXN	165	FALSE	TRUE	FALSE	C
ENSBTAG00000019416	KCTD4	165	FALSE	TRUE	FALSE	C
ENSBTAG00000051105	GPR26	165	FALSE	TRUE	FALSE	C
ENSBTAG00000030749	DNAJC6	165	FALSE	FALSE	TRUE	M
ENSBTAG00000000564	NSG2	165	FALSE	FALSE	TRUE	M
ENSBTAG00000024773	POU3F2	164	FALSE	TRUE	FALSE	C
ENSBTAG00000017371	RELL2	164	FALSE	TRUE	FALSE	C
ENSBTAG00000006451	GAP43	164	FALSE	FALSE	TRUE	M
ENSBTAG00000015356	TAC1	164	FALSE	FALSE	TRUE	M
ENSBTAG00000005938	BARHL2	163	TRUE	TRUE	FALSE	C
ENSBTAG00000018635	ATP1A3	163	FALSE	TRUE	TRUE	C
ENSBTAG00000050523	POU3F3	163	FALSE	TRUE	FALSE	C
ENSBTAG00000015259	NEUROG2	163	FALSE	TRUE	FALSE	C
ENSBTAG00000047894	SLC32A1	163	FALSE	TRUE	FALSE	C
ENSBTAG00000013502	SLC1A6	163	FALSE	TRUE	FALSE	C
ENSBTAG00000030179	MAPK8IP2	163	FALSE	FALSE	TRUE	M
ENSBTAG00000047202	GRIN1	162	FALSE	TRUE	FALSE	C
ENSBTAG00000047595	FSTL5	162	FALSE	TRUE	FALSE	C
ENSBTAG00000030539	KRT222	162	FALSE	TRUE	FALSE	C
ENSBTAG00000003382	RIMS4	162	FALSE	TRUE	FALSE	C
ENSBTAG00000050631	ENSBTAG00000050631	162	FALSE	TRUE	FALSE	C
ENSBTAG00000003794	GNAO1	162	FALSE	FALSE	TRUE	M
ENSBTAG00000053362	ENSBTAG00000053362	161	FALSE	TRUE	FALSE	C
ENSBTAG00000014412	ELAVL3	161	FALSE	TRUE	FALSE	C
ENSBTAG00000000552	DISP2	161	FALSE	TRUE	FALSE	C
ENSBTAG00000052521	ENSBTAG00000052521	161	FALSE	TRUE	FALSE	C
ENSBTAG00000005424	KCNC1	161	FALSE	TRUE	FALSE	C
ENSBTAG00000010769	GPR12	161	FALSE	TRUE	FALSE	C
ENSBTAG00000039995	ENSBTAG00000039995	161	FALSE	TRUE	FALSE	L
ENSBTAG00000023730	TUBB3	161	FALSE	FALSE	TRUE	M
ENSBTAG00000006352	MYT1	160	TRUE	TRUE	FALSE	C
ENSBTAG00000043978	CLVS1	160	FALSE	TRUE	FALSE	C
ENSBTAG00000053400	ENSBTAG00000053400	160	FALSE	TRUE	FALSE	C
ENSBTAG00000050706	ENSBTAG00000050706	159	FALSE	TRUE	FALSE	C
ENSBTAG00000014384	ZDHHC22	159	FALSE	TRUE	FALSE	C
ENSBTAG00000054924	CPLX2	159	FALSE	TRUE	FALSE	C
ENSBTAG00000008495	AP3B2	159	FALSE	FALSE	TRUE	M
ENSBTAG00000003107	LHX5	158	TRUE	TRUE	FALSE	C
ENSBTAG00000004561	PAX6	158	FALSE	TRUE	FALSE	C
ENSBTAG00000049897	MARCHF4	158	FALSE	TRUE	FALSE	C
ENSBTAG00000027017	SIX3	158	FALSE	TRUE	FALSE	C
ENSBTAG00000039324	FGFBP3	158	FALSE	TRUE	FALSE	C
ENSBTAG00000020099	STMN2	158	FALSE	FALSE	TRUE	M
ENSBTAG00000014741	OTX2	157	FALSE	TRUE	FALSE	C
ENSBTAG00000033562	LHX1	157	FALSE	TRUE	FALSE	C
ENSBTAG00000006080	MAST1	157	FALSE	FALSE	TRUE	M
ENSBTAG00000016227	ASCL1	156	TRUE	TRUE	FALSE	C
ENSBTAG00000050193	ENSBTAG00000050193	156	FALSE	TRUE	FALSE	C
ENSBTAG00000051439	ENSBTAG00000051439	156	FALSE	TRUE	FALSE	C
ENSBTAG00000006760	OTX1	156	FALSE	TRUE	FALSE	C
ENSBTAG00000051284	ENSBTAG00000051284	155	FALSE	TRUE	FALSE	C
ENSBTAG00000026319	ASPHD1	155	FALSE	TRUE	FALSE	C
ENSBTAG00000006673	TMEM179	155	FALSE	TRUE	FALSE	C
ENSBTAG00000046917	GPR22	154	FALSE	TRUE	FALSE	C
ENSBTAG00000000970	ASIC1	154	FALSE	FALSE	TRUE	M
ENSBTAG00000009873	NRN1	154	FALSE	FALSE	TRUE	M
ENSBTAG00000008676	SRRM4	153	FALSE	TRUE	FALSE	C
ENSBTAG00000051737	ENSBTAG00000051737	153	FALSE	TRUE	FALSE	C
ENSBTAG00000046961	ENSBTAG00000046961	153	FALSE	TRUE	FALSE	L
ENSBTAG00000017512	MAPT	153	FALSE	FALSE	TRUE	M
ENSBTAG00000021046	ELAVL4	152	FALSE	TRUE	TRUE	C
ENSBTAG00000030258	CDC42EP1	152	FALSE	FALSE	TRUE	L
ENSBTAG00000018918	NDUFAF3	152	FALSE	FALSE	TRUE	L
ENSBTAG00000021685	EEF1A2	152	FALSE	FALSE	TRUE	M
ENSBTAG00000030721	UNCX	151	TRUE	FALSE	FALSE	M
ENSBTAG00000040598	RTP5	151	FALSE	TRUE	FALSE	C
ENSBTAG00000005033	TLCD3B	151	FALSE	TRUE	FALSE	C
ENSBTAG00000014749	ZIC4	151	FALSE	TRUE	FALSE	C
ENSBTAG00000002522	SYT5	151	FALSE	FALSE	TRUE	M
ENSBTAG00000038974	STMN3	150	FALSE	TRUE	TRUE	C
ENSBTAG00000015067	NHLH2	150	FALSE	TRUE	FALSE	C
ENSBTAG00000001668	WNT7A	150	FALSE	TRUE	FALSE	C
ENSBTAG00000007879	SRRM3	149	FALSE	TRUE	FALSE	C
ENSBTAG00000037547	OLIG1	148	TRUE	FALSE	FALSE	M
ENSBTAG00000014897	UNC5A	148	FALSE	TRUE	FALSE	C
ENSBTAG00000013991	NR2E1	147	FALSE	TRUE	FALSE	C
ENSBTAG00000049738	ENSBTAG00000049738	147	FALSE	TRUE	FALSE	C
ENSBTAG00000002717	INA	147	FALSE	FALSE	TRUE	M
ENSBTAG00000006899	JPH3	146	FALSE	TRUE	FALSE	C
ENSBTAG00000046590	FAM181A	146	FALSE	TRUE	FALSE	C
ENSBTAG00000019940	RASGRF1	146	FALSE	TRUE	FALSE	C
ENSBTAG00000004119	NEUROD2	145	FALSE	TRUE	FALSE	C
ENSBTAG00000021336	KIF5A	144	FALSE	FALSE	TRUE	M
ENSBTAG00000007955	SEZ6L2	144	FALSE	FALSE	TRUE	M
ENSBTAG00000009269	GRIK3	143	FALSE	TRUE	FALSE	C
ENSBTAG00000011451	RTN1	143	FALSE	FALSE	TRUE	M
ENSBTAG00000016191	ZNF32	142	TRUE	FALSE	FALSE	C
ENSBTAG00000020598	PPP2R2C	142	FALSE	TRUE	FALSE	C
ENSBTAG00000011538	KIF1A	142	FALSE	FALSE	TRUE	M
ENSBTAG00000000558	NEUROD6	141	FALSE	TRUE	FALSE	C
ENSBTAG00000010847	FOXN4	141	FALSE	TRUE	FALSE	C
ENSBTAG00000050200	SALL3	141	FALSE	TRUE	FALSE	C
ENSBTAG00000003894	NDRG4	141	FALSE	FALSE	TRUE	M
ENSBTAG00000020302	FEZF2	139	TRUE	TRUE	FALSE	C
ENSBTAG00000010745	THRA	139	TRUE	FALSE	FALSE	M
ENSBTAG00000031704	LRRC77	136	FALSE	TRUE	FALSE	C
ENSBTAG00000038865	TCEA3	136	FALSE	FALSE	TRUE	L
ENSBTAG00000011333	CLASP2	134	FALSE	FALSE	TRUE	M
ENSBTAG00000008017	UNC79	133	FALSE	TRUE	FALSE	C
ENSBTAG00000016063	DNER	133	FALSE	FALSE	TRUE	M
ENSBTAG00000000541	NKX2-1	132	TRUE	TRUE	FALSE	C
ENSBTAG00000003845	CSRNP1	132	TRUE	FALSE	FALSE	L
ENSBTAG00000001755	NEUROD1	132	FALSE	TRUE	FALSE	C
ENSBTAG00000001069	TP53	130	TRUE	FALSE	FALSE	L
ENSBTAG00000021050	ECEL1	129	FALSE	TRUE	FALSE	C
ENSBTAG00000010860	DRD2	128	FALSE	TRUE	FALSE	C
ENSBTAG00000008192	PLPPR2	128	FALSE	FALSE	TRUE	M
ENSBTAG00000046348	ELAVL2	128	FALSE	FALSE	TRUE	M
ENSBTAG00000006990	MYRF	126	TRUE	FALSE	FALSE	L
ENSBTAG00000024021	NRXN1	126	FALSE	TRUE	FALSE	C
ENSBTAG00000021692	TBR1	126	FALSE	TRUE	FALSE	C
ENSBTAG00000010414	DMRTA2	125	FALSE	TRUE	FALSE	C
ENSBTAG00000013250	PCSK1N	124	FALSE	FALSE	TRUE	M
ENSBTAG00000013001	ZNF84	123	TRUE	FALSE	FALSE	L
ENSBTAG00000005103	FEZF1	121	FALSE	TRUE	FALSE	C
ENSBTAG00000013895	RELA	120	TRUE	FALSE	FALSE	C
ENSBTAG00000003238	MEOX2	120	TRUE	FALSE	FALSE	M
ENSBTAG00000003331	NEUROG1	119	TRUE	FALSE	FALSE	C
ENSBTAG00000005734	GATA6	119	TRUE	FALSE	FALSE	M
ENSBTAG00000020939	PLAC9	119	FALSE	FALSE	TRUE	C
ENSBTAG00000012969	DKK2	119	FALSE	TRUE	FALSE	M
ENSBTAG00000021211	DPT	119	FALSE	TRUE	FALSE	M
ENSBTAG00000008573	ZFP36	118	TRUE	FALSE	FALSE	L
ENSBTAG00000025136	MYOZ3	118	FALSE	TRUE	FALSE	M
ENSBTAG00000016158	ACAN	118	FALSE	TRUE	FALSE	M
ENSBTAG00000015751	MEOX1	118	FALSE	TRUE	FALSE	M
ENSBTAG00000021059	TNMD	118	FALSE	TRUE	FALSE	M
ENSBTAG00000007767	TBX15	117	TRUE	TRUE	FALSE	M
ENSBTAG00000011803	MYH3	117	FALSE	FALSE	TRUE	C
ENSBTAG00000005714	ACTC1	117	FALSE	FALSE	TRUE	C
ENSBTAG00000009249	OTP	117	FALSE	TRUE	FALSE	C
ENSBTAG00000009816	SCX	117	FALSE	TRUE	FALSE	M
ENSBTAG00000011392	MYBPC1	117	FALSE	TRUE	FALSE	M
ENSBTAG00000007239	TNFAIP6	117	FALSE	TRUE	FALSE	M
ENSBTAG00000040082	HOXA10	116	TRUE	TRUE	FALSE	M
ENSBTAG00000005434	PLVAP	116	FALSE	FALSE	TRUE	L
ENSBTAG00000014340	KERA	116	FALSE	TRUE	TRUE	M
ENSBTAG00000008652	DUSP27	116	FALSE	TRUE	FALSE	M
ENSBTAG00000012139	SIX1	116	FALSE	TRUE	FALSE	M
ENSBTAG00000021218	MYLPF	115	FALSE	FALSE	TRUE	M
ENSBTAG00000011782	CHGB	115	FALSE	FALSE	TRUE	M
ENSBTAG00000049845	HOXD8	115	FALSE	TRUE	FALSE	M
ENSBTAG00000018703	OSTN	115	FALSE	TRUE	FALSE	M
ENSBTAG00000008920	ATP1B4	115	FALSE	TRUE	FALSE	M
ENSBTAG00000009496	STAT5A	114	TRUE	FALSE	FALSE	L
ENSBTAG00000006030	MYOG	114	FALSE	TRUE	TRUE	M
ENSBTAG00000013213	OSR2	114	FALSE	TRUE	FALSE	M
ENSBTAG00000031849	TMEM119	114	FALSE	TRUE	FALSE	M
ENSBTAG00000052709	ENSBTAG00000052709	114	FALSE	TRUE	FALSE	M
ENSBTAG00000018369	MYL2	114	FALSE	TRUE	FALSE	M
ENSBTAG00000003278	HOXC10	114	FALSE	TRUE	FALSE	M
ENSBTAG00000000310	MFAP5	114	FALSE	TRUE	FALSE	M
ENSBTAG00000004602	PITX1	113	FALSE	TRUE	FALSE	M
ENSBTAG00000009707	MYL1	113	FALSE	TRUE	FALSE	M
ENSBTAG00000046725	TNNC2	112	FALSE	TRUE	TRUE	M
ENSBTAG00000006419	TNNT1	112	FALSE	FALSE	TRUE	M
ENSBTAG00000005404	MSC	111	TRUE	FALSE	FALSE	C
ENSBTAG00000006879	HOXC11	111	TRUE	FALSE	FALSE	L
ENSBTAG00000011500	CASQ2	111	FALSE	TRUE	TRUE	M
ENSBTAG00000018125	KIF5C	111	FALSE	FALSE	TRUE	M
ENSBTAG00000021916	MYL4	111	FALSE	FALSE	TRUE	M
ENSBTAG00000018253	CHRNA1	111	FALSE	TRUE	FALSE	M
ENSBTAG00000018399	MYH15	111	FALSE	TRUE	FALSE	M
ENSBTAG00000050626	ENSBTAG00000050626	111	FALSE	TRUE	FALSE	M
ENSBTAG00000014738	HOXA11	111	FALSE	TRUE	FALSE	M
ENSBTAG00000008140	FAP	110	FALSE	FALSE	TRUE	C
ENSBTAG00000010447	LSP1	110	FALSE	FALSE	TRUE	L
ENSBTAG00000011465	MYBPH	110	FALSE	TRUE	TRUE	M
ENSBTAG00000045757	TNNC1	110	FALSE	TRUE	TRUE	M
ENSBTAG00000004570	PRRX1	110	FALSE	TRUE	FALSE	M
ENSBTAG00000007782	MYOT	110	FALSE	TRUE	FALSE	M
ENSBTAG00000026972	MYF5	110	FALSE	TRUE	FALSE	M
ENSBTAG00000002898	UNC45B	110	FALSE	TRUE	FALSE	M
ENSBTAG00000010407	GSC	110	FALSE	TRUE	FALSE	M
ENSBTAG00000021508	LMOD3	110	FALSE	TRUE	FALSE	M
ENSBTAG00000002574	MYOZ2	110	FALSE	TRUE	FALSE	M
ENSBTAG00000045943	CHRNG	109	FALSE	TRUE	TRUE	M
ENSBTAG00000003827	RIMS2	109	FALSE	FALSE	TRUE	M
ENSBTAG00000002216	MYOD1	109	FALSE	TRUE	FALSE	M
ENSBTAG00000002744	MUSK	109	FALSE	TRUE	FALSE	M
ENSBTAG00000010111	TCF7L1	108	TRUE	FALSE	FALSE	L
ENSBTAG00000011869	CSRP3	108	FALSE	TRUE	TRUE	M
ENSBTAG00000013163	ADAM33	108	FALSE	FALSE	TRUE	M
ENSBTAG00000048585	SLN	108	FALSE	TRUE	FALSE	M
ENSBTAG00000021009	TRIM55	108	FALSE	TRUE	FALSE	M
ENSBTAG00000011390	CHRND	108	FALSE	TRUE	FALSE	M
ENSBTAG00000022699	CAV3	108	FALSE	TRUE	FALSE	M
ENSBTAG00000004632	ASPSCR1	107	FALSE	FALSE	TRUE	L
ENSBTAG00000001865	SGCG	107	FALSE	FALSE	TRUE	M
ENSBTAG00000003604	ADAMTSL4	107	FALSE	FALSE	TRUE	M
ENSBTAG00000022714	HSPB3	107	FALSE	TRUE	FALSE	M
ENSBTAG00000021132	SYNPO2L	107	FALSE	TRUE	FALSE	M
ENSBTAG00000018167	KLHL31	107	FALSE	TRUE	FALSE	M
ENSBTAG00000009451	JDP2	106	TRUE	FALSE	FALSE	L
ENSBTAG00000047231	TNNI1	106	FALSE	TRUE	TRUE	M
ENSBTAG00000015204	SMPX	106	FALSE	TRUE	TRUE	M
ENSBTAG00000046332	ACTA1	106	FALSE	TRUE	TRUE	M
ENSBTAG00000054604	ENSBTAG00000054604	105	FALSE	TRUE	FALSE	L
ENSBTAG00000008763	PRR32	105	FALSE	TRUE	TRUE	M
ENSBTAG00000020190	KREMEN2	105	FALSE	TRUE	FALSE	M
ENSBTAG00000007444	MAP3K7CL	105	FALSE	TRUE	FALSE	M
ENSBTAG00000008394	MYL3	105	FALSE	TRUE	FALSE	M
ENSBTAG00000045789	TNNT2	104	FALSE	TRUE	TRUE	M
ENSBTAG00000007678	MKX	104	FALSE	TRUE	FALSE	M
ENSBTAG00000002964	TXLNB	104	FALSE	TRUE	FALSE	M
ENSBTAG00000009080	ITGB6	104	FALSE	TRUE	FALSE	M
ENSBTAG00000006742	PAX1	104	FALSE	TRUE	FALSE	M
ENSBTAG00000002080	CCN3	103	FALSE	FALSE	TRUE	M
ENSBTAG00000020363	GBA3	102	FALSE	FALSE	TRUE	L
ENSBTAG00000011530	CDH15	102	FALSE	FALSE	TRUE	M
ENSBTAG00000003034	GATAD2A	101	TRUE	FALSE	FALSE	M
ENSBTAG00000014547	PGAM2	101	FALSE	TRUE	FALSE	M
ENSBTAG00000017509	MYPN	101	FALSE	TRUE	FALSE	M
ENSBTAG00000039581	HOXD4	100	TRUE	FALSE	FALSE	L
ENSBTAG00000017365	ZBTB47	100	TRUE	FALSE	FALSE	L
ENSBTAG00000006579	P4HA3	100	FALSE	FALSE	TRUE	C
ENSBTAG00000009968	TBX4	100	FALSE	TRUE	FALSE	M
ENSBTAG00000006733	PPP1R3A	100	FALSE	TRUE	FALSE	M
ENSBTAG00000000925	GLT8D2	99	FALSE	FALSE	TRUE	C
ENSBTAG00000021120	SMYD1	99	FALSE	TRUE	FALSE	M
ENSBTAG00000010820	WNT11	98	FALSE	FALSE	TRUE	C
ENSBTAG00000004848	OLFML2A	98	FALSE	TRUE	FALSE	M
ENSBTAG00000018267	TRIM54	98	FALSE	TRUE	FALSE	M
ENSBTAG00000020355	KLF4	97	TRUE	FALSE	FALSE	C
ENSBTAG00000008353	CDKN1A	97	FALSE	FALSE	TRUE	M
ENSBTAG00000019521	COX6A2	95	FALSE	TRUE	TRUE	M
ENSBTAG00000011384	TBX5	95	FALSE	TRUE	FALSE	M
ENSBTAG00000006187	MFAP4	93	FALSE	FALSE	TRUE	C
ENSBTAG00000011113	FOXG1	93	FALSE	TRUE	FALSE	C
ENSBTAG00000018146	VAT1L	93	FALSE	FALSE	TRUE	M
ENSBTAG00000000731	WFIKKN2	92	FALSE	FALSE	TRUE	C
ENSBTAG00000011356	CAMSAP3	92	FALSE	FALSE	TRUE	L
ENSBTAG00000008827	SPOCK2	92	FALSE	FALSE	TRUE	M
ENSBTAG00000021745	RAPSN	90	FALSE	FALSE	TRUE	M
ENSBTAG00000010617	KRTCAP2	89	FALSE	FALSE	TRUE	L
ENSBTAG00000009488	NXF1	89	FALSE	FALSE	TRUE	L
ENSBTAG00000010252	ZNF397	88	TRUE	FALSE	FALSE	C
ENSBTAG00000002661	ISLR2	87	FALSE	FALSE	TRUE	M
ENSBTAG00000020650	ADCYAP1	87	FALSE	FALSE	TRUE	M
ENSBTAG00000046922	TWIST1	86	TRUE	FALSE	FALSE	C
ENSBTAG00000013921	CKM	85	FALSE	TRUE	TRUE	M
ENSBTAG00000040028	ENSBTAG00000040028	84	FALSE	FALSE	TRUE	L
ENSBTAG00000013462	L1CAM	84	FALSE	FALSE	TRUE	M
ENSBTAG00000009238	HOXC6	83	FALSE	TRUE	FALSE	M
ENSBTAG00000001005	ZNF280B	82	TRUE	FALSE	FALSE	C
ENSBTAG00000009410	TBRG1	82	FALSE	FALSE	TRUE	L
ENSBTAG00000004429	GDF5	82	FALSE	TRUE	FALSE	M
ENSBTAG00000043985	DACH1	80	TRUE	FALSE	FALSE	L
ENSBTAG00000014956	JSRP1	80	FALSE	FALSE	TRUE	M
ENSBTAG00000019312	TFCP2	79	TRUE	FALSE	FALSE	C
ENSBTAG00000023801	BARHL1	78	TRUE	FALSE	FALSE	M
ENSBTAG00000012149	HOXC8	77	TRUE	TRUE	FALSE	M
ENSBTAG00000020935	HIF1A	77	TRUE	FALSE	FALSE	M
ENSBTAG00000015228	CD74	76	FALSE	FALSE	TRUE	L
ENSBTAG00000005652	ALG3	74	FALSE	FALSE	TRUE	L
ENSBTAG00000001735	ADAM11	74	FALSE	FALSE	TRUE	M
ENSBTAG00000007718	TGIF1	72	TRUE	FALSE	FALSE	M
ENSBTAG00000039954	COPZ2	72	FALSE	FALSE	TRUE	C
ENSBTAG00000044097	KLF7	69	TRUE	FALSE	FALSE	C
ENSBTAG00000005225	RAD52	69	FALSE	FALSE	TRUE	L
ENSBTAG00000007884	SREBF1	66	TRUE	FALSE	FALSE	M
ENSBTAG00000012725	C10H14orf93	66	FALSE	FALSE	TRUE	L
ENSBTAG00000004488	MEI1	65	FALSE	FALSE	TRUE	L
ENSBTAG00000008084	ZNF382	63	TRUE	FALSE	FALSE	M
ENSBTAG00000012102	TCF25	61	TRUE	FALSE	FALSE	C
ENSBTAG00000019907	WNK4	61	FALSE	FALSE	TRUE	L
ENSBTAG00000015312	LTBR	61	FALSE	FALSE	TRUE	L
ENSBTAG00000016030	HOXD10	59	TRUE	TRUE	FALSE	M
ENSBTAG00000046295	CCER2	59	FALSE	FALSE	TRUE	L
ENSBTAG00000009639	SMPD3	59	FALSE	FALSE	TRUE	M
ENSBTAG00000013314	PBX3	58	TRUE	FALSE	FALSE	M
ENSBTAG00000020194	FGF13	58	FALSE	FALSE	TRUE	M
ENSBTAG00000014705	HES4	57	TRUE	FALSE	FALSE	L
ENSBTAG00000009099	PRR14	57	FALSE	FALSE	TRUE	L
ENSBTAG00000015576	NPAS1	56	TRUE	FALSE	FALSE	L
ENSBTAG00000024503	FCER1G	56	FALSE	FALSE	TRUE	L
ENSBTAG00000039573	RABL6	56	FALSE	FALSE	TRUE	L
ENSBTAG00000014698	CARD11	56	FALSE	FALSE	TRUE	L
ENSBTAG00000010002	IRF2	54	TRUE	FALSE	FALSE	L
ENSBTAG00000019472	NR3C1	54	TRUE	FALSE	FALSE	M
ENSBTAG00000006608	GGT5	54	FALSE	FALSE	TRUE	L
ENSBTAG00000038050	ZNF420	53	TRUE	FALSE	FALSE	L
ENSBTAG00000009663	YBX3	53	TRUE	FALSE	FALSE	L
ENSBTAG00000003100	SMTN	53	FALSE	FALSE	TRUE	L
ENSBTAG00000018498	PQBP1	53	FALSE	FALSE	TRUE	L
ENSBTAG00000006694	CXCL14	53	FALSE	FALSE	TRUE	M
ENSBTAG00000045824	SOX9	52	TRUE	FALSE	FALSE	C
ENSBTAG00000021121	PPIL2	52	FALSE	FALSE	TRUE	L
ENSBTAG00000014645	CNTN2	52	FALSE	FALSE	TRUE	M
ENSBTAG00000038241	REPIN1	51	TRUE	FALSE	FALSE	M
ENSBTAG00000007110	RCOR3	50	TRUE	FALSE	FALSE	M
ENSBTAG00000003832	MFAP2	50	FALSE	FALSE	TRUE	L
ENSBTAG00000010880	TNNI2	50	FALSE	FALSE	TRUE	M
ENSBTAG00000008771	MYEF2	49	TRUE	FALSE	FALSE	M
ENSBTAG00000006116	SUGP1	49	FALSE	FALSE	TRUE	L
ENSBTAG00000006241	MAN2B1	48	FALSE	FALSE	TRUE	L
ENSBTAG00000010513	GPS2	48	FALSE	FALSE	TRUE	L
ENSBTAG00000026243	PPP1R35	48	FALSE	FALSE	TRUE	L
ENSBTAG00000010195	PKN3	48	FALSE	FALSE	TRUE	L
ENSBTAG00000011802	COL6A1	47	FALSE	FALSE	TRUE	C
ENSBTAG00000016920	EOMES	47	FALSE	TRUE	FALSE	C
ENSBTAG00000030369	IFFO1	47	FALSE	FALSE	TRUE	L
ENSBTAG00000013084	NAPA	47	FALSE	FALSE	TRUE	L
ENSBTAG00000008406	TREX1	47	FALSE	FALSE	TRUE	L
ENSBTAG00000018810	THBS2	47	FALSE	FALSE	TRUE	M
ENSBTAG00000001996	SNRNP70	46	FALSE	FALSE	TRUE	L
ENSBTAG00000003172	MEIS2	46	FALSE	FALSE	TRUE	M
ENSBTAG00000002452	ASCC2	45	FALSE	FALSE	TRUE	L
ENSBTAG00000011307	DNM1	45	FALSE	FALSE	TRUE	L
ENSBTAG00000022158	TNNT3	45	FALSE	FALSE	TRUE	M
ENSBTAG00000020679	CNTN1	45	FALSE	FALSE	TRUE	M
ENSBTAG00000012319	KCNE5	45	FALSE	FALSE	TRUE	M
ENSBTAG00000011087	ARID2	44	TRUE	FALSE	FALSE	M
ENSBTAG00000002849	IRF6	44	TRUE	FALSE	FALSE	M
ENSBTAG00000031895	TFB1M	44	TRUE	FALSE	FALSE	M
ENSBTAG00000020751	HSF1	43	TRUE	FALSE	FALSE	L
ENSBTAG00000004262	ZNF454	43	TRUE	FALSE	FALSE	L
ENSBTAG00000014733	NOP2	43	FALSE	FALSE	TRUE	L
ENSBTAG00000018202	CYB561A3	43	FALSE	FALSE	TRUE	L
ENSBTAG00000013697	CLASRP	42	FALSE	FALSE	TRUE	L
ENSBTAG00000012072	NDUFS8	42	FALSE	FALSE	TRUE	L
ENSBTAG00000011134	USE1	42	FALSE	FALSE	TRUE	L
ENSBTAG00000002430	COL17A1	41	FALSE	FALSE	TRUE	M
ENSBTAG00000010818	AEBP2	39	TRUE	FALSE	FALSE	M
ENSBTAG00000007498	ZGPAT	39	TRUE	FALSE	FALSE	M
ENSBTAG00000038584	OLFM1	39	FALSE	FALSE	TRUE	M
ENSBTAG00000008756	ELF3	38	FALSE	FALSE	TRUE	L
ENSBTAG00000014434	CCHCR1	38	FALSE	FALSE	TRUE	L
ENSBTAG00000021949	NEFL	38	FALSE	FALSE	TRUE	M
ENSBTAG00000014554	SNAI1	37	TRUE	FALSE	FALSE	L
ENSBTAG00000005461	SOX15	37	FALSE	FALSE	TRUE	L
ENSBTAG00000000516	OTOR	36	FALSE	FALSE	TRUE	C
ENSBTAG00000007507	FAAH	36	FALSE	FALSE	TRUE	L
ENSBTAG00000009186	PAX9	35	TRUE	FALSE	FALSE	C
ENSBTAG00000019133	ZNF326	35	TRUE	FALSE	FALSE	M
ENSBTAG00000002292	SMARCA1	34	TRUE	FALSE	FALSE	C
ENSBTAG00000001509	ELK3	34	TRUE	FALSE	FALSE	M
ENSBTAG00000002201	NFXL1	34	TRUE	FALSE	FALSE	M
ENSBTAG00000027557	ZNF408	33	TRUE	FALSE	FALSE	C
ENSBTAG00000010559	DHRS7B	33	FALSE	FALSE	TRUE	L
ENSBTAG00000031682	ZNF484	32	TRUE	FALSE	FALSE	L
ENSBTAG00000018270	NFATC2	32	TRUE	FALSE	FALSE	M
ENSBTAG00000013628	PHYKPL	32	FALSE	FALSE	TRUE	L
ENSBTAG00000013810	GABBR2	32	FALSE	FALSE	TRUE	M
ENSBTAG00000010681	NR1H3	31	TRUE	FALSE	FALSE	M
ENSBTAG00000002516	CCDC130	31	FALSE	FALSE	TRUE	L
ENSBTAG00000000658	WDR97	31	FALSE	FALSE	TRUE	L
ENSBTAG00000017037	PKN1	30	FALSE	FALSE	TRUE	L
ENSBTAG00000007109	ASB2	30	FALSE	FALSE	TRUE	M
ENSBTAG00000008063	PPARA	29	TRUE	FALSE	FALSE	L
ENSBTAG00000019495	TEAD3	29	TRUE	FALSE	FALSE	M
ENSBTAG00000016496	ZNF641	29	TRUE	FALSE	FALSE	M
ENSBTAG00000013479	SLC9A3R2	29	FALSE	FALSE	TRUE	L
ENSBTAG00000021957	LTBP2	29	FALSE	FALSE	TRUE	M
ENSBTAG00000009433	BGLAP	28	FALSE	FALSE	TRUE	L
ENSBTAG00000033669	IL17RC	28	FALSE	FALSE	TRUE	L
ENSBTAG00000013961	MYSM1	27	TRUE	FALSE	FALSE	M
ENSBTAG00000045989	CDC42EP5	27	FALSE	FALSE	TRUE	L
ENSBTAG00000019891	MRPL40	27	FALSE	FALSE	TRUE	L
ENSBTAG00000033330	HOXD11	27	FALSE	TRUE	FALSE	M
ENSBTAG00000025246	ZIC2	26	TRUE	FALSE	FALSE	L
ENSBTAG00000008898	GBX2	26	TRUE	FALSE	FALSE	M
ENSBTAG00000008504	SYNGR3	26	FALSE	FALSE	TRUE	M
ENSBTAG00000000507	NR4A1	25	TRUE	FALSE	FALSE	L
ENSBTAG00000040603	ZNF175	25	TRUE	FALSE	FALSE	L
ENSBTAG00000017750	RHBDD3	25	FALSE	FALSE	TRUE	L
ENSBTAG00000038464	PLIN5	25	FALSE	FALSE	TRUE	L
ENSBTAG00000014614	ACTA2	25	FALSE	FALSE	TRUE	M
ENSBTAG00000019114	FOXB1	24	TRUE	FALSE	FALSE	M
ENSBTAG00000010297	DHRS11	24	FALSE	FALSE	TRUE	L
ENSBTAG00000014646	MZT2B	24	FALSE	FALSE	TRUE	L
ENSBTAG00000007749	TONSL	24	FALSE	FALSE	TRUE	L
ENSBTAG00000010439	AKAP8L	23	FALSE	FALSE	TRUE	L
ENSBTAG00000011473	MYL9	23	FALSE	FALSE	TRUE	M
ENSBTAG00000015334	ZHX1	22	TRUE	FALSE	FALSE	L
ENSBTAG00000007966	ENSBTAG00000007966	22	FALSE	FALSE	TRUE	L
ENSBTAG00000000440	HSPB2	22	FALSE	FALSE	TRUE	M
ENSBTAG00000007275	TREM2	21	FALSE	FALSE	TRUE	L
ENSBTAG00000013662	COL8A1	20	FALSE	FALSE	TRUE	C
ENSBTAG00000015187	DDX41	20	FALSE	FALSE	TRUE	L
ENSBTAG00000021130	MFSD10	20	FALSE	FALSE	TRUE	L
ENSBTAG00000037902	FAM229A	20	FALSE	FALSE	TRUE	L
ENSBTAG00000011828	ARID3B	19	TRUE	FALSE	FALSE	L
ENSBTAG00000013227	SNAI2	19	TRUE	FALSE	FALSE	M
ENSBTAG00000011467	BATF2	19	TRUE	FALSE	FALSE	M
ENSBTAG00000002995	GMPPA	19	FALSE	FALSE	TRUE	L
ENSBTAG00000003049	MICALL2	19	FALSE	FALSE	TRUE	L
ENSBTAG00000015635	TNFRSF4	19	FALSE	FALSE	TRUE	L
ENSBTAG00000038620	CIR1	18	FALSE	FALSE	TRUE	L
ENSBTAG00000039530	NEFM	18	FALSE	FALSE	TRUE	M
ENSBTAG00000004939	ZNF569	17	TRUE	FALSE	FALSE	C
ENSBTAG00000011789	REST	17	TRUE	FALSE	FALSE	M
ENSBTAG00000037726	PLCD1	17	FALSE	FALSE	TRUE	L
ENSBTAG00000015192	FAM193B	17	FALSE	FALSE	TRUE	L
ENSBTAG00000001063	HOXA4	16	TRUE	FALSE	FALSE	L
ENSBTAG00000005478	PATZ1	16	TRUE	FALSE	FALSE	L
ENSBTAG00000024115	FOXO6	16	TRUE	FALSE	FALSE	M
ENSBTAG00000020854	BCL6B	16	TRUE	FALSE	FALSE	M
ENSBTAG00000017184	ZBTB33	16	TRUE	FALSE	FALSE	M
ENSBTAG00000030470	ENSBTAG00000030470	16	TRUE	FALSE	FALSE	M
ENSBTAG00000001712	CMTM7	16	FALSE	FALSE	TRUE	L
ENSBTAG00000002904	ZNF787	15	TRUE	FALSE	FALSE	C
ENSBTAG00000021884	CXXC1	15	FALSE	FALSE	TRUE	L
ENSBTAG00000039059	GP1BB	15	FALSE	FALSE	TRUE	L
ENSBTAG00000019460	MOXD1	15	FALSE	FALSE	TRUE	M
ENSBTAG00000020713	BACH2	14	TRUE	FALSE	FALSE	M
ENSBTAG00000021248	C25H7orf26	14	FALSE	FALSE	TRUE	L
ENSBTAG00000021189	ARHGAP36	14	FALSE	FALSE	TRUE	M
ENSBTAG00000024000	ATOH8	13	TRUE	FALSE	FALSE	M
ENSBTAG00000052544	TMEM72	13	FALSE	TRUE	FALSE	L
ENSBTAG00000007047	FZD10	13	FALSE	FALSE	TRUE	M
ENSBTAG00000013632	GRM4	13	FALSE	FALSE	TRUE	M
ENSBTAG00000007659	CORO2A	13	FALSE	FALSE	TRUE	M
ENSBTAG00000013674	EDNRA	13	FALSE	FALSE	TRUE	M
ENSBTAG00000007741	CRLF1	12	FALSE	FALSE	TRUE	M
ENSBTAG00000003447	ENSBTAG00000003447	11	TRUE	FALSE	FALSE	C
ENSBTAG00000014278	TBX2	11	TRUE	FALSE	FALSE	L
ENSBTAG00000004136	NFE2L3	11	TRUE	FALSE	FALSE	L
ENSBTAG00000022450	THAP9	11	TRUE	FALSE	FALSE	M
ENSBTAG00000026772	ZNF142	10	TRUE	FALSE	FALSE	C
ENSBTAG00000020166	ZNFX1	10	TRUE	FALSE	FALSE	C
ENSBTAG00000011001	ERG	10	TRUE	FALSE	FALSE	L
ENSBTAG00000032187	ZNF697	10	TRUE	FALSE	FALSE	L
ENSBTAG00000019208	C29H11orf95	10	TRUE	FALSE	FALSE	M
ENSBTAG00000009282	PORCN	10	FALSE	FALSE	TRUE	L
ENSBTAG00000011413	CCDC107	10	FALSE	FALSE	TRUE	L
ENSBTAG00000000536	ZNF395	9	TRUE	FALSE	FALSE	C
ENSBTAG00000017120	PHB	9	TRUE	FALSE	FALSE	C
ENSBTAG00000011518	RARB	9	TRUE	FALSE	FALSE	L
ENSBTAG00000009966	XRCC3	9	FALSE	FALSE	TRUE	L
ENSBTAG00000008956	CD8B	9	FALSE	FALSE	TRUE	L
ENSBTAG00000005373	TPM1	9	FALSE	FALSE	TRUE	M
ENSBTAG00000016602	LBX2	8	TRUE	FALSE	FALSE	L
ENSBTAG00000025434	ZFP36L1	8	TRUE	FALSE	FALSE	M
ENSBTAG00000010515	FBXW5	8	FALSE	FALSE	TRUE	L
ENSBTAG00000019696	RCE1	8	FALSE	FALSE	TRUE	L
ENSBTAG00000016169	ID1	7	TRUE	FALSE	FALSE	C
ENSBTAG00000016077	ZNF317	7	TRUE	FALSE	FALSE	L
ENSBTAG00000000332	ERF	7	TRUE	FALSE	FALSE	M
ENSBTAG00000038706	MT1E	7	FALSE	TRUE	FALSE	L
ENSBTAG00000008883	ZNF207	6	TRUE	FALSE	FALSE	C
ENSBTAG00000011981	MYBL1	6	TRUE	FALSE	FALSE	M
ENSBTAG00000020966	ALX3	6	FALSE	FALSE	TRUE	M
ENSBTAG00000020141	FREM1	6	FALSE	FALSE	TRUE	M
ENSBTAG00000013253	THAP4	5	TRUE	FALSE	FALSE	C
ENSBTAG00000009634	HOXC5	5	TRUE	FALSE	FALSE	C
ENSBTAG00000004650	ZNF516	5	TRUE	FALSE	FALSE	L
ENSBTAG00000047680	IRF7	5	TRUE	FALSE	FALSE	M
ENSBTAG00000013306	ZBTB7C	5	TRUE	FALSE	FALSE	M
ENSBTAG00000009961	E4F1	5	FALSE	FALSE	TRUE	L
ENSBTAG00000017418	RRP1B	5	FALSE	FALSE	TRUE	L
ENSBTAG00000021066	CAPN11	5	FALSE	FALSE	TRUE	L
ENSBTAG00000038384	KRT5	5	FALSE	FALSE	TRUE	M
ENSBTAG00000013779	HSPA12A	5	FALSE	FALSE	TRUE	M
ENSBTAG00000030885	SSC5D	5	FALSE	FALSE	TRUE	M
ENSBTAG00000006017	NFKB2	4	TRUE	FALSE	FALSE	C
ENSBTAG00000038428	RELB	4	TRUE	FALSE	FALSE	M
ENSBTAG00000046111	ZNF444	4	TRUE	FALSE	FALSE	M
ENSBTAG00000030285	DCP1B	4	FALSE	FALSE	TRUE	L
ENSBTAG00000006542	RABEP2	4	FALSE	FALSE	TRUE	L
ENSBTAG00000020419	ENSBTAG00000020419	4	FALSE	FALSE	TRUE	L
ENSBTAG00000004782	PTPRCAP	4	FALSE	FALSE	TRUE	L
ENSBTAG00000031776	H2B	4	FALSE	FALSE	TRUE	L
ENSBTAG00000032292	CCDC159	4	FALSE	FALSE	TRUE	L
ENSBTAG00000021827	TCF21	3	TRUE	FALSE	FALSE	C
ENSBTAG00000044007	KLF12	3	TRUE	FALSE	FALSE	L
ENSBTAG00000005525	LHX6	3	TRUE	FALSE	FALSE	L
ENSBTAG00000015702	PITX3	3	TRUE	FALSE	TRUE	M
ENSBTAG00000047567	VEGFB	3	FALSE	FALSE	TRUE	L
ENSBTAG00000009982	IGSF8	3	FALSE	FALSE	TRUE	L
ENSBTAG00000025550	PRR22	3	FALSE	FALSE	TRUE	L
ENSBTAG00000018880	TRPV1	3	FALSE	FALSE	TRUE	M
ENSBTAG00000024341	HOXA6	2	TRUE	FALSE	FALSE	C
ENSBTAG00000000074	NFIA	2	TRUE	FALSE	FALSE	L
ENSBTAG00000017409	DLX3	2	TRUE	FALSE	FALSE	L
ENSBTAG00000014605	ETV6	2	TRUE	FALSE	FALSE	L
ENSBTAG00000014506	ZNF503	2	TRUE	FALSE	FALSE	L
ENSBTAG00000017802	THRB	2	TRUE	FALSE	FALSE	L
ENSBTAG00000039341	ENSBTAG00000039341	2	TRUE	FALSE	FALSE	L
ENSBTAG00000037581	MZF1	2	TRUE	FALSE	FALSE	M
ENSBTAG00000005524	HBP1	2	TRUE	FALSE	FALSE	M
ENSBTAG00000039316	ZNF268	2	TRUE	FALSE	FALSE	M
ENSBTAG00000014903	ABCA3	2	FALSE	FALSE	TRUE	L
ENSBTAG00000014771	RBMX2	2	FALSE	FALSE	TRUE	L
ENSBTAG00000000875	CEP131	2	FALSE	FALSE	TRUE	L
ENSBTAG00000001762	RFXANK	2	FALSE	FALSE	TRUE	L
ENSBTAG00000031765	CCDC189	2	FALSE	FALSE	TRUE	L
ENSBTAG00000001120	CORO6	2	FALSE	FALSE	TRUE	L
ENSBTAG00000007660	ZNF414	2	FALSE	FALSE	TRUE	L
ENSBTAG00000044132	NTN5	2	FALSE	FALSE	TRUE	L
ENSBTAG00000011471	CARS2	2	FALSE	FALSE	TRUE	L
ENSBTAG00000010875	MSX1	2	FALSE	FALSE	TRUE	M
ENSBTAG00000004313	HOXD13	2	FALSE	FALSE	TRUE	M
ENSBTAG00000006806	KRT17	2	FALSE	FALSE	TRUE	M
ENSBTAG00000046837	ZNF358	1	TRUE	FALSE	FALSE	C
ENSBTAG00000018898	ARID4A	1	TRUE	FALSE	FALSE	C
ENSBTAG00000000375	SSRP1	1	TRUE	FALSE	FALSE	L
ENSBTAG00000008520	NFIC	1	TRUE	FALSE	FALSE	L
ENSBTAG00000038755	ENSBTAG00000038755	1	TRUE	FALSE	FALSE	L
ENSBTAG00000006635	DBX2	1	TRUE	FALSE	FALSE	L
ENSBTAG00000008688	HEYL	1	TRUE	FALSE	FALSE	L
ENSBTAG00000009017	NR5A1	1	TRUE	FALSE	FALSE	L
ENSBTAG00000013531	CENPS	1	TRUE	FALSE	FALSE	L
ENSBTAG00000009214	ETS2	1	TRUE	FALSE	FALSE	M
ENSBTAG00000016664	SLC2A4RG	1	TRUE	FALSE	FALSE	M
ENSBTAG00000008649	ETV3	1	TRUE	FALSE	FALSE	M
ENSBTAG00000021210	HES2	1	TRUE	FALSE	FALSE	M
ENSBTAG00000016349	TEAD2	1	TRUE	FALSE	FALSE	M
ENSBTAG00000021566	PAX2	1	TRUE	FALSE	FALSE	M
ENSBTAG00000043168	ENSBTAG00000043168	1	FALSE	FALSE	TRUE	C
ENSBTAG00000016881	ANPEP	1	FALSE	FALSE	TRUE	C
ENSBTAG00000003822	CROCC	1	FALSE	FALSE	TRUE	L
ENSBTAG00000014693	TMEM88	1	FALSE	FALSE	TRUE	L
ENSBTAG00000006135	MAP1LC3A	1	FALSE	FALSE	TRUE	L
ENSBTAG00000009293	EVL	1	FALSE	FALSE	TRUE	L
ENSBTAG00000012274	CIZ1	1	FALSE	FALSE	TRUE	L
ENSBTAG00000022598	NRADD	1	FALSE	FALSE	TRUE	L
ENSBTAG00000021518	TMPRSS4	1	FALSE	TRUE	FALSE	L
ENSBTAG00000002066	MYL7	1	FALSE	FALSE	TRUE	M
ENSBTAG00000004903	KRT15	1	FALSE	FALSE	TRUE	M
ENSBTAG00000012034	KRT4	1	FALSE	FALSE	TRUE	M
ENSBTAG00000004905	KRT19	1	FALSE	FALSE	TRUE	M
ENSBTAG00000020426	TFAP2B	1	FALSE	FALSE	TRUE	M
ENSBTAG00000013873	MSX2	1	FALSE	FALSE	TRUE	M
ENSBTAG00000014543	PLXNA4	1	FALSE	FALSE	TRUE	M
